# Supplementary material for: Unlocking liver physiology: comprehensive pathway maps for mechanistic understanding
Source: Front Toxicol. 2025 Jul 7;7:1619651. doi: 10.3389/ftox.2025.1619651 (PMC12277266; doi:10.3389/ftox.2025.1619651)
Supplement: Supplementary file 1 [file Supplementaryfile1.zip]

Archive with 54 entries (47 files):
- Supplementary Information/analysis_scripts_and_outputs/
- Supplementary Information/analysis_scripts_and_outputs/data/
- Supplementary Information/analysis_scripts_and_outputs/data/aop_cholestasis_data.tsv
- Supplementary Information/analysis_scripts_and_outputs/data/aop_steatosis_data.tsv
- Supplementary Information/analysis_scripts_and_outputs/output/
- Supplementary Information/analysis_scripts_and_outputs/output/figures/
- Supplementary Information/analysis_scripts_and_outputs/output/figures/cholestasis_aop_overlap_with_liverbilepm.png
- Supplementary Information/analysis_scripts_and_outputs/output/figures/crossmap_enrichment_comparison_plot.png
- Supplementary Information/analysis_scripts_and_outputs/output/figures/element_frequency_liverbilepm_barplot.png
- Supplementary Information/analysis_scripts_and_outputs/output/figures/element_frequency_liverlipidpm_barplot.png
- Supplementary Information/analysis_scripts_and_outputs/output/figures/enrichment_cholestasis_aop_comparison_with_liverbilepm.png
- Supplementary Information/analysis_scripts_and_outputs/output/figures/enrichment_steatosis_aop_comparison_with_liverlipidpm.png
- Supplementary Information/analysis_scripts_and_outputs/output/figures/maps_entity_overlap.png
- Supplementary Information/analysis_scripts_and_outputs/output/figures/steatosis_aop_overlap_with_liverlipidpm.png
- Supplementary Information/analysis_scripts_and_outputs/output/overlays/
- Supplementary Information/analysis_scripts_and_outputs/output/overlays/aop_cholestasis_data.txt
- Supplementary Information/analysis_scripts_and_outputs/output/overlays/aop_steatosis_data.txt
- Supplementary Information/analysis_scripts_and_outputs/output/tables_and_lists/
- Supplementary Information/analysis_scripts_and_outputs/output/tables_and_lists/all_drugs_tageting_liverbilepm_nodes.tsv
- Supplementary Information/analysis_scripts_and_outputs/output/tables_and_lists/all_drugs_tageting_liverlipidpm_nodes.tsv
- Supplementary Information/analysis_scripts_and_outputs/output/tables_and_lists/cholestasis_shared_genes_with_liverbilepm.txt
- Supplementary Information/analysis_scripts_and_outputs/output/tables_and_lists/cholestasis_unique_aop_genes.txt
- Supplementary Information/analysis_scripts_and_outputs/output/tables_and_lists/enriched_liverbilepm_unique_genes.txt
- Supplementary Information/analysis_scripts_and_outputs/output/tables_and_lists/enriched_liverlipidpm_unique_genes.txt
- Supplementary Information/analysis_scripts_and_outputs/output/tables_and_lists/enrichment_reactome_cholestasis_shared_genes_with_liverbilepm.csv
- Supplementary Information/analysis_scripts_and_outputs/output/tables_and_lists/enrichment_reactome_steatosis_shared_genes_with_liverlipidpm.csv
- Supplementary Information/analysis_scripts_and_outputs/output/tables_and_lists/enrichment_reactome_unique_cholestasis_aop.csv
- Supplementary Information/analysis_scripts_and_outputs/output/tables_and_lists/enrichment_reactome_unique_liverbilepm_from_cholestasis_aop_comparison.csv
- Supplementary Information/analysis_scripts_and_outputs/output/tables_and_lists/enrichment_reactome_unique_liverlipidpm_from_steatosis_aop_comparison.csv
- Supplementary Information/analysis_scripts_and_outputs/output/tables_and_lists/enrichment_reactome_unique_steatosis_aop.csv
- Supplementary Information/analysis_scripts_and_outputs/output/tables_and_lists/liverbilepm_genelist.txt
- Supplementary Information/analysis_scripts_and_outputs/output/tables_and_lists/liverlipidpm_genelist.txt
- Supplementary Information/analysis_scripts_and_outputs/output/tables_and_lists/maps_shared_genes.txt
- Supplementary Information/analysis_scripts_and_outputs/output/tables_and_lists/maps_unique_liverbilepm_genes.txt
- Supplementary Information/analysis_scripts_and_outputs/output/tables_and_lists/maps_unique_liverlipidpm_genes.txt
- Supplementary Information/analysis_scripts_and_outputs/output/tables_and_lists/reactome_crossmap_shared_genes.csv
- Supplementary Information/analysis_scripts_and_outputs/output/tables_and_lists/reactome_crossmap_unique_liverbilepm.csv
- Supplementary Information/analysis_scripts_and_outputs/output/tables_and_lists/reactome_crossmap_unique_liverlipidpm.csv
- Supplementary Information/analysis_scripts_and_outputs/output/tables_and_lists/steatosis_shared_genes_with_liverlipidpm.txt
- Supplementary Information/analysis_scripts_and_outputs/output/tables_and_lists/steatosis_unique_aop_genes.txt
- Supplementary Information/analysis_scripts_and_outputs/output/tables_and_lists/unique_liverbilepm_from_cholestasis_aop_comparison.txt
- Supplementary Information/analysis_scripts_and_outputs/output/tables_and_lists/unique_liverlipidpm_from_steatosis_aop_comparison.txt
- Supplementary Information/analysis_scripts_and_outputs/scripts/
- Supplementary Information/analysis_scripts_and_outputs/scripts/1_map_analysis.R
- Supplementary Information/analysis_scripts_and_outputs/scripts/2_aop_analysis.R
- Supplementary Information/analysis_scripts_and_outputs/scripts/3_chemicals_search.R
- Supplementary Information/analysis_scripts_and_outputs/scripts/4_overlays.R
- Supplementary Information/Liver_Bile_Secretion_PM_Planning_document.pdf
- Supplementary Information/Liver_Bile_Secretion_PM_table_of_contents.pdf
- Supplementary Information/Liver_Lipid_Metabolism_PM_planning_document.pdf
- Supplementary Information/Liver_Lipid_Metabolism_PM_table_of_contents.pdf
- Supplementary Information/Supplementary Figure S1.png
- Supplementary Information/Supplementary Figure S2.png
- Supplementary Information/Supplementary text.docx
