# Supplementary material for: Unlocking liver physiology: comprehensive pathway maps for mechanistic understanding
Source: Front Toxicol. 2025 Jul 7;7:1619651. doi: 10.3389/ftox.2025.1619651 (PMC12277266; doi:10.3389/ftox.2025.1619651)
Supplement: Supplementary file 1 [file Supplementaryfile1.zip › Supplementary Information/analysis_scripts_and_outputs/data/aop_steatosis_data.tsv]

ABCA1
ABHD5
ACAA1
ACAA2
ACACA
ACACB
ACAD
ACAD1
ACADL
ACADM
ACADS
ACADVL
ACOX1
ACP1
ACP2
ACP3
ACP4
ACP5
ACP6
ACP7
ACSL1
ACSL5
AGPAT1
AHCY
AHR
AKT1
AKT2
ALDH2
ALDH3A2
ANGPTL8
APOA1
APOA4
APOB
ATF4
ATF6
ATG7
BAX
BCL2
BECN1
CARB1
CASP1
CASP3
CASP8
CAT
CCL2
CD36
CEBPA
CERS4
CIDEA
CIDEB
CIDEC
CNR1
CNR2
CPT1A
CPT2
CXCL10
CYCS
CYP1A1
CYP1B1
Cyp2a5
CYP2E1
CYP3A4
Cyp4a10
Cyp4a14
Cyp4a32
DBI
DDIT3
DEGS2
DEPTOR
DGAT1
DGAT2
EHHADH
EIF2A
EIF2AK3
EIF4E
EIF4EBP1
ELOVL6
ERdj4
ERN1
ESR2
ESRRG
FABP
FABP1
FABP2
FABP3
FABP4
FABP5
FABP6
fabpa11
FADS
FASN
FGF21
FOXO1
GOT1
GOT2
GPAM
GPR55
GPT
GPX
GPX1
GSR
HILPDA
HMGCR
HNE
HNF1A
HSPA4
HSPA5
HYOU1
IL10
IL18
IL1B
IL6
IL8
JAK2
KDM4B
LAMP2
LAP
LDH
LIPE
LPIN1
LPL
LRP1
LY6G6D
MAP1LC3A
MAP4K4
MGAT1
MGLL
MIR122
MIR1260
MIR15B
MIR192
MIR202
MIR21
MIR22
MIR24-2
MIR26A
MIR26A1
MIR27A
MiR29a
MIR378
MIR378A
MIR3929
MIR663A
MLXIPL
MLYCD
MTOR
MTTP
MAP3K20
SNCAIP
OPTN
IL17A
EIF4G2
FOSL2
PTGER3
G6PC1
G6PC2
G6PC3
NFE2L2
NFIL3
NFKB1
NLRP3
NNMT
NR0B2
NR1C1
NR1C3
NR1H2
NR1H3
NR1H4
NR1I2
NR3C1
NRF1
PDE4B
PDK4
PF4
PINK1
PLIN1
PLIN2
PLIN3
PLIN4
PLIN5
PNPLA2
PNPLA3
PPARGC1A
PRKAA2
PTGS1
PTGS2
PXYLP1
RAB7A
RARA
RHEB
RPS6
RPS6KB1
RXRB
SAP30-DT
SCD
SCP2
SELENOP
SIAH2
SIRT1
SLC22A5
SLC25A20
SLC27A
SLC27A1
SLC27A2
SLC27A5
SMPD4
SOD2
SPTLC3
SQLE
SQSTM1
SREBF1
SREBF2
STAT5B
TFEB
TGFB1
TLR4
TNF
UCP2
VDR
XBP1
XIAP
