# Supplementary material for: Unlocking liver physiology: comprehensive pathway maps for mechanistic understanding
Source: Front Toxicol. 2025 Jul 7;7:1619651. doi: 10.3389/ftox.2025.1619651 (PMC12277266; doi:10.3389/ftox.2025.1619651)
Supplement: Supplementary file 1 [file Supplementaryfile1.zip › Supplementary Information/analysis_scripts_and_outputs/output/overlays/aop_cholestasis_data.txt]

# VERSION=1.0
# NAME=Liver Cholestasis AOP network gene list
# DESCRIPTION= Gene list from the liver cholestasis AOP network from Van Ertveld et al., 2023. Overlay prepared by Luiz Ladeira (lcladeira[at]uliege.be) for visualization.
# REFERENCE= Van Ertvelde, J., Verhoeven, A., Maerten, A., Cooreman, A., Santos Rodrigues, B. D., Sanz-Serrano, J., Mihajlovic, M., Tripodi, I., Teunis, M., Jover, R., Luechtefeld, T., Vanhaecke, T., Jiang, J., & Vinken, M. (2023). Optimization of an adverse outcome pathway network on chemical-induced cholestasis using an artificial intelligence-assisted data collection and confidence level quant…
name	color
GPT	#71c700
GPX1	#71c700
GPX2	#71c700
GSTA1	#71c700
GSTA2	#71c700
GSTM3	#71c700
HADHA	#71c700
HMOX1	#71c700
HNF1A	#71c700
HNF4A	#71c700
HSPA5	#71c700
HSPB1	#71c700
HSPB6	#71c700
HSPE1	#71c700
HSPH1	#71c700
ICAM1	#71c700
IL10	#71c700
IL17A	#71c700
IL17F	#71c700
IL1A	#71c700
IL1B	#71c700
IL6	#71c700
KEAP1	#71c700
KRT18	#71c700
KRT19	#71c700
MANF	#71c700
MAP1LC3B	#71c700
MAPK1	#71c700
MAPK8	#71c700
MAPK9	#71c700
MLKL	#71c700
MLXIPL	#71c700
MPO	#71c700
MT1A	#71c700
MT1X	#71c700
MTTP	#71c700
NFE2L2	#71c700
NFIX	#71c700
NFKB1	#71c700
NQO1	#71c700
NR0B2	#71c700
NR1H3	#71c700
NR1H4	#71c700
NR1I2	#71c700
NR1I3	#71c700
NR5A2	#71c700
PARD3	#71c700
PARP1	#71c700
PCK2	#71c700
PIK3CA	#71c700
PLEC	#71c700
PON1	#71c700
PPARA	#71c700
PPARG	#71c700
PPARGC1A	#71c700
PPL	#71c700
PPP1R12A	#71c700
PRKAA1	#71c700
PRKAA2	#71c700
PRKCI	#71c700
PRKCZ	#71c700
RAB5A	#71c700
RELA	#71c700
RIPK1	#71c700
RIPK3	#71c700
ROCK1	#71c700
S100A10	#71c700
SCD	#71c700
SEC14L2	#71c700
SEC14L4	#71c700
SEC61A1	#71c700
SH3GLB1	#71c700
SIRT1	#71c700
SLC10A1	#71c700
SLC10A2	#71c700
SLC22A1	#71c700
SLC51A	#71c700
SLC51B	#71c700
SLCO1A2	#71c700
SLCO1B1	#71c700
SLCO1B3	#71c700
SLCO1B4	#71c700
SLCO2B1	#71c700
SOD2	#71c700
SQSTM1	#71c700
SREBF1	#71c700
STK11	#71c700
SULT2A1	#71c700
TFAP2A	#71c700
TFAP2B	#71c700
TFAP2C	#71c700
TFAP2D	#71c700
TFAP2E	#71c700
TGFB1	#71c700
TGFB2	#71c700
TNF	#71c700
TP53	#71c700
TXNRD1	#71c700
UGT1A	#71c700
UGT1A1	#71c700
UGT1A11P	#71c700
UGT2B4	#71c700
XBP1	#71c700
XDH	#71c700
GPX8	#71c700
MGST1	#71c700
PTGES	#71c700
CLIC2	#71c700
ALOX5AP	#71c700
GPX7	#71c700
LTC4S	#71c700
GSTZ1	#71c700
MGST2	#71c700
GSTT1	#71c700
GSTK1	#71c700
GSTP1	#71c700
GPX3	#71c700
GPX5	#71c700
GPX4	#71c700
GPX6	#71c700
CP	#71c700
PRDX6	#71c700
GSTM2	#71c700
MGST3	#71c700
NKX3-1	#71c700
HNF4G	#71c700
NR6A1	#71c700
RXRA	#71c700
RARG	#71c700
RORA	#71c700
NR2F2	#71c700
NR3C2	#71c700
NR3C1	#71c700
RXRG	#71c700
THRB	#71c700
ESRRB	#71c700
ESR2	#71c700
ESRRA	#71c700
PPARD	#71c700
VDR	#71c700
RXRB	#71c700
NR4A3	#71c700
NR4A1	#71c700
NR2E3	#71c700
NR5A1	#71c700
ESR1	#71c700
NR1H2	#71c700
ARNT	#71c700
AR	#71c700
NR2E1	#71c700
NR2C1	#71c700
NR2F1	#71c700
PGR	#71c700
RORB	#71c700
RARB	#71c700
NR2C2	#71c700
STAT3	#71c700
NR2F6	#71c700
NR4A2	#71c700
THRA	#71c700
NR1D1	#71c700
RARA	#71c700
RORC	#71c700
ESRRG	#71c700
NR1D2	#71c700
RYBP	#71c700
SLC25A6	#71c700
BCL2L14	#71c700
ECSCR	#71c700
RRP1B	#71c700
RNF152	#71c700
BRSK2	#71c700
FOXO1	#71c700
PHLPP1	#71c700
PIM3	#71c700
FAM3B	#71c700
GAS6	#71c700
ADORA2A	#71c700
STK24	#71c700
TNFRSF19	#71c700
SYCP2	#71c700
PMAIP1	#71c700
TRIM35	#71c700
SIX1	#71c700
UNC5D	#71c700
SHC4	#71c700
MINDY3	#71c700
ADRA1A	#71c700
AXIN1	#71c700
BNIP3L	#71c700
EGLN3	#71c700
SLTM	#71c700
GRAMD4	#71c700
BID	#71c700
MAGEH1	#71c700
MX1	#71c700
CKAP2	#71c700
BIRC7	#71c700
COL6A1	#71c700
GADD45G	#71c700
CIDEB	#71c700
FEM1B	#71c700
WNT7A	#71c700
XKR9	#71c700
PML	#71c700
SOD1	#71c700
SULF1	#71c700
CCAR1	#71c700
TPX2	#71c700
NOD1	#71c700
BCL2L1	#71c700
MYDGF	#71c700
DAPK1	#71c700
PSMD10	#71c700
CIDEA	#71c700
MMP9	#71c700
DUX4	#71c700
E2F1	#71c700
BTC	#71c700
PDCD6IP	#71c700
PAK5	#71c700
BECN1	#71c700
ITGB2	#71c700
CIAPIN1	#71c700
PAWR	#71c700
TMBIM6	#71c700
STK17A	#71c700
PLSCR3	#71c700
RMDN3	#71c700
DAD1	#71c700
PDCD2L	#71c700
CASP8AP2	#71c700
TMEM102	#71c700
KREMEN1	#71c700
PRKCA	#71c700
MELK	#71c700
TNFRSF1B	#71c700
THOC6	#71c700
TNFRSF11B	#71c700
APP	#71c700
CXCR3	#71c700
PRKCE	#71c700
CHST11	#71c700
MTFP1	#71c700
RRAGC	#71c700
EPB41L3	#71c700
RELT	#71c700
PTK2B	#71c700
BCLAF1	#71c700
NAIF1	#71c700
LCN2	#71c700
BBLN	#71c700
RB1CC1	#71c700
DIDO1	#71c700
MOAP1	#71c700
STK3	#71c700
PYCARD	#71c700
SAV1	#71c700
AEN	#71c700
BCAP29	#71c700
GZMA	#71c700
MARCKS	#71c700
DNAAF10	#71c700
MINAR2	#71c700
TNFRSF21	#71c700
EVA1A	#71c700
AIFM1	#71c700
PEG10	#71c700
HINT2	#71c700
CSNK2A1	#71c700
ATG5	#71c700
PERP	#71c700
CTNNA1	#71c700
KLLN	#71c700
PTEN	#71c700
TNFAIP1	#71c700
MRPL41	#71c700
FOXO3	#71c700
TAOK2	#71c700
JADE1	#71c700
IFT57	#71c700
TRAF1	#71c700
BCAP31	#71c700
AURKA	#71c700
RB1	#71c700
CAAP1	#71c700
GML	#71c700
THOC1	#71c700
AIFM3	#71c700
MAPK3	#71c700
BUB1B	#71c700
EI24	#71c700
SOX9	#71c700
FCHSD1	#71c700
JAK2	#71c700
SYCE3	#71c700
BAG3	#71c700
RPS3	#71c700
TNFAIP8	#71c700
PPM1F	#71c700
SIVA1	#71c700
TNFRSF6B	#71c700
INPP5D	#71c700
TNFRSF12A	#71c700
DBNDD2	#71c700
BMX	#71c700
EMC4	#71c700
SMNDC1	#71c700
RNF144B	#71c700
TNFSF10	#71c700
PKN2	#71c700
ALOX15B	#71c700
DOCK1	#71c700
SLC5A11	#71c700
LGALS7B	#71c700
LGALS7	#71c700
MEF2D	#71c700
STK26	#71c700
NTN1	#71c700
SLC5A8	#71c700
NKX2-5	#71c700
HIPK2	#71c700
USP17L5	#71c700
USP17L27	#71c700
USP17L28	#71c700
USP17L29	#71c700
USP17L30	#71c700
USP17L24	#71c700
USP17L25	#71c700
USP17L26	#71c700
FBXO10	#71c700
MAP2K4	#71c700
PHLDA2	#71c700
HAND2	#71c700
SUDS3	#71c700
CRADD	#71c700
MECOM	#71c700
SHB	#71c700
RNF130	#71c700
DRAM1	#71c700
AVEN	#71c700
EPG5	#71c700
TEX11	#71c700
ZNF385B	#71c700
RALB	#71c700
EDAR	#71c700
MAGI3	#71c700
DDX41	#71c700
CD2	#71c700
NOA1	#71c700
PRAME	#71c700
PAK1	#71c700
DDIT4	#71c700
ZSWIM2	#71c700
TRIM69	#71c700
IFI27	#71c700
IFI27L1	#71c700
MZB1	#71c700
PPIF	#71c700
PMP22	#71c700
CHIA	#71c700
IFI27L2	#71c700
AXL	#71c700
BCL2L2	#71c700
TP53INP1	#71c700
TCTN3	#71c700
RRAGA	#71c700
LGALS1	#71c700
CDK5	#71c700
SGMS1	#71c700
DNAJA3	#71c700
CDIP1	#71c700
SPIN2B	#71c700
FASTKD2	#71c700
IFIT2	#71c700
HINT1	#71c700
RASSF7	#71c700
LTA	#71c700
C3orf38	#71c700
BRMS1	#71c700
KRT20	#71c700
GZMH	#71c700
TIAL1	#71c700
BOK	#71c700
DCC	#71c700
AKAP1	#71c700
G2E3	#71c700
NOTCH1	#71c700
ZBP1	#71c700
PDCD7	#71c700
FGF8	#71c700
POLB	#71c700
ADA	#71c700
DYRK2	#71c700
FATE1	#71c700
RNF216	#71c700
RTL10	#71c700
IRF3	#71c700
MAP3K9	#71c700
ITCH	#71c700
ASAH2	#71c700
AREL1	#71c700
PRF1	#71c700
AKTIP	#71c700
MAEL	#71c700
CGB5	#71c700
CTSH	#71c700
BNIP3	#71c700
ZC3H12A	#71c700
SEMA6A	#71c700
MUL1	#71c700
LGALS12	#71c700
TRADD	#71c700
RTN3	#71c700
TRIAP1	#71c700
POU4F2	#71c700
ELMO3	#71c700
DYNLL1	#71c700
BFAR	#71c700
MAP2K7	#71c700
NKX2-6	#71c700
PANO1	#71c700
PPIA	#71c700
DFFA	#71c700
CHEK2	#71c700
XKR8	#71c700
ACIN1	#71c700
DAP3	#71c700
CSNK2A2	#71c700
BLCAP	#71c700
TFPT	#71c700
CLN8	#71c700
NLRP2	#71c700
BCL2L10	#71c700
PDCD4	#71c700
RNF183	#71c700
IER3	#71c700
EPO	#71c700
TIGAR	#71c700
BAD	#71c700
MFSD10	#71c700
CTSC	#71c700
HIF1A	#71c700
BIRC5	#71c700
ING4	#71c700
SMO	#71c700
GZMM	#71c700
GLI3	#71c700
PPP2R2B	#71c700
DAPL1	#71c700
TNFRSF10B	#71c700
TNFRSF10C	#71c700
TNFRSF10D	#71c700
TNFRSF10A	#71c700
ATG4D	#71c700
PACS2	#71c700
SLC40A1	#71c700
GHITM	#71c700
ERN1	#71c700
PAX3	#71c700
COA8	#71c700
PRKD1	#71c700
BTK	#71c700
TRIB3	#71c700
PPID	#71c700
ARHGEF6	#71c700
BIK	#71c700
DEDD2	#71c700
CASP7	#71c700
KANK2	#71c700
GDF6	#71c700
EPHA7	#71c700
CIDEC	#71c700
PAEP	#71c700
IKBKG	#71c700
RAD21	#71c700
KAT5	#71c700
IRF1	#71c700
BCL7C	#71c700
RFFL	#71c700
EP300	#71c700
PDCD10	#71c700
UBE2D3	#71c700
EMP1	#71c700
AIMP1	#71c700
PLSCR1	#71c700
ELMO2	#71c700
UMOD	#71c700
XIAP	#71c700
STK4	#71c700
PDCD1	#71c700
CASP2	#71c700
MFN2	#71c700
HTT	#71c700
DDIAS	#71c700
PAK2	#71c700
ELMO1	#71c700
EMP2	#71c700
IGFBP3	#71c700
IL2RA	#71c700
HCAR2	#71c700
PFKFB3	#71c700
CCN1	#71c700
GZMB	#71c700
CCAR2	#71c700
NSG1	#71c700
OGT	#71c700
UNC5B	#71c700
SLK	#71c700
SRA1	#71c700
HRK	#71c700
LTBR	#71c700
SH3KBP1	#71c700
NAIP	#71c700
CLPTM1L	#71c700
BCL2L13	#71c700
USP17L2	#71c700
SHF	#71c700
ERN2	#71c700
ESPL1	#71c700
PRKCB	#71c700
JTB	#71c700
HELLS	#71c700
BEX2	#71c700
NEK6	#71c700
HNF1B	#71c700
DFFB	#71c700
IFNA2	#71c700
RACK1	#71c700
DDB1	#71c700
CDKN2A	#71c700
PDCD6	#71c700
CDK1	#71c700
TAX1BP1	#71c700
ZNF443	#71c700
CIB1	#71c700
PRELID1	#71c700
GAPDH	#71c700
GLRX2	#71c700
OPA1	#71c700
RIPK2	#71c700
FKBP8	#71c700
TNFRSF25	#71c700
GABARAP	#71c700
NME3	#71c700
CITED1	#71c700
TP63	#71c700
CHAC1	#71c700
PPP1R13L	#71c700
TP53AIP1	#71c700
RASSF6	#71c700
ERCC2	#71c700
DAB2IP	#71c700
DNASE1L3	#71c700
CASP4	#71c700
BCL7B	#71c700
PLEKHF1	#71c700
CASP5	#71c700
SEPTIN4	#71c700
HIP1	#71c700
CLU	#71c700
CGB8	#71c700
CGB3	#71c700
BNIP1	#71c700
TRIM39	#71c700
PLAGL1	#71c700
BRAT1	#71c700
CD27	#71c700
CDK11A	#71c700
BAG6	#71c700
IL24	#71c700
FASTK	#71c700
ZBTB16	#71c700
DAPK2	#71c700
CD14	#71c700
PAK6	#71c700
CUL1	#71c700
KLF11	#71c700
USP17L1	#71c700
DAB2	#71c700
USP17L3	#71c700
BNIP2	#71c700
EBAG9	#71c700
TNIP2	#71c700
RHOB	#71c700
MCL1	#71c700
CARD6	#71c700
UBE2B	#71c700
RBM14	#71c700
KCNJ11	#71c700
PIM2	#71c700
STPG1	#71c700
CSRNP2	#71c700
UNC5A	#71c700
PROP1	#71c700
ATCAY	#71c700
DAPK3	#71c700
MTCH1	#71c700
PIM1	#71c700
ABL1	#71c700
TMEM219	#71c700
DEDD	#71c700
PEG3	#71c700
TRAF4	#71c700
DRAM2	#71c700
ZMAT3	#71c700
UXT	#71c700
C1D	#71c700
TAF6	#71c700
PUF60	#71c700
NISCH	#71c700
ELP6	#71c700
LHX3	#71c700
MEF2A	#71c700
PSME3	#71c700
NME6	#71c700
BAG1	#71c700
DDX3X	#71c700
DPF1	#71c700
C19orf12	#71c700
RNF41	#71c700
BEX3	#71c700
CDK11B	#71c700
BCL11B	#71c700
DAXX	#71c700
APIP	#71c700
TRAF3	#71c700
PIDD1	#71c700
RFK	#71c700
BUB1	#71c700
IAPP	#71c700
MFSD8	#71c700
CYFIP2	#71c700
SFRP5	#71c700
PSEN1	#71c700
BCL2L2-PABPN1	#71c700
IFI6	#71c700
TMEM14A	#71c700
MAP3K5	#71c700
NOC2L	#71c700
GPR65	#71c700
AIMP2	#71c700
MAP1S	#71c700
XKR4	#71c700
TRAF5	#71c700
THBS1	#71c700
PAK4	#71c700
FGFR2	#71c700
DIO3	#71c700
DDX47	#71c700
CAPN3	#71c700
TGFBR1	#71c700
FGFR3	#71c700
FADD	#71c700
LALBA	#71c700
GRK5	#71c700
TCIM	#71c700
CDKN1B	#71c700
ITPR1	#71c700
NOX5	#71c700
AKT1	#71c700
HIF3A	#71c700
TICAM1	#71c700
PPP1R13B	#71c700
VDAC1	#71c700
TRAF7	#71c700
TOPAZ1	#71c700
UNC5C	#71c700
DAP	#71c700
WNT11	#71c700
CEACAM5	#71c700
CEACAM6	#71c700
INPPL1	#71c700
SGPL1	#71c700
TCHP	#71c700
SMAD3	#71c700
BCL2L12	#71c700
DNASE2	#71c700
ALDH1A3	#71c700
NLRP1	#71c700
TNFSF12	#71c700
SRGN	#71c700
AFP	#71c700
ADAMTS20	#71c700
ADAMTSL4	#71c700
MEF2C	#71c700
VEGFA	#71c700
GAS2	#71c700
ZFAND6	#71c700
MAP3K7	#71c700
NOL3	#71c700
TMBIM4	#71c700
SGK1	#71c700
SHISA5	#71c700
BBC3	#71c700
THEM4	#71c700
ACVR1C	#71c700
WWOX	#71c700
MDM2	#71c700
MAP3K10	#71c700
AKT2	#71c700
RHBDD1	#71c700
TAF10	#71c700
AGAP2	#71c700
ERO1A	#71c700
CD2AP	#71c700
NAE1	#71c700
BAK1	#71c700
ZFP36L1	#71c700
FGF4	#71c700
BNIPL	#71c700
PPP1R15A	#71c700
TNFAIP3	#71c700
COMP	#71c700
TRAIP	#71c700
RBM5	#71c700
PALB2	#71c700
LGALS14	#71c700
RABEP1	#71c700
FAM162A	#71c700
RASSF5	#71c700
C1QBP	#71c700
DELE1	#71c700
ZDHHC16	#71c700
CGB7	#71c700
NUDT2	#71c700
BMF	#71c700
CCR5	#71c700
S100A14	#71c700
TRAF2	#71c700
SIAH1	#71c700
TOX3	#71c700
PRUNE2	#71c700
CASP1	#71c700
TNFRSF1A	#71c700
ATF2	#71c700
DPP8	#71c700
FIS1	#71c700
CFLAR	#71c700
MRPS30	#71c700
TAOK1	#71c700
FHAD1	#71c700
PRKCD	#71c700
CSRNP1	#71c700
PDCD2	#71c700
FAP	#71c700
MAPK14	#71c700
IFNG	#71c700
FAF1	#71c700
TCIRG1	#71c700
TMEM214	#71c700
NOTCH2	#71c700
CARD14	#71c700
FXR1	#71c700
KCNJ8	#71c700
NGFR	#71c700
ZC3H8	#71c700
PHLDA1	#71c700
DPF2	#71c700
IL19	#71c700
RAF1	#71c700
NDUFA13	#71c700
VIL1	#71c700
API5	#71c700
PHLDA3	#71c700
HIPK3	#71c700
LGALS16	#71c700
MAP2K6	#71c700
BLID	#71c700
APBB1	#71c700
LGALS13	#71c700
FAIM2	#71c700
AIPL1	#71c700
CASP6	#71c700
DNASE1	#71c700
FAM32A	#71c700
TLR2	#71c700
SFRP2	#71c700
GADD45B	#71c700
MAL	#71c700
GPER1	#71c700
DIABLO	#71c700
ARL6IP1	#71c700
CASP8	#71c700
CHI3L1	#71c700
CASP10	#71c700
CXCR4	#71c700
MADD	#71c700
XAF1	#71c700
APAF1	#71c700
ZNF385A	#71c700
HTRA2	#71c700
PRICKLE1	#71c700
CDCA7	#71c700
CD47	#71c700
PTRH2	#71c700
TBX2	#71c700
RTKN	#71c700
KITLG	#71c700
NLRC4	#71c700
CADM1	#71c700
KMT2A	#71c700
EMP3	#71c700
TNFSF14	#71c700
UBE2Z	#71c700
APLP1	#71c700
TIA1	#71c700
PDCD5	#71c700
MIEN1	#71c700
YBX3	#71c700
BIRC3	#71c700
FHIT	#71c700
BIRC2	#71c700
TMF1	#71c700
KCNIP3	#71c700
IFI16	#71c700
C6orf120	#71c700
G0S2	#71c700
CHEK1	#71c700
YARS1	#71c700
MKNK2	#71c700
IFT80	#71c700
RTN4	#71c700
MYD88	#71c700
CHMP3	#71c700
PTPRH	#71c700
GULP1	#71c700
TGFBR2	#71c700
KIF1B	#71c700
BIRC6	#71c700
HTATIP2	#71c700
RPS6KB1	#71c700
NCKAP1	#71c700
BCL2L15	#71c700
MCM2	#71c700
TP53BP2	#71c700
FBXO21	#71c700
SIAH2	#71c700
S100A9	#71c700
S100A8	#71c700
TNFRSF18	#71c700
ERCC3	#71c700
P2RX1	#71c700
RNF34	#71c700
FAIM	#71c700
FASLG	#71c700
BABAM2	#71c700
TNFRSF9	#71c700
ERRFI1	#71c700
BCL10	#71c700
NUAK2	#71c700
ERBB4	#71c700
NF1	#71c700
LHX4	#71c700
STK17B	#71c700
BCL2L11	#71c700
CSRNP3	#71c700
GALNT3	#71c700
AHCYL1	#71c700
EAF2	#71c700
PDCL3	#71c700
TM2D1	#71c700
TP73	#71c700
KIFAP3	#71c700
ADAR	#71c700
PCSK9	#71c700
PEA15	#71c700
ITGB3BP	#71c700
EPHA2	#71c700
CD5L	#71c700
STEAP3	#71c700
NHLH2	#71c700
PLK3	#71c700
HRH4	#71c700
TOLLIP	#71c700
BMP2	#71c700
SETD4	#71c700
NFX1	#71c700
NDP	#71c700
BMP6	#71c700
IL17D	#71c700
LYN	#71c700
OLR1	#71c700
LTB4R	#71c700
NINJ1	#71c700
CLEC7A	#71c700
LACC1	#71c700
NFATC4	#71c700
CCL17	#71c700
RPS6KA5	#71c700
CCL22	#71c700
CELA1	#71c700
GPR68	#71c700
IL10RB	#71c700
AOC3	#71c700
CXCL6	#71c700
TSPAN18	#71c700
TRIL	#71c700
WNK4	#71c700
TNIP3	#71c700
CD180	#71c700
HYAL1	#71c700
CAMK4	#71c700
CX3CL1	#71c700
MEP1B	#71c700
TUSC2	#71c700
PTAFR	#71c700
LYZ	#71c700
TAC1	#71c700
NOX4	#71c700
PLA2G2D	#71c700
CARD18	#71c700
MIF	#71c700
TLR7	#71c700
IL9	#71c700
ACOD1	#71c700
NLRP4	#71c700
IL27	#71c700
MSMP	#71c700
SERPINA3	#71c700
FAM210B	#71c700
SEMA7A	#71c700
PLD4	#71c700
PLAA	#71c700
CMKLR1	#71c700
C5AR1	#71c700
TACR1	#71c700
PROK2	#71c700
HCK	#71c700
FUT7	#71c700
PARP4	#71c700
HMGB1	#71c700
CRH	#71c700
PTGFR	#71c700
PRDX5	#71c700
FFAR4	#71c700
RPS6KA4	#71c700
SCUBE1	#71c700
MAP3K20	#71c700
GPR32	#71c700
PLP1	#71c700
PTGER4	#71c700
TSPAN2	#71c700
NLRP10	#71c700
HMGB2	#71c700
NFATC3	#71c700
NDST1	#71c700
IL17RA	#71c700
CHST2	#71c700
ZNF580	#71c700
SPHK1	#71c700
GGT5	#71c700
NLRP9	#71c700
CSF1R	#71c700
CSF1	#71c700
NFAM1	#71c700
IGHE	#71c700
LY75	#71c700
AGTR2	#71c700
XCL2	#71c700
P2RX7	#71c700
CCL3L3	#71c700
CCL18	#71c700
CCL3	#71c700
CCL4	#71c700
CCL4L2	#71c700
PYDC2	#71c700
XCL1	#71c700
LIAS	#71c700
LIPA	#71c700
ADM	#71c700
FPR2	#71c700
FPR3	#71c700
SCYL3	#71c700
CCL27	#71c700
CCL19	#71c700
TICAM2	#71c700
FOSL1	#71c700
KLRG1	#71c700
ADAM8	#71c700
SELE	#71c700
NCR3	#71c700
IRAK2	#71c700
AIF1	#71c700
PTX3	#71c700
TMEM258	#71c700
CCL23	#71c700
DHX9	#71c700
CCL16	#71c700
CD40	#71c700
SELP	#71c700
CCL15	#71c700
ABCF1	#71c700
RARRES2	#71c700
CCL14	#71c700
CAMK1D	#71c700
CRP	#71c700
ATRN	#71c700
IKBKB	#71c700
GSDMD	#71c700
SMPDL3B	#71c700
SCN11A	#71c700
TRIM31	#71c700
ITGAL	#71c700
SIGLEC1	#71c700
ALOX15	#71c700
PLA2G4B	#71c700
NAGLU	#71c700
IDO1	#71c700
AZU1	#71c700
SMAD1	#71c700
IL17RE	#71c700
C4B	#71c700
TMED2	#71c700
CD40LG	#71c700
CYBB	#71c700
IL5	#71c700
NAMPT	#71c700
BLNK	#71c700
WNT5A	#71c700
TLR8	#71c700
CXCL9	#71c700
CXCL10	#71c700
CXCL11	#71c700
CEBPB	#71c700
TBXA2R	#71c700
KDM6B	#71c700
LY96	#71c700
NRROS	#71c700
AFAP1L2	#71c700
NLRP6	#71c700
CXCL13	#71c700
THEMIS2	#71c700
ACER3	#71c700
CCL25	#71c700
KIT	#71c700
CHST4	#71c700
APOL3	#71c700
CERS6	#71c700
PLGRKT	#71c700
PF4V1	#71c700
PF4	#71c700
CXCL5	#71c700
CXCL3	#71c700
S1PR3	#71c700
LY86	#71c700
GATA3	#71c700
IL1R1	#71c700
IL1RL2	#71c700
IL1RL1	#71c700
HK1	#71c700
ODAM	#71c700
ORM1	#71c700
FOXP3	#71c700
IL13	#71c700
AGER	#71c700
TLR10	#71c700
TLR6	#71c700
FAM114A1	#71c700
AGTR1	#71c700
PSTPIP1	#71c700
TLR4	#71c700
CCL26	#71c700
CCL24	#71c700
PXK	#71c700
TRIM14	#71c700
PLA2G2E	#71c700
F2R	#71c700
F2RL1	#71c700
MAPKAPK2	#71c700
CXCR6	#71c700
NKG7	#71c700
KRT16	#71c700
ECM1	#71c700
ACKR2	#71c700
NOX1	#71c700
TBK1	#71c700
TLR3	#71c700
IL34	#71c700
ASH1L	#71c700
HYAL3	#71c700
HAVCR2	#71c700
TREX1	#71c700
VNN1	#71c700
DPEP1	#71c700
NKIRAS2	#71c700
CRHBP	#71c700
TLR9	#71c700
KNG1	#71c700
C4A	#71c700
MACIR	#71c700
IL17C	#71c700
CCR1	#71c700
CCR2	#71c700
CCRL2	#71c700
CCR3	#71c700
CYBA	#71c700
KLKB1	#71c700
IL23A	#71c700
C5	#71c700
GKN2	#71c700
CCL7	#71c700
PIK3CG	#71c700
CCL11	#71c700
CCL8	#71c700
CCL13	#71c700
CCL1	#71c700
LAT	#71c700
TNFAIP6	#71c700
TRAF3IP2	#71c700
IL25	#71c700
LGALS9	#71c700
IRF5	#71c700
NOS2	#71c700
TAB2	#71c700
H2BC1	#71c700
LOXL3	#71c700
C3	#71c700
MFHAS1	#71c700
CCL21	#71c700
RAC1	#71c700
GPR33	#71c700
FOS	#71c700
BMPR1B	#71c700
SCYL1	#71c700
ANXA1	#71c700
FOLR2	#71c700
PRKCQ	#71c700
PTGDR	#71c700
PTGER2	#71c700
ALOX5	#71c700
CD44	#71c700
SPINK7	#71c700
IL18R1	#71c700
CYP26B1	#71c700
FPR1	#71c700
MGLL	#71c700
PLA2G4C	#71c700
C4B_2	#71c700
CARD8	#71c700
HDAC9	#71c700
RELB	#71c700
PPBP	#71c700
IL17B	#71c700
BDKRB2	#71c700
BDKRB1	#71c700
HRH1	#71c700
AGR2	#71c700
IL37	#71c700
CDO1	#71c700
HSPG2	#71c700
HDAC4	#71c700
C3AR1	#71c700
HNRNPA0	#71c700
PLD3	#71c700
CCL28	#71c700
ELF3	#71c700
NFKBIB	#71c700
AP3B1	#71c700
IRGM	#71c700
FKRP	#71c700
IL17RC	#71c700
TXNIP	#71c700
FUT4	#71c700
CX3CR1	#71c700
TLR1	#71c700
KDM4D	#71c700
CHST1	#71c700
CUL3	#71c700
CNR2	#71c700
IL22	#71c700
TAC4	#71c700
LXN	#71c700
SCN9A	#71c700
MMP25	#71c700
GBP5	#71c700
TIRAP	#71c700
NFKBID	#71c700
FFAR3	#71c700
FFAR2	#71c700
ADGRE2	#71c700
C5AR2	#71c700
IL18RAP	#71c700
MEFV	#71c700
PTGIR	#71c700
NFKBIZ	#71c700
HDAC5	#71c700
IL36G	#71c700
IL36A	#71c700
IL1F10	#71c700
IL1RN	#71c700
IL36RN	#71c700
STK39	#71c700
CXCR2	#71c700
XCR1	#71c700
MAP2K3	#71c700
PJA2	#71c700
IL1RAP	#71c700
TMIGD3	#71c700
ADORA3	#71c700
STAB1	#71c700
TNIP1	#71c700
FCGR2B	#71c700
FOSL2	#71c700
ADGRE5	#71c700
PTGER1	#71c700
BCL6	#71c700
REL	#71c700
SCG2	#71c700
CSRP3	#71c700
IL23R	#71c700
CCR7	#71c700
S100A12	#71c700
CD96	#71c700
CCR4	#71c700
PIK3CD	#71c700
PARK7	#71c700
IL18	#71c700
PLA2G2A	#71c700
TNFRSF4	#71c700
SLC11A1	#71c700
ITGB6	#71c700
IL36B	#71c700
PTGER3	#71c700
F11R	#71c700
ACKR1	#71c700
TLR5	#71c700
MTOR	#71c700
TNFSF4	#71c700
NLRP3	#71c700
AIM2	#71c700
VCAM1	#71c700
PYDC5	#71c700
KBTBD6	#71c700
JKAMP	#71c700
SERP2	#71c700
DNAJC3	#71c700
CREB3	#71c700
TRAM1	#71c700
DERL1	#71c700
SERPINH1	#71c700
HSPB2	#71c700
HERPUD2	#71c700
CREB3L1	#71c700
HSPA1L	#71c700
PIGBOS1	#71c700
HERPUD1	#71c700
DNAJB5	#71c700
EDEM1	#71c700
ATF6B	#71c700
EDEM2	#71c700
HSPA2	#71c700
VAPB	#71c700
FICD	#71c700
ERP44	#71c700
CREB3L4	#71c700
HSPA6	#71c700
TOR1B	#71c700
HSPA4	#71c700
HSPD1	#71c700
HSPA1A	#71c700
CREBRF	#71c700
FAF2	#71c700
HSP90AA1	#71c700
HSPA4L	#71c700
DNAJC4	#71c700
DNAJA1	#71c700
TMEM129	#71c700
ERP27	#71c700
CREB3L2	#71c700
DNAJB2	#71c700
UBXN4	#71c700
HSPB7	#71c700
EIF2AK3	#71c700
DERL2	#71c700
PARP16	#71c700
DNAJB1	#71c700
QRICH1	#71c700
THBS4	#71c700
HSPB3	#71c700
HSP90AB1	#71c700
DNAJB9	#71c700
HSPA8	#71c700
FBXO6	#71c700
SERP1	#71c700
UBE2J2	#71c700
STT3B	#71c700
DNAJB4	#71c700
EDEM3	#71c700
YOD1	#71c700
MAPK4	#71c700
HACD3	#71c700
TNFSF11	#71c700
MAP2K5	#71c700
MAPK12	#71c700
MAPK11	#71c700
FGF14	#71c700
SH2D3C	#71c700
GPS2	#71c700
DUSP9	#71c700
CRKL	#71c700
MAPK8IP2	#71c700
SH2D3A	#71c700
MAP4K2	#71c700
MAP3K13	#71c700
MAPK15	#71c700
MAPK8IP1	#71c700
MAPK7	#71c700
ERCC6	#71c700
MAPK10	#71c700
MAP1LC3A	#71c700
MAPK13	#71c700
MINK1	#71c700
MAP3K15	#71c700
NPHS1	#71c700
MAP4K1	#71c700
MAP2K1	#71c700
IRAK1	#71c700
MAPK6	#71c700
CARD9	#71c700
PBK	#71c700
MAPK8IP3	#71c700
CDC42EP5	#71c700
MAP2K2	#71c700
LRRK2	#71c700
STRADB	#71c700
MAP3K12	#71c700
TRIB1	#71c700
CASR	#71c700
IRAK4	#71c700
NLK	#71c700
MAP4K3	#71c700
PAFAH1B1	#71c700
FGF12	#71c700
MAP3K6	#71c700
MAP3K11	#71c700
GPS1	#71c700
SNCAIP	#71c700
OPTN	#71c700
EIF4G2	#71c700
IKBKE	#71c700
SLC17A3	#71c700
XPR1	#71c700
ABCC1	#71c700
ABCB6	#71c700
ABCB5	#71c700
SLC26A6	#71c700
GJA1	#71c700
SLC29A4	#71c700
SLC22A2	#71c700
ABCC5	#71c700
SLC27A1	#71c700
ATP8B1	#71c700
SLC10A3	#71c700
SLC10A6	#71c700
ABCD3	#71c700
CEACAM1	#71c700
AKR1C1	#71c700
SLC10A5	#71c700
ABCC11	#71c700
SLC10A4	#71c700
SLC27A5	#71c700
AKR1C4	#71c700
SLCO1C1	#71c700
SLCO1B3-SLCO1B7	#71c700
SRXN1	#71c700
FABP1	#71c700
MT3	#71c700
PRDX4	#71c700
APOM	#71c700
PRDX2	#71c700
SOD3	#71c700
APOA4	#71c700
HP	#71c700
PRDX1	#71c700
PRDX3	#71c700
PRXL2A	#71c700
ALB	#71c700
KDM3B	#71c700
SELENOS	#71c700
SELENOW	#71c700
UBIAD1	#71c700
CXADR	#71c700
PREX1	#71c700
VAV1	#71c700
ITGA9	#71c700
ITGA1	#71c700
SAA1	#71c700
CD300H	#71c700
VAV3	#71c700
PIKFYVE	#71c700
SRP54	#71c700
LGALS3	#71c700
GBF1	#71c700
CKLF	#71c700
FCER1G	#71c700
BSG	#71c700
PIP5K1C	#71c700
LBP	#71c700
EDN3	#71c700
PPIB	#71c700
SYK	#71c700
TREM1	#71c700
PLA2G1B	#71c700
CXCR1	#71c700
PDE4B	#71c700
JAML	#71c700
EDN2	#71c700
CSF3R	#71c700
DIAPH3	#71c700
SPECC1L	#71c700
MYO18B	#71c700
MYO3A	#71c700
MYO1C	#71c700
DPYSL3	#71c700
PDLIM5	#71c700
BLOC1S6	#71c700
APC2	#71c700
PRICKLE4	#71c700
LDB3	#71c700
PDLIM4	#71c700
MYO1A	#71c700
ACTG1	#71c700
PDLIM1	#71c700
MYO6	#71c700
PDLIM2	#71c700
PDLIM7	#71c700
DUSP22	#71c700
ARPC3	#71c700
SPECC1	#71c700
PDLIM3	#71c700
CARMIL1	#71c700
JAM3	#71c700
KPTN	#71c700
RAC3	#71c700
ESPN	#71c700
DYNAP	#71c700
ADRA2A	#71c700
ADRA2C	#71c700
NRG1	#71c700
FGF1	#71c700
INS	#71c700
ADRA2B	#71c700
PDPK1	#71c700
IGF1	#71c700
ITGB1BP1	#71c700
UGT1A3	#71c700
NHERF1	#71c700
ADNP	#71c700
APOB	#71c700
APOL1	#71c700
APOO	#71c700
VLDLR	#71c700
APOC1	#71c700
APOC4	#71c700
APOC4-APOC2	#71c700
APOC2	#71c700
APOBR	#71c700
APOA5	#71c700
APOC3	#71c700
APOA1	#71c700
LPL	#71c700
LSR	#71c700
APOH	#71c700
PCYOX1	#71c700
APOA2	#71c700
MSR1	#71c700
PLA2G7	#71c700
APOF	#71c700
LDLR	#71c700
PTPN1	#71c700
DNAJC10	#71c700
EIF2S1	#71c700
RPAP2	#71c700
NCF4	#71c700
TAFA4	#71c700
SH3PXD2B	#71c700
NOX3	#71c700
NOXO1	#71c700
RAC2	#71c700
PRG3	#71c700
NOXA1	#71c700
DUOX2	#71c700
DUOX1	#71c700
SH3PXD2A	#71c700
ALOX12	#71c700
NCF1	#71c700
ACP5	#71c700
EDN1	#71c700
NCF2	#71c700
TSPO	#71c700
RALY	#71c700
LIPG	#71c700
MALRD1	#71c700
COMMD9	#71c700
CYP39A1	#71c700
CD24	#71c700
LIPC	#71c700
G6PC1	#71c700
DISP3	#71c700
NUS1	#71c700
PNLIPRP3	#71c700
LDAH	#71c700
ABCA5	#71c700
SOAT2	#71c700
TMEM97	#71c700
NPC2	#71c700
ANGPTL3	#71c700
ABCG1	#71c700
PNLIPRP1	#71c700
NEGR1	#71c700
EHD1	#71c700
INSIG1	#71c700
CES1	#71c700
LAMTOR1	#71c700
ABCA1	#71c700
SOAT1	#71c700
CNBP	#71c700
NPC1	#71c700
PLA2G10	#71c700
SREBF2	#71c700
SEC24A	#71c700
ABCA2	#71c700
ACSM3	#71c700
MALL	#71c700
ACSM1	#71c700
TSKU	#71c700
FABP4	#71c700
PNLIP	#71c700
FGFR4	#71c700
ABCG4	#71c700
TTC39B	#71c700
SCARB1	#71c700
PLA2G12B	#71c700
LCAT	#71c700
GPIHBP1	#71c700
AMPD2	#71c700
GRAMD1B	#71c700
NPC1L1	#71c700
LIMA1	#71c700
EPHX2	#71c700
HSDL2	#71c700
ACOX1	#71c700
MYLIP	#71c700
LRP5	#71c700
CAV3	#71c700
MED13	#71c700
DGAT2	#71c700
FABP3	#71c700
LDLRAP1	#71c700
JAM2	#71c700
CLDN17	#71c700
DSG3	#71c700
TJP3	#71c700
CLDN10	#71c700
PARD6G	#71c700
PARD6B	#71c700
CLDN5	#71c700
TJP2	#71c700
CLDN20	#71c700
CLDN2	#71c700
ILDR2	#71c700
ACTB	#71c700
TJP1	#71c700
CLDN3	#71c700
CLDN12	#71c700
CLDN1	#71c700
CLDN16	#71c700
MARVELD2	#71c700
OCLN	#71c700
CLDN4	#71c700
MAP3K1	#71c700
CLDN19	#71c700
PARD6A	#71c700
AFDN	#71c700
CLDN15	#71c700
CLDN25	#71c700
CLDN18	#71c700
CLDN11	#71c700
ILDR1	#71c700
LUZP1	#71c700
OSBPL8	#71c700
ANGPTL4	#71c700
ACSM2A	#71c700
MTLN	#71c700
ANGPTL8	#71c700
PNPLA8	#71c700
OSBPL11	#71c700
SESN2	#71c700
SPRY2	#71c700
YWHAZ	#71c700
GRB10	#71c700
HESX1	#71c700
FLCN	#71c700
DUSP5	#71c700
KARS1	#71c700
SPRY1	#71c700
FGF18	#71c700
SMAD4	#71c700
TBC1D10C	#71c700
FGF23	#71c700
HTR2B	#71c700
BTN2A2	#71c700
DUSP7	#71c700
TF	#71c700
EGF	#71c700
RAPGEF1	#71c700
MYC	#71c700
IQGAP3	#71c700
FGF2	#71c700
BRAF	#71c700
FGF10	#71c700
NLRP12	#71c700
ITGAV	#71c700
DUSP6	#71c700
ZFP36L2	#71c700
C1QL4	#71c700
ADIPOQ	#71c700
SLC6A6	#71c700
SLC39A14	#71c700
TSPO2	#71c700
F7	#71c700
F3	#71c700
BCR	#71c700
MCOLN2	#71c700
TRIM55	#71c700
B4GALT1	#71c700
CNN2	#71c700
