# Supplementary material for: Unlocking liver physiology: comprehensive pathway maps for mechanistic understanding
Source: Front Toxicol. 2025 Jul 7;7:1619651. doi: 10.3389/ftox.2025.1619651 (PMC12277266; doi:10.3389/ftox.2025.1619651)
Supplement: Supplementary file 1 [file Supplementaryfile1.zip › Supplementary Information/analysis_scripts_and_outputs/output/overlays/aop_steatosis_data.txt]

# VERSION=1.0
# NAME=Liver Steatosis AOP network gene list
# DESCRIPTION= Gene list from the liver steatosis AOP network from Verhoeven et al., 2024. Overlay prepared by Luiz Ladeira (lcladeira[at]uliege.be) for visualization.
# REFERENCE= Verhoeven, A., Van Ertvelde, J., Boeckmans, J., Gatzios, A., Jover, R., Lindeman, B., Lopez-Soop, G., Rodrigues, R. M., Rapisarda, A., Sanz-Serrano, J., Stinckens, M., Sepehri, S., Teunis, M., Vinken, M., Jiang, J., & Vanhaecke, T. (2024). A quantitative weight-of-evidence method for confidence assessment of adverse outcome pathway networks: A case study on chemical-induced liver ste…
name	color
ABHD5	#ebbe1c
ACAA1	#ebbe1c
ACAA2	#ebbe1c
ACACA	#ebbe1c
ACACB	#ebbe1c
ACAD	#ebbe1c
ACAD1	#ebbe1c
ACADL	#ebbe1c
ACADM	#ebbe1c
ACADS	#ebbe1c
ACADVL	#ebbe1c
ACOX1	#ebbe1c
ACP1	#ebbe1c
ACP2	#ebbe1c
ACP3	#ebbe1c
ACP4	#ebbe1c
ACP5	#ebbe1c
ACP6	#ebbe1c
ACP7	#ebbe1c
ACSL1	#ebbe1c
ACSL5	#ebbe1c
AGPAT1	#ebbe1c
AHCY	#ebbe1c
AHR	#ebbe1c
AKT1	#ebbe1c
AKT2	#ebbe1c
ALDH2	#ebbe1c
ALDH3A2	#ebbe1c
ANGPTL8	#ebbe1c
APOA1	#ebbe1c
APOA4	#ebbe1c
APOB	#ebbe1c
ATF4	#ebbe1c
ATF6	#ebbe1c
ATG7	#ebbe1c
BAX	#ebbe1c
BCL2	#ebbe1c
BECN1	#ebbe1c
CARB1	#ebbe1c
CASP1	#ebbe1c
CASP3	#ebbe1c
CASP8	#ebbe1c
CAT	#ebbe1c
CCL2	#ebbe1c
CD36	#ebbe1c
CEBPA	#ebbe1c
CERS4	#ebbe1c
CIDEA	#ebbe1c
CIDEB	#ebbe1c
CIDEC	#ebbe1c
CNR1	#ebbe1c
CNR2	#ebbe1c
CPT1A	#ebbe1c
CPT2	#ebbe1c
CXCL10	#ebbe1c
CYCS	#ebbe1c
CYP1A1	#ebbe1c
CYP1B1	#ebbe1c
Cyp2a5	#ebbe1c
CYP2E1	#ebbe1c
CYP3A4	#ebbe1c
Cyp4a10	#ebbe1c
Cyp4a14	#ebbe1c
Cyp4a32	#ebbe1c
DBI	#ebbe1c
DDIT3	#ebbe1c
DEGS2	#ebbe1c
DEPTOR	#ebbe1c
DGAT1	#ebbe1c
DGAT2	#ebbe1c
EHHADH	#ebbe1c
EIF2A	#ebbe1c
EIF2AK3	#ebbe1c
EIF4E	#ebbe1c
EIF4EBP1	#ebbe1c
ELOVL6	#ebbe1c
ERdj4	#ebbe1c
ERN1	#ebbe1c
ESR2	#ebbe1c
ESRRG	#ebbe1c
FABP	#ebbe1c
FABP1	#ebbe1c
FABP2	#ebbe1c
FABP3	#ebbe1c
FABP4	#ebbe1c
FABP5	#ebbe1c
FABP6	#ebbe1c
fabpa11	#ebbe1c
FADS	#ebbe1c
FASN	#ebbe1c
FGF21	#ebbe1c
FOXO1	#ebbe1c
GOT1	#ebbe1c
GOT2	#ebbe1c
GPAM	#ebbe1c
GPR55	#ebbe1c
GPT	#ebbe1c
GPX	#ebbe1c
GPX1	#ebbe1c
GSR	#ebbe1c
HILPDA	#ebbe1c
HMGCR	#ebbe1c
HNE	#ebbe1c
HNF1A	#ebbe1c
HSPA4	#ebbe1c
HSPA5	#ebbe1c
HYOU1	#ebbe1c
IL10	#ebbe1c
IL18	#ebbe1c
IL1B	#ebbe1c
IL6	#ebbe1c
IL8	#ebbe1c
JAK2	#ebbe1c
KDM4B	#ebbe1c
LAMP2	#ebbe1c
LAP	#ebbe1c
LDH	#ebbe1c
LIPE	#ebbe1c
LPIN1	#ebbe1c
LPL	#ebbe1c
LRP1	#ebbe1c
LY6G6D	#ebbe1c
MAP1LC3A	#ebbe1c
MAP4K4	#ebbe1c
MGAT1	#ebbe1c
MGLL	#ebbe1c
MIR122	#ebbe1c
MIR1260	#ebbe1c
MIR15B	#ebbe1c
MIR192	#ebbe1c
MIR202	#ebbe1c
MIR21	#ebbe1c
MIR22	#ebbe1c
MIR24-2	#ebbe1c
MIR26A	#ebbe1c
MIR26A1	#ebbe1c
MIR27A	#ebbe1c
MiR29a	#ebbe1c
MIR378	#ebbe1c
MIR378A	#ebbe1c
MIR3929	#ebbe1c
MIR663A	#ebbe1c
MLXIPL	#ebbe1c
MLYCD	#ebbe1c
MTOR	#ebbe1c
MTTP	#ebbe1c
MAP3K20	#ebbe1c
SNCAIP	#ebbe1c
OPTN	#ebbe1c
IL17A	#ebbe1c
EIF4G2	#ebbe1c
FOSL2	#ebbe1c
PTGER3	#ebbe1c
G6PC1	#ebbe1c
G6PC2	#ebbe1c
G6PC3	#ebbe1c
NFE2L2	#ebbe1c
NFIL3	#ebbe1c
NFKB1	#ebbe1c
NLRP3	#ebbe1c
NNMT	#ebbe1c
NR0B2	#ebbe1c
NR1C1	#ebbe1c
NR1C3	#ebbe1c
NR1H2	#ebbe1c
NR1H3	#ebbe1c
NR1H4	#ebbe1c
NR1I2	#ebbe1c
NR3C1	#ebbe1c
NRF1	#ebbe1c
PDE4B	#ebbe1c
PDK4	#ebbe1c
PF4	#ebbe1c
PINK1	#ebbe1c
PLIN1	#ebbe1c
PLIN2	#ebbe1c
PLIN3	#ebbe1c
PLIN4	#ebbe1c
PLIN5	#ebbe1c
PNPLA2	#ebbe1c
PNPLA3	#ebbe1c
PPARGC1A	#ebbe1c
PRKAA2	#ebbe1c
PTGS1	#ebbe1c
PTGS2	#ebbe1c
PXYLP1	#ebbe1c
RAB7A	#ebbe1c
RARA	#ebbe1c
RHEB	#ebbe1c
RPS6	#ebbe1c
RPS6KB1	#ebbe1c
RXRB	#ebbe1c
SAP30-DT	#ebbe1c
SCD	#ebbe1c
SCP2	#ebbe1c
SELENOP	#ebbe1c
SIAH2	#ebbe1c
SIRT1	#ebbe1c
SLC22A5	#ebbe1c
SLC25A20	#ebbe1c
SLC27A	#ebbe1c
SLC27A1	#ebbe1c
SLC27A2	#ebbe1c
SLC27A5	#ebbe1c
SMPD4	#ebbe1c
SOD2	#ebbe1c
SPTLC3	#ebbe1c
SQLE	#ebbe1c
SQSTM1	#ebbe1c
SREBF1	#ebbe1c
SREBF2	#ebbe1c
STAT5B	#ebbe1c
TFEB	#ebbe1c
TGFB1	#ebbe1c
TLR4	#ebbe1c
TNF	#ebbe1c
UCP2	#ebbe1c
VDR	#ebbe1c
XBP1	#ebbe1c
XIAP	#ebbe1c
