# Supplementary material for: Unlocking liver physiology: comprehensive pathway maps for mechanistic understanding
Source: Front Toxicol. 2025 Jul 7;7:1619651. doi: 10.3389/ftox.2025.1619651 (PMC12277266; doi:10.3389/ftox.2025.1619651)
Supplement: Supplementary file 1 [file Supplementaryfile1.zip › Supplementary Information/analysis_scripts_and_outputs/output/tables_and_lists/all_drugs_tageting_liverbilepm_nodes.tsv]

name	references_link	references_type	references_resource	references_id	references_annotatorClassName	description	bloodBrainBarrier	brandNames	synonyms	id	targets_name	targets_targetParticipants_link	targets_targetParticipants_type	targets_targetParticipants_resource	targets_targetParticipants_id	targets_targetParticipants_annotatorClassName	targets_references_collapsed
NADH	NA	DRUGBANK	DB00157	0		NADH is the reduced form of NAD+, and NAD+ is the oxidized form of NADH, a coenzyme composed of ribosylnicotinamide 5'-diphosphate coupled to adenosine 5'-phosphate by pyrophosphate linkage. It is found widely in nature and is involved in numerous enzymatic reactions in which it serves as an electron carrier by being alternately oxidized (NAD+) and reduced (NADH). It forms NADP with the addition …	N/A			NADH	Steroid 17-alpha-hydroxylase/17,20 lyase	NA	HGNC_SYMBOL	CYP17A1	0		PUBMED:17595315
NADH	NA	DRUGBANK	DB00157	0		NADH is the reduced form of NAD+, and NAD+ is the oxidized form of NADH, a coenzyme composed of ribosylnicotinamide 5'-diphosphate coupled to adenosine 5'-phosphate by pyrophosphate linkage. It is found widely in nature and is involved in numerous enzymatic reactions in which it serves as an electron carrier by being alternately oxidized (NAD+) and reduced (NADH). It forms NADP with the addition …	N/A			NADH	Methylsterol monooxygenase 1	NA	HGNC_SYMBOL	MSMO1	0		PUBMED:17139284;PUBMED:17016423
NADH	NA	DRUGBANK	DB00157	0		NADH is the reduced form of NAD+, and NAD+ is the oxidized form of NADH, a coenzyme composed of ribosylnicotinamide 5'-diphosphate coupled to adenosine 5'-phosphate by pyrophosphate linkage. It is found widely in nature and is involved in numerous enzymatic reactions in which it serves as an electron carrier by being alternately oxidized (NAD+) and reduced (NADH). It forms NADP with the addition …	N/A			NADH	Dihydrolipoyllysine-residue acetyltransferase component of pyruvate dehydrogenase complex, mitochondrial	NA	HGNC_SYMBOL	DLAT	0		PUBMED:16368957;PUBMED:17139284;PUBMED:17016423
NADH	NA	DRUGBANK	DB00157	0		NADH is the reduced form of NAD+, and NAD+ is the oxidized form of NADH, a coenzyme composed of ribosylnicotinamide 5'-diphosphate coupled to adenosine 5'-phosphate by pyrophosphate linkage. It is found widely in nature and is involved in numerous enzymatic reactions in which it serves as an electron carrier by being alternately oxidized (NAD+) and reduced (NADH). It forms NADP with the addition …	N/A			NADH	NADH dehydrogenase [ubiquinone] iron-sulfur protein 8, mitochondrial	NA	HGNC_SYMBOL	NDUFS8	0		PUBMED:17139284;PUBMED:9576793;PUBMED:9837812;PUBMED:17016423;PUBMED:11086155
NADH	NA	DRUGBANK	DB00157	0		NADH is the reduced form of NAD+, and NAD+ is the oxidized form of NADH, a coenzyme composed of ribosylnicotinamide 5'-diphosphate coupled to adenosine 5'-phosphate by pyrophosphate linkage. It is found widely in nature and is involved in numerous enzymatic reactions in which it serves as an electron carrier by being alternately oxidized (NAD+) and reduced (NADH). It forms NADP with the addition …	N/A			NADH	NADH dehydrogenase [ubiquinone] iron-sulfur protein 6, mitochondrial	NA	HGNC_SYMBOL	NDUFS6	0		PUBMED:17139284;PUBMED:17016423
NADH	NA	DRUGBANK	DB00157	0		NADH is the reduced form of NAD+, and NAD+ is the oxidized form of NADH, a coenzyme composed of ribosylnicotinamide 5'-diphosphate coupled to adenosine 5'-phosphate by pyrophosphate linkage. It is found widely in nature and is involved in numerous enzymatic reactions in which it serves as an electron carrier by being alternately oxidized (NAD+) and reduced (NADH). It forms NADP with the addition …	N/A			NADH	NADH dehydrogenase [ubiquinone] flavoprotein 2, mitochondrial	NA	HGNC_SYMBOL	NDUFV2	0		PUBMED:17139284;PUBMED:17016423;PUBMED:10716640
NADH	NA	DRUGBANK	DB00157	0		NADH is the reduced form of NAD+, and NAD+ is the oxidized form of NADH, a coenzyme composed of ribosylnicotinamide 5'-diphosphate coupled to adenosine 5'-phosphate by pyrophosphate linkage. It is found widely in nature and is involved in numerous enzymatic reactions in which it serves as an electron carrier by being alternately oxidized (NAD+) and reduced (NADH). It forms NADP with the addition …	N/A			NADH	NADH dehydrogenase [ubiquinone] flavoprotein 1, mitochondrial	NA	HGNC_SYMBOL	NDUFV1	0		PUBMED:17139284;PUBMED:14662656;PUBMED:17016423;PUBMED:9571201;PUBMED:8288251
NADH	NA	DRUGBANK	DB00157	0		NADH is the reduced form of NAD+, and NAD+ is the oxidized form of NADH, a coenzyme composed of ribosylnicotinamide 5'-diphosphate coupled to adenosine 5'-phosphate by pyrophosphate linkage. It is found widely in nature and is involved in numerous enzymatic reactions in which it serves as an electron carrier by being alternately oxidized (NAD+) and reduced (NADH). It forms NADP with the addition …	N/A			NADH	NADH dehydrogenase [ubiquinone] iron-sulfur protein 4, mitochondrial	NA	HGNC_SYMBOL	NDUFS4	0		PUBMED:11181577;PUBMED:17139284;PUBMED:11860175;PUBMED:17016423;PUBMED:11864782
NADH	NA	DRUGBANK	DB00157	0		NADH is the reduced form of NAD+, and NAD+ is the oxidized form of NADH, a coenzyme composed of ribosylnicotinamide 5'-diphosphate coupled to adenosine 5'-phosphate by pyrophosphate linkage. It is found widely in nature and is involved in numerous enzymatic reactions in which it serves as an electron carrier by being alternately oxidized (NAD+) and reduced (NADH). It forms NADP with the addition …	N/A			NADH	NADH dehydrogenase [ubiquinone] iron-sulfur protein 5	NA	HGNC_SYMBOL	NDUFS5	0		PUBMED:17139284;PUBMED:17016423;PUBMED:10070614
NADH	NA	DRUGBANK	DB00157	0		NADH is the reduced form of NAD+, and NAD+ is the oxidized form of NADH, a coenzyme composed of ribosylnicotinamide 5'-diphosphate coupled to adenosine 5'-phosphate by pyrophosphate linkage. It is found widely in nature and is involved in numerous enzymatic reactions in which it serves as an electron carrier by being alternately oxidized (NAD+) and reduced (NADH). It forms NADP with the addition …	N/A			NADH	NADH dehydrogenase [ubiquinone] 1 alpha subcomplex subunit 12	NA	HGNC_SYMBOL	NDUFA12	0		PUBMED:17139284;PUBMED:17016423
NADH	NA	DRUGBANK	DB00157	0		NADH is the reduced form of NAD+, and NAD+ is the oxidized form of NADH, a coenzyme composed of ribosylnicotinamide 5'-diphosphate coupled to adenosine 5'-phosphate by pyrophosphate linkage. It is found widely in nature and is involved in numerous enzymatic reactions in which it serves as an electron carrier by being alternately oxidized (NAD+) and reduced (NADH). It forms NADP with the addition …	N/A			NADH	Glutathione reductase, mitochondrial	NA	HGNC_SYMBOL	GSR	0		PUBMED:17540766;PUBMED:17053903;PUBMED:17565998;PUBMED:17502280;PUBMED:17550271
NADH	NA	DRUGBANK	DB00157	0		NADH is the reduced form of NAD+, and NAD+ is the oxidized form of NADH, a coenzyme composed of ribosylnicotinamide 5'-diphosphate coupled to adenosine 5'-phosphate by pyrophosphate linkage. It is found widely in nature and is involved in numerous enzymatic reactions in which it serves as an electron carrier by being alternately oxidized (NAD+) and reduced (NADH). It forms NADP with the addition …	N/A			NADH	NADH dehydrogenase [ubiquinone] iron-sulfur protein 3, mitochondrial	NA	HGNC_SYMBOL	NDUFS3	0		PUBMED:17139284;PUBMED:17016423
NADH	NA	DRUGBANK	DB00157	0		NADH is the reduced form of NAD+, and NAD+ is the oxidized form of NADH, a coenzyme composed of ribosylnicotinamide 5'-diphosphate coupled to adenosine 5'-phosphate by pyrophosphate linkage. It is found widely in nature and is involved in numerous enzymatic reactions in which it serves as an electron carrier by being alternately oxidized (NAD+) and reduced (NADH). It forms NADP with the addition …	N/A			NADH	Dihydrolipoyl dehydrogenase, mitochondrial	NA	HGNC_SYMBOL	DLD	0		PUBMED:17017892;PUBMED:17314104;PUBMED:17315258
NADH	NA	DRUGBANK	DB00157	0		NADH is the reduced form of NAD+, and NAD+ is the oxidized form of NADH, a coenzyme composed of ribosylnicotinamide 5'-diphosphate coupled to adenosine 5'-phosphate by pyrophosphate linkage. It is found widely in nature and is involved in numerous enzymatic reactions in which it serves as an electron carrier by being alternately oxidized (NAD+) and reduced (NADH). It forms NADP with the addition …	N/A			NADH	NADH dehydrogenase [ubiquinone] flavoprotein 3, mitochondrial	NA	HGNC_SYMBOL	NDUFV3	0		PUBMED:17139284;PUBMED:17016423
NADH	NA	DRUGBANK	DB00157	0		NADH is the reduced form of NAD+, and NAD+ is the oxidized form of NADH, a coenzyme composed of ribosylnicotinamide 5'-diphosphate coupled to adenosine 5'-phosphate by pyrophosphate linkage. It is found widely in nature and is involved in numerous enzymatic reactions in which it serves as an electron carrier by being alternately oxidized (NAD+) and reduced (NADH). It forms NADP with the addition …	N/A			NADH	NADH dehydrogenase [ubiquinone] 1 beta subcomplex subunit 6	NA	HGNC_SYMBOL	NDUFB6	0		PUBMED:17139284;PUBMED:17016423
NADH	NA	DRUGBANK	DB00157	0		NADH is the reduced form of NAD+, and NAD+ is the oxidized form of NADH, a coenzyme composed of ribosylnicotinamide 5'-diphosphate coupled to adenosine 5'-phosphate by pyrophosphate linkage. It is found widely in nature and is involved in numerous enzymatic reactions in which it serves as an electron carrier by being alternately oxidized (NAD+) and reduced (NADH). It forms NADP with the addition …	N/A			NADH	NADH dehydrogenase [ubiquinone] 1 subunit C1, mitochondrial	NA	HGNC_SYMBOL	NDUFC1	0		PUBMED:17139284;PUBMED:17016423
NADH	NA	DRUGBANK	DB00157	0		NADH is the reduced form of NAD+, and NAD+ is the oxidized form of NADH, a coenzyme composed of ribosylnicotinamide 5'-diphosphate coupled to adenosine 5'-phosphate by pyrophosphate linkage. It is found widely in nature and is involved in numerous enzymatic reactions in which it serves as an electron carrier by being alternately oxidized (NAD+) and reduced (NADH). It forms NADP with the addition …	N/A			NADH	NADH dehydrogenase [ubiquinone] 1 beta subcomplex subunit 5, mitochondrial	NA	HGNC_SYMBOL	NDUFB5	0		PUBMED:17139284;PUBMED:17016423
NADH	NA	DRUGBANK	DB00157	0		NADH is the reduced form of NAD+, and NAD+ is the oxidized form of NADH, a coenzyme composed of ribosylnicotinamide 5'-diphosphate coupled to adenosine 5'-phosphate by pyrophosphate linkage. It is found widely in nature and is involved in numerous enzymatic reactions in which it serves as an electron carrier by being alternately oxidized (NAD+) and reduced (NADH). It forms NADP with the addition …	N/A			NADH	NADH dehydrogenase [ubiquinone] iron-sulfur protein 2, mitochondrial	NA	HGNC_SYMBOL	NDUFS2	0		PUBMED:17139284;PUBMED:17016423
NADH	NA	DRUGBANK	DB00157	0		NADH is the reduced form of NAD+, and NAD+ is the oxidized form of NADH, a coenzyme composed of ribosylnicotinamide 5'-diphosphate coupled to adenosine 5'-phosphate by pyrophosphate linkage. It is found widely in nature and is involved in numerous enzymatic reactions in which it serves as an electron carrier by being alternately oxidized (NAD+) and reduced (NADH). It forms NADP with the addition …	N/A			NADH	NADH dehydrogenase [ubiquinone] 1 beta subcomplex subunit 9	NA	HGNC_SYMBOL	NDUFB9	0		PUBMED:17139284;PUBMED:17016423
NADH	NA	DRUGBANK	DB00157	0		NADH is the reduced form of NAD+, and NAD+ is the oxidized form of NADH, a coenzyme composed of ribosylnicotinamide 5'-diphosphate coupled to adenosine 5'-phosphate by pyrophosphate linkage. It is found widely in nature and is involved in numerous enzymatic reactions in which it serves as an electron carrier by being alternately oxidized (NAD+) and reduced (NADH). It forms NADP with the addition …	N/A			NADH	NADH dehydrogenase [ubiquinone] 1 beta subcomplex subunit 7	NA	HGNC_SYMBOL	NDUFB7	0		PUBMED:17139284;PUBMED:17016423;PUBMED:11864782
NADH	NA	DRUGBANK	DB00157	0		NADH is the reduced form of NAD+, and NAD+ is the oxidized form of NADH, a coenzyme composed of ribosylnicotinamide 5'-diphosphate coupled to adenosine 5'-phosphate by pyrophosphate linkage. It is found widely in nature and is involved in numerous enzymatic reactions in which it serves as an electron carrier by being alternately oxidized (NAD+) and reduced (NADH). It forms NADP with the addition …	N/A			NADH	NADH dehydrogenase [ubiquinone] 1 beta subcomplex subunit 2, mitochondrial	NA	HGNC_SYMBOL	NDUFB2	0		PUBMED:17139284;PUBMED:17016423
NADH	NA	DRUGBANK	DB00157	0		NADH is the reduced form of NAD+, and NAD+ is the oxidized form of NADH, a coenzyme composed of ribosylnicotinamide 5'-diphosphate coupled to adenosine 5'-phosphate by pyrophosphate linkage. It is found widely in nature and is involved in numerous enzymatic reactions in which it serves as an electron carrier by being alternately oxidized (NAD+) and reduced (NADH). It forms NADP with the addition …	N/A			NADH	NADH dehydrogenase [ubiquinone] 1 beta subcomplex subunit 3	NA	HGNC_SYMBOL	NDUFB3	0		PUBMED:17139284;PUBMED:17016423
NADH	NA	DRUGBANK	DB00157	0		NADH is the reduced form of NAD+, and NAD+ is the oxidized form of NADH, a coenzyme composed of ribosylnicotinamide 5'-diphosphate coupled to adenosine 5'-phosphate by pyrophosphate linkage. It is found widely in nature and is involved in numerous enzymatic reactions in which it serves as an electron carrier by being alternately oxidized (NAD+) and reduced (NADH). It forms NADP with the addition …	N/A			NADH	NADH dehydrogenase [ubiquinone] 1 beta subcomplex subunit 4	NA	HGNC_SYMBOL	NDUFB4	0		PUBMED:17139284;PUBMED:17016423
NADH	NA	DRUGBANK	DB00157	0		NADH is the reduced form of NAD+, and NAD+ is the oxidized form of NADH, a coenzyme composed of ribosylnicotinamide 5'-diphosphate coupled to adenosine 5'-phosphate by pyrophosphate linkage. It is found widely in nature and is involved in numerous enzymatic reactions in which it serves as an electron carrier by being alternately oxidized (NAD+) and reduced (NADH). It forms NADP with the addition …	N/A			NADH	NADH dehydrogenase [ubiquinone] 1 beta subcomplex subunit 10	NA	HGNC_SYMBOL	NDUFB10	0		PUBMED:17139284;PUBMED:17016423
NADH	NA	DRUGBANK	DB00157	0		NADH is the reduced form of NAD+, and NAD+ is the oxidized form of NADH, a coenzyme composed of ribosylnicotinamide 5'-diphosphate coupled to adenosine 5'-phosphate by pyrophosphate linkage. It is found widely in nature and is involved in numerous enzymatic reactions in which it serves as an electron carrier by being alternately oxidized (NAD+) and reduced (NADH). It forms NADP with the addition …	N/A			NADH	NADH-ubiquinone oxidoreductase 75 kDa subunit, mitochondrial	NA	HGNC_SYMBOL	NDUFS1	0		PUBMED:17139284;PUBMED:17016423
NADH	NA	DRUGBANK	DB00157	0		NADH is the reduced form of NAD+, and NAD+ is the oxidized form of NADH, a coenzyme composed of ribosylnicotinamide 5'-diphosphate coupled to adenosine 5'-phosphate by pyrophosphate linkage. It is found widely in nature and is involved in numerous enzymatic reactions in which it serves as an electron carrier by being alternately oxidized (NAD+) and reduced (NADH). It forms NADP with the addition …	N/A			NADH	NADH dehydrogenase [ubiquinone] 1 beta subcomplex subunit 1	NA	HGNC_SYMBOL	NDUFB1	0		PUBMED:17139284;PUBMED:17016423
NADH	NA	DRUGBANK	DB00157	0		NADH is the reduced form of NAD+, and NAD+ is the oxidized form of NADH, a coenzyme composed of ribosylnicotinamide 5'-diphosphate coupled to adenosine 5'-phosphate by pyrophosphate linkage. It is found widely in nature and is involved in numerous enzymatic reactions in which it serves as an electron carrier by being alternately oxidized (NAD+) and reduced (NADH). It forms NADP with the addition …	N/A			NADH	NADH dehydrogenase [ubiquinone] 1 subunit C2	NA	HGNC_SYMBOL	NDUFC2	0		PUBMED:16898010;PUBMED:17015645;PUBMED:17496098;PUBMED:17513495;PUBMED:17614984
NADH	NA	DRUGBANK	DB00157	0		NADH is the reduced form of NAD+, and NAD+ is the oxidized form of NADH, a coenzyme composed of ribosylnicotinamide 5'-diphosphate coupled to adenosine 5'-phosphate by pyrophosphate linkage. It is found widely in nature and is involved in numerous enzymatic reactions in which it serves as an electron carrier by being alternately oxidized (NAD+) and reduced (NADH). It forms NADP with the addition …	N/A			NADH	NADH dehydrogenase [ubiquinone] 1 beta subcomplex subunit 8, mitochondrial	NA	HGNC_SYMBOL	NDUFB8	0		PUBMED:17139284;PUBMED:17016423
NADH	NA	DRUGBANK	DB00157	0		NADH is the reduced form of NAD+, and NAD+ is the oxidized form of NADH, a coenzyme composed of ribosylnicotinamide 5'-diphosphate coupled to adenosine 5'-phosphate by pyrophosphate linkage. It is found widely in nature and is involved in numerous enzymatic reactions in which it serves as an electron carrier by being alternately oxidized (NAD+) and reduced (NADH). It forms NADP with the addition …	N/A			NADH	NADH dehydrogenase [ubiquinone] 1 alpha subcomplex subunit 3	NA	HGNC_SYMBOL	NDUFA3	0		PUBMED:17139284;PUBMED:17016423
NADH	NA	DRUGBANK	DB00157	0		NADH is the reduced form of NAD+, and NAD+ is the oxidized form of NADH, a coenzyme composed of ribosylnicotinamide 5'-diphosphate coupled to adenosine 5'-phosphate by pyrophosphate linkage. It is found widely in nature and is involved in numerous enzymatic reactions in which it serves as an electron carrier by being alternately oxidized (NAD+) and reduced (NADH). It forms NADP with the addition …	N/A			NADH	NADH dehydrogenase [ubiquinone] 1 alpha subcomplex subunit 8	NA	HGNC_SYMBOL	NDUFA8	0		PUBMED:17139284;PUBMED:17016423;PUBMED:9860297
NADH	NA	DRUGBANK	DB00157	0		NADH is the reduced form of NAD+, and NAD+ is the oxidized form of NADH, a coenzyme composed of ribosylnicotinamide 5'-diphosphate coupled to adenosine 5'-phosphate by pyrophosphate linkage. It is found widely in nature and is involved in numerous enzymatic reactions in which it serves as an electron carrier by being alternately oxidized (NAD+) and reduced (NADH). It forms NADP with the addition …	N/A			NADH	NADH dehydrogenase [ubiquinone] 1 alpha subcomplex subunit 2	NA	HGNC_SYMBOL	NDUFA2	0		PUBMED:17139284;PUBMED:17016423
NADH	NA	DRUGBANK	DB00157	0		NADH is the reduced form of NAD+, and NAD+ is the oxidized form of NADH, a coenzyme composed of ribosylnicotinamide 5'-diphosphate coupled to adenosine 5'-phosphate by pyrophosphate linkage. It is found widely in nature and is involved in numerous enzymatic reactions in which it serves as an electron carrier by being alternately oxidized (NAD+) and reduced (NADH). It forms NADP with the addition …	N/A			NADH	Acyl carrier protein, mitochondrial	NA	HGNC_SYMBOL	NDUFAB1	0		PUBMED:17139284;PUBMED:17016423
NADH	NA	DRUGBANK	DB00157	0		NADH is the reduced form of NAD+, and NAD+ is the oxidized form of NADH, a coenzyme composed of ribosylnicotinamide 5'-diphosphate coupled to adenosine 5'-phosphate by pyrophosphate linkage. It is found widely in nature and is involved in numerous enzymatic reactions in which it serves as an electron carrier by being alternately oxidized (NAD+) and reduced (NADH). It forms NADP with the addition …	N/A			NADH	NADH dehydrogenase [ubiquinone] 1 alpha subcomplex subunit 6	NA	HGNC_SYMBOL	NDUFA6	0		PUBMED:17139284;PUBMED:17016423
NADH	NA	DRUGBANK	DB00157	0		NADH is the reduced form of NAD+, and NAD+ is the oxidized form of NADH, a coenzyme composed of ribosylnicotinamide 5'-diphosphate coupled to adenosine 5'-phosphate by pyrophosphate linkage. It is found widely in nature and is involved in numerous enzymatic reactions in which it serves as an electron carrier by being alternately oxidized (NAD+) and reduced (NADH). It forms NADP with the addition …	N/A			NADH	NADH dehydrogenase [ubiquinone] 1 alpha subcomplex subunit 4	NA	HGNC_SYMBOL	NDUFA4	0		PUBMED:17139284;PUBMED:17016423
NADH	NA	DRUGBANK	DB00157	0		NADH is the reduced form of NAD+, and NAD+ is the oxidized form of NADH, a coenzyme composed of ribosylnicotinamide 5'-diphosphate coupled to adenosine 5'-phosphate by pyrophosphate linkage. It is found widely in nature and is involved in numerous enzymatic reactions in which it serves as an electron carrier by being alternately oxidized (NAD+) and reduced (NADH). It forms NADP with the addition …	N/A			NADH	NADH dehydrogenase [ubiquinone] 1 alpha subcomplex subunit 1	NA	HGNC_SYMBOL	NDUFA1	0		PUBMED:17139284;PUBMED:17016423;PUBMED:11864782;PUBMED:10200266
NADH	NA	DRUGBANK	DB00157	0		NADH is the reduced form of NAD+, and NAD+ is the oxidized form of NADH, a coenzyme composed of ribosylnicotinamide 5'-diphosphate coupled to adenosine 5'-phosphate by pyrophosphate linkage. It is found widely in nature and is involved in numerous enzymatic reactions in which it serves as an electron carrier by being alternately oxidized (NAD+) and reduced (NADH). It forms NADP with the addition …	N/A			NADH	NADH dehydrogenase [ubiquinone] 1 alpha subcomplex subunit 7	NA	HGNC_SYMBOL	NDUFA7	0		PUBMED:17139284;PUBMED:17016423
NADH	NA	DRUGBANK	DB00157	0		NADH is the reduced form of NAD+, and NAD+ is the oxidized form of NADH, a coenzyme composed of ribosylnicotinamide 5'-diphosphate coupled to adenosine 5'-phosphate by pyrophosphate linkage. It is found widely in nature and is involved in numerous enzymatic reactions in which it serves as an electron carrier by being alternately oxidized (NAD+) and reduced (NADH). It forms NADP with the addition …	N/A			NADH	NADH dehydrogenase [ubiquinone] 1 alpha subcomplex subunit 10, mitochondrial	NA	HGNC_SYMBOL	NDUFA10	0		PUBMED:17139284;PUBMED:17016423
NADH	NA	DRUGBANK	DB00157	0		NADH is the reduced form of NAD+, and NAD+ is the oxidized form of NADH, a coenzyme composed of ribosylnicotinamide 5'-diphosphate coupled to adenosine 5'-phosphate by pyrophosphate linkage. It is found widely in nature and is involved in numerous enzymatic reactions in which it serves as an electron carrier by being alternately oxidized (NAD+) and reduced (NADH). It forms NADP with the addition …	N/A			NADH	NADH dehydrogenase [ubiquinone] 1 alpha subcomplex subunit 9, mitochondrial	NA	HGNC_SYMBOL	NDUFA9	0		PUBMED:17499024;PUBMED:17323923;PUBMED:17530440;PUBMED:17132781;PUBMED:17260964
NADH	NA	DRUGBANK	DB00157	0		NADH is the reduced form of NAD+, and NAD+ is the oxidized form of NADH, a coenzyme composed of ribosylnicotinamide 5'-diphosphate coupled to adenosine 5'-phosphate by pyrophosphate linkage. It is found widely in nature and is involved in numerous enzymatic reactions in which it serves as an electron carrier by being alternately oxidized (NAD+) and reduced (NADH). It forms NADP with the addition …	N/A			NADH	NADH dehydrogenase [ubiquinone] 1 alpha subcomplex subunit 5	NA	HGNC_SYMBOL	NDUFA5	0		PUBMED:17444656;PUBMED:17209562
NADH	NA	DRUGBANK	DB00157	0		NADH is the reduced form of NAD+, and NAD+ is the oxidized form of NADH, a coenzyme composed of ribosylnicotinamide 5'-diphosphate coupled to adenosine 5'-phosphate by pyrophosphate linkage. It is found widely in nature and is involved in numerous enzymatic reactions in which it serves as an electron carrier by being alternately oxidized (NAD+) and reduced (NADH). It forms NADP with the addition …	N/A			NADH	NAD(P) transhydrogenase, mitochondrial	NA	HGNC_SYMBOL	NNT	0		PUBMED:17216441
NADH	NA	DRUGBANK	DB00157	0		NADH is the reduced form of NAD+, and NAD+ is the oxidized form of NADH, a coenzyme composed of ribosylnicotinamide 5'-diphosphate coupled to adenosine 5'-phosphate by pyrophosphate linkage. It is found widely in nature and is involved in numerous enzymatic reactions in which it serves as an electron carrier by being alternately oxidized (NAD+) and reduced (NADH). It forms NADP with the addition …	N/A			NADH	NADH dehydrogenase [ubiquinone] 1 alpha subcomplex subunit 11	NA	HGNC_SYMBOL	NDUFA11	0		PUBMED:17139284;PUBMED:17016423
NADH	NA	DRUGBANK	DB00157	0		NADH is the reduced form of NAD+, and NAD+ is the oxidized form of NADH, a coenzyme composed of ribosylnicotinamide 5'-diphosphate coupled to adenosine 5'-phosphate by pyrophosphate linkage. It is found widely in nature and is involved in numerous enzymatic reactions in which it serves as an electron carrier by being alternately oxidized (NAD+) and reduced (NADH). It forms NADP with the addition …	N/A			NADH	NADH dehydrogenase [ubiquinone] iron-sulfur protein 7, mitochondrial	NA	HGNC_SYMBOL	NDUFS7	0		PUBMED:17139284;PUBMED:10097178;PUBMED:8938450;PUBMED:17016423;PUBMED:8369340
NADH	NA	DRUGBANK	DB00157	0		NADH is the reduced form of NAD+, and NAD+ is the oxidized form of NADH, a coenzyme composed of ribosylnicotinamide 5'-diphosphate coupled to adenosine 5'-phosphate by pyrophosphate linkage. It is found widely in nature and is involved in numerous enzymatic reactions in which it serves as an electron carrier by being alternately oxidized (NAD+) and reduced (NADH). It forms NADP with the addition …	N/A			NADH	7-dehydrocholesterol reductase	NA	HGNC_SYMBOL	DHCR7	0		PUBMED:17139284;PUBMED:17016423
NADH	NA	DRUGBANK	DB00157	0		NADH is the reduced form of NAD+, and NAD+ is the oxidized form of NADH, a coenzyme composed of ribosylnicotinamide 5'-diphosphate coupled to adenosine 5'-phosphate by pyrophosphate linkage. It is found widely in nature and is involved in numerous enzymatic reactions in which it serves as an electron carrier by being alternately oxidized (NAD+) and reduced (NADH). It forms NADP with the addition …	N/A			NADH	2-oxoglutarate dehydrogenase, mitochondrial	NA	HGNC_SYMBOL	OGDH	0		PUBMED:17668068
NADH	NA	DRUGBANK	DB00157	0		NADH is the reduced form of NAD+, and NAD+ is the oxidized form of NADH, a coenzyme composed of ribosylnicotinamide 5'-diphosphate coupled to adenosine 5'-phosphate by pyrophosphate linkage. It is found widely in nature and is involved in numerous enzymatic reactions in which it serves as an electron carrier by being alternately oxidized (NAD+) and reduced (NADH). It forms NADP with the addition …	N/A			NADH	Short-chain specific acyl-CoA dehydrogenase, mitochondrial	NA	HGNC_SYMBOL	ACADS	0		PUBMED:17139284;PUBMED:17016423
NADH	NA	DRUGBANK	DB00157	0		NADH is the reduced form of NAD+, and NAD+ is the oxidized form of NADH, a coenzyme composed of ribosylnicotinamide 5'-diphosphate coupled to adenosine 5'-phosphate by pyrophosphate linkage. It is found widely in nature and is involved in numerous enzymatic reactions in which it serves as an electron carrier by being alternately oxidized (NAD+) and reduced (NADH). It forms NADP with the addition …	N/A			NADH	Pyruvate dehydrogenase E1 component subunit alpha, somatic form, mitochondrial	NA	HGNC_SYMBOL	PDHA1	0		PUBMED:17139284;PUBMED:17016423
NADH	NA	DRUGBANK	DB00157	0		NADH is the reduced form of NAD+, and NAD+ is the oxidized form of NADH, a coenzyme composed of ribosylnicotinamide 5'-diphosphate coupled to adenosine 5'-phosphate by pyrophosphate linkage. It is found widely in nature and is involved in numerous enzymatic reactions in which it serves as an electron carrier by being alternately oxidized (NAD+) and reduced (NADH). It forms NADP with the addition …	N/A			NADH	Pyruvate dehydrogenase E1 component subunit beta, mitochondrial	NA	HGNC_SYMBOL	PDHB	0		PUBMED:17139284;PUBMED:17016423;PUBMED:1116996
NADH	NA	DRUGBANK	DB00157	0		NADH is the reduced form of NAD+, and NAD+ is the oxidized form of NADH, a coenzyme composed of ribosylnicotinamide 5'-diphosphate coupled to adenosine 5'-phosphate by pyrophosphate linkage. It is found widely in nature and is involved in numerous enzymatic reactions in which it serves as an electron carrier by being alternately oxidized (NAD+) and reduced (NADH). It forms NADP with the addition …	N/A			NADH	Glutamate dehydrogenase 1, mitochondrial	NA	HGNC_SYMBOL	GLUD1	0		PUBMED:17139284;PUBMED:17016423
NADH	NA	DRUGBANK	DB00157	0		NADH is the reduced form of NAD+, and NAD+ is the oxidized form of NADH, a coenzyme composed of ribosylnicotinamide 5'-diphosphate coupled to adenosine 5'-phosphate by pyrophosphate linkage. It is found widely in nature and is involved in numerous enzymatic reactions in which it serves as an electron carrier by being alternately oxidized (NAD+) and reduced (NADH). It forms NADP with the addition …	N/A			NADH	Sterol-4-alpha-carboxylate 3-dehydrogenase, decarboxylating	NA	HGNC_SYMBOL	NSDHL	0		PUBMED:17139284;PUBMED:17016423;PUBMED:15805545
NADH	NA	DRUGBANK	DB00157	0		NADH is the reduced form of NAD+, and NAD+ is the oxidized form of NADH, a coenzyme composed of ribosylnicotinamide 5'-diphosphate coupled to adenosine 5'-phosphate by pyrophosphate linkage. It is found widely in nature and is involved in numerous enzymatic reactions in which it serves as an electron carrier by being alternately oxidized (NAD+) and reduced (NADH). It forms NADP with the addition …	N/A			NADH	Aldo-keto reductase family 1 member C2	NA	HGNC_SYMBOL	AKR1C2	0		PUBMED:12810547;PUBMED:17139284;PUBMED:17016423;PUBMED:12416991
NADH	NA	DRUGBANK	DB00157	0		NADH is the reduced form of NAD+, and NAD+ is the oxidized form of NADH, a coenzyme composed of ribosylnicotinamide 5'-diphosphate coupled to adenosine 5'-phosphate by pyrophosphate linkage. It is found widely in nature and is involved in numerous enzymatic reactions in which it serves as an electron carrier by being alternately oxidized (NAD+) and reduced (NADH). It forms NADP with the addition …	N/A			NADH	Aldehyde dehydrogenase, mitochondrial	NA	HGNC_SYMBOL	ALDH2	0		PUBMED:17488809;PUBMED:16961761
NADH	NA	DRUGBANK	DB00157	0		NADH is the reduced form of NAD+, and NAD+ is the oxidized form of NADH, a coenzyme composed of ribosylnicotinamide 5'-diphosphate coupled to adenosine 5'-phosphate by pyrophosphate linkage. It is found widely in nature and is involved in numerous enzymatic reactions in which it serves as an electron carrier by being alternately oxidized (NAD+) and reduced (NADH). It forms NADP with the addition …	N/A			NADH	3 beta-hydroxysteroid dehydrogenase/Delta 5-->4-isomerase type 2	NA	HGNC_SYMBOL	HSD3B2	0		PUBMED:3476810;PUBMED:17139284;PUBMED:17016423;PUBMED:1911436;PUBMED:239964
NADH	NA	DRUGBANK	DB00157	0		NADH is the reduced form of NAD+, and NAD+ is the oxidized form of NADH, a coenzyme composed of ribosylnicotinamide 5'-diphosphate coupled to adenosine 5'-phosphate by pyrophosphate linkage. It is found widely in nature and is involved in numerous enzymatic reactions in which it serves as an electron carrier by being alternately oxidized (NAD+) and reduced (NADH). It forms NADP with the addition …	N/A			NADH	Aldo-keto reductase family 1 member C3	NA	HGNC_SYMBOL	AKR1C3	0		PUBMED:17139284;PUBMED:17016423;PUBMED:2146972;PUBMED:2615366;PUBMED:6584048
NADH	NA	DRUGBANK	DB00157	0		NADH is the reduced form of NAD+, and NAD+ is the oxidized form of NADH, a coenzyme composed of ribosylnicotinamide 5'-diphosphate coupled to adenosine 5'-phosphate by pyrophosphate linkage. It is found widely in nature and is involved in numerous enzymatic reactions in which it serves as an electron carrier by being alternately oxidized (NAD+) and reduced (NADH). It forms NADP with the addition …	N/A			NADH	Estradiol 17-beta-dehydrogenase 2	NA	HGNC_SYMBOL	HSD17B2	0		PUBMED:17139284;PUBMED:17016423;PUBMED:2615366;PUBMED:3463506;PUBMED:8529651
NADH	NA	DRUGBANK	DB00157	0		NADH is the reduced form of NAD+, and NAD+ is the oxidized form of NADH, a coenzyme composed of ribosylnicotinamide 5'-diphosphate coupled to adenosine 5'-phosphate by pyrophosphate linkage. It is found widely in nature and is involved in numerous enzymatic reactions in which it serves as an electron carrier by being alternately oxidized (NAD+) and reduced (NADH). It forms NADP with the addition …	N/A			NADH	Estradiol 17-beta-dehydrogenase 1	NA	HGNC_SYMBOL	HSD17B1	0		PUBMED:17139284;PUBMED:17016423;PUBMED:3164265;PUBMED:2615366;PUBMED:3463506
NADH	NA	DRUGBANK	DB00157	0		NADH is the reduced form of NAD+, and NAD+ is the oxidized form of NADH, a coenzyme composed of ribosylnicotinamide 5'-diphosphate coupled to adenosine 5'-phosphate by pyrophosphate linkage. It is found widely in nature and is involved in numerous enzymatic reactions in which it serves as an electron carrier by being alternately oxidized (NAD+) and reduced (NADH). It forms NADP with the addition …	N/A			NADH	Isocitrate dehydrogenase [NAD] subunit alpha, mitochondrial	NA	HGNC_SYMBOL	IDH3A	0		PUBMED:17139284;PUBMED:17016423;PUBMED:4292141;PUBMED:4380379;PUBMED:13152105
NADH	NA	DRUGBANK	DB00157	0		NADH is the reduced form of NAD+, and NAD+ is the oxidized form of NADH, a coenzyme composed of ribosylnicotinamide 5'-diphosphate coupled to adenosine 5'-phosphate by pyrophosphate linkage. It is found widely in nature and is involved in numerous enzymatic reactions in which it serves as an electron carrier by being alternately oxidized (NAD+) and reduced (NADH). It forms NADP with the addition …	N/A			NADH	Isocitrate dehydrogenase [NAD] subunit beta, mitochondrial	NA	HGNC_SYMBOL	IDH3B	0		PUBMED:17139284;PUBMED:17016423;PUBMED:4292141;PUBMED:14189899;PUBMED:4380379
NADH	NA	DRUGBANK	DB00157	0		NADH is the reduced form of NAD+, and NAD+ is the oxidized form of NADH, a coenzyme composed of ribosylnicotinamide 5'-diphosphate coupled to adenosine 5'-phosphate by pyrophosphate linkage. It is found widely in nature and is involved in numerous enzymatic reactions in which it serves as an electron carrier by being alternately oxidized (NAD+) and reduced (NADH). It forms NADP with the addition …	N/A			NADH	Isocitrate dehydrogenase [NAD] subunit gamma, mitochondrial	NA	HGNC_SYMBOL	IDH3G	0		PUBMED:17139284;PUBMED:17016423;PUBMED:4292141;PUBMED:14189899;PUBMED:4380379
NADH	NA	DRUGBANK	DB00157	0		NADH is the reduced form of NAD+, and NAD+ is the oxidized form of NADH, a coenzyme composed of ribosylnicotinamide 5'-diphosphate coupled to adenosine 5'-phosphate by pyrophosphate linkage. It is found widely in nature and is involved in numerous enzymatic reactions in which it serves as an electron carrier by being alternately oxidized (NAD+) and reduced (NADH). It forms NADP with the addition …	N/A			NADH	3-keto-steroid reductase	NA	HGNC_SYMBOL	HSD17B7	0		PUBMED:17139284;PUBMED:17016423
NADH	NA	DRUGBANK	DB00157	0		NADH is the reduced form of NAD+, and NAD+ is the oxidized form of NADH, a coenzyme composed of ribosylnicotinamide 5'-diphosphate coupled to adenosine 5'-phosphate by pyrophosphate linkage. It is found widely in nature and is involved in numerous enzymatic reactions in which it serves as an electron carrier by being alternately oxidized (NAD+) and reduced (NADH). It forms NADP with the addition …	N/A			NADH	3-hydroxy-3-methylglutaryl-coenzyme A reductase	NA	HGNC_SYMBOL	HMGCR	0		PUBMED:17139284;PUBMED:15755483;PUBMED:14511985;PUBMED:17016423;PUBMED:15152097
NADH	NA	DRUGBANK	DB00157	0		NADH is the reduced form of NAD+, and NAD+ is the oxidized form of NADH, a coenzyme composed of ribosylnicotinamide 5'-diphosphate coupled to adenosine 5'-phosphate by pyrophosphate linkage. It is found widely in nature and is involved in numerous enzymatic reactions in which it serves as an electron carrier by being alternately oxidized (NAD+) and reduced (NADH). It forms NADP with the addition …	N/A			NADH	D-beta-hydroxybutyrate dehydrogenase, mitochondrial	NA	HGNC_SYMBOL	BDH1	0		PUBMED:17139284;PUBMED:8533882;PUBMED:17016423;PUBMED:38961;PUBMED:2550053
NADH	NA	DRUGBANK	DB00157	0		NADH is the reduced form of NAD+, and NAD+ is the oxidized form of NADH, a coenzyme composed of ribosylnicotinamide 5'-diphosphate coupled to adenosine 5'-phosphate by pyrophosphate linkage. It is found widely in nature and is involved in numerous enzymatic reactions in which it serves as an electron carrier by being alternately oxidized (NAD+) and reduced (NADH). It forms NADP with the addition …	N/A			NADH	Hydroxyacyl-coenzyme A dehydrogenase, mitochondrial	NA	HGNC_SYMBOL	HADH	0		PUBMED:17202348
NADH	NA	DRUGBANK	DB00157	0		NADH is the reduced form of NAD+, and NAD+ is the oxidized form of NADH, a coenzyme composed of ribosylnicotinamide 5'-diphosphate coupled to adenosine 5'-phosphate by pyrophosphate linkage. It is found widely in nature and is involved in numerous enzymatic reactions in which it serves as an electron carrier by being alternately oxidized (NAD+) and reduced (NADH). It forms NADP with the addition …	N/A			NADH	Peroxisomal multifunctional enzyme type 2	NA	HGNC_SYMBOL	HSD17B4	0		PUBMED:17139284;PUBMED:12517343;PUBMED:17016423
NADH	NA	DRUGBANK	DB00157	0		NADH is the reduced form of NAD+, and NAD+ is the oxidized form of NADH, a coenzyme composed of ribosylnicotinamide 5'-diphosphate coupled to adenosine 5'-phosphate by pyrophosphate linkage. It is found widely in nature and is involved in numerous enzymatic reactions in which it serves as an electron carrier by being alternately oxidized (NAD+) and reduced (NADH). It forms NADP with the addition …	N/A			NADH	Malate dehydrogenase, mitochondrial	NA	HGNC_SYMBOL	MDH2	0		PUBMED:17619232;PUBMED:17603759;PUBMED:16898590;PUBMED:17203264;PUBMED:17487443
NADH	NA	DRUGBANK	DB00157	0		NADH is the reduced form of NAD+, and NAD+ is the oxidized form of NADH, a coenzyme composed of ribosylnicotinamide 5'-diphosphate coupled to adenosine 5'-phosphate by pyrophosphate linkage. It is found widely in nature and is involved in numerous enzymatic reactions in which it serves as an electron carrier by being alternately oxidized (NAD+) and reduced (NADH). It forms NADP with the addition …	N/A			NADH	Aldose reductase	NA	HGNC_SYMBOL	AKR1B1	0		PUBMED:17222174;PUBMED:17508915
NADH	NA	DRUGBANK	DB00157	0		NADH is the reduced form of NAD+, and NAD+ is the oxidized form of NADH, a coenzyme composed of ribosylnicotinamide 5'-diphosphate coupled to adenosine 5'-phosphate by pyrophosphate linkage. It is found widely in nature and is involved in numerous enzymatic reactions in which it serves as an electron carrier by being alternately oxidized (NAD+) and reduced (NADH). It forms NADP with the addition …	N/A			NADH	Glycerol-3-phosphate dehydrogenase [NAD(+)], cytoplasmic	NA	HGNC_SYMBOL	GPD1	0		PUBMED:17088060
Coenzyme A	NA	DRUGBANK	DB01992	0		Coenzyme A (CoA, CoASH, or HSCoA) is a coenzyme, well known for it's role in the synthesis and oxidation of fatty acids, and the oxidation of pyruvate in the citric acid cycle. All genomes sequenced to date encode enzymes that use coenzyme A as a substrate, and around 4% of cellular enzymes use it, or a thioester form of it, as a substrate. It is used as a supplement for the hypothetical treatmen…	N/A			Coenzyme A	Acyl-CoA-binding protein	NA	HGNC_SYMBOL	DBI	0		PUBMED:17139284;PUBMED:10592235;PUBMED:17016423
Coenzyme A	NA	DRUGBANK	DB01992	0		Coenzyme A (CoA, CoASH, or HSCoA) is a coenzyme, well known for it's role in the synthesis and oxidation of fatty acids, and the oxidation of pyruvate in the citric acid cycle. All genomes sequenced to date encode enzymes that use coenzyme A as a substrate, and around 4% of cellular enzymes use it, or a thioester form of it, as a substrate. It is used as a supplement for the hypothetical treatmen…	N/A			Coenzyme A	3-hydroxy-3-methylglutaryl-coenzyme A reductase	NA	HGNC_SYMBOL	HMGCR	0		PUBMED:17139284;PUBMED:17016423
Coenzyme A	NA	DRUGBANK	DB01992	0		Coenzyme A (CoA, CoASH, or HSCoA) is a coenzyme, well known for it's role in the synthesis and oxidation of fatty acids, and the oxidation of pyruvate in the citric acid cycle. All genomes sequenced to date encode enzymes that use coenzyme A as a substrate, and around 4% of cellular enzymes use it, or a thioester form of it, as a substrate. It is used as a supplement for the hypothetical treatmen…	N/A			Coenzyme A	Acetyl-CoA acetyltransferase, cytosolic	NA	HGNC_SYMBOL	ACAT2	0		PUBMED:17139284;PUBMED:17016423
Coenzyme A	NA	DRUGBANK	DB01992	0		Coenzyme A (CoA, CoASH, or HSCoA) is a coenzyme, well known for it's role in the synthesis and oxidation of fatty acids, and the oxidation of pyruvate in the citric acid cycle. All genomes sequenced to date encode enzymes that use coenzyme A as a substrate, and around 4% of cellular enzymes use it, or a thioester form of it, as a substrate. It is used as a supplement for the hypothetical treatmen…	N/A			Coenzyme A	Citrate synthase, mitochondrial	NA	HGNC_SYMBOL	CS	0		PUBMED:17139284;PUBMED:10592235;PUBMED:17016423
S-Hydroxycysteine	NA	DRUGBANK	DB01915	0		S-hydroxycysteine is a solid. This compound belongs to the alpha amino acids and derivatives. These are amino acids in which the amino group is attached to the carbon atom immediately adjacent to the carboxylate group (alpha carbon), or a derivative thereof. It targets the proteins subtilisin BPN', glutathione S-transferase A1, glutathione S-transferase p, myelin P2 protein, and complement c3.	N/A			S-Hydroxycysteine	Acetyl-CoA acetyltransferase, cytosolic	NA	HGNC_SYMBOL	ACAT2	0		PUBMED:17139284;PUBMED:17016423
COBICISTAT	NA	CHEMBL_COMPOUND	CHEMBL2095208	0		NA	N/A			COBICISTAT	Cytochrome P450 3A	NA	HGNC_SYMBOL	CYP3A4	0		NA
Casopitant	NA	DRUGBANK	DB06634	0		NA	N/A			Casopitant	Cytochrome P450 3A4	NA	HGNC_SYMBOL	CYP3A4	0		PUBMED:21149541
Diacerein	NA	DRUGBANK	DB11994	0		Diacerein is a prodrug which is metabolized to rhein. It is currently approved in France for the treatment of osteoarthritis although the use of diacerein is restricted due to the side effects including sevre diarrhea [L780]. Diacerein is under investigation for the treatment of Insulin Resistance, Diabetes Mellitus (Type 2), and Diabetes-Related Complications.	N/A			Diacerein	CYP3A	NA	HGNC_SYMBOL	CYP3A4	0		PUBMED:18814214
Glutathione	NA	DRUGBANK	DB00143	0		A tripeptide with many roles in cells. It conjugates to drugs to make them more soluble for excretion, is a cofactor for some enzymes, is involved in protein disulfide bond rearrangement and reduces peroxides.	N/A			Glutathione	Glutathione reductase, mitochondrial	NA	HGNC_SYMBOL	GSR	0		PUBMED:17303537;PUBMED:17338281;PUBMED:17369902;PUBMED:17512104;PUBMED:17327255
Glutathione	NA	DRUGBANK	DB00143	0		A tripeptide with many roles in cells. It conjugates to drugs to make them more soluble for excretion, is a cofactor for some enzymes, is involved in protein disulfide bond rearrangement and reduces peroxides.	N/A			Glutathione	Aldose reductase	NA	HGNC_SYMBOL	AKR1B1	0		PUBMED:11306073
Glutathione	NA	DRUGBANK	DB00143	0		A tripeptide with many roles in cells. It conjugates to drugs to make them more soluble for excretion, is a cofactor for some enzymes, is involved in protein disulfide bond rearrangement and reduces peroxides.	N/A			Glutathione	Cytochrome P450 3A4	NA	HGNC_SYMBOL	CYP3A4	0		PUBMED:18206979
Isoniazid	NA	DRUGBANK	DB00951	0		Antibacterial agent used primarily as a tuberculostatic. It remains the treatment of choice for tuberculosis.	N/A			Isoniazid	Cytochrome P450 3A4	NA	HGNC_SYMBOL	CYP3A4	0		PUBMED:16248836
Pradefovir Mesylate	NA	DRUGBANK	DB05478	0		Pradefovir mesilate (previously known as MB-06886, Hepavir B and remofovir mesylate) is an orally administered small molecule compound that belongs to a novel series of phosphate and phosphonate prodrugs of adefovir. Adefovir (Hepsera) is an acyclic phosphonate analogue of adenine that is used to treat hepatitis B virus. As adefovir is poorly absorbed and associated with a high level of nephrotox…
Pradefovir is activated through oxidation that is mediated by cytochrome P-450 (CYP) 3A4, which is predominantly expressed in the liver. The novel prodrug is highly stable in both plasma and tissues and demonstrated potent preclinical and clinical anti-HBV activity. Pradefovir is undergoing phase II development for the treatment of chronic hepatitis B.
	N/A			Pradefovir Mesylate	Cytochrome P450 3A4	NA	HGNC_SYMBOL	CYP3A4	0		NA
RITONAVIR	NA	CHEMBL_COMPOUND	CHEMBL163	0		NA	N/A			RITONAVIR	Cytochrome P450 3A	NA	HGNC_SYMBOL	CYP3A4	0		NA
TABIMORELIN	NA	CHEMBL_COMPOUND	CHEMBL281764	0		NA	N/A			TABIMORELIN	Cytochrome P450 3A4	NA	HGNC_SYMBOL	CYP3A4	0		PUBMED:12610745
Heparin	NA	DRUGBANK	DB01109	0		Unfractionated heparin (UH) is a heterogenous preparation of anionic, sulfated glycosaminoglycan polymers with weights ranging from 3000 to 30,000 Da. It is a naturally occurring anticoagulant released from mast cells. It binds reversibly to antithrombin III (ATIII) and greatly accelerates the rate at which ATIII inactivates coagulation enzymes thrombin (factor IIa) and factor Xa. UH is different…	N/A			Heparin	Fibroblast growth factor receptor 1	NA	HGNC_SYMBOL	FGFR1	0		PUBMED:15096041
Heparin	NA	DRUGBANK	DB01109	0		Unfractionated heparin (UH) is a heterogenous preparation of anionic, sulfated glycosaminoglycan polymers with weights ranging from 3000 to 30,000 Da. It is a naturally occurring anticoagulant released from mast cells. It binds reversibly to antithrombin III (ATIII) and greatly accelerates the rate at which ATIII inactivates coagulation enzymes thrombin (factor IIa) and factor Xa. UH is different…	N/A			Heparin	Fibroblast growth factor 19	NA	HGNC_SYMBOL	FGF19	0		PUBMED:14730967
ATP	NA	DRUGBANK	DB00171	0		An adenine nucleotide containing three phosphate groups esterified to the sugar moiety. In addition to its crucial roles in metabolism adenosine triphosphate is a neurotransmitter.	N/A			ATP	P2Y purinoceptor 11	NA	HGNC_SYMBOL	P2RY11	0		PUBMED:21503959
ATP	NA	DRUGBANK	DB00171	0		An adenine nucleotide containing three phosphate groups esterified to the sugar moiety. In addition to its crucial roles in metabolism adenosine triphosphate is a neurotransmitter.	N/A			ATP	Cystic fibrosis transmembrane conductance regulator	NA	HGNC_SYMBOL	CFTR	0		PUBMED:15623556
ATP	NA	DRUGBANK	DB00171	0		An adenine nucleotide containing three phosphate groups esterified to the sugar moiety. In addition to its crucial roles in metabolism adenosine triphosphate is a neurotransmitter.	N/A			ATP	Adenylate cyclase type 1	NA	HGNC_SYMBOL	ADCY1	0		PUBMED:17139284;PUBMED:17016423
ATP	NA	DRUGBANK	DB00171	0		An adenine nucleotide containing three phosphate groups esterified to the sugar moiety. In addition to its crucial roles in metabolism adenosine triphosphate is a neurotransmitter.	N/A			ATP	ADP/ATP translocase 1	NA	HGNC_SYMBOL	SLC25A4	0		PUBMED:17210842
ATP	NA	DRUGBANK	DB00171	0		An adenine nucleotide containing three phosphate groups esterified to the sugar moiety. In addition to its crucial roles in metabolism adenosine triphosphate is a neurotransmitter.	N/A			ATP	Bile salt export pump	NA	HGNC_SYMBOL	ABCB11	0		PUBMED:16819395;PUBMED:17126857
ATP	NA	DRUGBANK	DB00171	0		An adenine nucleotide containing three phosphate groups esterified to the sugar moiety. In addition to its crucial roles in metabolism adenosine triphosphate is a neurotransmitter.	N/A			ATP	Acetyl-coenzyme A synthetase 2-like, mitochondrial	NA	HGNC_SYMBOL	ACSS1	0		PUBMED:17139284;PUBMED:17016423
ATP	NA	DRUGBANK	DB00171	0		An adenine nucleotide containing three phosphate groups esterified to the sugar moiety. In addition to its crucial roles in metabolism adenosine triphosphate is a neurotransmitter.	N/A			ATP	Long-chain-fatty-acid--CoA ligase 1	NA	HGNC_SYMBOL	ACSL1	0		PUBMED:17139284;PUBMED:17016423
Clofazimine	NA	DRUGBANK	DB00845	0		A fat-soluble riminophenazine dye used for the treatment of leprosy. It has been used investigationally in combination with other antimycobacterial drugs to treat Mycobacterium avium infections in AIDS patients. Furthermore, the agent is also known to possess a relatively strong anti-inflammatory effect that has been employed to manage erythema nodosum leprosum. (From AMA Drug Evaluations Annual,…	N/A			Clofazimine	Bile salt export pump	NA	HGNC_SYMBOL	ABCB11	0		PUBMED:12739759
Glyburide	NA	DRUGBANK	DB01016	0		Glyburide is an oral antihyperglycemic agent used for the treatment of non-insulin-dependent diabetes mellitus (NIDDM). It belongs to the sulfonylurea class of insulin secretagogues, which act by stimulating &beta; cells of the pancreas to release insulin. Sulfonylureas increase both basal insulin secretion and meal-stimulated insulin release. Medications in this class differ in their dose, rate …	N/A			Glyburide	Carnitine O-palmitoyltransferase 1, liver isoform	NA	HGNC_SYMBOL	CPT1A	0		PUBMED:3090894;PUBMED:3104327
Glyburide	NA	DRUGBANK	DB01016	0		Glyburide is an oral antihyperglycemic agent used for the treatment of non-insulin-dependent diabetes mellitus (NIDDM). It belongs to the sulfonylurea class of insulin secretagogues, which act by stimulating &beta; cells of the pancreas to release insulin. Sulfonylureas increase both basal insulin secretion and meal-stimulated insulin release. Medications in this class differ in their dose, rate …	N/A			Glyburide	Cystic fibrosis transmembrane conductance regulator	NA	HGNC_SYMBOL	CFTR	0		PUBMED:12391048;PUBMED:12202948;PUBMED:14729151;PUBMED:15365090;PUBMED:12407077
Glyburide	NA	DRUGBANK	DB01016	0		Glyburide is an oral antihyperglycemic agent used for the treatment of non-insulin-dependent diabetes mellitus (NIDDM). It belongs to the sulfonylurea class of insulin secretagogues, which act by stimulating &beta; cells of the pancreas to release insulin. Sulfonylureas increase both basal insulin secretion and meal-stimulated insulin release. Medications in this class differ in their dose, rate …	N/A			Glyburide	Bile salt export pump	NA	HGNC_SYMBOL	ABCB11	0		PUBMED:12404239;PUBMED:15618715;PUBMED:15465654
1-(biphenyl-4-ylmethyl)-1H-imidazole	NA	DRUGBANK	DB08369	0		NA	N/A			1-(biphenyl-4-ylmethyl)-1H-imidazole	Cytochrome P450 2B6	NA	HGNC_SYMBOL	CYP2B6	0		PUBMED:10592235
4-(4-Chlorophenyl)Imidazole	NA	DRUGBANK	DB02974	0		NA	N/A			4-(4-Chlorophenyl)Imidazole	Cytochrome P450 2B6	NA	HGNC_SYMBOL	CYP2B6	0		PUBMED:17139284;PUBMED:10592235;PUBMED:17016423
Bifonazole	NA	DRUGBANK	DB04794	0		Bifonazole is an azole antifungal drug.	N/A			Bifonazole	Cytochrome P450 2B6	NA	HGNC_SYMBOL	CYP2B6	0		PUBMED:10592235
Cyclohexyl-pentyl-maltoside	NA	DRUGBANK	DB04664	0		NA	N/A			Cyclohexyl-pentyl-maltoside	Cytochrome P450 2B6	NA	HGNC_SYMBOL	CYP2B6	0		PUBMED:10592235
Andrographolide	NA	DRUGBANK	DB05767	0		HMPL-004 is a botanical product extracted from a herb that occurs naturally in China. The herb has an extensive history of use in TCM for the treatment of upper respiratory tract infections and other inflammatory and infectious diseases.	N/A			Andrographolide	Nuclear factor NF-kappa-B p100 subunit	NA	HGNC_SYMBOL	NFKB2	0		NA
Custirsen	NA	DRUGBANK	DB05487	0		Custirsen is a benzopyran with potential antineoplastic activity. Custirsen acts as a selective estrogen receptor modulator (SERM), inhibiting the proliferation of estrogen-sensitive breast cancer cells. This agent also inhibits growth and induces apoptosis of glioblastoma cells via a mechanism independent of estrogen receptor-related mechanisms. Custirsen is also being investigated in the treatm…	N/A			Custirsen	Nuclear factor NF-kappa-B p100 subunit	NA	HGNC_SYMBOL	NFKB2	0		NA
EDASALONEXENT	NA	CHEMBL_COMPOUND	CHEMBL3786673	0		NA	N/A			EDASALONEXENT	Nuclear factor NF-kappa-B complex	NA	HGNC_SYMBOL	NFKB2	0		PUBMED:28074489
Fish oil	NA	DRUGBANK	DB13961	0		Fish oil is a component of SMOFLIPID, which was FDA approved in July 2016. It is indicated in adults as a source of calories and essential fatty acids for parenteral nutrition when oral or enteral nutrition is not possible, insufficient, or contraindicated.
More commonly, fish oil refers to the omega-3-fatty acids eicosapentaenoic acid (EPA) and docosahexaenoic acid (DHA) [FDA Label]. In general, dietary or pharmaceutical intake of these acids is primarily the only way to increase their levels in the human body where they are overall an essential element to dietary health as they have demonstrated abilities in minimizing or preventing hypertriglycer…
Such fish oils are available in both non-prescription and prescription-only varieties at different concentrations. For many individuals, taking non-prescription fish oils as part of their multivitamin regimen is an effective way to supplement their diets with the healthy fatty acids. However, prescription-only fish oil products are sometimes prescribed for individuals who demonstrate severe (>= 5…
Furthermore, a variety of studies regarding additional potential actions of fish oil omega-3-fatty acids EPA and DHA are ongoing. Such experimental actions include inflammation modulation, cardioprotective effects, the attenuation of oxidative stress, and more. Regardless, the specific mechanisms of action for these effects have yet to be formally elucidated.	N/A			Fish oil	Prostaglandin G/H synthase 2	NA	HGNC_SYMBOL	PTGS2	0		PUBMED:22393325
Fish oil	NA	DRUGBANK	DB13961	0		Fish oil is a component of SMOFLIPID, which was FDA approved in July 2016. It is indicated in adults as a source of calories and essential fatty acids for parenteral nutrition when oral or enteral nutrition is not possible, insufficient, or contraindicated.
More commonly, fish oil refers to the omega-3-fatty acids eicosapentaenoic acid (EPA) and docosahexaenoic acid (DHA) [FDA Label]. In general, dietary or pharmaceutical intake of these acids is primarily the only way to increase their levels in the human body where they are overall an essential element to dietary health as they have demonstrated abilities in minimizing or preventing hypertriglycer…
Such fish oils are available in both non-prescription and prescription-only varieties at different concentrations. For many individuals, taking non-prescription fish oils as part of their multivitamin regimen is an effective way to supplement their diets with the healthy fatty acids. However, prescription-only fish oil products are sometimes prescribed for individuals who demonstrate severe (>= 5…
Furthermore, a variety of studies regarding additional potential actions of fish oil omega-3-fatty acids EPA and DHA are ongoing. Such experimental actions include inflammation modulation, cardioprotective effects, the attenuation of oxidative stress, and more. Regardless, the specific mechanisms of action for these effects have yet to be formally elucidated.	N/A			Fish oil	Nuclear factor NF-kappa-B	NA	HGNC_SYMBOL	NFKB2	0		PUBMED:28760435
Glucosamine	NA	DRUGBANK	DB01296	0		Glucosamine is commonly used as a treatment for osteoarthritis, although its acceptance as a medical therapy varies. It is an amino sugar and precursor of glycosylated proteins and lipids. Since glucosamine is a precursor for glycosaminoglycans, and glycosaminoglycans are a major component of joint cartilage, supplemental glucosamine may help to rebuild cartilage and treat arthritis.	N/A			Glucosamine	Nuclear factor NF-kappa-B p100 subunit	NA	HGNC_SYMBOL	NFKB2	0		PUBMED:12681956
Glycyrrhizic acid	NA	DRUGBANK	DB13751	0		Glycyrrhizic acid is extracted from the root of the licorice plant; _Glycyrrhiza glabra_.[F79] It is a triterpene glycoside with glycyrrhetinic acid that possesses a wide range of pharmacological and biological activities. When extracted from the plant, it can be obtained in the form of ammonium glycyrrhizin and mono-ammonium glycyrrhizin.[T204] Glycyrrhizic acid has been developed in Japan and C…	N/A			Glycyrrhizic acid	Nuclear factor NF-kappa-B	NA	HGNC_SYMBOL	NFKB2	0		PUBMED:24963489
HE3286	NA	DRUGBANK	DB05212	0		NA	N/A			HE3286	Nuclear factor NF-kappa-B p100 subunit	NA	HGNC_SYMBOL	NFKB2	0		NA
NF-kappaB Decoy	NA	DRUGBANK	DB05559	0		NA	N/A			NF-kappaB Decoy	Nuclear factor NF-kappa-B	NA	HGNC_SYMBOL	NFKB2	0		NA
NOX-700	NA	DRUGBANK	DB05464	0		NOX-700, an new orally active dithiocarbamate-based nitric oxide (NO) blocking agent that is in development for the treatment of diabetes mellitus (type 2 diabetes). In animal studies, NOX-700 lowered serum glucose, improved glucose tolerance, and reduced the percentage of total glycated hemoglobin. Immunohistochemical studies on
pancreatic tissue also showed that NOX-700 therapy effectively preserved islet structure and increased insulin immunoreactivity. It has since been found that oxidative signaling of the redox-sensitive transcription factor, NF-κB, and inhibiting protein glycation are responsible for the drug's therapeutic effects.
	N/A			NOX-700	Nuclear factor NF-kappa-B p100 subunit	NA	HGNC_SYMBOL	NFKB2	0		NA
P54	NA	DRUGBANK	DB05451	0		P54 reduces the inflammation associated with cancer/tumors, Crohn's disease, inflammatory bowel disease, osteoarthritis, and ulcerative colitis. It inhibits the induction of the enzyme NFkB, thereby inhibiting downstream inflammatory genes such as COX II and iNOS.	N/A			P54	Nuclear factor NF-kappa-B p100 subunit	NA	HGNC_SYMBOL	NFKB2	0		NA
SC-236	NA	DRUGBANK	DB14059	0		SC-236 is a potent, selective, orally active inhibitor of cyclooxygenase-2 (COX-2) [L2964] that has been studied in cancer therapy [A33375], lower back pain [A33376], and inflammation [A33373], [A33374],[L2962], [A33377].	N/A			SC-236	Nuclear factor NF-kappa-B complex	NA	HGNC_SYMBOL	NFKB2	0		PUBMED:15784648;PUBMED:12606945
SGN-30	NA	DRUGBANK	DB05471	0		SGN-30 is an engineered monoclonal antibody (mAb) that reacts with significant affinity to the CD30 antigen, which is highly expressed on a variety of hematologic malignancies as compared to on normal cells. SGN-30 has been shown to induce direct anti-cancer activity towards tumor cells expressing CD30 and is undergoing phase II trials for cancer therapy. SGN-30 has demonstrated objective antitum…
SGN-30 received orphan drug designation from the FDA in July 2003 for Hodgkin lymphoma and in February 2004 for T-cell lymphomas.	N/A			SGN-30	Nuclear factor NF-kappa-B p100 subunit	NA	HGNC_SYMBOL	NFKB2	0		NA
ATP	NA	DRUGBANK	DB00171	0		An adenine nucleotide containing three phosphate groups esterified to the sugar moiety. In addition to its crucial roles in metabolism adenosine triphosphate is a neurotransmitter.	N/A			ATP	P2Y purinoceptor 11	NA	HGNC_SYMBOL	P2RY11	0		PUBMED:21503959
ATP	NA	DRUGBANK	DB00171	0		An adenine nucleotide containing three phosphate groups esterified to the sugar moiety. In addition to its crucial roles in metabolism adenosine triphosphate is a neurotransmitter.	N/A			ATP	Cystic fibrosis transmembrane conductance regulator	NA	HGNC_SYMBOL	CFTR	0		PUBMED:15623556
ATP	NA	DRUGBANK	DB00171	0		An adenine nucleotide containing three phosphate groups esterified to the sugar moiety. In addition to its crucial roles in metabolism adenosine triphosphate is a neurotransmitter.	N/A			ATP	Adenylate cyclase type 1	NA	HGNC_SYMBOL	ADCY1	0		PUBMED:17139284;PUBMED:17016423
ATP	NA	DRUGBANK	DB00171	0		An adenine nucleotide containing three phosphate groups esterified to the sugar moiety. In addition to its crucial roles in metabolism adenosine triphosphate is a neurotransmitter.	N/A			ATP	ADP/ATP translocase 1	NA	HGNC_SYMBOL	SLC25A4	0		PUBMED:17210842
ATP	NA	DRUGBANK	DB00171	0		An adenine nucleotide containing three phosphate groups esterified to the sugar moiety. In addition to its crucial roles in metabolism adenosine triphosphate is a neurotransmitter.	N/A			ATP	Bile salt export pump	NA	HGNC_SYMBOL	ABCB11	0		PUBMED:16819395;PUBMED:17126857
ATP	NA	DRUGBANK	DB00171	0		An adenine nucleotide containing three phosphate groups esterified to the sugar moiety. In addition to its crucial roles in metabolism adenosine triphosphate is a neurotransmitter.	N/A			ATP	Acetyl-coenzyme A synthetase 2-like, mitochondrial	NA	HGNC_SYMBOL	ACSS1	0		PUBMED:17139284;PUBMED:17016423
ATP	NA	DRUGBANK	DB00171	0		An adenine nucleotide containing three phosphate groups esterified to the sugar moiety. In addition to its crucial roles in metabolism adenosine triphosphate is a neurotransmitter.	N/A			ATP	Long-chain-fatty-acid--CoA ligase 1	NA	HGNC_SYMBOL	ACSL1	0		PUBMED:17139284;PUBMED:17016423
Clofazimine	NA	DRUGBANK	DB00845	0		A fat-soluble riminophenazine dye used for the treatment of leprosy. It has been used investigationally in combination with other antimycobacterial drugs to treat Mycobacterium avium infections in AIDS patients. Furthermore, the agent is also known to possess a relatively strong anti-inflammatory effect that has been employed to manage erythema nodosum leprosum. (From AMA Drug Evaluations Annual,…	N/A			Clofazimine	Bile salt export pump	NA	HGNC_SYMBOL	ABCB11	0		PUBMED:12739759
Glyburide	NA	DRUGBANK	DB01016	0		Glyburide is an oral antihyperglycemic agent used for the treatment of non-insulin-dependent diabetes mellitus (NIDDM). It belongs to the sulfonylurea class of insulin secretagogues, which act by stimulating &beta; cells of the pancreas to release insulin. Sulfonylureas increase both basal insulin secretion and meal-stimulated insulin release. Medications in this class differ in their dose, rate …	N/A			Glyburide	Carnitine O-palmitoyltransferase 1, liver isoform	NA	HGNC_SYMBOL	CPT1A	0		PUBMED:3090894;PUBMED:3104327
Glyburide	NA	DRUGBANK	DB01016	0		Glyburide is an oral antihyperglycemic agent used for the treatment of non-insulin-dependent diabetes mellitus (NIDDM). It belongs to the sulfonylurea class of insulin secretagogues, which act by stimulating &beta; cells of the pancreas to release insulin. Sulfonylureas increase both basal insulin secretion and meal-stimulated insulin release. Medications in this class differ in their dose, rate …	N/A			Glyburide	Cystic fibrosis transmembrane conductance regulator	NA	HGNC_SYMBOL	CFTR	0		PUBMED:12391048;PUBMED:12202948;PUBMED:14729151;PUBMED:15365090;PUBMED:12407077
Glyburide	NA	DRUGBANK	DB01016	0		Glyburide is an oral antihyperglycemic agent used for the treatment of non-insulin-dependent diabetes mellitus (NIDDM). It belongs to the sulfonylurea class of insulin secretagogues, which act by stimulating &beta; cells of the pancreas to release insulin. Sulfonylureas increase both basal insulin secretion and meal-stimulated insulin release. Medications in this class differ in their dose, rate …	N/A			Glyburide	Bile salt export pump	NA	HGNC_SYMBOL	ABCB11	0		PUBMED:12404239;PUBMED:15618715;PUBMED:15465654
ACETYLDIGITOXIN	NA	CHEMBL_COMPOUND	CHEMBL3545057	0		NA	N/A			ACETYLDIGITOXIN	Sodium/potassium-transporting ATPase	NA	HGNC_SYMBOL	ATP1A1	0		PUBMED:13345619;PUBMED:23537048
ACETYLDIGITOXIN	NA	CHEMBL_COMPOUND	CHEMBL3545057	0		NA	N/A			ACETYLDIGITOXIN	Sodium/potassium-transporting ATPase	NA	HGNC_SYMBOL	ATP1B1	0		PUBMED:13345619;PUBMED:23537048
ACETYLDIGITOXIN	NA	CHEMBL_COMPOUND	CHEMBL3545057	0		NA	N/A			ACETYLDIGITOXIN	Sodium/potassium-transporting ATPase	NA	HGNC_SYMBOL	ATP1A2	0		PUBMED:13345619;PUBMED:23537048
ACETYLDIGITOXIN	NA	CHEMBL_COMPOUND	CHEMBL3545057	0		NA	N/A			ACETYLDIGITOXIN	Sodium/potassium-transporting ATPase	NA	HGNC_SYMBOL	ATP1B3	0		PUBMED:13345619;PUBMED:23537048
Acetyldigitoxin	NA	DRUGBANK	DB00511	0		Cardioactive derivative of lanatoside A or of digitoxin used for fast digitalization in congestive heart failure.	N/A			Acetyldigitoxin	Sodium/potassium-transporting ATPase subunit alpha-1	NA	HGNC_SYMBOL	ATP1A1	0		PUBMED:2826993
Almitrine	NA	DRUGBANK	DB01430	0		Almitrine is a respiratory stimulant that enhances respiration by acting as an agonist of peripheral chemoreceptors located on the carotid bodies. It is used in the treatment of chronic obstructive pulmonary disease. It is also reported to have a potentially beneficial effect in treating the noctural oxygen desaturation without impairing the quality of sleep.	N/A			Almitrine	Sodium/potassium-transporting ATPase subunit alpha-1	NA	HGNC_SYMBOL	ATP1A1	0		PUBMED:2165421;PUBMED:2144185;PUBMED:8099718;PUBMED:11752352;PUBMED:2527061
Aluminium	NA	DRUGBANK	DB01370	0		A metallic element that has the atomic number 13, atomic symbol Al, and atomic weight 26.98.	N/A			Aluminium	Sodium/potassium-transporting ATPase subunit alpha-1	NA	HGNC_SYMBOL	ATP1A1	0		PUBMED:14507470;PUBMED:11509182;PUBMED:15254985;PUBMED:15651920;PUBMED:11752352;PUBMED:15111247
Aluminium phosphate	NA	DRUGBANK	DB14517	0		NA	N/A			Aluminium phosphate	Sodium/potassium-transporting ATPase subunit alpha-1	NA	HGNC_SYMBOL	ATP1A1	0		PUBMED:14507470;PUBMED:11509182;PUBMED:15254985;PUBMED:15651920;PUBMED:11752352;PUBMED:15111247
Aluminum acetate	NA	DRUGBANK	DB14518	0		NA	N/A			Aluminum acetate	Sodium/potassium-transporting ATPase subunit alpha-1	NA	HGNC_SYMBOL	ATP1A1	0		PUBMED:14507470;PUBMED:11509182;PUBMED:15254985;PUBMED:15651920;PUBMED:11752352;PUBMED:15111247
Bepridil	NA	DRUGBANK	DB01244	0		A long-acting, non selective, calcium channel blocker with significant anti-anginal activity. The drug produces significant coronary vasodilation and modest peripheral effects. It has antihypertensive and selective anti-arrhythmia activities and acts as a calmodulin antagonist. It is no longer marketed in the United States, as it has been implicated in causing ventricular arrhythmias (ie. Torsade…	N/A			Bepridil	Sodium/potassium-transporting ATPase subunit alpha-1	NA	HGNC_SYMBOL	ATP1A1	0		PUBMED:2148481;PUBMED:1329768;PUBMED:2207500;PUBMED:2933041;PUBMED:2938592
Bepridil	NA	DRUGBANK	DB01244	0		A long-acting, non selective, calcium channel blocker with significant anti-anginal activity. The drug produces significant coronary vasodilation and modest peripheral effects. It has antihypertensive and selective anti-arrhythmia activities and acts as a calmodulin antagonist. It is no longer marketed in the United States, as it has been implicated in causing ventricular arrhythmias (ie. Torsade…	N/A			Bepridil	Calmodulin	NA	HGNC_SYMBOL	CALM1	0		PUBMED:2964559;PUBMED:2933041
Bepridil	NA	DRUGBANK	DB01244	0		A long-acting, non selective, calcium channel blocker with significant anti-anginal activity. The drug produces significant coronary vasodilation and modest peripheral effects. It has antihypertensive and selective anti-arrhythmia activities and acts as a calmodulin antagonist. It is no longer marketed in the United States, as it has been implicated in causing ventricular arrhythmias (ie. Torsade…	N/A			Bepridil	Calcium/calmodulin-dependent 3',5'-cyclic nucleotide phosphodiesterase 1A	NA	HGNC_SYMBOL	PDE1A	0		PUBMED:2933041
Bretylium	NA	DRUGBANK	DB01158	0		Bretylium blocks the release of noradrenaline from the peripheral sympathetic nervous system, and is used in emergency medicine, cardiology, and other specialties for the acute management of ventricular tachycardia and ventricular fibrillation. The primary mode of action for bretylium is thought to be inhibition of voltage-gated K(+) channels. Recent evidence has shown that bretylium may also inh…	N/A			Bretylium	Sodium/potassium-transporting ATPase subunit alpha-1	NA	HGNC_SYMBOL	ATP1A1	0		PUBMED:15121098;PUBMED:1667290;PUBMED:1334399;PUBMED:1662173
Ciclopirox	NA	DRUGBANK	DB01188	0		Ciclopirox olamine (used in preparations called Batrafen, Loprox, Mycoster, Penlac and Stieprox) is a synthetic antifungal agent for topical dermatologic treatment of superficial mycoses. In particular, the agent is especially effective in treating Tinea versicolor.	N/A			Ciclopirox	Sodium/potassium-transporting ATPase subunit alpha-1	NA	HGNC_SYMBOL	ATP1A1	0		PUBMED:12760852
DESLANOSIDE	NA	CHEMBL_COMPOUND	CHEMBL1614	0		NA	N/A			DESLANOSIDE	Sodium/potassium-transporting ATPase	NA	HGNC_SYMBOL	ATP1A1	0		PUBMED:16319518;PUBMED:23537048
DESLANOSIDE	NA	CHEMBL_COMPOUND	CHEMBL1614	0		NA	N/A			DESLANOSIDE	Sodium/potassium-transporting ATPase	NA	HGNC_SYMBOL	ATP1B1	0		PUBMED:16319518;PUBMED:23537048
DESLANOSIDE	NA	CHEMBL_COMPOUND	CHEMBL1614	0		NA	N/A			DESLANOSIDE	Sodium/potassium-transporting ATPase	NA	HGNC_SYMBOL	ATP1A2	0		PUBMED:16319518;PUBMED:23537048
DESLANOSIDE	NA	CHEMBL_COMPOUND	CHEMBL1614	0		NA	N/A			DESLANOSIDE	Sodium/potassium-transporting ATPase	NA	HGNC_SYMBOL	ATP1B3	0		PUBMED:16319518;PUBMED:23537048
DIGITOXIN	NA	CHEMBL_COMPOUND	CHEMBL254219	0		NA	N/A			DIGITOXIN	Sodium/potassium-transporting ATPase	NA	HGNC_SYMBOL	ATP1A1	0		PUBMED:23210930
DIGITOXIN	NA	CHEMBL_COMPOUND	CHEMBL254219	0		NA	N/A			DIGITOXIN	Sodium/potassium-transporting ATPase	NA	HGNC_SYMBOL	ATP1B1	0		PUBMED:23210930
DIGITOXIN	NA	CHEMBL_COMPOUND	CHEMBL254219	0		NA	N/A			DIGITOXIN	Sodium/potassium-transporting ATPase	NA	HGNC_SYMBOL	ATP1A2	0		PUBMED:23210930
DIGITOXIN	NA	CHEMBL_COMPOUND	CHEMBL254219	0		NA	N/A			DIGITOXIN	Sodium/potassium-transporting ATPase	NA	HGNC_SYMBOL	ATP1B3	0		PUBMED:23210930
DIGOXIN	NA	CHEMBL_COMPOUND	CHEMBL1751	0		NA	N/A			DIGOXIN	Sodium/potassium-transporting ATPase	NA	HGNC_SYMBOL	ATP1A1	0		NA
DIGOXIN	NA	CHEMBL_COMPOUND	CHEMBL1751	0		NA	N/A			DIGOXIN	Sodium/potassium-transporting ATPase	NA	HGNC_SYMBOL	ATP1B1	0		NA
DIGOXIN	NA	CHEMBL_COMPOUND	CHEMBL1751	0		NA	N/A			DIGOXIN	Sodium/potassium-transporting ATPase	NA	HGNC_SYMBOL	ATP1A2	0		NA
DIGOXIN	NA	CHEMBL_COMPOUND	CHEMBL1751	0		NA	N/A			DIGOXIN	Sodium/potassium-transporting ATPase	NA	HGNC_SYMBOL	ATP1B3	0		NA
Deslanoside	NA	DRUGBANK	DB01078	0		Deacetyllanatoside C. A cardiotonic glycoside from the leaves of Digitalis lanata.	N/A			Deslanoside	Sodium/potassium-transporting ATPase subunit alpha-1	NA	HGNC_SYMBOL	ATP1A1	0		PUBMED:16319518;PUBMED:11752352
Diazoxide	NA	DRUGBANK	DB01119	0		A benzothiadiazine derivative that is a peripheral vasodilator used for hypertensive emergencies. It lacks diuretic effect, apparently because it lacks a sulfonamide group.	N/A			Diazoxide	Sodium/potassium-transporting ATPase subunit alpha-1	NA	HGNC_SYMBOL	ATP1A1	0		PUBMED:17287451;PUBMED:12086984;PUBMED:17281115
Digitoxin	NA	DRUGBANK	DB01396	0		A cardiac glycoside sometimes used in place of digoxin. It has a longer half-life than digoxin; toxic effects, which are similar to those of digoxin, are longer lasting. (From Martindale, The Extra Pharmacopoeia, 30th ed, p665)	N/A			Digitoxin	Sodium/potassium-transporting ATPase subunit alpha-1	NA	HGNC_SYMBOL	ATP1A1	0		PUBMED:11309248;PUBMED:136410;PUBMED:132355;PUBMED:131389;PUBMED:19751721;PUBMED:123547
Digoxin	NA	DRUGBANK	DB00390	0		Digoxin is one of the oldest cardiovascular medications used today.[A178225] It is a common agent used to manage atrial fibrillation and the symptoms of heart failure.[A178234] Digoxin is classified as a cardiac glycoside and was initially approved by the FDA in 1954.[L6775]
This drug originates from the foxglove plant, also known as the _Digitalis_ plant[T610], studied by William Withering, an English physician and botanist in the 1780s.[A178237,A178240] Prior to this, a Welsh family, historically referred to as the _Physicians of Myddvai_, formulated drugs from this plant. They were one of the first to prescribe cardiac glycosides, according to ancient literature d…	N/A			Digoxin	Sodium/potassium-transporting ATPase subunit alpha-1	NA	HGNC_SYMBOL	ATP1A1	0		PUBMED:11309248;PUBMED:11272406;PUBMED:11324464;PUBMED:11687608;PUBMED:11515751
Etacrynic acid	NA	DRUGBANK	DB00903	0		A compound that inhibits symport of sodium, potassium, and chloride primarily in the ascending limb of Henle, but also in the proximal and distal tubules. This pharmacological action results in excretion of these ions, increased urinary output, and reduction in extracellular fluid. This compound has been classified as a loop or high ceiling diuretic.	N/A			Etacrynic acid	Sodium/potassium-transporting ATPase subunit alpha-1	NA	HGNC_SYMBOL	ATP1A1	0		PUBMED:124600;PUBMED:124205;PUBMED:12713517;PUBMED:12680902;PUBMED:127690
Hydroflumethiazide	NA	DRUGBANK	DB00774	0		A thiazide diuretic with actions and uses similar to those of hydrochlorothiazide. (From Martindale, The Extra Pharmacopoeia, 30th ed, p822)	N/A			Hydroflumethiazide	Sodium/potassium-transporting ATPase subunit alpha-1	NA	HGNC_SYMBOL	ATP1A1	0		PUBMED:17139284;PUBMED:17016423
ISTAROXIME	NA	CHEMBL_COMPOUND	CHEMBL2093999	0		NA	N/A			ISTAROXIME	Sodium/potassium-transporting ATPase	NA	HGNC_SYMBOL	ATP1A1	0		PUBMED:23822610;PUBMED:23326115
ISTAROXIME	NA	CHEMBL_COMPOUND	CHEMBL2093999	0		NA	N/A			ISTAROXIME	Sodium/potassium-transporting ATPase	NA	HGNC_SYMBOL	ATP1B1	0		PUBMED:23822610;PUBMED:23326115
ISTAROXIME	NA	CHEMBL_COMPOUND	CHEMBL2093999	0		NA	N/A			ISTAROXIME	Sodium/potassium-transporting ATPase	NA	HGNC_SYMBOL	ATP1A2	0		PUBMED:23822610;PUBMED:23326115
ISTAROXIME	NA	CHEMBL_COMPOUND	CHEMBL2093999	0		NA	N/A			ISTAROXIME	Sodium/potassium-transporting ATPase	NA	HGNC_SYMBOL	ATP1B3	0		PUBMED:23822610;PUBMED:23326115
Istaroxime	NA	DRUGBANK	DB06157	0		NA	N/A			Istaroxime	Sodium/potassium-transporting ATPase subunit alpha-1	NA	HGNC_SYMBOL	ATP1A1	0		PUBMED:17239702
LANATOSIDE C	NA	CHEMBL_COMPOUND	CHEMBL506569	0		NA	N/A			LANATOSIDE C	Sodium/potassium-transporting ATPase	NA	HGNC_SYMBOL	ATP1A1	0		PUBMED:31783627
LANATOSIDE C	NA	CHEMBL_COMPOUND	CHEMBL506569	0		NA	N/A			LANATOSIDE C	Sodium/potassium-transporting ATPase	NA	HGNC_SYMBOL	ATP1B1	0		PUBMED:31783627
LANATOSIDE C	NA	CHEMBL_COMPOUND	CHEMBL506569	0		NA	N/A			LANATOSIDE C	Sodium/potassium-transporting ATPase	NA	HGNC_SYMBOL	ATP1A2	0		PUBMED:31783627
LANATOSIDE C	NA	CHEMBL_COMPOUND	CHEMBL506569	0		NA	N/A			LANATOSIDE C	Sodium/potassium-transporting ATPase	NA	HGNC_SYMBOL	ATP1B3	0		PUBMED:31783627
Magnesium acetate	NA	DRUGBANK	DB13996	0		NA	N/A			Magnesium acetate	Sodium/potassium-transporting ATPase subunit alpha-1	NA	HGNC_SYMBOL	ATP1A1	0		PUBMED:16928192;PUBMED:16808357;PUBMED:16990961;PUBMED:17294093
Magnesium cation	NA	DRUGBANK	DB01378	0		Magnesium hydroxide is used primarily in ""Milk of Magnesia"", a white aqueous, mildly alkaline suspension of magnesium hydroxide formulated at about 8%w/v. Milk of magnesia is primarily used to alleviate constipation, but can also be used to relieve indigestion and heartburn. When taken internally by mouth as a laxative, the osmotic force of the magnesia suspension acts to draw fluids from the b…	N/A			Magnesium cation	Sodium/potassium-transporting ATPase subunit alpha-1	NA	HGNC_SYMBOL	ATP1A1	0		PUBMED:16928192;PUBMED:16808357;PUBMED:16990961;PUBMED:17294093
Magnesium lactate	NA	DRUGBANK	DB14515	0		NA	N/A			Magnesium lactate	Sodium/potassium-transporting ATPase subunit alpha-1	NA	HGNC_SYMBOL	ATP1A1	0		PUBMED:16928192;PUBMED:16808357;PUBMED:16990961;PUBMED:17294093
Magnesium levulinate	NA	DRUGBANK	DB14514	0		NA	N/A			Magnesium levulinate	Sodium/potassium-transporting ATPase subunit alpha-1	NA	HGNC_SYMBOL	ATP1A1	0		PUBMED:16928192;PUBMED:16808357;PUBMED:16990961;PUBMED:17294093
Ouabain	NA	DRUGBANK	DB01092	0		A cardioactive glycoside consisting of rhamnose and ouabagenin, obtained from the seeds of Strophanthus gratus and other plants of the Apocynaceae; used like digitalis. It is commonly used in cell biological studies as an inhibitor of the NA(+)-K(+)-exchanging ATPase.	N/A			Ouabain	Sodium/potassium-transporting ATPase subunit alpha-1	NA	HGNC_SYMBOL	ATP1A1	0		PUBMED:10564763;PUBMED:10593655;PUBMED:10541475;PUBMED:10593659;PUBMED:11752352;PUBMED:10567200
Ouabain	NA	DRUGBANK	DB01092	0		A cardioactive glycoside consisting of rhamnose and ouabagenin, obtained from the seeds of Strophanthus gratus and other plants of the Apocynaceae; used like digitalis. It is commonly used in cell biological studies as an inhibitor of the NA(+)-K(+)-exchanging ATPase.	N/A			Ouabain	Sodium/potassium-transporting ATPase subunit alpha-2	NA	HGNC_SYMBOL	ATP1A2	0		PUBMED:12479229
Potassium acetate	NA	DRUGBANK	DB14498	0		NA	N/A			Potassium acetate	Sodium/potassium-transporting ATPase subunit alpha-1	NA	HGNC_SYMBOL	ATP1A1	0		PUBMED:17444965;PUBMED:17369284;PUBMED:17334838;PUBMED:17366541;PUBMED:17347782
Potassium cation	NA	DRUGBANK	DB01345	0		Potassium is the major cation (positive ion) inside animal cells, while sodium is the major cation outside animal cells. The concentration differences of these charged particles causes a difference in electric potential between the inside and outside of cells, known as the membrane potential. The balance between potassium and sodium is maintained by ion pumps in the cell membrane. The cell membra…	N/A			Potassium cation	Sodium/potassium-transporting ATPase subunit alpha-1	NA	HGNC_SYMBOL	ATP1A1	0		PUBMED:17444965;PUBMED:17369284;PUBMED:17334838;PUBMED:17366541;PUBMED:17347782
Potassium sulfate	NA	DRUGBANK	DB14499	0		NA	N/A			Potassium sulfate	Sodium/potassium-transporting ATPase subunit alpha-1	NA	HGNC_SYMBOL	ATP1A1	0		PUBMED:17444965;PUBMED:17369284;PUBMED:17334838;PUBMED:17366541;PUBMED:17347782
Trichlormethiazide	NA	DRUGBANK	DB01021	0		A thiazide diuretic with properties similar to those of hydrochlorothiazide. (From Martindale, The Extra Pharmacopoeia, 30th ed, p830)	N/A			Trichlormethiazide	Sodium/potassium-transporting ATPase subunit alpha-1	NA	HGNC_SYMBOL	ATP1A1	0		PUBMED:7752578
ACETYLDIGITOXIN	NA	CHEMBL_COMPOUND	CHEMBL3545057	0		NA	N/A			ACETYLDIGITOXIN	Sodium/potassium-transporting ATPase	NA	HGNC_SYMBOL	ATP1A1	0		PUBMED:13345619;PUBMED:23537048
ACETYLDIGITOXIN	NA	CHEMBL_COMPOUND	CHEMBL3545057	0		NA	N/A			ACETYLDIGITOXIN	Sodium/potassium-transporting ATPase	NA	HGNC_SYMBOL	ATP1B1	0		PUBMED:13345619;PUBMED:23537048
ACETYLDIGITOXIN	NA	CHEMBL_COMPOUND	CHEMBL3545057	0		NA	N/A			ACETYLDIGITOXIN	Sodium/potassium-transporting ATPase	NA	HGNC_SYMBOL	ATP1A2	0		PUBMED:13345619;PUBMED:23537048
ACETYLDIGITOXIN	NA	CHEMBL_COMPOUND	CHEMBL3545057	0		NA	N/A			ACETYLDIGITOXIN	Sodium/potassium-transporting ATPase	NA	HGNC_SYMBOL	ATP1B3	0		PUBMED:13345619;PUBMED:23537048
DESLANOSIDE	NA	CHEMBL_COMPOUND	CHEMBL1614	0		NA	N/A			DESLANOSIDE	Sodium/potassium-transporting ATPase	NA	HGNC_SYMBOL	ATP1A1	0		PUBMED:16319518;PUBMED:23537048
DESLANOSIDE	NA	CHEMBL_COMPOUND	CHEMBL1614	0		NA	N/A			DESLANOSIDE	Sodium/potassium-transporting ATPase	NA	HGNC_SYMBOL	ATP1B1	0		PUBMED:16319518;PUBMED:23537048
DESLANOSIDE	NA	CHEMBL_COMPOUND	CHEMBL1614	0		NA	N/A			DESLANOSIDE	Sodium/potassium-transporting ATPase	NA	HGNC_SYMBOL	ATP1A2	0		PUBMED:16319518;PUBMED:23537048
DESLANOSIDE	NA	CHEMBL_COMPOUND	CHEMBL1614	0		NA	N/A			DESLANOSIDE	Sodium/potassium-transporting ATPase	NA	HGNC_SYMBOL	ATP1B3	0		PUBMED:16319518;PUBMED:23537048
DIGITOXIN	NA	CHEMBL_COMPOUND	CHEMBL254219	0		NA	N/A			DIGITOXIN	Sodium/potassium-transporting ATPase	NA	HGNC_SYMBOL	ATP1A1	0		PUBMED:23210930
DIGITOXIN	NA	CHEMBL_COMPOUND	CHEMBL254219	0		NA	N/A			DIGITOXIN	Sodium/potassium-transporting ATPase	NA	HGNC_SYMBOL	ATP1B1	0		PUBMED:23210930
DIGITOXIN	NA	CHEMBL_COMPOUND	CHEMBL254219	0		NA	N/A			DIGITOXIN	Sodium/potassium-transporting ATPase	NA	HGNC_SYMBOL	ATP1A2	0		PUBMED:23210930
DIGITOXIN	NA	CHEMBL_COMPOUND	CHEMBL254219	0		NA	N/A			DIGITOXIN	Sodium/potassium-transporting ATPase	NA	HGNC_SYMBOL	ATP1B3	0		PUBMED:23210930
DIGOXIN	NA	CHEMBL_COMPOUND	CHEMBL1751	0		NA	N/A			DIGOXIN	Sodium/potassium-transporting ATPase	NA	HGNC_SYMBOL	ATP1A1	0		NA
DIGOXIN	NA	CHEMBL_COMPOUND	CHEMBL1751	0		NA	N/A			DIGOXIN	Sodium/potassium-transporting ATPase	NA	HGNC_SYMBOL	ATP1B1	0		NA
DIGOXIN	NA	CHEMBL_COMPOUND	CHEMBL1751	0		NA	N/A			DIGOXIN	Sodium/potassium-transporting ATPase	NA	HGNC_SYMBOL	ATP1A2	0		NA
DIGOXIN	NA	CHEMBL_COMPOUND	CHEMBL1751	0		NA	N/A			DIGOXIN	Sodium/potassium-transporting ATPase	NA	HGNC_SYMBOL	ATP1B3	0		NA
ISTAROXIME	NA	CHEMBL_COMPOUND	CHEMBL2093999	0		NA	N/A			ISTAROXIME	Sodium/potassium-transporting ATPase	NA	HGNC_SYMBOL	ATP1A1	0		PUBMED:23822610;PUBMED:23326115
ISTAROXIME	NA	CHEMBL_COMPOUND	CHEMBL2093999	0		NA	N/A			ISTAROXIME	Sodium/potassium-transporting ATPase	NA	HGNC_SYMBOL	ATP1B1	0		PUBMED:23822610;PUBMED:23326115
ISTAROXIME	NA	CHEMBL_COMPOUND	CHEMBL2093999	0		NA	N/A			ISTAROXIME	Sodium/potassium-transporting ATPase	NA	HGNC_SYMBOL	ATP1A2	0		PUBMED:23822610;PUBMED:23326115
ISTAROXIME	NA	CHEMBL_COMPOUND	CHEMBL2093999	0		NA	N/A			ISTAROXIME	Sodium/potassium-transporting ATPase	NA	HGNC_SYMBOL	ATP1B3	0		PUBMED:23822610;PUBMED:23326115
LANATOSIDE C	NA	CHEMBL_COMPOUND	CHEMBL506569	0		NA	N/A			LANATOSIDE C	Sodium/potassium-transporting ATPase	NA	HGNC_SYMBOL	ATP1A1	0		PUBMED:31783627
LANATOSIDE C	NA	CHEMBL_COMPOUND	CHEMBL506569	0		NA	N/A			LANATOSIDE C	Sodium/potassium-transporting ATPase	NA	HGNC_SYMBOL	ATP1B1	0		PUBMED:31783627
LANATOSIDE C	NA	CHEMBL_COMPOUND	CHEMBL506569	0		NA	N/A			LANATOSIDE C	Sodium/potassium-transporting ATPase	NA	HGNC_SYMBOL	ATP1A2	0		PUBMED:31783627
LANATOSIDE C	NA	CHEMBL_COMPOUND	CHEMBL506569	0		NA	N/A			LANATOSIDE C	Sodium/potassium-transporting ATPase	NA	HGNC_SYMBOL	ATP1B3	0		PUBMED:31783627
Ouabain	NA	DRUGBANK	DB01092	0		A cardioactive glycoside consisting of rhamnose and ouabagenin, obtained from the seeds of Strophanthus gratus and other plants of the Apocynaceae; used like digitalis. It is commonly used in cell biological studies as an inhibitor of the NA(+)-K(+)-exchanging ATPase.	N/A			Ouabain	Sodium/potassium-transporting ATPase subunit alpha-1	NA	HGNC_SYMBOL	ATP1A1	0		PUBMED:10564763;PUBMED:10593655;PUBMED:10541475;PUBMED:10593659;PUBMED:11752352;PUBMED:10567200
Ouabain	NA	DRUGBANK	DB01092	0		A cardioactive glycoside consisting of rhamnose and ouabagenin, obtained from the seeds of Strophanthus gratus and other plants of the Apocynaceae; used like digitalis. It is commonly used in cell biological studies as an inhibitor of the NA(+)-K(+)-exchanging ATPase.	N/A			Ouabain	Sodium/potassium-transporting ATPase subunit alpha-2	NA	HGNC_SYMBOL	ATP1A2	0		PUBMED:12479229
ACETYLDIGITOXIN	NA	CHEMBL_COMPOUND	CHEMBL3545057	0		NA	N/A			ACETYLDIGITOXIN	Sodium/potassium-transporting ATPase	NA	HGNC_SYMBOL	ATP1A1	0		PUBMED:13345619;PUBMED:23537048
ACETYLDIGITOXIN	NA	CHEMBL_COMPOUND	CHEMBL3545057	0		NA	N/A			ACETYLDIGITOXIN	Sodium/potassium-transporting ATPase	NA	HGNC_SYMBOL	ATP1B1	0		PUBMED:13345619;PUBMED:23537048
ACETYLDIGITOXIN	NA	CHEMBL_COMPOUND	CHEMBL3545057	0		NA	N/A			ACETYLDIGITOXIN	Sodium/potassium-transporting ATPase	NA	HGNC_SYMBOL	ATP1A2	0		PUBMED:13345619;PUBMED:23537048
ACETYLDIGITOXIN	NA	CHEMBL_COMPOUND	CHEMBL3545057	0		NA	N/A			ACETYLDIGITOXIN	Sodium/potassium-transporting ATPase	NA	HGNC_SYMBOL	ATP1B3	0		PUBMED:13345619;PUBMED:23537048
DESLANOSIDE	NA	CHEMBL_COMPOUND	CHEMBL1614	0		NA	N/A			DESLANOSIDE	Sodium/potassium-transporting ATPase	NA	HGNC_SYMBOL	ATP1A1	0		PUBMED:16319518;PUBMED:23537048
DESLANOSIDE	NA	CHEMBL_COMPOUND	CHEMBL1614	0		NA	N/A			DESLANOSIDE	Sodium/potassium-transporting ATPase	NA	HGNC_SYMBOL	ATP1B1	0		PUBMED:16319518;PUBMED:23537048
DESLANOSIDE	NA	CHEMBL_COMPOUND	CHEMBL1614	0		NA	N/A			DESLANOSIDE	Sodium/potassium-transporting ATPase	NA	HGNC_SYMBOL	ATP1A2	0		PUBMED:16319518;PUBMED:23537048
DESLANOSIDE	NA	CHEMBL_COMPOUND	CHEMBL1614	0		NA	N/A			DESLANOSIDE	Sodium/potassium-transporting ATPase	NA	HGNC_SYMBOL	ATP1B3	0		PUBMED:16319518;PUBMED:23537048
DIGITOXIN	NA	CHEMBL_COMPOUND	CHEMBL254219	0		NA	N/A			DIGITOXIN	Sodium/potassium-transporting ATPase	NA	HGNC_SYMBOL	ATP1A1	0		PUBMED:23210930
DIGITOXIN	NA	CHEMBL_COMPOUND	CHEMBL254219	0		NA	N/A			DIGITOXIN	Sodium/potassium-transporting ATPase	NA	HGNC_SYMBOL	ATP1B1	0		PUBMED:23210930
DIGITOXIN	NA	CHEMBL_COMPOUND	CHEMBL254219	0		NA	N/A			DIGITOXIN	Sodium/potassium-transporting ATPase	NA	HGNC_SYMBOL	ATP1A2	0		PUBMED:23210930
DIGITOXIN	NA	CHEMBL_COMPOUND	CHEMBL254219	0		NA	N/A			DIGITOXIN	Sodium/potassium-transporting ATPase	NA	HGNC_SYMBOL	ATP1B3	0		PUBMED:23210930
DIGOXIN	NA	CHEMBL_COMPOUND	CHEMBL1751	0		NA	N/A			DIGOXIN	Sodium/potassium-transporting ATPase	NA	HGNC_SYMBOL	ATP1A1	0		NA
DIGOXIN	NA	CHEMBL_COMPOUND	CHEMBL1751	0		NA	N/A			DIGOXIN	Sodium/potassium-transporting ATPase	NA	HGNC_SYMBOL	ATP1B1	0		NA
DIGOXIN	NA	CHEMBL_COMPOUND	CHEMBL1751	0		NA	N/A			DIGOXIN	Sodium/potassium-transporting ATPase	NA	HGNC_SYMBOL	ATP1A2	0		NA
DIGOXIN	NA	CHEMBL_COMPOUND	CHEMBL1751	0		NA	N/A			DIGOXIN	Sodium/potassium-transporting ATPase	NA	HGNC_SYMBOL	ATP1B3	0		NA
ISTAROXIME	NA	CHEMBL_COMPOUND	CHEMBL2093999	0		NA	N/A			ISTAROXIME	Sodium/potassium-transporting ATPase	NA	HGNC_SYMBOL	ATP1A1	0		PUBMED:23822610;PUBMED:23326115
ISTAROXIME	NA	CHEMBL_COMPOUND	CHEMBL2093999	0		NA	N/A			ISTAROXIME	Sodium/potassium-transporting ATPase	NA	HGNC_SYMBOL	ATP1B1	0		PUBMED:23822610;PUBMED:23326115
ISTAROXIME	NA	CHEMBL_COMPOUND	CHEMBL2093999	0		NA	N/A			ISTAROXIME	Sodium/potassium-transporting ATPase	NA	HGNC_SYMBOL	ATP1A2	0		PUBMED:23822610;PUBMED:23326115
ISTAROXIME	NA	CHEMBL_COMPOUND	CHEMBL2093999	0		NA	N/A			ISTAROXIME	Sodium/potassium-transporting ATPase	NA	HGNC_SYMBOL	ATP1B3	0		PUBMED:23822610;PUBMED:23326115
LANATOSIDE C	NA	CHEMBL_COMPOUND	CHEMBL506569	0		NA	N/A			LANATOSIDE C	Sodium/potassium-transporting ATPase	NA	HGNC_SYMBOL	ATP1A1	0		PUBMED:31783627
LANATOSIDE C	NA	CHEMBL_COMPOUND	CHEMBL506569	0		NA	N/A			LANATOSIDE C	Sodium/potassium-transporting ATPase	NA	HGNC_SYMBOL	ATP1B1	0		PUBMED:31783627
LANATOSIDE C	NA	CHEMBL_COMPOUND	CHEMBL506569	0		NA	N/A			LANATOSIDE C	Sodium/potassium-transporting ATPase	NA	HGNC_SYMBOL	ATP1A2	0		PUBMED:31783627
LANATOSIDE C	NA	CHEMBL_COMPOUND	CHEMBL506569	0		NA	N/A			LANATOSIDE C	Sodium/potassium-transporting ATPase	NA	HGNC_SYMBOL	ATP1B3	0		PUBMED:31783627
ACETYLDIGITOXIN	NA	CHEMBL_COMPOUND	CHEMBL3545057	0		NA	N/A			ACETYLDIGITOXIN	Sodium/potassium-transporting ATPase	NA	HGNC_SYMBOL	ATP1A1	0		PUBMED:13345619;PUBMED:23537048
ACETYLDIGITOXIN	NA	CHEMBL_COMPOUND	CHEMBL3545057	0		NA	N/A			ACETYLDIGITOXIN	Sodium/potassium-transporting ATPase	NA	HGNC_SYMBOL	ATP1B1	0		PUBMED:13345619;PUBMED:23537048
ACETYLDIGITOXIN	NA	CHEMBL_COMPOUND	CHEMBL3545057	0		NA	N/A			ACETYLDIGITOXIN	Sodium/potassium-transporting ATPase	NA	HGNC_SYMBOL	ATP1A2	0		PUBMED:13345619;PUBMED:23537048
ACETYLDIGITOXIN	NA	CHEMBL_COMPOUND	CHEMBL3545057	0		NA	N/A			ACETYLDIGITOXIN	Sodium/potassium-transporting ATPase	NA	HGNC_SYMBOL	ATP1B3	0		PUBMED:13345619;PUBMED:23537048
DESLANOSIDE	NA	CHEMBL_COMPOUND	CHEMBL1614	0		NA	N/A			DESLANOSIDE	Sodium/potassium-transporting ATPase	NA	HGNC_SYMBOL	ATP1A1	0		PUBMED:16319518;PUBMED:23537048
DESLANOSIDE	NA	CHEMBL_COMPOUND	CHEMBL1614	0		NA	N/A			DESLANOSIDE	Sodium/potassium-transporting ATPase	NA	HGNC_SYMBOL	ATP1B1	0		PUBMED:16319518;PUBMED:23537048
DESLANOSIDE	NA	CHEMBL_COMPOUND	CHEMBL1614	0		NA	N/A			DESLANOSIDE	Sodium/potassium-transporting ATPase	NA	HGNC_SYMBOL	ATP1A2	0		PUBMED:16319518;PUBMED:23537048
DESLANOSIDE	NA	CHEMBL_COMPOUND	CHEMBL1614	0		NA	N/A			DESLANOSIDE	Sodium/potassium-transporting ATPase	NA	HGNC_SYMBOL	ATP1B3	0		PUBMED:16319518;PUBMED:23537048
DIGITOXIN	NA	CHEMBL_COMPOUND	CHEMBL254219	0		NA	N/A			DIGITOXIN	Sodium/potassium-transporting ATPase	NA	HGNC_SYMBOL	ATP1A1	0		PUBMED:23210930
DIGITOXIN	NA	CHEMBL_COMPOUND	CHEMBL254219	0		NA	N/A			DIGITOXIN	Sodium/potassium-transporting ATPase	NA	HGNC_SYMBOL	ATP1B1	0		PUBMED:23210930
DIGITOXIN	NA	CHEMBL_COMPOUND	CHEMBL254219	0		NA	N/A			DIGITOXIN	Sodium/potassium-transporting ATPase	NA	HGNC_SYMBOL	ATP1A2	0		PUBMED:23210930
DIGITOXIN	NA	CHEMBL_COMPOUND	CHEMBL254219	0		NA	N/A			DIGITOXIN	Sodium/potassium-transporting ATPase	NA	HGNC_SYMBOL	ATP1B3	0		PUBMED:23210930
DIGOXIN	NA	CHEMBL_COMPOUND	CHEMBL1751	0		NA	N/A			DIGOXIN	Sodium/potassium-transporting ATPase	NA	HGNC_SYMBOL	ATP1A1	0		NA
DIGOXIN	NA	CHEMBL_COMPOUND	CHEMBL1751	0		NA	N/A			DIGOXIN	Sodium/potassium-transporting ATPase	NA	HGNC_SYMBOL	ATP1B1	0		NA
DIGOXIN	NA	CHEMBL_COMPOUND	CHEMBL1751	0		NA	N/A			DIGOXIN	Sodium/potassium-transporting ATPase	NA	HGNC_SYMBOL	ATP1A2	0		NA
DIGOXIN	NA	CHEMBL_COMPOUND	CHEMBL1751	0		NA	N/A			DIGOXIN	Sodium/potassium-transporting ATPase	NA	HGNC_SYMBOL	ATP1B3	0		NA
ISTAROXIME	NA	CHEMBL_COMPOUND	CHEMBL2093999	0		NA	N/A			ISTAROXIME	Sodium/potassium-transporting ATPase	NA	HGNC_SYMBOL	ATP1A1	0		PUBMED:23822610;PUBMED:23326115
ISTAROXIME	NA	CHEMBL_COMPOUND	CHEMBL2093999	0		NA	N/A			ISTAROXIME	Sodium/potassium-transporting ATPase	NA	HGNC_SYMBOL	ATP1B1	0		PUBMED:23822610;PUBMED:23326115
ISTAROXIME	NA	CHEMBL_COMPOUND	CHEMBL2093999	0		NA	N/A			ISTAROXIME	Sodium/potassium-transporting ATPase	NA	HGNC_SYMBOL	ATP1A2	0		PUBMED:23822610;PUBMED:23326115
ISTAROXIME	NA	CHEMBL_COMPOUND	CHEMBL2093999	0		NA	N/A			ISTAROXIME	Sodium/potassium-transporting ATPase	NA	HGNC_SYMBOL	ATP1B3	0		PUBMED:23822610;PUBMED:23326115
LANATOSIDE C	NA	CHEMBL_COMPOUND	CHEMBL506569	0		NA	N/A			LANATOSIDE C	Sodium/potassium-transporting ATPase	NA	HGNC_SYMBOL	ATP1A1	0		PUBMED:31783627
LANATOSIDE C	NA	CHEMBL_COMPOUND	CHEMBL506569	0		NA	N/A			LANATOSIDE C	Sodium/potassium-transporting ATPase	NA	HGNC_SYMBOL	ATP1B1	0		PUBMED:31783627
LANATOSIDE C	NA	CHEMBL_COMPOUND	CHEMBL506569	0		NA	N/A			LANATOSIDE C	Sodium/potassium-transporting ATPase	NA	HGNC_SYMBOL	ATP1A2	0		PUBMED:31783627
LANATOSIDE C	NA	CHEMBL_COMPOUND	CHEMBL506569	0		NA	N/A			LANATOSIDE C	Sodium/potassium-transporting ATPase	NA	HGNC_SYMBOL	ATP1B3	0		PUBMED:31783627
(5BETA)-PREGNANE-3,20-DIONE	NA	DRUGBANK	DB07557	0		NA	N/A			(5BETA)-PREGNANE-3,20-DIONE	3-oxo-5-beta-steroid 4-dehydrogenase	NA	HGNC_SYMBOL	AKR1D1	0		PUBMED:10592235
5beta-dihydrotestosterone	NA	DRUGBANK	DB07447	0		NA	N/A			5beta-dihydrotestosterone	3-oxo-5-beta-steroid 4-dehydrogenase	NA	HGNC_SYMBOL	AKR1D1	0		PUBMED:10592235
Azelaic acid	NA	DRUGBANK	DB00548	0		Azelaic acid is a saturated dicarboxylic acid found naturally in wheat, rye, and barley. It is also produced by _Malassezia furfur_, also known as _Pityrosporum ovale_, which is a species of fungus that is normally found on human skin. Azelaic acid is effective against a number of skin conditions, such as mild to moderate acne, when applied topically in a cream formulation of 20%. It works in par…	N/A			Azelaic acid	3-oxo-5-beta-steroid 4-dehydrogenase	NA	HGNC_SYMBOL	AKR1D1	0		PUBMED:3207614
Finasteride	NA	DRUGBANK	DB01216	0		Finasteride is a synthetic 4-azasteroid compound[Label] and specific inhibitor of steroid Type II 5α-reductase, which is an intracellular enzyme that converts the androgen testosterone into 5α-dihydrotestosterone (DHT). It works in a similar fashion as [dutasteride], which is another 5-alpha-reductase inhibitor, by exerting antiandrogenic effects. Finasteride is an orally active drug that was fir…
Both benign prostatic hyperplasia and androgenic alopecia are androgen-dependent disorders that are characterized by _in situ_ high levels of DHT.[A178159] In the treatment of benign prostate hyperplasia, alpha-blockers such as [tamsulosin] and [terazosin] are also used. Compared to alpha-blockers that focus on providing the rapid relief of symptoms, 5α-reductase inhibitors aim to target the unde…	N/A			Finasteride	3-oxo-5-beta-steroid 4-dehydrogenase	NA	HGNC_SYMBOL	AKR1D1	0		PUBMED:19515843
Farnesyl thiopyrophosphate	NA	DRUGBANK	DB04695	0		NA	N/A			Farnesyl thiopyrophosphate	Geranylgeranyl pyrophosphate synthase	NA	HGNC_SYMBOL	GGPS1	0		PUBMED:10592235
Farnesyl thiopyrophosphate	NA	DRUGBANK	DB04695	0		NA	N/A			Farnesyl thiopyrophosphate	Mevalonate kinase	NA	HGNC_SYMBOL	MVK	0		PUBMED:10592235
NADH	NA	DRUGBANK	DB00157	0		NADH is the reduced form of NAD+, and NAD+ is the oxidized form of NADH, a coenzyme composed of ribosylnicotinamide 5'-diphosphate coupled to adenosine 5'-phosphate by pyrophosphate linkage. It is found widely in nature and is involved in numerous enzymatic reactions in which it serves as an electron carrier by being alternately oxidized (NAD+) and reduced (NADH). It forms NADP with the addition …	N/A			NADH	Steroid 17-alpha-hydroxylase/17,20 lyase	NA	HGNC_SYMBOL	CYP17A1	0		PUBMED:17595315
NADH	NA	DRUGBANK	DB00157	0		NADH is the reduced form of NAD+, and NAD+ is the oxidized form of NADH, a coenzyme composed of ribosylnicotinamide 5'-diphosphate coupled to adenosine 5'-phosphate by pyrophosphate linkage. It is found widely in nature and is involved in numerous enzymatic reactions in which it serves as an electron carrier by being alternately oxidized (NAD+) and reduced (NADH). It forms NADP with the addition …	N/A			NADH	Methylsterol monooxygenase 1	NA	HGNC_SYMBOL	MSMO1	0		PUBMED:17139284;PUBMED:17016423
NADH	NA	DRUGBANK	DB00157	0		NADH is the reduced form of NAD+, and NAD+ is the oxidized form of NADH, a coenzyme composed of ribosylnicotinamide 5'-diphosphate coupled to adenosine 5'-phosphate by pyrophosphate linkage. It is found widely in nature and is involved in numerous enzymatic reactions in which it serves as an electron carrier by being alternately oxidized (NAD+) and reduced (NADH). It forms NADP with the addition …	N/A			NADH	Dihydrolipoyllysine-residue acetyltransferase component of pyruvate dehydrogenase complex, mitochondrial	NA	HGNC_SYMBOL	DLAT	0		PUBMED:16368957;PUBMED:17139284;PUBMED:17016423
NADH	NA	DRUGBANK	DB00157	0		NADH is the reduced form of NAD+, and NAD+ is the oxidized form of NADH, a coenzyme composed of ribosylnicotinamide 5'-diphosphate coupled to adenosine 5'-phosphate by pyrophosphate linkage. It is found widely in nature and is involved in numerous enzymatic reactions in which it serves as an electron carrier by being alternately oxidized (NAD+) and reduced (NADH). It forms NADP with the addition …	N/A			NADH	NADH dehydrogenase [ubiquinone] iron-sulfur protein 8, mitochondrial	NA	HGNC_SYMBOL	NDUFS8	0		PUBMED:17139284;PUBMED:9576793;PUBMED:9837812;PUBMED:17016423;PUBMED:11086155
NADH	NA	DRUGBANK	DB00157	0		NADH is the reduced form of NAD+, and NAD+ is the oxidized form of NADH, a coenzyme composed of ribosylnicotinamide 5'-diphosphate coupled to adenosine 5'-phosphate by pyrophosphate linkage. It is found widely in nature and is involved in numerous enzymatic reactions in which it serves as an electron carrier by being alternately oxidized (NAD+) and reduced (NADH). It forms NADP with the addition …	N/A			NADH	NADH dehydrogenase [ubiquinone] iron-sulfur protein 6, mitochondrial	NA	HGNC_SYMBOL	NDUFS6	0		PUBMED:17139284;PUBMED:17016423
NADH	NA	DRUGBANK	DB00157	0		NADH is the reduced form of NAD+, and NAD+ is the oxidized form of NADH, a coenzyme composed of ribosylnicotinamide 5'-diphosphate coupled to adenosine 5'-phosphate by pyrophosphate linkage. It is found widely in nature and is involved in numerous enzymatic reactions in which it serves as an electron carrier by being alternately oxidized (NAD+) and reduced (NADH). It forms NADP with the addition …	N/A			NADH	NADH dehydrogenase [ubiquinone] flavoprotein 2, mitochondrial	NA	HGNC_SYMBOL	NDUFV2	0		PUBMED:17139284;PUBMED:17016423;PUBMED:10716640
NADH	NA	DRUGBANK	DB00157	0		NADH is the reduced form of NAD+, and NAD+ is the oxidized form of NADH, a coenzyme composed of ribosylnicotinamide 5'-diphosphate coupled to adenosine 5'-phosphate by pyrophosphate linkage. It is found widely in nature and is involved in numerous enzymatic reactions in which it serves as an electron carrier by being alternately oxidized (NAD+) and reduced (NADH). It forms NADP with the addition …	N/A			NADH	NADH dehydrogenase [ubiquinone] flavoprotein 1, mitochondrial	NA	HGNC_SYMBOL	NDUFV1	0		PUBMED:17139284;PUBMED:14662656;PUBMED:17016423;PUBMED:9571201;PUBMED:8288251
NADH	NA	DRUGBANK	DB00157	0		NADH is the reduced form of NAD+, and NAD+ is the oxidized form of NADH, a coenzyme composed of ribosylnicotinamide 5'-diphosphate coupled to adenosine 5'-phosphate by pyrophosphate linkage. It is found widely in nature and is involved in numerous enzymatic reactions in which it serves as an electron carrier by being alternately oxidized (NAD+) and reduced (NADH). It forms NADP with the addition …	N/A			NADH	NADH dehydrogenase [ubiquinone] iron-sulfur protein 4, mitochondrial	NA	HGNC_SYMBOL	NDUFS4	0		PUBMED:11181577;PUBMED:17139284;PUBMED:11860175;PUBMED:17016423;PUBMED:11864782
NADH	NA	DRUGBANK	DB00157	0		NADH is the reduced form of NAD+, and NAD+ is the oxidized form of NADH, a coenzyme composed of ribosylnicotinamide 5'-diphosphate coupled to adenosine 5'-phosphate by pyrophosphate linkage. It is found widely in nature and is involved in numerous enzymatic reactions in which it serves as an electron carrier by being alternately oxidized (NAD+) and reduced (NADH). It forms NADP with the addition …	N/A			NADH	NADH dehydrogenase [ubiquinone] iron-sulfur protein 5	NA	HGNC_SYMBOL	NDUFS5	0		PUBMED:17139284;PUBMED:17016423;PUBMED:10070614
NADH	NA	DRUGBANK	DB00157	0		NADH is the reduced form of NAD+, and NAD+ is the oxidized form of NADH, a coenzyme composed of ribosylnicotinamide 5'-diphosphate coupled to adenosine 5'-phosphate by pyrophosphate linkage. It is found widely in nature and is involved in numerous enzymatic reactions in which it serves as an electron carrier by being alternately oxidized (NAD+) and reduced (NADH). It forms NADP with the addition …	N/A			NADH	NADH dehydrogenase [ubiquinone] 1 alpha subcomplex subunit 12	NA	HGNC_SYMBOL	NDUFA12	0		PUBMED:17139284;PUBMED:17016423
NADH	NA	DRUGBANK	DB00157	0		NADH is the reduced form of NAD+, and NAD+ is the oxidized form of NADH, a coenzyme composed of ribosylnicotinamide 5'-diphosphate coupled to adenosine 5'-phosphate by pyrophosphate linkage. It is found widely in nature and is involved in numerous enzymatic reactions in which it serves as an electron carrier by being alternately oxidized (NAD+) and reduced (NADH). It forms NADP with the addition …	N/A			NADH	Glutathione reductase, mitochondrial	NA	HGNC_SYMBOL	GSR	0		PUBMED:17540766;PUBMED:17053903;PUBMED:17565998;PUBMED:17502280;PUBMED:17550271
NADH	NA	DRUGBANK	DB00157	0		NADH is the reduced form of NAD+, and NAD+ is the oxidized form of NADH, a coenzyme composed of ribosylnicotinamide 5'-diphosphate coupled to adenosine 5'-phosphate by pyrophosphate linkage. It is found widely in nature and is involved in numerous enzymatic reactions in which it serves as an electron carrier by being alternately oxidized (NAD+) and reduced (NADH). It forms NADP with the addition …	N/A			NADH	NADH dehydrogenase [ubiquinone] iron-sulfur protein 3, mitochondrial	NA	HGNC_SYMBOL	NDUFS3	0		PUBMED:17139284;PUBMED:17016423
NADH	NA	DRUGBANK	DB00157	0		NADH is the reduced form of NAD+, and NAD+ is the oxidized form of NADH, a coenzyme composed of ribosylnicotinamide 5'-diphosphate coupled to adenosine 5'-phosphate by pyrophosphate linkage. It is found widely in nature and is involved in numerous enzymatic reactions in which it serves as an electron carrier by being alternately oxidized (NAD+) and reduced (NADH). It forms NADP with the addition …	N/A			NADH	Dihydrolipoyl dehydrogenase, mitochondrial	NA	HGNC_SYMBOL	DLD	0		PUBMED:17017892;PUBMED:17314104;PUBMED:17315258
NADH	NA	DRUGBANK	DB00157	0		NADH is the reduced form of NAD+, and NAD+ is the oxidized form of NADH, a coenzyme composed of ribosylnicotinamide 5'-diphosphate coupled to adenosine 5'-phosphate by pyrophosphate linkage. It is found widely in nature and is involved in numerous enzymatic reactions in which it serves as an electron carrier by being alternately oxidized (NAD+) and reduced (NADH). It forms NADP with the addition …	N/A			NADH	NADH dehydrogenase [ubiquinone] flavoprotein 3, mitochondrial	NA	HGNC_SYMBOL	NDUFV3	0		PUBMED:17139284;PUBMED:17016423
NADH	NA	DRUGBANK	DB00157	0		NADH is the reduced form of NAD+, and NAD+ is the oxidized form of NADH, a coenzyme composed of ribosylnicotinamide 5'-diphosphate coupled to adenosine 5'-phosphate by pyrophosphate linkage. It is found widely in nature and is involved in numerous enzymatic reactions in which it serves as an electron carrier by being alternately oxidized (NAD+) and reduced (NADH). It forms NADP with the addition …	N/A			NADH	NADH dehydrogenase [ubiquinone] 1 beta subcomplex subunit 6	NA	HGNC_SYMBOL	NDUFB6	0		PUBMED:17139284;PUBMED:17016423
NADH	NA	DRUGBANK	DB00157	0		NADH is the reduced form of NAD+, and NAD+ is the oxidized form of NADH, a coenzyme composed of ribosylnicotinamide 5'-diphosphate coupled to adenosine 5'-phosphate by pyrophosphate linkage. It is found widely in nature and is involved in numerous enzymatic reactions in which it serves as an electron carrier by being alternately oxidized (NAD+) and reduced (NADH). It forms NADP with the addition …	N/A			NADH	NADH dehydrogenase [ubiquinone] 1 subunit C1, mitochondrial	NA	HGNC_SYMBOL	NDUFC1	0		PUBMED:17139284;PUBMED:17016423
NADH	NA	DRUGBANK	DB00157	0		NADH is the reduced form of NAD+, and NAD+ is the oxidized form of NADH, a coenzyme composed of ribosylnicotinamide 5'-diphosphate coupled to adenosine 5'-phosphate by pyrophosphate linkage. It is found widely in nature and is involved in numerous enzymatic reactions in which it serves as an electron carrier by being alternately oxidized (NAD+) and reduced (NADH). It forms NADP with the addition …	N/A			NADH	NADH dehydrogenase [ubiquinone] 1 beta subcomplex subunit 5, mitochondrial	NA	HGNC_SYMBOL	NDUFB5	0		PUBMED:17139284;PUBMED:17016423
NADH	NA	DRUGBANK	DB00157	0		NADH is the reduced form of NAD+, and NAD+ is the oxidized form of NADH, a coenzyme composed of ribosylnicotinamide 5'-diphosphate coupled to adenosine 5'-phosphate by pyrophosphate linkage. It is found widely in nature and is involved in numerous enzymatic reactions in which it serves as an electron carrier by being alternately oxidized (NAD+) and reduced (NADH). It forms NADP with the addition …	N/A			NADH	NADH dehydrogenase [ubiquinone] iron-sulfur protein 2, mitochondrial	NA	HGNC_SYMBOL	NDUFS2	0		PUBMED:17139284;PUBMED:17016423
NADH	NA	DRUGBANK	DB00157	0		NADH is the reduced form of NAD+, and NAD+ is the oxidized form of NADH, a coenzyme composed of ribosylnicotinamide 5'-diphosphate coupled to adenosine 5'-phosphate by pyrophosphate linkage. It is found widely in nature and is involved in numerous enzymatic reactions in which it serves as an electron carrier by being alternately oxidized (NAD+) and reduced (NADH). It forms NADP with the addition …	N/A			NADH	NADH dehydrogenase [ubiquinone] 1 beta subcomplex subunit 9	NA	HGNC_SYMBOL	NDUFB9	0		PUBMED:17139284;PUBMED:17016423
NADH	NA	DRUGBANK	DB00157	0		NADH is the reduced form of NAD+, and NAD+ is the oxidized form of NADH, a coenzyme composed of ribosylnicotinamide 5'-diphosphate coupled to adenosine 5'-phosphate by pyrophosphate linkage. It is found widely in nature and is involved in numerous enzymatic reactions in which it serves as an electron carrier by being alternately oxidized (NAD+) and reduced (NADH). It forms NADP with the addition …	N/A			NADH	NADH dehydrogenase [ubiquinone] 1 beta subcomplex subunit 7	NA	HGNC_SYMBOL	NDUFB7	0		PUBMED:17139284;PUBMED:17016423;PUBMED:11864782
NADH	NA	DRUGBANK	DB00157	0		NADH is the reduced form of NAD+, and NAD+ is the oxidized form of NADH, a coenzyme composed of ribosylnicotinamide 5'-diphosphate coupled to adenosine 5'-phosphate by pyrophosphate linkage. It is found widely in nature and is involved in numerous enzymatic reactions in which it serves as an electron carrier by being alternately oxidized (NAD+) and reduced (NADH). It forms NADP with the addition …	N/A			NADH	NADH dehydrogenase [ubiquinone] 1 beta subcomplex subunit 2, mitochondrial	NA	HGNC_SYMBOL	NDUFB2	0		PUBMED:17139284;PUBMED:17016423
NADH	NA	DRUGBANK	DB00157	0		NADH is the reduced form of NAD+, and NAD+ is the oxidized form of NADH, a coenzyme composed of ribosylnicotinamide 5'-diphosphate coupled to adenosine 5'-phosphate by pyrophosphate linkage. It is found widely in nature and is involved in numerous enzymatic reactions in which it serves as an electron carrier by being alternately oxidized (NAD+) and reduced (NADH). It forms NADP with the addition …	N/A			NADH	NADH dehydrogenase [ubiquinone] 1 beta subcomplex subunit 3	NA	HGNC_SYMBOL	NDUFB3	0		PUBMED:17139284;PUBMED:17016423
NADH	NA	DRUGBANK	DB00157	0		NADH is the reduced form of NAD+, and NAD+ is the oxidized form of NADH, a coenzyme composed of ribosylnicotinamide 5'-diphosphate coupled to adenosine 5'-phosphate by pyrophosphate linkage. It is found widely in nature and is involved in numerous enzymatic reactions in which it serves as an electron carrier by being alternately oxidized (NAD+) and reduced (NADH). It forms NADP with the addition …	N/A			NADH	NADH dehydrogenase [ubiquinone] 1 beta subcomplex subunit 4	NA	HGNC_SYMBOL	NDUFB4	0		PUBMED:17139284;PUBMED:17016423
NADH	NA	DRUGBANK	DB00157	0		NADH is the reduced form of NAD+, and NAD+ is the oxidized form of NADH, a coenzyme composed of ribosylnicotinamide 5'-diphosphate coupled to adenosine 5'-phosphate by pyrophosphate linkage. It is found widely in nature and is involved in numerous enzymatic reactions in which it serves as an electron carrier by being alternately oxidized (NAD+) and reduced (NADH). It forms NADP with the addition …	N/A			NADH	NADH dehydrogenase [ubiquinone] 1 beta subcomplex subunit 10	NA	HGNC_SYMBOL	NDUFB10	0		PUBMED:17139284;PUBMED:17016423
NADH	NA	DRUGBANK	DB00157	0		NADH is the reduced form of NAD+, and NAD+ is the oxidized form of NADH, a coenzyme composed of ribosylnicotinamide 5'-diphosphate coupled to adenosine 5'-phosphate by pyrophosphate linkage. It is found widely in nature and is involved in numerous enzymatic reactions in which it serves as an electron carrier by being alternately oxidized (NAD+) and reduced (NADH). It forms NADP with the addition …	N/A			NADH	NADH-ubiquinone oxidoreductase 75 kDa subunit, mitochondrial	NA	HGNC_SYMBOL	NDUFS1	0		PUBMED:17139284;PUBMED:17016423
NADH	NA	DRUGBANK	DB00157	0		NADH is the reduced form of NAD+, and NAD+ is the oxidized form of NADH, a coenzyme composed of ribosylnicotinamide 5'-diphosphate coupled to adenosine 5'-phosphate by pyrophosphate linkage. It is found widely in nature and is involved in numerous enzymatic reactions in which it serves as an electron carrier by being alternately oxidized (NAD+) and reduced (NADH). It forms NADP with the addition …	N/A			NADH	NADH dehydrogenase [ubiquinone] 1 beta subcomplex subunit 1	NA	HGNC_SYMBOL	NDUFB1	0		PUBMED:17139284;PUBMED:17016423
NADH	NA	DRUGBANK	DB00157	0		NADH is the reduced form of NAD+, and NAD+ is the oxidized form of NADH, a coenzyme composed of ribosylnicotinamide 5'-diphosphate coupled to adenosine 5'-phosphate by pyrophosphate linkage. It is found widely in nature and is involved in numerous enzymatic reactions in which it serves as an electron carrier by being alternately oxidized (NAD+) and reduced (NADH). It forms NADP with the addition …	N/A			NADH	NADH dehydrogenase [ubiquinone] 1 subunit C2	NA	HGNC_SYMBOL	NDUFC2	0		PUBMED:16898010;PUBMED:17015645;PUBMED:17496098;PUBMED:17513495;PUBMED:17614984
NADH	NA	DRUGBANK	DB00157	0		NADH is the reduced form of NAD+, and NAD+ is the oxidized form of NADH, a coenzyme composed of ribosylnicotinamide 5'-diphosphate coupled to adenosine 5'-phosphate by pyrophosphate linkage. It is found widely in nature and is involved in numerous enzymatic reactions in which it serves as an electron carrier by being alternately oxidized (NAD+) and reduced (NADH). It forms NADP with the addition …	N/A			NADH	NADH dehydrogenase [ubiquinone] 1 beta subcomplex subunit 8, mitochondrial	NA	HGNC_SYMBOL	NDUFB8	0		PUBMED:17139284;PUBMED:17016423
NADH	NA	DRUGBANK	DB00157	0		NADH is the reduced form of NAD+, and NAD+ is the oxidized form of NADH, a coenzyme composed of ribosylnicotinamide 5'-diphosphate coupled to adenosine 5'-phosphate by pyrophosphate linkage. It is found widely in nature and is involved in numerous enzymatic reactions in which it serves as an electron carrier by being alternately oxidized (NAD+) and reduced (NADH). It forms NADP with the addition …	N/A			NADH	NADH dehydrogenase [ubiquinone] 1 alpha subcomplex subunit 3	NA	HGNC_SYMBOL	NDUFA3	0		PUBMED:17139284;PUBMED:17016423
NADH	NA	DRUGBANK	DB00157	0		NADH is the reduced form of NAD+, and NAD+ is the oxidized form of NADH, a coenzyme composed of ribosylnicotinamide 5'-diphosphate coupled to adenosine 5'-phosphate by pyrophosphate linkage. It is found widely in nature and is involved in numerous enzymatic reactions in which it serves as an electron carrier by being alternately oxidized (NAD+) and reduced (NADH). It forms NADP with the addition …	N/A			NADH	NADH dehydrogenase [ubiquinone] 1 alpha subcomplex subunit 8	NA	HGNC_SYMBOL	NDUFA8	0		PUBMED:17139284;PUBMED:17016423;PUBMED:9860297
NADH	NA	DRUGBANK	DB00157	0		NADH is the reduced form of NAD+, and NAD+ is the oxidized form of NADH, a coenzyme composed of ribosylnicotinamide 5'-diphosphate coupled to adenosine 5'-phosphate by pyrophosphate linkage. It is found widely in nature and is involved in numerous enzymatic reactions in which it serves as an electron carrier by being alternately oxidized (NAD+) and reduced (NADH). It forms NADP with the addition …	N/A			NADH	NADH dehydrogenase [ubiquinone] 1 alpha subcomplex subunit 2	NA	HGNC_SYMBOL	NDUFA2	0		PUBMED:17139284;PUBMED:17016423
NADH	NA	DRUGBANK	DB00157	0		NADH is the reduced form of NAD+, and NAD+ is the oxidized form of NADH, a coenzyme composed of ribosylnicotinamide 5'-diphosphate coupled to adenosine 5'-phosphate by pyrophosphate linkage. It is found widely in nature and is involved in numerous enzymatic reactions in which it serves as an electron carrier by being alternately oxidized (NAD+) and reduced (NADH). It forms NADP with the addition …	N/A			NADH	Acyl carrier protein, mitochondrial	NA	HGNC_SYMBOL	NDUFAB1	0		PUBMED:17139284;PUBMED:17016423
NADH	NA	DRUGBANK	DB00157	0		NADH is the reduced form of NAD+, and NAD+ is the oxidized form of NADH, a coenzyme composed of ribosylnicotinamide 5'-diphosphate coupled to adenosine 5'-phosphate by pyrophosphate linkage. It is found widely in nature and is involved in numerous enzymatic reactions in which it serves as an electron carrier by being alternately oxidized (NAD+) and reduced (NADH). It forms NADP with the addition …	N/A			NADH	NADH dehydrogenase [ubiquinone] 1 alpha subcomplex subunit 6	NA	HGNC_SYMBOL	NDUFA6	0		PUBMED:17139284;PUBMED:17016423
NADH	NA	DRUGBANK	DB00157	0		NADH is the reduced form of NAD+, and NAD+ is the oxidized form of NADH, a coenzyme composed of ribosylnicotinamide 5'-diphosphate coupled to adenosine 5'-phosphate by pyrophosphate linkage. It is found widely in nature and is involved in numerous enzymatic reactions in which it serves as an electron carrier by being alternately oxidized (NAD+) and reduced (NADH). It forms NADP with the addition …	N/A			NADH	NADH dehydrogenase [ubiquinone] 1 alpha subcomplex subunit 4	NA	HGNC_SYMBOL	NDUFA4	0		PUBMED:17139284;PUBMED:17016423
NADH	NA	DRUGBANK	DB00157	0		NADH is the reduced form of NAD+, and NAD+ is the oxidized form of NADH, a coenzyme composed of ribosylnicotinamide 5'-diphosphate coupled to adenosine 5'-phosphate by pyrophosphate linkage. It is found widely in nature and is involved in numerous enzymatic reactions in which it serves as an electron carrier by being alternately oxidized (NAD+) and reduced (NADH). It forms NADP with the addition …	N/A			NADH	NADH dehydrogenase [ubiquinone] 1 alpha subcomplex subunit 1	NA	HGNC_SYMBOL	NDUFA1	0		PUBMED:17139284;PUBMED:17016423;PUBMED:11864782;PUBMED:10200266
NADH	NA	DRUGBANK	DB00157	0		NADH is the reduced form of NAD+, and NAD+ is the oxidized form of NADH, a coenzyme composed of ribosylnicotinamide 5'-diphosphate coupled to adenosine 5'-phosphate by pyrophosphate linkage. It is found widely in nature and is involved in numerous enzymatic reactions in which it serves as an electron carrier by being alternately oxidized (NAD+) and reduced (NADH). It forms NADP with the addition …	N/A			NADH	NADH dehydrogenase [ubiquinone] 1 alpha subcomplex subunit 7	NA	HGNC_SYMBOL	NDUFA7	0		PUBMED:17139284;PUBMED:17016423
NADH	NA	DRUGBANK	DB00157	0		NADH is the reduced form of NAD+, and NAD+ is the oxidized form of NADH, a coenzyme composed of ribosylnicotinamide 5'-diphosphate coupled to adenosine 5'-phosphate by pyrophosphate linkage. It is found widely in nature and is involved in numerous enzymatic reactions in which it serves as an electron carrier by being alternately oxidized (NAD+) and reduced (NADH). It forms NADP with the addition …	N/A			NADH	NADH dehydrogenase [ubiquinone] 1 alpha subcomplex subunit 10, mitochondrial	NA	HGNC_SYMBOL	NDUFA10	0		PUBMED:17139284;PUBMED:17016423
NADH	NA	DRUGBANK	DB00157	0		NADH is the reduced form of NAD+, and NAD+ is the oxidized form of NADH, a coenzyme composed of ribosylnicotinamide 5'-diphosphate coupled to adenosine 5'-phosphate by pyrophosphate linkage. It is found widely in nature and is involved in numerous enzymatic reactions in which it serves as an electron carrier by being alternately oxidized (NAD+) and reduced (NADH). It forms NADP with the addition …	N/A			NADH	NADH dehydrogenase [ubiquinone] 1 alpha subcomplex subunit 9, mitochondrial	NA	HGNC_SYMBOL	NDUFA9	0		PUBMED:17499024;PUBMED:17323923;PUBMED:17530440;PUBMED:17132781;PUBMED:17260964
NADH	NA	DRUGBANK	DB00157	0		NADH is the reduced form of NAD+, and NAD+ is the oxidized form of NADH, a coenzyme composed of ribosylnicotinamide 5'-diphosphate coupled to adenosine 5'-phosphate by pyrophosphate linkage. It is found widely in nature and is involved in numerous enzymatic reactions in which it serves as an electron carrier by being alternately oxidized (NAD+) and reduced (NADH). It forms NADP with the addition …	N/A			NADH	NADH dehydrogenase [ubiquinone] 1 alpha subcomplex subunit 5	NA	HGNC_SYMBOL	NDUFA5	0		PUBMED:17444656;PUBMED:17209562
NADH	NA	DRUGBANK	DB00157	0		NADH is the reduced form of NAD+, and NAD+ is the oxidized form of NADH, a coenzyme composed of ribosylnicotinamide 5'-diphosphate coupled to adenosine 5'-phosphate by pyrophosphate linkage. It is found widely in nature and is involved in numerous enzymatic reactions in which it serves as an electron carrier by being alternately oxidized (NAD+) and reduced (NADH). It forms NADP with the addition …	N/A			NADH	NAD(P) transhydrogenase, mitochondrial	NA	HGNC_SYMBOL	NNT	0		PUBMED:17216441
NADH	NA	DRUGBANK	DB00157	0		NADH is the reduced form of NAD+, and NAD+ is the oxidized form of NADH, a coenzyme composed of ribosylnicotinamide 5'-diphosphate coupled to adenosine 5'-phosphate by pyrophosphate linkage. It is found widely in nature and is involved in numerous enzymatic reactions in which it serves as an electron carrier by being alternately oxidized (NAD+) and reduced (NADH). It forms NADP with the addition …	N/A			NADH	NADH dehydrogenase [ubiquinone] 1 alpha subcomplex subunit 11	NA	HGNC_SYMBOL	NDUFA11	0		PUBMED:17139284;PUBMED:17016423
NADH	NA	DRUGBANK	DB00157	0		NADH is the reduced form of NAD+, and NAD+ is the oxidized form of NADH, a coenzyme composed of ribosylnicotinamide 5'-diphosphate coupled to adenosine 5'-phosphate by pyrophosphate linkage. It is found widely in nature and is involved in numerous enzymatic reactions in which it serves as an electron carrier by being alternately oxidized (NAD+) and reduced (NADH). It forms NADP with the addition …	N/A			NADH	NADH dehydrogenase [ubiquinone] iron-sulfur protein 7, mitochondrial	NA	HGNC_SYMBOL	NDUFS7	0		PUBMED:17139284;PUBMED:10097178;PUBMED:8938450;PUBMED:17016423;PUBMED:8369340
NADH	NA	DRUGBANK	DB00157	0		NADH is the reduced form of NAD+, and NAD+ is the oxidized form of NADH, a coenzyme composed of ribosylnicotinamide 5'-diphosphate coupled to adenosine 5'-phosphate by pyrophosphate linkage. It is found widely in nature and is involved in numerous enzymatic reactions in which it serves as an electron carrier by being alternately oxidized (NAD+) and reduced (NADH). It forms NADP with the addition …	N/A			NADH	7-dehydrocholesterol reductase	NA	HGNC_SYMBOL	DHCR7	0		PUBMED:17139284;PUBMED:17016423
NADH	NA	DRUGBANK	DB00157	0		NADH is the reduced form of NAD+, and NAD+ is the oxidized form of NADH, a coenzyme composed of ribosylnicotinamide 5'-diphosphate coupled to adenosine 5'-phosphate by pyrophosphate linkage. It is found widely in nature and is involved in numerous enzymatic reactions in which it serves as an electron carrier by being alternately oxidized (NAD+) and reduced (NADH). It forms NADP with the addition …	N/A			NADH	2-oxoglutarate dehydrogenase, mitochondrial	NA	HGNC_SYMBOL	OGDH	0		PUBMED:17668068
NADH	NA	DRUGBANK	DB00157	0		NADH is the reduced form of NAD+, and NAD+ is the oxidized form of NADH, a coenzyme composed of ribosylnicotinamide 5'-diphosphate coupled to adenosine 5'-phosphate by pyrophosphate linkage. It is found widely in nature and is involved in numerous enzymatic reactions in which it serves as an electron carrier by being alternately oxidized (NAD+) and reduced (NADH). It forms NADP with the addition …	N/A			NADH	Short-chain specific acyl-CoA dehydrogenase, mitochondrial	NA	HGNC_SYMBOL	ACADS	0		PUBMED:17139284;PUBMED:17016423
NADH	NA	DRUGBANK	DB00157	0		NADH is the reduced form of NAD+, and NAD+ is the oxidized form of NADH, a coenzyme composed of ribosylnicotinamide 5'-diphosphate coupled to adenosine 5'-phosphate by pyrophosphate linkage. It is found widely in nature and is involved in numerous enzymatic reactions in which it serves as an electron carrier by being alternately oxidized (NAD+) and reduced (NADH). It forms NADP with the addition …	N/A			NADH	Pyruvate dehydrogenase E1 component subunit alpha, somatic form, mitochondrial	NA	HGNC_SYMBOL	PDHA1	0		PUBMED:17139284;PUBMED:17016423
NADH	NA	DRUGBANK	DB00157	0		NADH is the reduced form of NAD+, and NAD+ is the oxidized form of NADH, a coenzyme composed of ribosylnicotinamide 5'-diphosphate coupled to adenosine 5'-phosphate by pyrophosphate linkage. It is found widely in nature and is involved in numerous enzymatic reactions in which it serves as an electron carrier by being alternately oxidized (NAD+) and reduced (NADH). It forms NADP with the addition …	N/A			NADH	Pyruvate dehydrogenase E1 component subunit beta, mitochondrial	NA	HGNC_SYMBOL	PDHB	0		PUBMED:17139284;PUBMED:17016423;PUBMED:1116996
NADH	NA	DRUGBANK	DB00157	0		NADH is the reduced form of NAD+, and NAD+ is the oxidized form of NADH, a coenzyme composed of ribosylnicotinamide 5'-diphosphate coupled to adenosine 5'-phosphate by pyrophosphate linkage. It is found widely in nature and is involved in numerous enzymatic reactions in which it serves as an electron carrier by being alternately oxidized (NAD+) and reduced (NADH). It forms NADP with the addition …	N/A			NADH	Glutamate dehydrogenase 1, mitochondrial	NA	HGNC_SYMBOL	GLUD1	0		PUBMED:17139284;PUBMED:17016423
NADH	NA	DRUGBANK	DB00157	0		NADH is the reduced form of NAD+, and NAD+ is the oxidized form of NADH, a coenzyme composed of ribosylnicotinamide 5'-diphosphate coupled to adenosine 5'-phosphate by pyrophosphate linkage. It is found widely in nature and is involved in numerous enzymatic reactions in which it serves as an electron carrier by being alternately oxidized (NAD+) and reduced (NADH). It forms NADP with the addition …	N/A			NADH	Sterol-4-alpha-carboxylate 3-dehydrogenase, decarboxylating	NA	HGNC_SYMBOL	NSDHL	0		PUBMED:17139284;PUBMED:17016423;PUBMED:15805545
NADH	NA	DRUGBANK	DB00157	0		NADH is the reduced form of NAD+, and NAD+ is the oxidized form of NADH, a coenzyme composed of ribosylnicotinamide 5'-diphosphate coupled to adenosine 5'-phosphate by pyrophosphate linkage. It is found widely in nature and is involved in numerous enzymatic reactions in which it serves as an electron carrier by being alternately oxidized (NAD+) and reduced (NADH). It forms NADP with the addition …	N/A			NADH	Aldo-keto reductase family 1 member C2	NA	HGNC_SYMBOL	AKR1C2	0		PUBMED:12810547;PUBMED:17139284;PUBMED:17016423;PUBMED:12416991
NADH	NA	DRUGBANK	DB00157	0		NADH is the reduced form of NAD+, and NAD+ is the oxidized form of NADH, a coenzyme composed of ribosylnicotinamide 5'-diphosphate coupled to adenosine 5'-phosphate by pyrophosphate linkage. It is found widely in nature and is involved in numerous enzymatic reactions in which it serves as an electron carrier by being alternately oxidized (NAD+) and reduced (NADH). It forms NADP with the addition …	N/A			NADH	Aldehyde dehydrogenase, mitochondrial	NA	HGNC_SYMBOL	ALDH2	0		PUBMED:17488809;PUBMED:16961761
NADH	NA	DRUGBANK	DB00157	0		NADH is the reduced form of NAD+, and NAD+ is the oxidized form of NADH, a coenzyme composed of ribosylnicotinamide 5'-diphosphate coupled to adenosine 5'-phosphate by pyrophosphate linkage. It is found widely in nature and is involved in numerous enzymatic reactions in which it serves as an electron carrier by being alternately oxidized (NAD+) and reduced (NADH). It forms NADP with the addition …	N/A			NADH	3 beta-hydroxysteroid dehydrogenase/Delta 5-->4-isomerase type 2	NA	HGNC_SYMBOL	HSD3B2	0		PUBMED:3476810;PUBMED:17139284;PUBMED:17016423;PUBMED:1911436;PUBMED:239964
NADH	NA	DRUGBANK	DB00157	0		NADH is the reduced form of NAD+, and NAD+ is the oxidized form of NADH, a coenzyme composed of ribosylnicotinamide 5'-diphosphate coupled to adenosine 5'-phosphate by pyrophosphate linkage. It is found widely in nature and is involved in numerous enzymatic reactions in which it serves as an electron carrier by being alternately oxidized (NAD+) and reduced (NADH). It forms NADP with the addition …	N/A			NADH	Aldo-keto reductase family 1 member C3	NA	HGNC_SYMBOL	AKR1C3	0		PUBMED:17139284;PUBMED:17016423;PUBMED:2146972;PUBMED:2615366;PUBMED:6584048
NADH	NA	DRUGBANK	DB00157	0		NADH is the reduced form of NAD+, and NAD+ is the oxidized form of NADH, a coenzyme composed of ribosylnicotinamide 5'-diphosphate coupled to adenosine 5'-phosphate by pyrophosphate linkage. It is found widely in nature and is involved in numerous enzymatic reactions in which it serves as an electron carrier by being alternately oxidized (NAD+) and reduced (NADH). It forms NADP with the addition …	N/A			NADH	Estradiol 17-beta-dehydrogenase 2	NA	HGNC_SYMBOL	HSD17B2	0		PUBMED:17139284;PUBMED:17016423;PUBMED:2615366;PUBMED:3463506;PUBMED:8529651
NADH	NA	DRUGBANK	DB00157	0		NADH is the reduced form of NAD+, and NAD+ is the oxidized form of NADH, a coenzyme composed of ribosylnicotinamide 5'-diphosphate coupled to adenosine 5'-phosphate by pyrophosphate linkage. It is found widely in nature and is involved in numerous enzymatic reactions in which it serves as an electron carrier by being alternately oxidized (NAD+) and reduced (NADH). It forms NADP with the addition …	N/A			NADH	Estradiol 17-beta-dehydrogenase 1	NA	HGNC_SYMBOL	HSD17B1	0		PUBMED:17139284;PUBMED:17016423;PUBMED:3164265;PUBMED:2615366;PUBMED:3463506
NADH	NA	DRUGBANK	DB00157	0		NADH is the reduced form of NAD+, and NAD+ is the oxidized form of NADH, a coenzyme composed of ribosylnicotinamide 5'-diphosphate coupled to adenosine 5'-phosphate by pyrophosphate linkage. It is found widely in nature and is involved in numerous enzymatic reactions in which it serves as an electron carrier by being alternately oxidized (NAD+) and reduced (NADH). It forms NADP with the addition …	N/A			NADH	Isocitrate dehydrogenase [NAD] subunit alpha, mitochondrial	NA	HGNC_SYMBOL	IDH3A	0		PUBMED:17139284;PUBMED:17016423;PUBMED:4292141;PUBMED:4380379;PUBMED:13152105
NADH	NA	DRUGBANK	DB00157	0		NADH is the reduced form of NAD+, and NAD+ is the oxidized form of NADH, a coenzyme composed of ribosylnicotinamide 5'-diphosphate coupled to adenosine 5'-phosphate by pyrophosphate linkage. It is found widely in nature and is involved in numerous enzymatic reactions in which it serves as an electron carrier by being alternately oxidized (NAD+) and reduced (NADH). It forms NADP with the addition …	N/A			NADH	Isocitrate dehydrogenase [NAD] subunit beta, mitochondrial	NA	HGNC_SYMBOL	IDH3B	0		PUBMED:17139284;PUBMED:17016423;PUBMED:4292141;PUBMED:14189899;PUBMED:4380379
NADH	NA	DRUGBANK	DB00157	0		NADH is the reduced form of NAD+, and NAD+ is the oxidized form of NADH, a coenzyme composed of ribosylnicotinamide 5'-diphosphate coupled to adenosine 5'-phosphate by pyrophosphate linkage. It is found widely in nature and is involved in numerous enzymatic reactions in which it serves as an electron carrier by being alternately oxidized (NAD+) and reduced (NADH). It forms NADP with the addition …	N/A			NADH	Isocitrate dehydrogenase [NAD] subunit gamma, mitochondrial	NA	HGNC_SYMBOL	IDH3G	0		PUBMED:17139284;PUBMED:17016423;PUBMED:4292141;PUBMED:14189899;PUBMED:4380379
NADH	NA	DRUGBANK	DB00157	0		NADH is the reduced form of NAD+, and NAD+ is the oxidized form of NADH, a coenzyme composed of ribosylnicotinamide 5'-diphosphate coupled to adenosine 5'-phosphate by pyrophosphate linkage. It is found widely in nature and is involved in numerous enzymatic reactions in which it serves as an electron carrier by being alternately oxidized (NAD+) and reduced (NADH). It forms NADP with the addition …	N/A			NADH	3-keto-steroid reductase	NA	HGNC_SYMBOL	HSD17B7	0		PUBMED:17139284;PUBMED:17016423
NADH	NA	DRUGBANK	DB00157	0		NADH is the reduced form of NAD+, and NAD+ is the oxidized form of NADH, a coenzyme composed of ribosylnicotinamide 5'-diphosphate coupled to adenosine 5'-phosphate by pyrophosphate linkage. It is found widely in nature and is involved in numerous enzymatic reactions in which it serves as an electron carrier by being alternately oxidized (NAD+) and reduced (NADH). It forms NADP with the addition …	N/A			NADH	3-hydroxy-3-methylglutaryl-coenzyme A reductase	NA	HGNC_SYMBOL	HMGCR	0		PUBMED:17139284;PUBMED:15755483;PUBMED:14511985;PUBMED:17016423;PUBMED:15152097
NADH	NA	DRUGBANK	DB00157	0		NADH is the reduced form of NAD+, and NAD+ is the oxidized form of NADH, a coenzyme composed of ribosylnicotinamide 5'-diphosphate coupled to adenosine 5'-phosphate by pyrophosphate linkage. It is found widely in nature and is involved in numerous enzymatic reactions in which it serves as an electron carrier by being alternately oxidized (NAD+) and reduced (NADH). It forms NADP with the addition …	N/A			NADH	D-beta-hydroxybutyrate dehydrogenase, mitochondrial	NA	HGNC_SYMBOL	BDH1	0		PUBMED:17139284;PUBMED:8533882;PUBMED:17016423;PUBMED:38961;PUBMED:2550053
NADH	NA	DRUGBANK	DB00157	0		NADH is the reduced form of NAD+, and NAD+ is the oxidized form of NADH, a coenzyme composed of ribosylnicotinamide 5'-diphosphate coupled to adenosine 5'-phosphate by pyrophosphate linkage. It is found widely in nature and is involved in numerous enzymatic reactions in which it serves as an electron carrier by being alternately oxidized (NAD+) and reduced (NADH). It forms NADP with the addition …	N/A			NADH	Hydroxyacyl-coenzyme A dehydrogenase, mitochondrial	NA	HGNC_SYMBOL	HADH	0		PUBMED:17202348
NADH	NA	DRUGBANK	DB00157	0		NADH is the reduced form of NAD+, and NAD+ is the oxidized form of NADH, a coenzyme composed of ribosylnicotinamide 5'-diphosphate coupled to adenosine 5'-phosphate by pyrophosphate linkage. It is found widely in nature and is involved in numerous enzymatic reactions in which it serves as an electron carrier by being alternately oxidized (NAD+) and reduced (NADH). It forms NADP with the addition …	N/A			NADH	Peroxisomal multifunctional enzyme type 2	NA	HGNC_SYMBOL	HSD17B4	0		PUBMED:17139284;PUBMED:12517343;PUBMED:17016423
NADH	NA	DRUGBANK	DB00157	0		NADH is the reduced form of NAD+, and NAD+ is the oxidized form of NADH, a coenzyme composed of ribosylnicotinamide 5'-diphosphate coupled to adenosine 5'-phosphate by pyrophosphate linkage. It is found widely in nature and is involved in numerous enzymatic reactions in which it serves as an electron carrier by being alternately oxidized (NAD+) and reduced (NADH). It forms NADP with the addition …	N/A			NADH	Malate dehydrogenase, mitochondrial	NA	HGNC_SYMBOL	MDH2	0		PUBMED:17619232;PUBMED:17603759;PUBMED:16898590;PUBMED:17203264;PUBMED:17487443
NADH	NA	DRUGBANK	DB00157	0		NADH is the reduced form of NAD+, and NAD+ is the oxidized form of NADH, a coenzyme composed of ribosylnicotinamide 5'-diphosphate coupled to adenosine 5'-phosphate by pyrophosphate linkage. It is found widely in nature and is involved in numerous enzymatic reactions in which it serves as an electron carrier by being alternately oxidized (NAD+) and reduced (NADH). It forms NADP with the addition …	N/A			NADH	Aldose reductase	NA	HGNC_SYMBOL	AKR1B1	0		PUBMED:17222174;PUBMED:17508915
NADH	NA	DRUGBANK	DB00157	0		NADH is the reduced form of NAD+, and NAD+ is the oxidized form of NADH, a coenzyme composed of ribosylnicotinamide 5'-diphosphate coupled to adenosine 5'-phosphate by pyrophosphate linkage. It is found widely in nature and is involved in numerous enzymatic reactions in which it serves as an electron carrier by being alternately oxidized (NAD+) and reduced (NADH). It forms NADP with the addition …	N/A			NADH	Glycerol-3-phosphate dehydrogenase [NAD(+)], cytoplasmic	NA	HGNC_SYMBOL	GPD1	0		PUBMED:17088060
Tamoxifen	NA	DRUGBANK	DB00675	0		One of the selective estrogen receptor modulators (SERM) with tissue-specific activities for the treatment and prevention of estrogen receptor positive breast cancer. Tamoxifen acts as an anti-estrogen (inhibiting agent) in the mammary tissue, but as an estrogen (stimulating agent) in cholesterol metabolism, bone density, and cell proliferation in the endometrium.	N/A			Tamoxifen	3-beta-hydroxysteroid-Delta(8),Delta(7)-isomerase	NA	HGNC_SYMBOL	EBP	0		PUBMED:9618436
TRIPARANOL	NA	CHEMBL_COMPOUND	CHEMBL187709	0		NA	N/A			TRIPARANOL	Delta(24)-sterol reductase	NA	HGNC_SYMBOL	DHCR24	0		PUBMED:16695861
(S)-Hmg-Coa	NA	DRUGBANK	DB03169	0		NA	N/A			(S)-Hmg-Coa	3-hydroxy-3-methylglutaryl-coenzyme A reductase	NA	HGNC_SYMBOL	HMGCR	0		PUBMED:17139284;PUBMED:17016423
1,4-Dithiothreitol	NA	DRUGBANK	DB04447	0		A reagent commonly used in biochemical studies as a protective agent to prevent the oxidation of SH (thiol) groups and for reducing disulphides to dithiols. [PubChem]	N/A			1,4-Dithiothreitol	3-hydroxy-3-methylglutaryl-coenzyme A reductase	NA	HGNC_SYMBOL	HMGCR	0		PUBMED:17139284;PUBMED:17016423
2'-Monophosphoadenosine 5'-Diphosphoribose	NA	DRUGBANK	DB03461	0		Nicotinamide adenine dinucleotide phosphate. A coenzyme composed of ribosylnicotinamide 5&#39;-phosphate (NMN) coupled by pyrophosphate linkage to the 5&#39;-phosphate adenosine 2&#39;,5&#39;-bisphosphate. It serves as an electron carrier in a number of reactions, being alternately oxidized (NADP+) and reduced (NADPH). (Dorland, 27th ed)	N/A			2'-Monophosphoadenosine 5'-Diphosphoribose	Aldose reductase	NA	HGNC_SYMBOL	AKR1B1	0		PUBMED:17139284;PUBMED:10592235;PUBMED:17016423
2'-Monophosphoadenosine 5'-Diphosphoribose	NA	DRUGBANK	DB03461	0		Nicotinamide adenine dinucleotide phosphate. A coenzyme composed of ribosylnicotinamide 5&#39;-phosphate (NMN) coupled by pyrophosphate linkage to the 5&#39;-phosphate adenosine 2&#39;,5&#39;-bisphosphate. It serves as an electron carrier in a number of reactions, being alternately oxidized (NADP+) and reduced (NADPH). (Dorland, 27th ed)	N/A			2'-Monophosphoadenosine 5'-Diphosphoribose	Aldo-keto reductase family 1 member C2	NA	HGNC_SYMBOL	AKR1C2	0		PUBMED:17139284;PUBMED:17016423
2'-Monophosphoadenosine 5'-Diphosphoribose	NA	DRUGBANK	DB03461	0		Nicotinamide adenine dinucleotide phosphate. A coenzyme composed of ribosylnicotinamide 5&#39;-phosphate (NMN) coupled by pyrophosphate linkage to the 5&#39;-phosphate adenosine 2&#39;,5&#39;-bisphosphate. It serves as an electron carrier in a number of reactions, being alternately oxidized (NADP+) and reduced (NADPH). (Dorland, 27th ed)	N/A			2'-Monophosphoadenosine 5'-Diphosphoribose	Estradiol 17-beta-dehydrogenase 1	NA	HGNC_SYMBOL	HSD17B1	0		PUBMED:17139284;PUBMED:17016423
2'-Monophosphoadenosine 5'-Diphosphoribose	NA	DRUGBANK	DB03461	0		Nicotinamide adenine dinucleotide phosphate. A coenzyme composed of ribosylnicotinamide 5&#39;-phosphate (NMN) coupled by pyrophosphate linkage to the 5&#39;-phosphate adenosine 2&#39;,5&#39;-bisphosphate. It serves as an electron carrier in a number of reactions, being alternately oxidized (NADP+) and reduced (NADPH). (Dorland, 27th ed)	N/A			2'-Monophosphoadenosine 5'-Diphosphoribose	NAD(P) transhydrogenase, mitochondrial	NA	HGNC_SYMBOL	NNT	0		PUBMED:17139284;PUBMED:10592235;PUBMED:17016423
2'-Monophosphoadenosine 5'-Diphosphoribose	NA	DRUGBANK	DB03461	0		Nicotinamide adenine dinucleotide phosphate. A coenzyme composed of ribosylnicotinamide 5&#39;-phosphate (NMN) coupled by pyrophosphate linkage to the 5&#39;-phosphate adenosine 2&#39;,5&#39;-bisphosphate. It serves as an electron carrier in a number of reactions, being alternately oxidized (NADP+) and reduced (NADPH). (Dorland, 27th ed)	N/A			2'-Monophosphoadenosine 5'-Diphosphoribose	Aldo-keto reductase family 1 member C3	NA	HGNC_SYMBOL	AKR1C3	0		PUBMED:17139284;PUBMED:10592235;PUBMED:17016423
2'-Monophosphoadenosine 5'-Diphosphoribose	NA	DRUGBANK	DB03461	0		Nicotinamide adenine dinucleotide phosphate. A coenzyme composed of ribosylnicotinamide 5&#39;-phosphate (NMN) coupled by pyrophosphate linkage to the 5&#39;-phosphate adenosine 2&#39;,5&#39;-bisphosphate. It serves as an electron carrier in a number of reactions, being alternately oxidized (NADP+) and reduced (NADPH). (Dorland, 27th ed)	N/A			2'-Monophosphoadenosine 5'-Diphosphoribose	3-hydroxy-3-methylglutaryl-coenzyme A reductase	NA	HGNC_SYMBOL	HMGCR	0		PUBMED:17139284;PUBMED:17016423
2'-Monophosphoadenosine 5'-Diphosphoribose	NA	DRUGBANK	DB03461	0		Nicotinamide adenine dinucleotide phosphate. A coenzyme composed of ribosylnicotinamide 5&#39;-phosphate (NMN) coupled by pyrophosphate linkage to the 5&#39;-phosphate adenosine 2&#39;,5&#39;-bisphosphate. It serves as an electron carrier in a number of reactions, being alternately oxidized (NADP+) and reduced (NADPH). (Dorland, 27th ed)	N/A			2'-Monophosphoadenosine 5'-Diphosphoribose	2,4-dienoyl-CoA reductase, mitochondrial	NA	HGNC_SYMBOL	DECR1	0		NA
2'-Monophosphoadenosine 5'-Diphosphoribose	NA	DRUGBANK	DB03461	0		Nicotinamide adenine dinucleotide phosphate. A coenzyme composed of ribosylnicotinamide 5&#39;-phosphate (NMN) coupled by pyrophosphate linkage to the 5&#39;-phosphate adenosine 2&#39;,5&#39;-bisphosphate. It serves as an electron carrier in a number of reactions, being alternately oxidized (NADP+) and reduced (NADPH). (Dorland, 27th ed)	N/A			2'-Monophosphoadenosine 5'-Diphosphoribose	NADPH:adrenodoxin oxidoreductase, mitochondrial	NA	HGNC_SYMBOL	FDXR	0		PUBMED:10592235
ATORVASTATIN CALCIUM	NA	CHEMBL_COMPOUND	CHEMBL393220	0		NA	N/A			ATORVASTATIN CALCIUM	HMG-CoA reductase	NA	HGNC_SYMBOL	HMGCR	0		NA
Atorvastatin	NA	DRUGBANK	DB01076	0		Atorvastatin is a member of the statins firstly synthesized in 1985 by Dr. Bruce Roth and FDA approved in 1996.[T568] It is a pentasubstituted pyrrole[A177415] formed by two contrasting moieties with an achiral heterocyclic core unit and a 3,5-dihydroxypentanoyl side chain identical to its parent compound.[T571] Unlike other members of the statin group, atorvastatin is an active compound and henc…	N/A			Atorvastatin	3-hydroxy-3-methylglutaryl-coenzyme A reductase	NA	HGNC_SYMBOL	HMGCR	0		PUBMED:15474503;PUBMED:12769127;PUBMED:11752352;PUBMED:15109613;PUBMED:12808485;PUBMED:15748157
CERIVASTATIN SODIUM	NA	CHEMBL_COMPOUND	CHEMBL1200563	0		NA	N/A			CERIVASTATIN SODIUM	HMG-CoA reductase	NA	HGNC_SYMBOL	HMGCR	0		NA
Cerivastatin	NA	DRUGBANK	DB00439	0		On August 8, 2001 the U.S. Food and Drug Administration (FDA) announced that Bayer Pharmaceutical Division voluntarily withdrew Baycol from the U.S. market, due to reports of fatal Rhabdomyolysis, a severe adverse reaction from this cholesterol-lowering (lipid-lowering) product. It has also been withdrawn from the Canadian market.	N/A			Cerivastatin	3-hydroxy-3-methylglutaryl-coenzyme A reductase	NA	HGNC_SYMBOL	HMGCR	0		PUBMED:11057870;PUBMED:10193776;PUBMED:11470741;PUBMED:10740137;PUBMED:11752352;PUBMED:11448925
Coenzyme A	NA	DRUGBANK	DB01992	0		Coenzyme A (CoA, CoASH, or HSCoA) is a coenzyme, well known for it's role in the synthesis and oxidation of fatty acids, and the oxidation of pyruvate in the citric acid cycle. All genomes sequenced to date encode enzymes that use coenzyme A as a substrate, and around 4% of cellular enzymes use it, or a thioester form of it, as a substrate. It is used as a supplement for the hypothetical treatmen…	N/A			Coenzyme A	Acyl-CoA-binding protein	NA	HGNC_SYMBOL	DBI	0		PUBMED:17139284;PUBMED:10592235;PUBMED:17016423
Coenzyme A	NA	DRUGBANK	DB01992	0		Coenzyme A (CoA, CoASH, or HSCoA) is a coenzyme, well known for it's role in the synthesis and oxidation of fatty acids, and the oxidation of pyruvate in the citric acid cycle. All genomes sequenced to date encode enzymes that use coenzyme A as a substrate, and around 4% of cellular enzymes use it, or a thioester form of it, as a substrate. It is used as a supplement for the hypothetical treatmen…	N/A			Coenzyme A	3-hydroxy-3-methylglutaryl-coenzyme A reductase	NA	HGNC_SYMBOL	HMGCR	0		PUBMED:17139284;PUBMED:17016423
Coenzyme A	NA	DRUGBANK	DB01992	0		Coenzyme A (CoA, CoASH, or HSCoA) is a coenzyme, well known for it's role in the synthesis and oxidation of fatty acids, and the oxidation of pyruvate in the citric acid cycle. All genomes sequenced to date encode enzymes that use coenzyme A as a substrate, and around 4% of cellular enzymes use it, or a thioester form of it, as a substrate. It is used as a supplement for the hypothetical treatmen…	N/A			Coenzyme A	Acetyl-CoA acetyltransferase, cytosolic	NA	HGNC_SYMBOL	ACAT2	0		PUBMED:17139284;PUBMED:17016423
Coenzyme A	NA	DRUGBANK	DB01992	0		Coenzyme A (CoA, CoASH, or HSCoA) is a coenzyme, well known for it's role in the synthesis and oxidation of fatty acids, and the oxidation of pyruvate in the citric acid cycle. All genomes sequenced to date encode enzymes that use coenzyme A as a substrate, and around 4% of cellular enzymes use it, or a thioester form of it, as a substrate. It is used as a supplement for the hypothetical treatmen…	N/A			Coenzyme A	Citrate synthase, mitochondrial	NA	HGNC_SYMBOL	CS	0		PUBMED:17139284;PUBMED:10592235;PUBMED:17016423
FLUVASTATIN SODIUM	NA	CHEMBL_COMPOUND	CHEMBL2218894	0		NA	N/A			FLUVASTATIN SODIUM	HMG-CoA reductase	NA	HGNC_SYMBOL	HMGCR	0		NA
Fluvastatin	NA	DRUGBANK	DB01095	0		Fluvastatin is an antilipemic agent that competitively inhibits hydroxymethylglutaryl-coenzyme A (HMG-CoA) reductase. HMG-CoA reductase catalyzes the conversion of HMG-CoA to mevalonic acid, the rate-limiting step in cholesterol biosynthesis. Fluvastatin belongs to a class of medications called statins and is used to reduce plasma cholesterol levels and prevent cardiovascular disease. It is also …	N/A			Fluvastatin	3-hydroxy-3-methylglutaryl-coenzyme A reductase	NA	HGNC_SYMBOL	HMGCR	0		PUBMED:10592235;PUBMED:19249983;PUBMED:11752352
LOVASTATIN	NA	CHEMBL_COMPOUND	CHEMBL503	0		NA	N/A			LOVASTATIN	HMG-CoA reductase	NA	HGNC_SYMBOL	HMGCR	0		NA
Lovastatin	NA	DRUGBANK	DB00227	0		Lovastatin is a hydroxymethylglutaryl coenzyme A (HMG-CoA) reductase inhibitor produced by _Aspergillus terreus_.[A174550] It is a polyketide-derived natural product that contains an oxidation susceptible heteroannular diene ring system.[T412] Lovastatin is a member of the family of the substituted hexahydronaphthalene lactones.[A174553] In the new set of FDA records, the first reported product w…	N/A			Lovastatin	3-hydroxy-3-methylglutaryl-coenzyme A reductase	NA	HGNC_SYMBOL	HMGCR	0		PUBMED:12405293;PUBMED:12214063;PUBMED:12369143;PUBMED:19249983;PUBMED:12172803;PUBMED:12082550;PUBMED:12204108;PUBMED:11752352
Meglutol	NA	DRUGBANK	DB04377	0		An antilipemic agent which lowers cholesterol, triglycerides, serum beta-lipoproteins and phospholipids. It acts by interfering with the enzymatic steps involved in the conversion of acetate to hydroxymethylglutaryl coenzyme A as well as inhibiting the activity of HYDROXYMETHYLGLUTARYL COA REDUCTASES which is the rate limiting enzyme in the biosynthesis of cholesterol.	N/A			Meglutol	3-hydroxy-3-methylglutaryl-coenzyme A reductase	NA	HGNC_SYMBOL	HMGCR	0		PUBMED:17139284;PUBMED:17016423
Mevastatin	NA	DRUGBANK	DB06693	0		Mevastatin or compactin is a cholesterol-lowering agent isolated from <i>Penicillium citinium</i>. It was the first discovered agent belonging to the class of cholesterol-lowering medications known as statins. During a search for antibiotic compounds produced by fungi in 1971, Akira Endo at Sankyo Co. (Japan) discovered a class of compounds that appeared to lower plasma cholesterol levels. Two ye…	N/A			Mevastatin	3-hydroxy-3-methylglutaryl-coenzyme A reductase	NA	HGNC_SYMBOL	HMGCR	0		PUBMED:10592235;PUBMED:12518039;PUBMED:12433810;PUBMED:12677170;PUBMED:12852453;PUBMED:11752352;PUBMED:12671581
NADH	NA	DRUGBANK	DB00157	0		NADH is the reduced form of NAD+, and NAD+ is the oxidized form of NADH, a coenzyme composed of ribosylnicotinamide 5'-diphosphate coupled to adenosine 5'-phosphate by pyrophosphate linkage. It is found widely in nature and is involved in numerous enzymatic reactions in which it serves as an electron carrier by being alternately oxidized (NAD+) and reduced (NADH). It forms NADP with the addition …	N/A			NADH	Steroid 17-alpha-hydroxylase/17,20 lyase	NA	HGNC_SYMBOL	CYP17A1	0		PUBMED:17595315
NADH	NA	DRUGBANK	DB00157	0		NADH is the reduced form of NAD+, and NAD+ is the oxidized form of NADH, a coenzyme composed of ribosylnicotinamide 5'-diphosphate coupled to adenosine 5'-phosphate by pyrophosphate linkage. It is found widely in nature and is involved in numerous enzymatic reactions in which it serves as an electron carrier by being alternately oxidized (NAD+) and reduced (NADH). It forms NADP with the addition …	N/A			NADH	Methylsterol monooxygenase 1	NA	HGNC_SYMBOL	MSMO1	0		PUBMED:17139284;PUBMED:17016423
NADH	NA	DRUGBANK	DB00157	0		NADH is the reduced form of NAD+, and NAD+ is the oxidized form of NADH, a coenzyme composed of ribosylnicotinamide 5'-diphosphate coupled to adenosine 5'-phosphate by pyrophosphate linkage. It is found widely in nature and is involved in numerous enzymatic reactions in which it serves as an electron carrier by being alternately oxidized (NAD+) and reduced (NADH). It forms NADP with the addition …	N/A			NADH	Dihydrolipoyllysine-residue acetyltransferase component of pyruvate dehydrogenase complex, mitochondrial	NA	HGNC_SYMBOL	DLAT	0		PUBMED:16368957;PUBMED:17139284;PUBMED:17016423
NADH	NA	DRUGBANK	DB00157	0		NADH is the reduced form of NAD+, and NAD+ is the oxidized form of NADH, a coenzyme composed of ribosylnicotinamide 5'-diphosphate coupled to adenosine 5'-phosphate by pyrophosphate linkage. It is found widely in nature and is involved in numerous enzymatic reactions in which it serves as an electron carrier by being alternately oxidized (NAD+) and reduced (NADH). It forms NADP with the addition …	N/A			NADH	NADH dehydrogenase [ubiquinone] iron-sulfur protein 8, mitochondrial	NA	HGNC_SYMBOL	NDUFS8	0		PUBMED:17139284;PUBMED:9576793;PUBMED:9837812;PUBMED:17016423;PUBMED:11086155
NADH	NA	DRUGBANK	DB00157	0		NADH is the reduced form of NAD+, and NAD+ is the oxidized form of NADH, a coenzyme composed of ribosylnicotinamide 5'-diphosphate coupled to adenosine 5'-phosphate by pyrophosphate linkage. It is found widely in nature and is involved in numerous enzymatic reactions in which it serves as an electron carrier by being alternately oxidized (NAD+) and reduced (NADH). It forms NADP with the addition …	N/A			NADH	NADH dehydrogenase [ubiquinone] iron-sulfur protein 6, mitochondrial	NA	HGNC_SYMBOL	NDUFS6	0		PUBMED:17139284;PUBMED:17016423
NADH	NA	DRUGBANK	DB00157	0		NADH is the reduced form of NAD+, and NAD+ is the oxidized form of NADH, a coenzyme composed of ribosylnicotinamide 5'-diphosphate coupled to adenosine 5'-phosphate by pyrophosphate linkage. It is found widely in nature and is involved in numerous enzymatic reactions in which it serves as an electron carrier by being alternately oxidized (NAD+) and reduced (NADH). It forms NADP with the addition …	N/A			NADH	NADH dehydrogenase [ubiquinone] flavoprotein 2, mitochondrial	NA	HGNC_SYMBOL	NDUFV2	0		PUBMED:17139284;PUBMED:17016423;PUBMED:10716640
NADH	NA	DRUGBANK	DB00157	0		NADH is the reduced form of NAD+, and NAD+ is the oxidized form of NADH, a coenzyme composed of ribosylnicotinamide 5'-diphosphate coupled to adenosine 5'-phosphate by pyrophosphate linkage. It is found widely in nature and is involved in numerous enzymatic reactions in which it serves as an electron carrier by being alternately oxidized (NAD+) and reduced (NADH). It forms NADP with the addition …	N/A			NADH	NADH dehydrogenase [ubiquinone] flavoprotein 1, mitochondrial	NA	HGNC_SYMBOL	NDUFV1	0		PUBMED:17139284;PUBMED:14662656;PUBMED:17016423;PUBMED:9571201;PUBMED:8288251
NADH	NA	DRUGBANK	DB00157	0		NADH is the reduced form of NAD+, and NAD+ is the oxidized form of NADH, a coenzyme composed of ribosylnicotinamide 5'-diphosphate coupled to adenosine 5'-phosphate by pyrophosphate linkage. It is found widely in nature and is involved in numerous enzymatic reactions in which it serves as an electron carrier by being alternately oxidized (NAD+) and reduced (NADH). It forms NADP with the addition …	N/A			NADH	NADH dehydrogenase [ubiquinone] iron-sulfur protein 4, mitochondrial	NA	HGNC_SYMBOL	NDUFS4	0		PUBMED:11181577;PUBMED:17139284;PUBMED:11860175;PUBMED:17016423;PUBMED:11864782
NADH	NA	DRUGBANK	DB00157	0		NADH is the reduced form of NAD+, and NAD+ is the oxidized form of NADH, a coenzyme composed of ribosylnicotinamide 5'-diphosphate coupled to adenosine 5'-phosphate by pyrophosphate linkage. It is found widely in nature and is involved in numerous enzymatic reactions in which it serves as an electron carrier by being alternately oxidized (NAD+) and reduced (NADH). It forms NADP with the addition …	N/A			NADH	NADH dehydrogenase [ubiquinone] iron-sulfur protein 5	NA	HGNC_SYMBOL	NDUFS5	0		PUBMED:17139284;PUBMED:17016423;PUBMED:10070614
NADH	NA	DRUGBANK	DB00157	0		NADH is the reduced form of NAD+, and NAD+ is the oxidized form of NADH, a coenzyme composed of ribosylnicotinamide 5'-diphosphate coupled to adenosine 5'-phosphate by pyrophosphate linkage. It is found widely in nature and is involved in numerous enzymatic reactions in which it serves as an electron carrier by being alternately oxidized (NAD+) and reduced (NADH). It forms NADP with the addition …	N/A			NADH	NADH dehydrogenase [ubiquinone] 1 alpha subcomplex subunit 12	NA	HGNC_SYMBOL	NDUFA12	0		PUBMED:17139284;PUBMED:17016423
NADH	NA	DRUGBANK	DB00157	0		NADH is the reduced form of NAD+, and NAD+ is the oxidized form of NADH, a coenzyme composed of ribosylnicotinamide 5'-diphosphate coupled to adenosine 5'-phosphate by pyrophosphate linkage. It is found widely in nature and is involved in numerous enzymatic reactions in which it serves as an electron carrier by being alternately oxidized (NAD+) and reduced (NADH). It forms NADP with the addition …	N/A			NADH	Glutathione reductase, mitochondrial	NA	HGNC_SYMBOL	GSR	0		PUBMED:17540766;PUBMED:17053903;PUBMED:17565998;PUBMED:17502280;PUBMED:17550271
NADH	NA	DRUGBANK	DB00157	0		NADH is the reduced form of NAD+, and NAD+ is the oxidized form of NADH, a coenzyme composed of ribosylnicotinamide 5'-diphosphate coupled to adenosine 5'-phosphate by pyrophosphate linkage. It is found widely in nature and is involved in numerous enzymatic reactions in which it serves as an electron carrier by being alternately oxidized (NAD+) and reduced (NADH). It forms NADP with the addition …	N/A			NADH	NADH dehydrogenase [ubiquinone] iron-sulfur protein 3, mitochondrial	NA	HGNC_SYMBOL	NDUFS3	0		PUBMED:17139284;PUBMED:17016423
NADH	NA	DRUGBANK	DB00157	0		NADH is the reduced form of NAD+, and NAD+ is the oxidized form of NADH, a coenzyme composed of ribosylnicotinamide 5'-diphosphate coupled to adenosine 5'-phosphate by pyrophosphate linkage. It is found widely in nature and is involved in numerous enzymatic reactions in which it serves as an electron carrier by being alternately oxidized (NAD+) and reduced (NADH). It forms NADP with the addition …	N/A			NADH	Dihydrolipoyl dehydrogenase, mitochondrial	NA	HGNC_SYMBOL	DLD	0		PUBMED:17017892;PUBMED:17314104;PUBMED:17315258
NADH	NA	DRUGBANK	DB00157	0		NADH is the reduced form of NAD+, and NAD+ is the oxidized form of NADH, a coenzyme composed of ribosylnicotinamide 5'-diphosphate coupled to adenosine 5'-phosphate by pyrophosphate linkage. It is found widely in nature and is involved in numerous enzymatic reactions in which it serves as an electron carrier by being alternately oxidized (NAD+) and reduced (NADH). It forms NADP with the addition …	N/A			NADH	NADH dehydrogenase [ubiquinone] flavoprotein 3, mitochondrial	NA	HGNC_SYMBOL	NDUFV3	0		PUBMED:17139284;PUBMED:17016423
NADH	NA	DRUGBANK	DB00157	0		NADH is the reduced form of NAD+, and NAD+ is the oxidized form of NADH, a coenzyme composed of ribosylnicotinamide 5'-diphosphate coupled to adenosine 5'-phosphate by pyrophosphate linkage. It is found widely in nature and is involved in numerous enzymatic reactions in which it serves as an electron carrier by being alternately oxidized (NAD+) and reduced (NADH). It forms NADP with the addition …	N/A			NADH	NADH dehydrogenase [ubiquinone] 1 beta subcomplex subunit 6	NA	HGNC_SYMBOL	NDUFB6	0		PUBMED:17139284;PUBMED:17016423
NADH	NA	DRUGBANK	DB00157	0		NADH is the reduced form of NAD+, and NAD+ is the oxidized form of NADH, a coenzyme composed of ribosylnicotinamide 5'-diphosphate coupled to adenosine 5'-phosphate by pyrophosphate linkage. It is found widely in nature and is involved in numerous enzymatic reactions in which it serves as an electron carrier by being alternately oxidized (NAD+) and reduced (NADH). It forms NADP with the addition …	N/A			NADH	NADH dehydrogenase [ubiquinone] 1 subunit C1, mitochondrial	NA	HGNC_SYMBOL	NDUFC1	0		PUBMED:17139284;PUBMED:17016423
NADH	NA	DRUGBANK	DB00157	0		NADH is the reduced form of NAD+, and NAD+ is the oxidized form of NADH, a coenzyme composed of ribosylnicotinamide 5'-diphosphate coupled to adenosine 5'-phosphate by pyrophosphate linkage. It is found widely in nature and is involved in numerous enzymatic reactions in which it serves as an electron carrier by being alternately oxidized (NAD+) and reduced (NADH). It forms NADP with the addition …	N/A			NADH	NADH dehydrogenase [ubiquinone] 1 beta subcomplex subunit 5, mitochondrial	NA	HGNC_SYMBOL	NDUFB5	0		PUBMED:17139284;PUBMED:17016423
NADH	NA	DRUGBANK	DB00157	0		NADH is the reduced form of NAD+, and NAD+ is the oxidized form of NADH, a coenzyme composed of ribosylnicotinamide 5'-diphosphate coupled to adenosine 5'-phosphate by pyrophosphate linkage. It is found widely in nature and is involved in numerous enzymatic reactions in which it serves as an electron carrier by being alternately oxidized (NAD+) and reduced (NADH). It forms NADP with the addition …	N/A			NADH	NADH dehydrogenase [ubiquinone] iron-sulfur protein 2, mitochondrial	NA	HGNC_SYMBOL	NDUFS2	0		PUBMED:17139284;PUBMED:17016423
NADH	NA	DRUGBANK	DB00157	0		NADH is the reduced form of NAD+, and NAD+ is the oxidized form of NADH, a coenzyme composed of ribosylnicotinamide 5'-diphosphate coupled to adenosine 5'-phosphate by pyrophosphate linkage. It is found widely in nature and is involved in numerous enzymatic reactions in which it serves as an electron carrier by being alternately oxidized (NAD+) and reduced (NADH). It forms NADP with the addition …	N/A			NADH	NADH dehydrogenase [ubiquinone] 1 beta subcomplex subunit 9	NA	HGNC_SYMBOL	NDUFB9	0		PUBMED:17139284;PUBMED:17016423
NADH	NA	DRUGBANK	DB00157	0		NADH is the reduced form of NAD+, and NAD+ is the oxidized form of NADH, a coenzyme composed of ribosylnicotinamide 5'-diphosphate coupled to adenosine 5'-phosphate by pyrophosphate linkage. It is found widely in nature and is involved in numerous enzymatic reactions in which it serves as an electron carrier by being alternately oxidized (NAD+) and reduced (NADH). It forms NADP with the addition …	N/A			NADH	NADH dehydrogenase [ubiquinone] 1 beta subcomplex subunit 7	NA	HGNC_SYMBOL	NDUFB7	0		PUBMED:17139284;PUBMED:17016423;PUBMED:11864782
NADH	NA	DRUGBANK	DB00157	0		NADH is the reduced form of NAD+, and NAD+ is the oxidized form of NADH, a coenzyme composed of ribosylnicotinamide 5'-diphosphate coupled to adenosine 5'-phosphate by pyrophosphate linkage. It is found widely in nature and is involved in numerous enzymatic reactions in which it serves as an electron carrier by being alternately oxidized (NAD+) and reduced (NADH). It forms NADP with the addition …	N/A			NADH	NADH dehydrogenase [ubiquinone] 1 beta subcomplex subunit 2, mitochondrial	NA	HGNC_SYMBOL	NDUFB2	0		PUBMED:17139284;PUBMED:17016423
NADH	NA	DRUGBANK	DB00157	0		NADH is the reduced form of NAD+, and NAD+ is the oxidized form of NADH, a coenzyme composed of ribosylnicotinamide 5'-diphosphate coupled to adenosine 5'-phosphate by pyrophosphate linkage. It is found widely in nature and is involved in numerous enzymatic reactions in which it serves as an electron carrier by being alternately oxidized (NAD+) and reduced (NADH). It forms NADP with the addition …	N/A			NADH	NADH dehydrogenase [ubiquinone] 1 beta subcomplex subunit 3	NA	HGNC_SYMBOL	NDUFB3	0		PUBMED:17139284;PUBMED:17016423
NADH	NA	DRUGBANK	DB00157	0		NADH is the reduced form of NAD+, and NAD+ is the oxidized form of NADH, a coenzyme composed of ribosylnicotinamide 5'-diphosphate coupled to adenosine 5'-phosphate by pyrophosphate linkage. It is found widely in nature and is involved in numerous enzymatic reactions in which it serves as an electron carrier by being alternately oxidized (NAD+) and reduced (NADH). It forms NADP with the addition …	N/A			NADH	NADH dehydrogenase [ubiquinone] 1 beta subcomplex subunit 4	NA	HGNC_SYMBOL	NDUFB4	0		PUBMED:17139284;PUBMED:17016423
NADH	NA	DRUGBANK	DB00157	0		NADH is the reduced form of NAD+, and NAD+ is the oxidized form of NADH, a coenzyme composed of ribosylnicotinamide 5'-diphosphate coupled to adenosine 5'-phosphate by pyrophosphate linkage. It is found widely in nature and is involved in numerous enzymatic reactions in which it serves as an electron carrier by being alternately oxidized (NAD+) and reduced (NADH). It forms NADP with the addition …	N/A			NADH	NADH dehydrogenase [ubiquinone] 1 beta subcomplex subunit 10	NA	HGNC_SYMBOL	NDUFB10	0		PUBMED:17139284;PUBMED:17016423
NADH	NA	DRUGBANK	DB00157	0		NADH is the reduced form of NAD+, and NAD+ is the oxidized form of NADH, a coenzyme composed of ribosylnicotinamide 5'-diphosphate coupled to adenosine 5'-phosphate by pyrophosphate linkage. It is found widely in nature and is involved in numerous enzymatic reactions in which it serves as an electron carrier by being alternately oxidized (NAD+) and reduced (NADH). It forms NADP with the addition …	N/A			NADH	NADH-ubiquinone oxidoreductase 75 kDa subunit, mitochondrial	NA	HGNC_SYMBOL	NDUFS1	0		PUBMED:17139284;PUBMED:17016423
NADH	NA	DRUGBANK	DB00157	0		NADH is the reduced form of NAD+, and NAD+ is the oxidized form of NADH, a coenzyme composed of ribosylnicotinamide 5'-diphosphate coupled to adenosine 5'-phosphate by pyrophosphate linkage. It is found widely in nature and is involved in numerous enzymatic reactions in which it serves as an electron carrier by being alternately oxidized (NAD+) and reduced (NADH). It forms NADP with the addition …	N/A			NADH	NADH dehydrogenase [ubiquinone] 1 beta subcomplex subunit 1	NA	HGNC_SYMBOL	NDUFB1	0		PUBMED:17139284;PUBMED:17016423
NADH	NA	DRUGBANK	DB00157	0		NADH is the reduced form of NAD+, and NAD+ is the oxidized form of NADH, a coenzyme composed of ribosylnicotinamide 5'-diphosphate coupled to adenosine 5'-phosphate by pyrophosphate linkage. It is found widely in nature and is involved in numerous enzymatic reactions in which it serves as an electron carrier by being alternately oxidized (NAD+) and reduced (NADH). It forms NADP with the addition …	N/A			NADH	NADH dehydrogenase [ubiquinone] 1 subunit C2	NA	HGNC_SYMBOL	NDUFC2	0		PUBMED:16898010;PUBMED:17015645;PUBMED:17496098;PUBMED:17513495;PUBMED:17614984
NADH	NA	DRUGBANK	DB00157	0		NADH is the reduced form of NAD+, and NAD+ is the oxidized form of NADH, a coenzyme composed of ribosylnicotinamide 5'-diphosphate coupled to adenosine 5'-phosphate by pyrophosphate linkage. It is found widely in nature and is involved in numerous enzymatic reactions in which it serves as an electron carrier by being alternately oxidized (NAD+) and reduced (NADH). It forms NADP with the addition …	N/A			NADH	NADH dehydrogenase [ubiquinone] 1 beta subcomplex subunit 8, mitochondrial	NA	HGNC_SYMBOL	NDUFB8	0		PUBMED:17139284;PUBMED:17016423
NADH	NA	DRUGBANK	DB00157	0		NADH is the reduced form of NAD+, and NAD+ is the oxidized form of NADH, a coenzyme composed of ribosylnicotinamide 5'-diphosphate coupled to adenosine 5'-phosphate by pyrophosphate linkage. It is found widely in nature and is involved in numerous enzymatic reactions in which it serves as an electron carrier by being alternately oxidized (NAD+) and reduced (NADH). It forms NADP with the addition …	N/A			NADH	NADH dehydrogenase [ubiquinone] 1 alpha subcomplex subunit 3	NA	HGNC_SYMBOL	NDUFA3	0		PUBMED:17139284;PUBMED:17016423
NADH	NA	DRUGBANK	DB00157	0		NADH is the reduced form of NAD+, and NAD+ is the oxidized form of NADH, a coenzyme composed of ribosylnicotinamide 5'-diphosphate coupled to adenosine 5'-phosphate by pyrophosphate linkage. It is found widely in nature and is involved in numerous enzymatic reactions in which it serves as an electron carrier by being alternately oxidized (NAD+) and reduced (NADH). It forms NADP with the addition …	N/A			NADH	NADH dehydrogenase [ubiquinone] 1 alpha subcomplex subunit 8	NA	HGNC_SYMBOL	NDUFA8	0		PUBMED:17139284;PUBMED:17016423;PUBMED:9860297
NADH	NA	DRUGBANK	DB00157	0		NADH is the reduced form of NAD+, and NAD+ is the oxidized form of NADH, a coenzyme composed of ribosylnicotinamide 5'-diphosphate coupled to adenosine 5'-phosphate by pyrophosphate linkage. It is found widely in nature and is involved in numerous enzymatic reactions in which it serves as an electron carrier by being alternately oxidized (NAD+) and reduced (NADH). It forms NADP with the addition …	N/A			NADH	NADH dehydrogenase [ubiquinone] 1 alpha subcomplex subunit 2	NA	HGNC_SYMBOL	NDUFA2	0		PUBMED:17139284;PUBMED:17016423
NADH	NA	DRUGBANK	DB00157	0		NADH is the reduced form of NAD+, and NAD+ is the oxidized form of NADH, a coenzyme composed of ribosylnicotinamide 5'-diphosphate coupled to adenosine 5'-phosphate by pyrophosphate linkage. It is found widely in nature and is involved in numerous enzymatic reactions in which it serves as an electron carrier by being alternately oxidized (NAD+) and reduced (NADH). It forms NADP with the addition …	N/A			NADH	Acyl carrier protein, mitochondrial	NA	HGNC_SYMBOL	NDUFAB1	0		PUBMED:17139284;PUBMED:17016423
NADH	NA	DRUGBANK	DB00157	0		NADH is the reduced form of NAD+, and NAD+ is the oxidized form of NADH, a coenzyme composed of ribosylnicotinamide 5'-diphosphate coupled to adenosine 5'-phosphate by pyrophosphate linkage. It is found widely in nature and is involved in numerous enzymatic reactions in which it serves as an electron carrier by being alternately oxidized (NAD+) and reduced (NADH). It forms NADP with the addition …	N/A			NADH	NADH dehydrogenase [ubiquinone] 1 alpha subcomplex subunit 6	NA	HGNC_SYMBOL	NDUFA6	0		PUBMED:17139284;PUBMED:17016423
NADH	NA	DRUGBANK	DB00157	0		NADH is the reduced form of NAD+, and NAD+ is the oxidized form of NADH, a coenzyme composed of ribosylnicotinamide 5'-diphosphate coupled to adenosine 5'-phosphate by pyrophosphate linkage. It is found widely in nature and is involved in numerous enzymatic reactions in which it serves as an electron carrier by being alternately oxidized (NAD+) and reduced (NADH). It forms NADP with the addition …	N/A			NADH	NADH dehydrogenase [ubiquinone] 1 alpha subcomplex subunit 4	NA	HGNC_SYMBOL	NDUFA4	0		PUBMED:17139284;PUBMED:17016423
NADH	NA	DRUGBANK	DB00157	0		NADH is the reduced form of NAD+, and NAD+ is the oxidized form of NADH, a coenzyme composed of ribosylnicotinamide 5'-diphosphate coupled to adenosine 5'-phosphate by pyrophosphate linkage. It is found widely in nature and is involved in numerous enzymatic reactions in which it serves as an electron carrier by being alternately oxidized (NAD+) and reduced (NADH). It forms NADP with the addition …	N/A			NADH	NADH dehydrogenase [ubiquinone] 1 alpha subcomplex subunit 1	NA	HGNC_SYMBOL	NDUFA1	0		PUBMED:17139284;PUBMED:17016423;PUBMED:11864782;PUBMED:10200266
NADH	NA	DRUGBANK	DB00157	0		NADH is the reduced form of NAD+, and NAD+ is the oxidized form of NADH, a coenzyme composed of ribosylnicotinamide 5'-diphosphate coupled to adenosine 5'-phosphate by pyrophosphate linkage. It is found widely in nature and is involved in numerous enzymatic reactions in which it serves as an electron carrier by being alternately oxidized (NAD+) and reduced (NADH). It forms NADP with the addition …	N/A			NADH	NADH dehydrogenase [ubiquinone] 1 alpha subcomplex subunit 7	NA	HGNC_SYMBOL	NDUFA7	0		PUBMED:17139284;PUBMED:17016423
NADH	NA	DRUGBANK	DB00157	0		NADH is the reduced form of NAD+, and NAD+ is the oxidized form of NADH, a coenzyme composed of ribosylnicotinamide 5'-diphosphate coupled to adenosine 5'-phosphate by pyrophosphate linkage. It is found widely in nature and is involved in numerous enzymatic reactions in which it serves as an electron carrier by being alternately oxidized (NAD+) and reduced (NADH). It forms NADP with the addition …	N/A			NADH	NADH dehydrogenase [ubiquinone] 1 alpha subcomplex subunit 10, mitochondrial	NA	HGNC_SYMBOL	NDUFA10	0		PUBMED:17139284;PUBMED:17016423
NADH	NA	DRUGBANK	DB00157	0		NADH is the reduced form of NAD+, and NAD+ is the oxidized form of NADH, a coenzyme composed of ribosylnicotinamide 5'-diphosphate coupled to adenosine 5'-phosphate by pyrophosphate linkage. It is found widely in nature and is involved in numerous enzymatic reactions in which it serves as an electron carrier by being alternately oxidized (NAD+) and reduced (NADH). It forms NADP with the addition …	N/A			NADH	NADH dehydrogenase [ubiquinone] 1 alpha subcomplex subunit 9, mitochondrial	NA	HGNC_SYMBOL	NDUFA9	0		PUBMED:17499024;PUBMED:17323923;PUBMED:17530440;PUBMED:17132781;PUBMED:17260964
NADH	NA	DRUGBANK	DB00157	0		NADH is the reduced form of NAD+, and NAD+ is the oxidized form of NADH, a coenzyme composed of ribosylnicotinamide 5'-diphosphate coupled to adenosine 5'-phosphate by pyrophosphate linkage. It is found widely in nature and is involved in numerous enzymatic reactions in which it serves as an electron carrier by being alternately oxidized (NAD+) and reduced (NADH). It forms NADP with the addition …	N/A			NADH	NADH dehydrogenase [ubiquinone] 1 alpha subcomplex subunit 5	NA	HGNC_SYMBOL	NDUFA5	0		PUBMED:17444656;PUBMED:17209562
NADH	NA	DRUGBANK	DB00157	0		NADH is the reduced form of NAD+, and NAD+ is the oxidized form of NADH, a coenzyme composed of ribosylnicotinamide 5'-diphosphate coupled to adenosine 5'-phosphate by pyrophosphate linkage. It is found widely in nature and is involved in numerous enzymatic reactions in which it serves as an electron carrier by being alternately oxidized (NAD+) and reduced (NADH). It forms NADP with the addition …	N/A			NADH	NAD(P) transhydrogenase, mitochondrial	NA	HGNC_SYMBOL	NNT	0		PUBMED:17216441
NADH	NA	DRUGBANK	DB00157	0		NADH is the reduced form of NAD+, and NAD+ is the oxidized form of NADH, a coenzyme composed of ribosylnicotinamide 5'-diphosphate coupled to adenosine 5'-phosphate by pyrophosphate linkage. It is found widely in nature and is involved in numerous enzymatic reactions in which it serves as an electron carrier by being alternately oxidized (NAD+) and reduced (NADH). It forms NADP with the addition …	N/A			NADH	NADH dehydrogenase [ubiquinone] 1 alpha subcomplex subunit 11	NA	HGNC_SYMBOL	NDUFA11	0		PUBMED:17139284;PUBMED:17016423
NADH	NA	DRUGBANK	DB00157	0		NADH is the reduced form of NAD+, and NAD+ is the oxidized form of NADH, a coenzyme composed of ribosylnicotinamide 5'-diphosphate coupled to adenosine 5'-phosphate by pyrophosphate linkage. It is found widely in nature and is involved in numerous enzymatic reactions in which it serves as an electron carrier by being alternately oxidized (NAD+) and reduced (NADH). It forms NADP with the addition …	N/A			NADH	NADH dehydrogenase [ubiquinone] iron-sulfur protein 7, mitochondrial	NA	HGNC_SYMBOL	NDUFS7	0		PUBMED:17139284;PUBMED:10097178;PUBMED:8938450;PUBMED:17016423;PUBMED:8369340
NADH	NA	DRUGBANK	DB00157	0		NADH is the reduced form of NAD+, and NAD+ is the oxidized form of NADH, a coenzyme composed of ribosylnicotinamide 5'-diphosphate coupled to adenosine 5'-phosphate by pyrophosphate linkage. It is found widely in nature and is involved in numerous enzymatic reactions in which it serves as an electron carrier by being alternately oxidized (NAD+) and reduced (NADH). It forms NADP with the addition …	N/A			NADH	7-dehydrocholesterol reductase	NA	HGNC_SYMBOL	DHCR7	0		PUBMED:17139284;PUBMED:17016423
NADH	NA	DRUGBANK	DB00157	0		NADH is the reduced form of NAD+, and NAD+ is the oxidized form of NADH, a coenzyme composed of ribosylnicotinamide 5'-diphosphate coupled to adenosine 5'-phosphate by pyrophosphate linkage. It is found widely in nature and is involved in numerous enzymatic reactions in which it serves as an electron carrier by being alternately oxidized (NAD+) and reduced (NADH). It forms NADP with the addition …	N/A			NADH	2-oxoglutarate dehydrogenase, mitochondrial	NA	HGNC_SYMBOL	OGDH	0		PUBMED:17668068
NADH	NA	DRUGBANK	DB00157	0		NADH is the reduced form of NAD+, and NAD+ is the oxidized form of NADH, a coenzyme composed of ribosylnicotinamide 5'-diphosphate coupled to adenosine 5'-phosphate by pyrophosphate linkage. It is found widely in nature and is involved in numerous enzymatic reactions in which it serves as an electron carrier by being alternately oxidized (NAD+) and reduced (NADH). It forms NADP with the addition …	N/A			NADH	Short-chain specific acyl-CoA dehydrogenase, mitochondrial	NA	HGNC_SYMBOL	ACADS	0		PUBMED:17139284;PUBMED:17016423
NADH	NA	DRUGBANK	DB00157	0		NADH is the reduced form of NAD+, and NAD+ is the oxidized form of NADH, a coenzyme composed of ribosylnicotinamide 5'-diphosphate coupled to adenosine 5'-phosphate by pyrophosphate linkage. It is found widely in nature and is involved in numerous enzymatic reactions in which it serves as an electron carrier by being alternately oxidized (NAD+) and reduced (NADH). It forms NADP with the addition …	N/A			NADH	Pyruvate dehydrogenase E1 component subunit alpha, somatic form, mitochondrial	NA	HGNC_SYMBOL	PDHA1	0		PUBMED:17139284;PUBMED:17016423
NADH	NA	DRUGBANK	DB00157	0		NADH is the reduced form of NAD+, and NAD+ is the oxidized form of NADH, a coenzyme composed of ribosylnicotinamide 5'-diphosphate coupled to adenosine 5'-phosphate by pyrophosphate linkage. It is found widely in nature and is involved in numerous enzymatic reactions in which it serves as an electron carrier by being alternately oxidized (NAD+) and reduced (NADH). It forms NADP with the addition …	N/A			NADH	Pyruvate dehydrogenase E1 component subunit beta, mitochondrial	NA	HGNC_SYMBOL	PDHB	0		PUBMED:17139284;PUBMED:17016423;PUBMED:1116996
NADH	NA	DRUGBANK	DB00157	0		NADH is the reduced form of NAD+, and NAD+ is the oxidized form of NADH, a coenzyme composed of ribosylnicotinamide 5'-diphosphate coupled to adenosine 5'-phosphate by pyrophosphate linkage. It is found widely in nature and is involved in numerous enzymatic reactions in which it serves as an electron carrier by being alternately oxidized (NAD+) and reduced (NADH). It forms NADP with the addition …	N/A			NADH	Glutamate dehydrogenase 1, mitochondrial	NA	HGNC_SYMBOL	GLUD1	0		PUBMED:17139284;PUBMED:17016423
NADH	NA	DRUGBANK	DB00157	0		NADH is the reduced form of NAD+, and NAD+ is the oxidized form of NADH, a coenzyme composed of ribosylnicotinamide 5'-diphosphate coupled to adenosine 5'-phosphate by pyrophosphate linkage. It is found widely in nature and is involved in numerous enzymatic reactions in which it serves as an electron carrier by being alternately oxidized (NAD+) and reduced (NADH). It forms NADP with the addition …	N/A			NADH	Sterol-4-alpha-carboxylate 3-dehydrogenase, decarboxylating	NA	HGNC_SYMBOL	NSDHL	0		PUBMED:17139284;PUBMED:17016423;PUBMED:15805545
NADH	NA	DRUGBANK	DB00157	0		NADH is the reduced form of NAD+, and NAD+ is the oxidized form of NADH, a coenzyme composed of ribosylnicotinamide 5'-diphosphate coupled to adenosine 5'-phosphate by pyrophosphate linkage. It is found widely in nature and is involved in numerous enzymatic reactions in which it serves as an electron carrier by being alternately oxidized (NAD+) and reduced (NADH). It forms NADP with the addition …	N/A			NADH	Aldo-keto reductase family 1 member C2	NA	HGNC_SYMBOL	AKR1C2	0		PUBMED:12810547;PUBMED:17139284;PUBMED:17016423;PUBMED:12416991
NADH	NA	DRUGBANK	DB00157	0		NADH is the reduced form of NAD+, and NAD+ is the oxidized form of NADH, a coenzyme composed of ribosylnicotinamide 5'-diphosphate coupled to adenosine 5'-phosphate by pyrophosphate linkage. It is found widely in nature and is involved in numerous enzymatic reactions in which it serves as an electron carrier by being alternately oxidized (NAD+) and reduced (NADH). It forms NADP with the addition …	N/A			NADH	Aldehyde dehydrogenase, mitochondrial	NA	HGNC_SYMBOL	ALDH2	0		PUBMED:17488809;PUBMED:16961761
NADH	NA	DRUGBANK	DB00157	0		NADH is the reduced form of NAD+, and NAD+ is the oxidized form of NADH, a coenzyme composed of ribosylnicotinamide 5'-diphosphate coupled to adenosine 5'-phosphate by pyrophosphate linkage. It is found widely in nature and is involved in numerous enzymatic reactions in which it serves as an electron carrier by being alternately oxidized (NAD+) and reduced (NADH). It forms NADP with the addition …	N/A			NADH	3 beta-hydroxysteroid dehydrogenase/Delta 5-->4-isomerase type 2	NA	HGNC_SYMBOL	HSD3B2	0		PUBMED:3476810;PUBMED:17139284;PUBMED:17016423;PUBMED:1911436;PUBMED:239964
NADH	NA	DRUGBANK	DB00157	0		NADH is the reduced form of NAD+, and NAD+ is the oxidized form of NADH, a coenzyme composed of ribosylnicotinamide 5'-diphosphate coupled to adenosine 5'-phosphate by pyrophosphate linkage. It is found widely in nature and is involved in numerous enzymatic reactions in which it serves as an electron carrier by being alternately oxidized (NAD+) and reduced (NADH). It forms NADP with the addition …	N/A			NADH	Aldo-keto reductase family 1 member C3	NA	HGNC_SYMBOL	AKR1C3	0		PUBMED:17139284;PUBMED:17016423;PUBMED:2146972;PUBMED:2615366;PUBMED:6584048
NADH	NA	DRUGBANK	DB00157	0		NADH is the reduced form of NAD+, and NAD+ is the oxidized form of NADH, a coenzyme composed of ribosylnicotinamide 5'-diphosphate coupled to adenosine 5'-phosphate by pyrophosphate linkage. It is found widely in nature and is involved in numerous enzymatic reactions in which it serves as an electron carrier by being alternately oxidized (NAD+) and reduced (NADH). It forms NADP with the addition …	N/A			NADH	Estradiol 17-beta-dehydrogenase 2	NA	HGNC_SYMBOL	HSD17B2	0		PUBMED:17139284;PUBMED:17016423;PUBMED:2615366;PUBMED:3463506;PUBMED:8529651
NADH	NA	DRUGBANK	DB00157	0		NADH is the reduced form of NAD+, and NAD+ is the oxidized form of NADH, a coenzyme composed of ribosylnicotinamide 5'-diphosphate coupled to adenosine 5'-phosphate by pyrophosphate linkage. It is found widely in nature and is involved in numerous enzymatic reactions in which it serves as an electron carrier by being alternately oxidized (NAD+) and reduced (NADH). It forms NADP with the addition …	N/A			NADH	Estradiol 17-beta-dehydrogenase 1	NA	HGNC_SYMBOL	HSD17B1	0		PUBMED:17139284;PUBMED:17016423;PUBMED:3164265;PUBMED:2615366;PUBMED:3463506
NADH	NA	DRUGBANK	DB00157	0		NADH is the reduced form of NAD+, and NAD+ is the oxidized form of NADH, a coenzyme composed of ribosylnicotinamide 5'-diphosphate coupled to adenosine 5'-phosphate by pyrophosphate linkage. It is found widely in nature and is involved in numerous enzymatic reactions in which it serves as an electron carrier by being alternately oxidized (NAD+) and reduced (NADH). It forms NADP with the addition …	N/A			NADH	Isocitrate dehydrogenase [NAD] subunit alpha, mitochondrial	NA	HGNC_SYMBOL	IDH3A	0		PUBMED:17139284;PUBMED:17016423;PUBMED:4292141;PUBMED:4380379;PUBMED:13152105
NADH	NA	DRUGBANK	DB00157	0		NADH is the reduced form of NAD+, and NAD+ is the oxidized form of NADH, a coenzyme composed of ribosylnicotinamide 5'-diphosphate coupled to adenosine 5'-phosphate by pyrophosphate linkage. It is found widely in nature and is involved in numerous enzymatic reactions in which it serves as an electron carrier by being alternately oxidized (NAD+) and reduced (NADH). It forms NADP with the addition …	N/A			NADH	Isocitrate dehydrogenase [NAD] subunit beta, mitochondrial	NA	HGNC_SYMBOL	IDH3B	0		PUBMED:17139284;PUBMED:17016423;PUBMED:4292141;PUBMED:14189899;PUBMED:4380379
NADH	NA	DRUGBANK	DB00157	0		NADH is the reduced form of NAD+, and NAD+ is the oxidized form of NADH, a coenzyme composed of ribosylnicotinamide 5'-diphosphate coupled to adenosine 5'-phosphate by pyrophosphate linkage. It is found widely in nature and is involved in numerous enzymatic reactions in which it serves as an electron carrier by being alternately oxidized (NAD+) and reduced (NADH). It forms NADP with the addition …	N/A			NADH	Isocitrate dehydrogenase [NAD] subunit gamma, mitochondrial	NA	HGNC_SYMBOL	IDH3G	0		PUBMED:17139284;PUBMED:17016423;PUBMED:4292141;PUBMED:14189899;PUBMED:4380379
NADH	NA	DRUGBANK	DB00157	0		NADH is the reduced form of NAD+, and NAD+ is the oxidized form of NADH, a coenzyme composed of ribosylnicotinamide 5'-diphosphate coupled to adenosine 5'-phosphate by pyrophosphate linkage. It is found widely in nature and is involved in numerous enzymatic reactions in which it serves as an electron carrier by being alternately oxidized (NAD+) and reduced (NADH). It forms NADP with the addition …	N/A			NADH	3-keto-steroid reductase	NA	HGNC_SYMBOL	HSD17B7	0		PUBMED:17139284;PUBMED:17016423
NADH	NA	DRUGBANK	DB00157	0		NADH is the reduced form of NAD+, and NAD+ is the oxidized form of NADH, a coenzyme composed of ribosylnicotinamide 5'-diphosphate coupled to adenosine 5'-phosphate by pyrophosphate linkage. It is found widely in nature and is involved in numerous enzymatic reactions in which it serves as an electron carrier by being alternately oxidized (NAD+) and reduced (NADH). It forms NADP with the addition …	N/A			NADH	3-hydroxy-3-methylglutaryl-coenzyme A reductase	NA	HGNC_SYMBOL	HMGCR	0		PUBMED:17139284;PUBMED:15755483;PUBMED:14511985;PUBMED:17016423;PUBMED:15152097
NADH	NA	DRUGBANK	DB00157	0		NADH is the reduced form of NAD+, and NAD+ is the oxidized form of NADH, a coenzyme composed of ribosylnicotinamide 5'-diphosphate coupled to adenosine 5'-phosphate by pyrophosphate linkage. It is found widely in nature and is involved in numerous enzymatic reactions in which it serves as an electron carrier by being alternately oxidized (NAD+) and reduced (NADH). It forms NADP with the addition …	N/A			NADH	D-beta-hydroxybutyrate dehydrogenase, mitochondrial	NA	HGNC_SYMBOL	BDH1	0		PUBMED:17139284;PUBMED:8533882;PUBMED:17016423;PUBMED:38961;PUBMED:2550053
NADH	NA	DRUGBANK	DB00157	0		NADH is the reduced form of NAD+, and NAD+ is the oxidized form of NADH, a coenzyme composed of ribosylnicotinamide 5'-diphosphate coupled to adenosine 5'-phosphate by pyrophosphate linkage. It is found widely in nature and is involved in numerous enzymatic reactions in which it serves as an electron carrier by being alternately oxidized (NAD+) and reduced (NADH). It forms NADP with the addition …	N/A			NADH	Hydroxyacyl-coenzyme A dehydrogenase, mitochondrial	NA	HGNC_SYMBOL	HADH	0		PUBMED:17202348
NADH	NA	DRUGBANK	DB00157	0		NADH is the reduced form of NAD+, and NAD+ is the oxidized form of NADH, a coenzyme composed of ribosylnicotinamide 5'-diphosphate coupled to adenosine 5'-phosphate by pyrophosphate linkage. It is found widely in nature and is involved in numerous enzymatic reactions in which it serves as an electron carrier by being alternately oxidized (NAD+) and reduced (NADH). It forms NADP with the addition …	N/A			NADH	Peroxisomal multifunctional enzyme type 2	NA	HGNC_SYMBOL	HSD17B4	0		PUBMED:17139284;PUBMED:12517343;PUBMED:17016423
NADH	NA	DRUGBANK	DB00157	0		NADH is the reduced form of NAD+, and NAD+ is the oxidized form of NADH, a coenzyme composed of ribosylnicotinamide 5'-diphosphate coupled to adenosine 5'-phosphate by pyrophosphate linkage. It is found widely in nature and is involved in numerous enzymatic reactions in which it serves as an electron carrier by being alternately oxidized (NAD+) and reduced (NADH). It forms NADP with the addition …	N/A			NADH	Malate dehydrogenase, mitochondrial	NA	HGNC_SYMBOL	MDH2	0		PUBMED:17619232;PUBMED:17603759;PUBMED:16898590;PUBMED:17203264;PUBMED:17487443
NADH	NA	DRUGBANK	DB00157	0		NADH is the reduced form of NAD+, and NAD+ is the oxidized form of NADH, a coenzyme composed of ribosylnicotinamide 5'-diphosphate coupled to adenosine 5'-phosphate by pyrophosphate linkage. It is found widely in nature and is involved in numerous enzymatic reactions in which it serves as an electron carrier by being alternately oxidized (NAD+) and reduced (NADH). It forms NADP with the addition …	N/A			NADH	Aldose reductase	NA	HGNC_SYMBOL	AKR1B1	0		PUBMED:17222174;PUBMED:17508915
NADH	NA	DRUGBANK	DB00157	0		NADH is the reduced form of NAD+, and NAD+ is the oxidized form of NADH, a coenzyme composed of ribosylnicotinamide 5'-diphosphate coupled to adenosine 5'-phosphate by pyrophosphate linkage. It is found widely in nature and is involved in numerous enzymatic reactions in which it serves as an electron carrier by being alternately oxidized (NAD+) and reduced (NADH). It forms NADP with the addition …	N/A			NADH	Glycerol-3-phosphate dehydrogenase [NAD(+)], cytoplasmic	NA	HGNC_SYMBOL	GPD1	0		PUBMED:17088060
PITAVASTATIN CALCIUM	NA	CHEMBL_COMPOUND	CHEMBL1237061	0		NA	N/A			PITAVASTATIN CALCIUM	HMG-CoA reductase	NA	HGNC_SYMBOL	HMGCR	0		NA
PITAVASTATIN CALCIUM	NA	CHEMBL_COMPOUND	CHEMBL1237061	0		NA	N/A			PITAVASTATIN CALCIUM	HMG-CoA reductase	NA	HGNC_SYMBOL	HMGCR	0		NA
PITAVASTATIN CALCIUM	NA	CHEMBL_COMPOUND	CHEMBL1237061	0		NA	N/A			PITAVASTATIN CALCIUM	HMG-CoA reductase	NA	HGNC_SYMBOL	HMGCR	0		NA
PITAVASTATIN MAGNESIUM	NA	CHEMBL_COMPOUND	CHEMBL3989923	0		NA	N/A			PITAVASTATIN MAGNESIUM	HMG-CoA reductase	NA	HGNC_SYMBOL	HMGCR	0		NA
PITAVASTATIN MAGNESIUM	NA	CHEMBL_COMPOUND	CHEMBL3989923	0		NA	N/A			PITAVASTATIN MAGNESIUM	HMG-CoA reductase	NA	HGNC_SYMBOL	HMGCR	0		NA
PITAVASTATIN MAGNESIUM	NA	CHEMBL_COMPOUND	CHEMBL3989923	0		NA	N/A			PITAVASTATIN MAGNESIUM	HMG-CoA reductase	NA	HGNC_SYMBOL	HMGCR	0		NA
PITAVASTATIN SODIUM	NA	CHEMBL_COMPOUND	CHEMBL3989920	0		NA	N/A			PITAVASTATIN SODIUM	HMG-CoA reductase	NA	HGNC_SYMBOL	HMGCR	0		NA
PITAVASTATIN SODIUM	NA	CHEMBL_COMPOUND	CHEMBL3989920	0		NA	N/A			PITAVASTATIN SODIUM	HMG-CoA reductase	NA	HGNC_SYMBOL	HMGCR	0		NA
PITAVASTATIN SODIUM	NA	CHEMBL_COMPOUND	CHEMBL3989920	0		NA	N/A			PITAVASTATIN SODIUM	HMG-CoA reductase	NA	HGNC_SYMBOL	HMGCR	0		NA
PRAVASTATIN SODIUM	NA	CHEMBL_COMPOUND	CHEMBL690	0		NA	N/A			PRAVASTATIN SODIUM	HMG-CoA reductase	NA	HGNC_SYMBOL	HMGCR	0		NA
Pitavastatin	NA	DRUGBANK	DB08860	0		Pitavastatin a lipid-lowering agent that belongs to the statin class of medications for treatment of dyslipidemia. It is also used for primary and secondary prevention of cardiovascular disease. FDA approved in Aug 3, 2009.	N/A			Pitavastatin	3-hydroxy-3-methylglutaryl-coenzyme A reductase	NA	HGNC_SYMBOL	HMGCR	0		PUBMED:22472908
Pravastatin	NA	DRUGBANK	DB00175	0		Pravastatin is the 6-alpha-hydroxy acid form of [mevastatin].[T303] Pravastatin was firstly approved in 1991 becoming the second available statin in the United States. It was the first statin administered as the active form and not as a prodrug.[T274] This drug was developed by Sankyo Co. Ltd.; however, the first approved pravastatin product was developed by Bristol Myers Squibb and FDA approved …
Pravastatin is made through a fermentation process in which [mevastatin] is first obtained. The manufacturing process is followed by the hydrolysis of the lactone group and the biological hydroxylation with _Streptomyces carbophilus_ to introduce the allylic 6-alcohol group.[T239]	N/A			Pravastatin	3-hydroxy-3-methylglutaryl-coenzyme A reductase	NA	HGNC_SYMBOL	HMGCR	0		PUBMED:25591572;PUBMED:11298482;PUBMED:11752352
ROSUVASTATIN CALCIUM	NA	CHEMBL_COMPOUND	CHEMBL1744447	0		NA	N/A			ROSUVASTATIN CALCIUM	HMG-CoA reductase	NA	HGNC_SYMBOL	HMGCR	0		NA
Rosuvastatin	NA	DRUGBANK	DB01098	0		Rosuvastatin is an antilipemic agent that competitively inhibits hydroxymethylglutaryl-coenzyme A (HMG-CoA) reductase. HMG-CoA reducuase catalyzes the conversion of HMG-CoA to mevalonic acid, the rate-limiting step in cholesterol biosynthesis. Rosuvastatin belongs to a class of medications called statins and is used to reduce plasma cholesterol levels and prevent cardiovascular disease.	N/A			Rosuvastatin	3-hydroxy-3-methylglutaryl-coenzyme A reductase	NA	HGNC_SYMBOL	HMGCR	0		PUBMED:12539816;PUBMED:11772327;PUBMED:11256847;PUBMED:12773150;PUBMED:16128575;PUBMED:11752352;PUBMED:11501230;PUBMED:12481202
SIMVASTATIN	NA	CHEMBL_COMPOUND	CHEMBL1064	0		NA	N/A			SIMVASTATIN	HMG-CoA reductase	NA	HGNC_SYMBOL	HMGCR	0		NA
Simvastatin	NA	DRUGBANK	DB00641	0		Simvastatin is a lipid-lowering agent that is derived synthetically from the fermentation of Aspergillus terreus. It is a potent competitive inhibitor of 3-hydroxy-3-methylglutaryl coenzyme A reductase (hydroxymethylglutaryl COA reductases), which is the rate-limiting enzyme in cholesterol biosynthesis. It may also interfere with steroid hormone production. Due to the induction of hepatic LDL rec…	N/A			Simvastatin	3-hydroxy-3-methylglutaryl-coenzyme A reductase	NA	HGNC_SYMBOL	HMGCR	0		PUBMED:12518039;PUBMED:12433810;PUBMED:12677170;PUBMED:12852453;PUBMED:11752352;PUBMED:12671581
TAK-475	NA	DRUGBANK	DB05317	0		TAK-475 is a ""squalene synthase inhibitor"", a type of cholesterol-lowering drug that has not yet been brought to market.	N/A			TAK-475	Squalene synthase	NA	HGNC_SYMBOL	FDFT1	0		NA
TAK-475	NA	DRUGBANK	DB05317	0		TAK-475 is a ""squalene synthase inhibitor"", a type of cholesterol-lowering drug that has not yet been brought to market.	N/A			TAK-475	3-hydroxy-3-methylglutaryl-coenzyme A reductase	NA	HGNC_SYMBOL	HMGCR	0		NA
(1-HYDROXYHEPTANE-1,1-DIYL)BIS(PHOSPHONIC ACID)	NA	DRUGBANK	DB06830	0		NA	N/A			(1-HYDROXYHEPTANE-1,1-DIYL)BIS(PHOSPHONIC ACID)	Geranylgeranyl pyrophosphate synthase	NA	HGNC_SYMBOL	GGPS1	0		PUBMED:10592235
(1-HYDROXYNONANE-1,1-DIYL)BIS(PHOSPHONIC ACID)	NA	DRUGBANK	DB06931	0		NA	N/A			(1-HYDROXYNONANE-1,1-DIYL)BIS(PHOSPHONIC ACID)	Geranylgeranyl pyrophosphate synthase	NA	HGNC_SYMBOL	GGPS1	0		PUBMED:10592235
(2,2-DIPHOSPHONOETHYL)(DODECYL)DIMETHYLPHOSPHONIUM	NA	DRUGBANK	DB07221	0		NA	N/A			(2,2-DIPHOSPHONOETHYL)(DODECYL)DIMETHYLPHOSPHONIUM	Geranylgeranyl pyrophosphate synthase	NA	HGNC_SYMBOL	GGPS1	0		PUBMED:10592235
(6E,11E)-HEPTADECA-6,11-DIENE-9,9-DIYLBIS(PHOSPHONIC ACID)	NA	DRUGBANK	DB08529	0		NA	N/A			(6E,11E)-HEPTADECA-6,11-DIENE-9,9-DIYLBIS(PHOSPHONIC ACID)	Geranylgeranyl pyrophosphate synthase	NA	HGNC_SYMBOL	GGPS1	0		PUBMED:10592235
Farnesyl diphosphate	NA	DRUGBANK	DB07780	0		NA	N/A			Farnesyl diphosphate	Farnesyl pyrophosphate synthase	NA	HGNC_SYMBOL	FDPS	0		PUBMED:10592235
Farnesyl diphosphate	NA	DRUGBANK	DB07780	0		NA	N/A			Farnesyl diphosphate	Geranylgeranyl pyrophosphate synthase	NA	HGNC_SYMBOL	GGPS1	0		PUBMED:10592235
Farnesyl thiopyrophosphate	NA	DRUGBANK	DB04695	0		NA	N/A			Farnesyl thiopyrophosphate	Geranylgeranyl pyrophosphate synthase	NA	HGNC_SYMBOL	GGPS1	0		PUBMED:10592235
Farnesyl thiopyrophosphate	NA	DRUGBANK	DB04695	0		NA	N/A			Farnesyl thiopyrophosphate	Mevalonate kinase	NA	HGNC_SYMBOL	MVK	0		PUBMED:10592235
Geranyl Diphosphate	NA	DRUGBANK	DB02552	0		NA	N/A			Geranyl Diphosphate	Geranylgeranyl pyrophosphate synthase	NA	HGNC_SYMBOL	GGPS1	0		PUBMED:10592235
Geranyl Diphosphate	NA	DRUGBANK	DB02552	0		NA	N/A			Geranyl Diphosphate	Farnesyl pyrophosphate synthase	NA	HGNC_SYMBOL	FDPS	0		PUBMED:10592235
Geranylgeranyl diphosphate	NA	DRUGBANK	DB07841	0		NA	N/A			Geranylgeranyl diphosphate	Farnesyl pyrophosphate synthase	NA	HGNC_SYMBOL	FDPS	0		PUBMED:10592235
Geranylgeranyl diphosphate	NA	DRUGBANK	DB07841	0		NA	N/A			Geranylgeranyl diphosphate	Geranylgeranyl pyrophosphate synthase	NA	HGNC_SYMBOL	GGPS1	0		PUBMED:10592235
ISOPENTENYL PYROPHOSPHATE	NA	DRUGBANK	DB04714	0		NA	N/A			ISOPENTENYL PYROPHOSPHATE	Geranylgeranyl pyrophosphate synthase	NA	HGNC_SYMBOL	GGPS1	0		PUBMED:10592235
ISOPENTENYL PYROPHOSPHATE	NA	DRUGBANK	DB04714	0		NA	N/A			ISOPENTENYL PYROPHOSPHATE	Farnesyl pyrophosphate synthase	NA	HGNC_SYMBOL	FDPS	0		PUBMED:10592235
Lauryl alcohol diphosphonic acid	NA	DRUGBANK	DB07873	0		NA	N/A			Lauryl alcohol diphosphonic acid	Geranylgeranyl pyrophosphate synthase	NA	HGNC_SYMBOL	GGPS1	0		PUBMED:10592235
Minodronic acid	NA	DRUGBANK	DB06548	0		NA	N/A			Minodronic acid	Geranylgeranyl pyrophosphate synthase	NA	HGNC_SYMBOL	GGPS1	0		PUBMED:17535895
Minodronic acid	NA	DRUGBANK	DB06548	0		NA	N/A			Minodronic acid	Farnesyl pyrophosphate synthase	NA	HGNC_SYMBOL	FDPS	0		PUBMED:11160603
Zoledronic acid	NA	DRUGBANK	DB00399	0		Zoledronate (zoledronic acid, marketed by Novartis under the trade names Zometa and Reclast) is a bisphosphonate. Zometa is used to prevent skeletal fractures in patients with cancers such as multiple myeloma and prostate cancer. It can also be used to treat hypercalcemia of malignancy and can be helpful for treating pain from bone metastases.
An annual dose of Zoledronate may also prevent recurring fractures in patients with a previous hip fracture.
Zoledronate is a single 5 mg infusion for the treatment of Paget's disease of bone. In 2007, the FDA also approved Reclast for the treatment of postmenopausal osteoporosis.	N/A			Zoledronic acid	Farnesyl pyrophosphate synthase	NA	HGNC_SYMBOL	FDPS	0		PUBMED:11160603;PUBMED:17535895;PUBMED:17477829;PUBMED:11752352
Zoledronic acid	NA	DRUGBANK	DB00399	0		Zoledronate (zoledronic acid, marketed by Novartis under the trade names Zometa and Reclast) is a bisphosphonate. Zometa is used to prevent skeletal fractures in patients with cancers such as multiple myeloma and prostate cancer. It can also be used to treat hypercalcemia of malignancy and can be helpful for treating pain from bone metastases.
An annual dose of Zoledronate may also prevent recurring fractures in patients with a previous hip fracture.
Zoledronate is a single 5 mg infusion for the treatment of Paget's disease of bone. In 2007, the FDA also approved Reclast for the treatment of postmenopausal osteoporosis.	N/A			Zoledronic acid	Geranylgeranyl pyrophosphate synthase	NA	HGNC_SYMBOL	GGPS1	0		PUBMED:17535895
[2-(3-DIBENZOFURAN-4-YL-PHENYL)-1-HYDROXY-1-PHOSPHONO-ETHYL]-PHOSPHONIC ACID	NA	DRUGBANK	DB07410	0		NA	N/A			[2-(3-DIBENZOFURAN-4-YL-PHENYL)-1-HYDROXY-1-PHOSPHONO-ETHYL]-PHOSPHONIC ACID	Geranylgeranyl pyrophosphate synthase	NA	HGNC_SYMBOL	GGPS1	0		PUBMED:10592235
NADH	NA	DRUGBANK	DB00157	0		NADH is the reduced form of NAD+, and NAD+ is the oxidized form of NADH, a coenzyme composed of ribosylnicotinamide 5'-diphosphate coupled to adenosine 5'-phosphate by pyrophosphate linkage. It is found widely in nature and is involved in numerous enzymatic reactions in which it serves as an electron carrier by being alternately oxidized (NAD+) and reduced (NADH). It forms NADP with the addition …	N/A			NADH	Steroid 17-alpha-hydroxylase/17,20 lyase	NA	HGNC_SYMBOL	CYP17A1	0		PUBMED:17595315
NADH	NA	DRUGBANK	DB00157	0		NADH is the reduced form of NAD+, and NAD+ is the oxidized form of NADH, a coenzyme composed of ribosylnicotinamide 5'-diphosphate coupled to adenosine 5'-phosphate by pyrophosphate linkage. It is found widely in nature and is involved in numerous enzymatic reactions in which it serves as an electron carrier by being alternately oxidized (NAD+) and reduced (NADH). It forms NADP with the addition …	N/A			NADH	Methylsterol monooxygenase 1	NA	HGNC_SYMBOL	MSMO1	0		PUBMED:17139284;PUBMED:17016423
NADH	NA	DRUGBANK	DB00157	0		NADH is the reduced form of NAD+, and NAD+ is the oxidized form of NADH, a coenzyme composed of ribosylnicotinamide 5'-diphosphate coupled to adenosine 5'-phosphate by pyrophosphate linkage. It is found widely in nature and is involved in numerous enzymatic reactions in which it serves as an electron carrier by being alternately oxidized (NAD+) and reduced (NADH). It forms NADP with the addition …	N/A			NADH	Dihydrolipoyllysine-residue acetyltransferase component of pyruvate dehydrogenase complex, mitochondrial	NA	HGNC_SYMBOL	DLAT	0		PUBMED:16368957;PUBMED:17139284;PUBMED:17016423
NADH	NA	DRUGBANK	DB00157	0		NADH is the reduced form of NAD+, and NAD+ is the oxidized form of NADH, a coenzyme composed of ribosylnicotinamide 5'-diphosphate coupled to adenosine 5'-phosphate by pyrophosphate linkage. It is found widely in nature and is involved in numerous enzymatic reactions in which it serves as an electron carrier by being alternately oxidized (NAD+) and reduced (NADH). It forms NADP with the addition …	N/A			NADH	NADH dehydrogenase [ubiquinone] iron-sulfur protein 8, mitochondrial	NA	HGNC_SYMBOL	NDUFS8	0		PUBMED:17139284;PUBMED:9576793;PUBMED:9837812;PUBMED:17016423;PUBMED:11086155
NADH	NA	DRUGBANK	DB00157	0		NADH is the reduced form of NAD+, and NAD+ is the oxidized form of NADH, a coenzyme composed of ribosylnicotinamide 5'-diphosphate coupled to adenosine 5'-phosphate by pyrophosphate linkage. It is found widely in nature and is involved in numerous enzymatic reactions in which it serves as an electron carrier by being alternately oxidized (NAD+) and reduced (NADH). It forms NADP with the addition …	N/A			NADH	NADH dehydrogenase [ubiquinone] iron-sulfur protein 6, mitochondrial	NA	HGNC_SYMBOL	NDUFS6	0		PUBMED:17139284;PUBMED:17016423
NADH	NA	DRUGBANK	DB00157	0		NADH is the reduced form of NAD+, and NAD+ is the oxidized form of NADH, a coenzyme composed of ribosylnicotinamide 5'-diphosphate coupled to adenosine 5'-phosphate by pyrophosphate linkage. It is found widely in nature and is involved in numerous enzymatic reactions in which it serves as an electron carrier by being alternately oxidized (NAD+) and reduced (NADH). It forms NADP with the addition …	N/A			NADH	NADH dehydrogenase [ubiquinone] flavoprotein 2, mitochondrial	NA	HGNC_SYMBOL	NDUFV2	0		PUBMED:17139284;PUBMED:17016423;PUBMED:10716640
NADH	NA	DRUGBANK	DB00157	0		NADH is the reduced form of NAD+, and NAD+ is the oxidized form of NADH, a coenzyme composed of ribosylnicotinamide 5'-diphosphate coupled to adenosine 5'-phosphate by pyrophosphate linkage. It is found widely in nature and is involved in numerous enzymatic reactions in which it serves as an electron carrier by being alternately oxidized (NAD+) and reduced (NADH). It forms NADP with the addition …	N/A			NADH	NADH dehydrogenase [ubiquinone] flavoprotein 1, mitochondrial	NA	HGNC_SYMBOL	NDUFV1	0		PUBMED:17139284;PUBMED:14662656;PUBMED:17016423;PUBMED:9571201;PUBMED:8288251
NADH	NA	DRUGBANK	DB00157	0		NADH is the reduced form of NAD+, and NAD+ is the oxidized form of NADH, a coenzyme composed of ribosylnicotinamide 5'-diphosphate coupled to adenosine 5'-phosphate by pyrophosphate linkage. It is found widely in nature and is involved in numerous enzymatic reactions in which it serves as an electron carrier by being alternately oxidized (NAD+) and reduced (NADH). It forms NADP with the addition …	N/A			NADH	NADH dehydrogenase [ubiquinone] iron-sulfur protein 4, mitochondrial	NA	HGNC_SYMBOL	NDUFS4	0		PUBMED:11181577;PUBMED:17139284;PUBMED:11860175;PUBMED:17016423;PUBMED:11864782
NADH	NA	DRUGBANK	DB00157	0		NADH is the reduced form of NAD+, and NAD+ is the oxidized form of NADH, a coenzyme composed of ribosylnicotinamide 5'-diphosphate coupled to adenosine 5'-phosphate by pyrophosphate linkage. It is found widely in nature and is involved in numerous enzymatic reactions in which it serves as an electron carrier by being alternately oxidized (NAD+) and reduced (NADH). It forms NADP with the addition …	N/A			NADH	NADH dehydrogenase [ubiquinone] iron-sulfur protein 5	NA	HGNC_SYMBOL	NDUFS5	0		PUBMED:17139284;PUBMED:17016423;PUBMED:10070614
NADH	NA	DRUGBANK	DB00157	0		NADH is the reduced form of NAD+, and NAD+ is the oxidized form of NADH, a coenzyme composed of ribosylnicotinamide 5'-diphosphate coupled to adenosine 5'-phosphate by pyrophosphate linkage. It is found widely in nature and is involved in numerous enzymatic reactions in which it serves as an electron carrier by being alternately oxidized (NAD+) and reduced (NADH). It forms NADP with the addition …	N/A			NADH	NADH dehydrogenase [ubiquinone] 1 alpha subcomplex subunit 12	NA	HGNC_SYMBOL	NDUFA12	0		PUBMED:17139284;PUBMED:17016423
NADH	NA	DRUGBANK	DB00157	0		NADH is the reduced form of NAD+, and NAD+ is the oxidized form of NADH, a coenzyme composed of ribosylnicotinamide 5'-diphosphate coupled to adenosine 5'-phosphate by pyrophosphate linkage. It is found widely in nature and is involved in numerous enzymatic reactions in which it serves as an electron carrier by being alternately oxidized (NAD+) and reduced (NADH). It forms NADP with the addition …	N/A			NADH	Glutathione reductase, mitochondrial	NA	HGNC_SYMBOL	GSR	0		PUBMED:17540766;PUBMED:17053903;PUBMED:17565998;PUBMED:17502280;PUBMED:17550271
NADH	NA	DRUGBANK	DB00157	0		NADH is the reduced form of NAD+, and NAD+ is the oxidized form of NADH, a coenzyme composed of ribosylnicotinamide 5'-diphosphate coupled to adenosine 5'-phosphate by pyrophosphate linkage. It is found widely in nature and is involved in numerous enzymatic reactions in which it serves as an electron carrier by being alternately oxidized (NAD+) and reduced (NADH). It forms NADP with the addition …	N/A			NADH	NADH dehydrogenase [ubiquinone] iron-sulfur protein 3, mitochondrial	NA	HGNC_SYMBOL	NDUFS3	0		PUBMED:17139284;PUBMED:17016423
NADH	NA	DRUGBANK	DB00157	0		NADH is the reduced form of NAD+, and NAD+ is the oxidized form of NADH, a coenzyme composed of ribosylnicotinamide 5'-diphosphate coupled to adenosine 5'-phosphate by pyrophosphate linkage. It is found widely in nature and is involved in numerous enzymatic reactions in which it serves as an electron carrier by being alternately oxidized (NAD+) and reduced (NADH). It forms NADP with the addition …	N/A			NADH	Dihydrolipoyl dehydrogenase, mitochondrial	NA	HGNC_SYMBOL	DLD	0		PUBMED:17017892;PUBMED:17314104;PUBMED:17315258
NADH	NA	DRUGBANK	DB00157	0		NADH is the reduced form of NAD+, and NAD+ is the oxidized form of NADH, a coenzyme composed of ribosylnicotinamide 5'-diphosphate coupled to adenosine 5'-phosphate by pyrophosphate linkage. It is found widely in nature and is involved in numerous enzymatic reactions in which it serves as an electron carrier by being alternately oxidized (NAD+) and reduced (NADH). It forms NADP with the addition …	N/A			NADH	NADH dehydrogenase [ubiquinone] flavoprotein 3, mitochondrial	NA	HGNC_SYMBOL	NDUFV3	0		PUBMED:17139284;PUBMED:17016423
NADH	NA	DRUGBANK	DB00157	0		NADH is the reduced form of NAD+, and NAD+ is the oxidized form of NADH, a coenzyme composed of ribosylnicotinamide 5'-diphosphate coupled to adenosine 5'-phosphate by pyrophosphate linkage. It is found widely in nature and is involved in numerous enzymatic reactions in which it serves as an electron carrier by being alternately oxidized (NAD+) and reduced (NADH). It forms NADP with the addition …	N/A			NADH	NADH dehydrogenase [ubiquinone] 1 beta subcomplex subunit 6	NA	HGNC_SYMBOL	NDUFB6	0		PUBMED:17139284;PUBMED:17016423
NADH	NA	DRUGBANK	DB00157	0		NADH is the reduced form of NAD+, and NAD+ is the oxidized form of NADH, a coenzyme composed of ribosylnicotinamide 5'-diphosphate coupled to adenosine 5'-phosphate by pyrophosphate linkage. It is found widely in nature and is involved in numerous enzymatic reactions in which it serves as an electron carrier by being alternately oxidized (NAD+) and reduced (NADH). It forms NADP with the addition …	N/A			NADH	NADH dehydrogenase [ubiquinone] 1 subunit C1, mitochondrial	NA	HGNC_SYMBOL	NDUFC1	0		PUBMED:17139284;PUBMED:17016423
NADH	NA	DRUGBANK	DB00157	0		NADH is the reduced form of NAD+, and NAD+ is the oxidized form of NADH, a coenzyme composed of ribosylnicotinamide 5'-diphosphate coupled to adenosine 5'-phosphate by pyrophosphate linkage. It is found widely in nature and is involved in numerous enzymatic reactions in which it serves as an electron carrier by being alternately oxidized (NAD+) and reduced (NADH). It forms NADP with the addition …	N/A			NADH	NADH dehydrogenase [ubiquinone] 1 beta subcomplex subunit 5, mitochondrial	NA	HGNC_SYMBOL	NDUFB5	0		PUBMED:17139284;PUBMED:17016423
NADH	NA	DRUGBANK	DB00157	0		NADH is the reduced form of NAD+, and NAD+ is the oxidized form of NADH, a coenzyme composed of ribosylnicotinamide 5'-diphosphate coupled to adenosine 5'-phosphate by pyrophosphate linkage. It is found widely in nature and is involved in numerous enzymatic reactions in which it serves as an electron carrier by being alternately oxidized (NAD+) and reduced (NADH). It forms NADP with the addition …	N/A			NADH	NADH dehydrogenase [ubiquinone] iron-sulfur protein 2, mitochondrial	NA	HGNC_SYMBOL	NDUFS2	0		PUBMED:17139284;PUBMED:17016423
NADH	NA	DRUGBANK	DB00157	0		NADH is the reduced form of NAD+, and NAD+ is the oxidized form of NADH, a coenzyme composed of ribosylnicotinamide 5'-diphosphate coupled to adenosine 5'-phosphate by pyrophosphate linkage. It is found widely in nature and is involved in numerous enzymatic reactions in which it serves as an electron carrier by being alternately oxidized (NAD+) and reduced (NADH). It forms NADP with the addition …	N/A			NADH	NADH dehydrogenase [ubiquinone] 1 beta subcomplex subunit 9	NA	HGNC_SYMBOL	NDUFB9	0		PUBMED:17139284;PUBMED:17016423
NADH	NA	DRUGBANK	DB00157	0		NADH is the reduced form of NAD+, and NAD+ is the oxidized form of NADH, a coenzyme composed of ribosylnicotinamide 5'-diphosphate coupled to adenosine 5'-phosphate by pyrophosphate linkage. It is found widely in nature and is involved in numerous enzymatic reactions in which it serves as an electron carrier by being alternately oxidized (NAD+) and reduced (NADH). It forms NADP with the addition …	N/A			NADH	NADH dehydrogenase [ubiquinone] 1 beta subcomplex subunit 7	NA	HGNC_SYMBOL	NDUFB7	0		PUBMED:17139284;PUBMED:17016423;PUBMED:11864782
NADH	NA	DRUGBANK	DB00157	0		NADH is the reduced form of NAD+, and NAD+ is the oxidized form of NADH, a coenzyme composed of ribosylnicotinamide 5'-diphosphate coupled to adenosine 5'-phosphate by pyrophosphate linkage. It is found widely in nature and is involved in numerous enzymatic reactions in which it serves as an electron carrier by being alternately oxidized (NAD+) and reduced (NADH). It forms NADP with the addition …	N/A			NADH	NADH dehydrogenase [ubiquinone] 1 beta subcomplex subunit 2, mitochondrial	NA	HGNC_SYMBOL	NDUFB2	0		PUBMED:17139284;PUBMED:17016423
NADH	NA	DRUGBANK	DB00157	0		NADH is the reduced form of NAD+, and NAD+ is the oxidized form of NADH, a coenzyme composed of ribosylnicotinamide 5'-diphosphate coupled to adenosine 5'-phosphate by pyrophosphate linkage. It is found widely in nature and is involved in numerous enzymatic reactions in which it serves as an electron carrier by being alternately oxidized (NAD+) and reduced (NADH). It forms NADP with the addition …	N/A			NADH	NADH dehydrogenase [ubiquinone] 1 beta subcomplex subunit 3	NA	HGNC_SYMBOL	NDUFB3	0		PUBMED:17139284;PUBMED:17016423
NADH	NA	DRUGBANK	DB00157	0		NADH is the reduced form of NAD+, and NAD+ is the oxidized form of NADH, a coenzyme composed of ribosylnicotinamide 5'-diphosphate coupled to adenosine 5'-phosphate by pyrophosphate linkage. It is found widely in nature and is involved in numerous enzymatic reactions in which it serves as an electron carrier by being alternately oxidized (NAD+) and reduced (NADH). It forms NADP with the addition …	N/A			NADH	NADH dehydrogenase [ubiquinone] 1 beta subcomplex subunit 4	NA	HGNC_SYMBOL	NDUFB4	0		PUBMED:17139284;PUBMED:17016423
NADH	NA	DRUGBANK	DB00157	0		NADH is the reduced form of NAD+, and NAD+ is the oxidized form of NADH, a coenzyme composed of ribosylnicotinamide 5'-diphosphate coupled to adenosine 5'-phosphate by pyrophosphate linkage. It is found widely in nature and is involved in numerous enzymatic reactions in which it serves as an electron carrier by being alternately oxidized (NAD+) and reduced (NADH). It forms NADP with the addition …	N/A			NADH	NADH dehydrogenase [ubiquinone] 1 beta subcomplex subunit 10	NA	HGNC_SYMBOL	NDUFB10	0		PUBMED:17139284;PUBMED:17016423
NADH	NA	DRUGBANK	DB00157	0		NADH is the reduced form of NAD+, and NAD+ is the oxidized form of NADH, a coenzyme composed of ribosylnicotinamide 5'-diphosphate coupled to adenosine 5'-phosphate by pyrophosphate linkage. It is found widely in nature and is involved in numerous enzymatic reactions in which it serves as an electron carrier by being alternately oxidized (NAD+) and reduced (NADH). It forms NADP with the addition …	N/A			NADH	NADH-ubiquinone oxidoreductase 75 kDa subunit, mitochondrial	NA	HGNC_SYMBOL	NDUFS1	0		PUBMED:17139284;PUBMED:17016423
NADH	NA	DRUGBANK	DB00157	0		NADH is the reduced form of NAD+, and NAD+ is the oxidized form of NADH, a coenzyme composed of ribosylnicotinamide 5'-diphosphate coupled to adenosine 5'-phosphate by pyrophosphate linkage. It is found widely in nature and is involved in numerous enzymatic reactions in which it serves as an electron carrier by being alternately oxidized (NAD+) and reduced (NADH). It forms NADP with the addition …	N/A			NADH	NADH dehydrogenase [ubiquinone] 1 beta subcomplex subunit 1	NA	HGNC_SYMBOL	NDUFB1	0		PUBMED:17139284;PUBMED:17016423
NADH	NA	DRUGBANK	DB00157	0		NADH is the reduced form of NAD+, and NAD+ is the oxidized form of NADH, a coenzyme composed of ribosylnicotinamide 5'-diphosphate coupled to adenosine 5'-phosphate by pyrophosphate linkage. It is found widely in nature and is involved in numerous enzymatic reactions in which it serves as an electron carrier by being alternately oxidized (NAD+) and reduced (NADH). It forms NADP with the addition …	N/A			NADH	NADH dehydrogenase [ubiquinone] 1 subunit C2	NA	HGNC_SYMBOL	NDUFC2	0		PUBMED:16898010;PUBMED:17015645;PUBMED:17496098;PUBMED:17513495;PUBMED:17614984
NADH	NA	DRUGBANK	DB00157	0		NADH is the reduced form of NAD+, and NAD+ is the oxidized form of NADH, a coenzyme composed of ribosylnicotinamide 5'-diphosphate coupled to adenosine 5'-phosphate by pyrophosphate linkage. It is found widely in nature and is involved in numerous enzymatic reactions in which it serves as an electron carrier by being alternately oxidized (NAD+) and reduced (NADH). It forms NADP with the addition …	N/A			NADH	NADH dehydrogenase [ubiquinone] 1 beta subcomplex subunit 8, mitochondrial	NA	HGNC_SYMBOL	NDUFB8	0		PUBMED:17139284;PUBMED:17016423
NADH	NA	DRUGBANK	DB00157	0		NADH is the reduced form of NAD+, and NAD+ is the oxidized form of NADH, a coenzyme composed of ribosylnicotinamide 5'-diphosphate coupled to adenosine 5'-phosphate by pyrophosphate linkage. It is found widely in nature and is involved in numerous enzymatic reactions in which it serves as an electron carrier by being alternately oxidized (NAD+) and reduced (NADH). It forms NADP with the addition …	N/A			NADH	NADH dehydrogenase [ubiquinone] 1 alpha subcomplex subunit 3	NA	HGNC_SYMBOL	NDUFA3	0		PUBMED:17139284;PUBMED:17016423
NADH	NA	DRUGBANK	DB00157	0		NADH is the reduced form of NAD+, and NAD+ is the oxidized form of NADH, a coenzyme composed of ribosylnicotinamide 5'-diphosphate coupled to adenosine 5'-phosphate by pyrophosphate linkage. It is found widely in nature and is involved in numerous enzymatic reactions in which it serves as an electron carrier by being alternately oxidized (NAD+) and reduced (NADH). It forms NADP with the addition …	N/A			NADH	NADH dehydrogenase [ubiquinone] 1 alpha subcomplex subunit 8	NA	HGNC_SYMBOL	NDUFA8	0		PUBMED:17139284;PUBMED:17016423;PUBMED:9860297
NADH	NA	DRUGBANK	DB00157	0		NADH is the reduced form of NAD+, and NAD+ is the oxidized form of NADH, a coenzyme composed of ribosylnicotinamide 5'-diphosphate coupled to adenosine 5'-phosphate by pyrophosphate linkage. It is found widely in nature and is involved in numerous enzymatic reactions in which it serves as an electron carrier by being alternately oxidized (NAD+) and reduced (NADH). It forms NADP with the addition …	N/A			NADH	NADH dehydrogenase [ubiquinone] 1 alpha subcomplex subunit 2	NA	HGNC_SYMBOL	NDUFA2	0		PUBMED:17139284;PUBMED:17016423
NADH	NA	DRUGBANK	DB00157	0		NADH is the reduced form of NAD+, and NAD+ is the oxidized form of NADH, a coenzyme composed of ribosylnicotinamide 5'-diphosphate coupled to adenosine 5'-phosphate by pyrophosphate linkage. It is found widely in nature and is involved in numerous enzymatic reactions in which it serves as an electron carrier by being alternately oxidized (NAD+) and reduced (NADH). It forms NADP with the addition …	N/A			NADH	Acyl carrier protein, mitochondrial	NA	HGNC_SYMBOL	NDUFAB1	0		PUBMED:17139284;PUBMED:17016423
NADH	NA	DRUGBANK	DB00157	0		NADH is the reduced form of NAD+, and NAD+ is the oxidized form of NADH, a coenzyme composed of ribosylnicotinamide 5'-diphosphate coupled to adenosine 5'-phosphate by pyrophosphate linkage. It is found widely in nature and is involved in numerous enzymatic reactions in which it serves as an electron carrier by being alternately oxidized (NAD+) and reduced (NADH). It forms NADP with the addition …	N/A			NADH	NADH dehydrogenase [ubiquinone] 1 alpha subcomplex subunit 6	NA	HGNC_SYMBOL	NDUFA6	0		PUBMED:17139284;PUBMED:17016423
NADH	NA	DRUGBANK	DB00157	0		NADH is the reduced form of NAD+, and NAD+ is the oxidized form of NADH, a coenzyme composed of ribosylnicotinamide 5'-diphosphate coupled to adenosine 5'-phosphate by pyrophosphate linkage. It is found widely in nature and is involved in numerous enzymatic reactions in which it serves as an electron carrier by being alternately oxidized (NAD+) and reduced (NADH). It forms NADP with the addition …	N/A			NADH	NADH dehydrogenase [ubiquinone] 1 alpha subcomplex subunit 4	NA	HGNC_SYMBOL	NDUFA4	0		PUBMED:17139284;PUBMED:17016423
NADH	NA	DRUGBANK	DB00157	0		NADH is the reduced form of NAD+, and NAD+ is the oxidized form of NADH, a coenzyme composed of ribosylnicotinamide 5'-diphosphate coupled to adenosine 5'-phosphate by pyrophosphate linkage. It is found widely in nature and is involved in numerous enzymatic reactions in which it serves as an electron carrier by being alternately oxidized (NAD+) and reduced (NADH). It forms NADP with the addition …	N/A			NADH	NADH dehydrogenase [ubiquinone] 1 alpha subcomplex subunit 1	NA	HGNC_SYMBOL	NDUFA1	0		PUBMED:17139284;PUBMED:17016423;PUBMED:11864782;PUBMED:10200266
NADH	NA	DRUGBANK	DB00157	0		NADH is the reduced form of NAD+, and NAD+ is the oxidized form of NADH, a coenzyme composed of ribosylnicotinamide 5'-diphosphate coupled to adenosine 5'-phosphate by pyrophosphate linkage. It is found widely in nature and is involved in numerous enzymatic reactions in which it serves as an electron carrier by being alternately oxidized (NAD+) and reduced (NADH). It forms NADP with the addition …	N/A			NADH	NADH dehydrogenase [ubiquinone] 1 alpha subcomplex subunit 7	NA	HGNC_SYMBOL	NDUFA7	0		PUBMED:17139284;PUBMED:17016423
NADH	NA	DRUGBANK	DB00157	0		NADH is the reduced form of NAD+, and NAD+ is the oxidized form of NADH, a coenzyme composed of ribosylnicotinamide 5'-diphosphate coupled to adenosine 5'-phosphate by pyrophosphate linkage. It is found widely in nature and is involved in numerous enzymatic reactions in which it serves as an electron carrier by being alternately oxidized (NAD+) and reduced (NADH). It forms NADP with the addition …	N/A			NADH	NADH dehydrogenase [ubiquinone] 1 alpha subcomplex subunit 10, mitochondrial	NA	HGNC_SYMBOL	NDUFA10	0		PUBMED:17139284;PUBMED:17016423
NADH	NA	DRUGBANK	DB00157	0		NADH is the reduced form of NAD+, and NAD+ is the oxidized form of NADH, a coenzyme composed of ribosylnicotinamide 5'-diphosphate coupled to adenosine 5'-phosphate by pyrophosphate linkage. It is found widely in nature and is involved in numerous enzymatic reactions in which it serves as an electron carrier by being alternately oxidized (NAD+) and reduced (NADH). It forms NADP with the addition …	N/A			NADH	NADH dehydrogenase [ubiquinone] 1 alpha subcomplex subunit 9, mitochondrial	NA	HGNC_SYMBOL	NDUFA9	0		PUBMED:17499024;PUBMED:17323923;PUBMED:17530440;PUBMED:17132781;PUBMED:17260964
NADH	NA	DRUGBANK	DB00157	0		NADH is the reduced form of NAD+, and NAD+ is the oxidized form of NADH, a coenzyme composed of ribosylnicotinamide 5'-diphosphate coupled to adenosine 5'-phosphate by pyrophosphate linkage. It is found widely in nature and is involved in numerous enzymatic reactions in which it serves as an electron carrier by being alternately oxidized (NAD+) and reduced (NADH). It forms NADP with the addition …	N/A			NADH	NADH dehydrogenase [ubiquinone] 1 alpha subcomplex subunit 5	NA	HGNC_SYMBOL	NDUFA5	0		PUBMED:17444656;PUBMED:17209562
NADH	NA	DRUGBANK	DB00157	0		NADH is the reduced form of NAD+, and NAD+ is the oxidized form of NADH, a coenzyme composed of ribosylnicotinamide 5'-diphosphate coupled to adenosine 5'-phosphate by pyrophosphate linkage. It is found widely in nature and is involved in numerous enzymatic reactions in which it serves as an electron carrier by being alternately oxidized (NAD+) and reduced (NADH). It forms NADP with the addition …	N/A			NADH	NAD(P) transhydrogenase, mitochondrial	NA	HGNC_SYMBOL	NNT	0		PUBMED:17216441
NADH	NA	DRUGBANK	DB00157	0		NADH is the reduced form of NAD+, and NAD+ is the oxidized form of NADH, a coenzyme composed of ribosylnicotinamide 5'-diphosphate coupled to adenosine 5'-phosphate by pyrophosphate linkage. It is found widely in nature and is involved in numerous enzymatic reactions in which it serves as an electron carrier by being alternately oxidized (NAD+) and reduced (NADH). It forms NADP with the addition …	N/A			NADH	NADH dehydrogenase [ubiquinone] 1 alpha subcomplex subunit 11	NA	HGNC_SYMBOL	NDUFA11	0		PUBMED:17139284;PUBMED:17016423
NADH	NA	DRUGBANK	DB00157	0		NADH is the reduced form of NAD+, and NAD+ is the oxidized form of NADH, a coenzyme composed of ribosylnicotinamide 5'-diphosphate coupled to adenosine 5'-phosphate by pyrophosphate linkage. It is found widely in nature and is involved in numerous enzymatic reactions in which it serves as an electron carrier by being alternately oxidized (NAD+) and reduced (NADH). It forms NADP with the addition …	N/A			NADH	NADH dehydrogenase [ubiquinone] iron-sulfur protein 7, mitochondrial	NA	HGNC_SYMBOL	NDUFS7	0		PUBMED:17139284;PUBMED:10097178;PUBMED:8938450;PUBMED:17016423;PUBMED:8369340
NADH	NA	DRUGBANK	DB00157	0		NADH is the reduced form of NAD+, and NAD+ is the oxidized form of NADH, a coenzyme composed of ribosylnicotinamide 5'-diphosphate coupled to adenosine 5'-phosphate by pyrophosphate linkage. It is found widely in nature and is involved in numerous enzymatic reactions in which it serves as an electron carrier by being alternately oxidized (NAD+) and reduced (NADH). It forms NADP with the addition …	N/A			NADH	7-dehydrocholesterol reductase	NA	HGNC_SYMBOL	DHCR7	0		PUBMED:17139284;PUBMED:17016423
NADH	NA	DRUGBANK	DB00157	0		NADH is the reduced form of NAD+, and NAD+ is the oxidized form of NADH, a coenzyme composed of ribosylnicotinamide 5'-diphosphate coupled to adenosine 5'-phosphate by pyrophosphate linkage. It is found widely in nature and is involved in numerous enzymatic reactions in which it serves as an electron carrier by being alternately oxidized (NAD+) and reduced (NADH). It forms NADP with the addition …	N/A			NADH	2-oxoglutarate dehydrogenase, mitochondrial	NA	HGNC_SYMBOL	OGDH	0		PUBMED:17668068
NADH	NA	DRUGBANK	DB00157	0		NADH is the reduced form of NAD+, and NAD+ is the oxidized form of NADH, a coenzyme composed of ribosylnicotinamide 5'-diphosphate coupled to adenosine 5'-phosphate by pyrophosphate linkage. It is found widely in nature and is involved in numerous enzymatic reactions in which it serves as an electron carrier by being alternately oxidized (NAD+) and reduced (NADH). It forms NADP with the addition …	N/A			NADH	Short-chain specific acyl-CoA dehydrogenase, mitochondrial	NA	HGNC_SYMBOL	ACADS	0		PUBMED:17139284;PUBMED:17016423
NADH	NA	DRUGBANK	DB00157	0		NADH is the reduced form of NAD+, and NAD+ is the oxidized form of NADH, a coenzyme composed of ribosylnicotinamide 5'-diphosphate coupled to adenosine 5'-phosphate by pyrophosphate linkage. It is found widely in nature and is involved in numerous enzymatic reactions in which it serves as an electron carrier by being alternately oxidized (NAD+) and reduced (NADH). It forms NADP with the addition …	N/A			NADH	Pyruvate dehydrogenase E1 component subunit alpha, somatic form, mitochondrial	NA	HGNC_SYMBOL	PDHA1	0		PUBMED:17139284;PUBMED:17016423
NADH	NA	DRUGBANK	DB00157	0		NADH is the reduced form of NAD+, and NAD+ is the oxidized form of NADH, a coenzyme composed of ribosylnicotinamide 5'-diphosphate coupled to adenosine 5'-phosphate by pyrophosphate linkage. It is found widely in nature and is involved in numerous enzymatic reactions in which it serves as an electron carrier by being alternately oxidized (NAD+) and reduced (NADH). It forms NADP with the addition …	N/A			NADH	Pyruvate dehydrogenase E1 component subunit beta, mitochondrial	NA	HGNC_SYMBOL	PDHB	0		PUBMED:17139284;PUBMED:17016423;PUBMED:1116996
NADH	NA	DRUGBANK	DB00157	0		NADH is the reduced form of NAD+, and NAD+ is the oxidized form of NADH, a coenzyme composed of ribosylnicotinamide 5'-diphosphate coupled to adenosine 5'-phosphate by pyrophosphate linkage. It is found widely in nature and is involved in numerous enzymatic reactions in which it serves as an electron carrier by being alternately oxidized (NAD+) and reduced (NADH). It forms NADP with the addition …	N/A			NADH	Glutamate dehydrogenase 1, mitochondrial	NA	HGNC_SYMBOL	GLUD1	0		PUBMED:17139284;PUBMED:17016423
NADH	NA	DRUGBANK	DB00157	0		NADH is the reduced form of NAD+, and NAD+ is the oxidized form of NADH, a coenzyme composed of ribosylnicotinamide 5'-diphosphate coupled to adenosine 5'-phosphate by pyrophosphate linkage. It is found widely in nature and is involved in numerous enzymatic reactions in which it serves as an electron carrier by being alternately oxidized (NAD+) and reduced (NADH). It forms NADP with the addition …	N/A			NADH	Sterol-4-alpha-carboxylate 3-dehydrogenase, decarboxylating	NA	HGNC_SYMBOL	NSDHL	0		PUBMED:17139284;PUBMED:17016423;PUBMED:15805545
NADH	NA	DRUGBANK	DB00157	0		NADH is the reduced form of NAD+, and NAD+ is the oxidized form of NADH, a coenzyme composed of ribosylnicotinamide 5'-diphosphate coupled to adenosine 5'-phosphate by pyrophosphate linkage. It is found widely in nature and is involved in numerous enzymatic reactions in which it serves as an electron carrier by being alternately oxidized (NAD+) and reduced (NADH). It forms NADP with the addition …	N/A			NADH	Aldo-keto reductase family 1 member C2	NA	HGNC_SYMBOL	AKR1C2	0		PUBMED:12810547;PUBMED:17139284;PUBMED:17016423;PUBMED:12416991
NADH	NA	DRUGBANK	DB00157	0		NADH is the reduced form of NAD+, and NAD+ is the oxidized form of NADH, a coenzyme composed of ribosylnicotinamide 5'-diphosphate coupled to adenosine 5'-phosphate by pyrophosphate linkage. It is found widely in nature and is involved in numerous enzymatic reactions in which it serves as an electron carrier by being alternately oxidized (NAD+) and reduced (NADH). It forms NADP with the addition …	N/A			NADH	Aldehyde dehydrogenase, mitochondrial	NA	HGNC_SYMBOL	ALDH2	0		PUBMED:17488809;PUBMED:16961761
NADH	NA	DRUGBANK	DB00157	0		NADH is the reduced form of NAD+, and NAD+ is the oxidized form of NADH, a coenzyme composed of ribosylnicotinamide 5'-diphosphate coupled to adenosine 5'-phosphate by pyrophosphate linkage. It is found widely in nature and is involved in numerous enzymatic reactions in which it serves as an electron carrier by being alternately oxidized (NAD+) and reduced (NADH). It forms NADP with the addition …	N/A			NADH	3 beta-hydroxysteroid dehydrogenase/Delta 5-->4-isomerase type 2	NA	HGNC_SYMBOL	HSD3B2	0		PUBMED:3476810;PUBMED:17139284;PUBMED:17016423;PUBMED:1911436;PUBMED:239964
NADH	NA	DRUGBANK	DB00157	0		NADH is the reduced form of NAD+, and NAD+ is the oxidized form of NADH, a coenzyme composed of ribosylnicotinamide 5'-diphosphate coupled to adenosine 5'-phosphate by pyrophosphate linkage. It is found widely in nature and is involved in numerous enzymatic reactions in which it serves as an electron carrier by being alternately oxidized (NAD+) and reduced (NADH). It forms NADP with the addition …	N/A			NADH	Aldo-keto reductase family 1 member C3	NA	HGNC_SYMBOL	AKR1C3	0		PUBMED:17139284;PUBMED:17016423;PUBMED:2146972;PUBMED:2615366;PUBMED:6584048
NADH	NA	DRUGBANK	DB00157	0		NADH is the reduced form of NAD+, and NAD+ is the oxidized form of NADH, a coenzyme composed of ribosylnicotinamide 5'-diphosphate coupled to adenosine 5'-phosphate by pyrophosphate linkage. It is found widely in nature and is involved in numerous enzymatic reactions in which it serves as an electron carrier by being alternately oxidized (NAD+) and reduced (NADH). It forms NADP with the addition …	N/A			NADH	Estradiol 17-beta-dehydrogenase 2	NA	HGNC_SYMBOL	HSD17B2	0		PUBMED:17139284;PUBMED:17016423;PUBMED:2615366;PUBMED:3463506;PUBMED:8529651
NADH	NA	DRUGBANK	DB00157	0		NADH is the reduced form of NAD+, and NAD+ is the oxidized form of NADH, a coenzyme composed of ribosylnicotinamide 5'-diphosphate coupled to adenosine 5'-phosphate by pyrophosphate linkage. It is found widely in nature and is involved in numerous enzymatic reactions in which it serves as an electron carrier by being alternately oxidized (NAD+) and reduced (NADH). It forms NADP with the addition …	N/A			NADH	Estradiol 17-beta-dehydrogenase 1	NA	HGNC_SYMBOL	HSD17B1	0		PUBMED:17139284;PUBMED:17016423;PUBMED:3164265;PUBMED:2615366;PUBMED:3463506
NADH	NA	DRUGBANK	DB00157	0		NADH is the reduced form of NAD+, and NAD+ is the oxidized form of NADH, a coenzyme composed of ribosylnicotinamide 5'-diphosphate coupled to adenosine 5'-phosphate by pyrophosphate linkage. It is found widely in nature and is involved in numerous enzymatic reactions in which it serves as an electron carrier by being alternately oxidized (NAD+) and reduced (NADH). It forms NADP with the addition …	N/A			NADH	Isocitrate dehydrogenase [NAD] subunit alpha, mitochondrial	NA	HGNC_SYMBOL	IDH3A	0		PUBMED:17139284;PUBMED:17016423;PUBMED:4292141;PUBMED:4380379;PUBMED:13152105
NADH	NA	DRUGBANK	DB00157	0		NADH is the reduced form of NAD+, and NAD+ is the oxidized form of NADH, a coenzyme composed of ribosylnicotinamide 5'-diphosphate coupled to adenosine 5'-phosphate by pyrophosphate linkage. It is found widely in nature and is involved in numerous enzymatic reactions in which it serves as an electron carrier by being alternately oxidized (NAD+) and reduced (NADH). It forms NADP with the addition …	N/A			NADH	Isocitrate dehydrogenase [NAD] subunit beta, mitochondrial	NA	HGNC_SYMBOL	IDH3B	0		PUBMED:17139284;PUBMED:17016423;PUBMED:4292141;PUBMED:14189899;PUBMED:4380379
NADH	NA	DRUGBANK	DB00157	0		NADH is the reduced form of NAD+, and NAD+ is the oxidized form of NADH, a coenzyme composed of ribosylnicotinamide 5'-diphosphate coupled to adenosine 5'-phosphate by pyrophosphate linkage. It is found widely in nature and is involved in numerous enzymatic reactions in which it serves as an electron carrier by being alternately oxidized (NAD+) and reduced (NADH). It forms NADP with the addition …	N/A			NADH	Isocitrate dehydrogenase [NAD] subunit gamma, mitochondrial	NA	HGNC_SYMBOL	IDH3G	0		PUBMED:17139284;PUBMED:17016423;PUBMED:4292141;PUBMED:14189899;PUBMED:4380379
NADH	NA	DRUGBANK	DB00157	0		NADH is the reduced form of NAD+, and NAD+ is the oxidized form of NADH, a coenzyme composed of ribosylnicotinamide 5'-diphosphate coupled to adenosine 5'-phosphate by pyrophosphate linkage. It is found widely in nature and is involved in numerous enzymatic reactions in which it serves as an electron carrier by being alternately oxidized (NAD+) and reduced (NADH). It forms NADP with the addition …	N/A			NADH	3-keto-steroid reductase	NA	HGNC_SYMBOL	HSD17B7	0		PUBMED:17139284;PUBMED:17016423
NADH	NA	DRUGBANK	DB00157	0		NADH is the reduced form of NAD+, and NAD+ is the oxidized form of NADH, a coenzyme composed of ribosylnicotinamide 5'-diphosphate coupled to adenosine 5'-phosphate by pyrophosphate linkage. It is found widely in nature and is involved in numerous enzymatic reactions in which it serves as an electron carrier by being alternately oxidized (NAD+) and reduced (NADH). It forms NADP with the addition …	N/A			NADH	3-hydroxy-3-methylglutaryl-coenzyme A reductase	NA	HGNC_SYMBOL	HMGCR	0		PUBMED:17139284;PUBMED:15755483;PUBMED:14511985;PUBMED:17016423;PUBMED:15152097
NADH	NA	DRUGBANK	DB00157	0		NADH is the reduced form of NAD+, and NAD+ is the oxidized form of NADH, a coenzyme composed of ribosylnicotinamide 5'-diphosphate coupled to adenosine 5'-phosphate by pyrophosphate linkage. It is found widely in nature and is involved in numerous enzymatic reactions in which it serves as an electron carrier by being alternately oxidized (NAD+) and reduced (NADH). It forms NADP with the addition …	N/A			NADH	D-beta-hydroxybutyrate dehydrogenase, mitochondrial	NA	HGNC_SYMBOL	BDH1	0		PUBMED:17139284;PUBMED:8533882;PUBMED:17016423;PUBMED:38961;PUBMED:2550053
NADH	NA	DRUGBANK	DB00157	0		NADH is the reduced form of NAD+, and NAD+ is the oxidized form of NADH, a coenzyme composed of ribosylnicotinamide 5'-diphosphate coupled to adenosine 5'-phosphate by pyrophosphate linkage. It is found widely in nature and is involved in numerous enzymatic reactions in which it serves as an electron carrier by being alternately oxidized (NAD+) and reduced (NADH). It forms NADP with the addition …	N/A			NADH	Hydroxyacyl-coenzyme A dehydrogenase, mitochondrial	NA	HGNC_SYMBOL	HADH	0		PUBMED:17202348
NADH	NA	DRUGBANK	DB00157	0		NADH is the reduced form of NAD+, and NAD+ is the oxidized form of NADH, a coenzyme composed of ribosylnicotinamide 5'-diphosphate coupled to adenosine 5'-phosphate by pyrophosphate linkage. It is found widely in nature and is involved in numerous enzymatic reactions in which it serves as an electron carrier by being alternately oxidized (NAD+) and reduced (NADH). It forms NADP with the addition …	N/A			NADH	Peroxisomal multifunctional enzyme type 2	NA	HGNC_SYMBOL	HSD17B4	0		PUBMED:17139284;PUBMED:12517343;PUBMED:17016423
NADH	NA	DRUGBANK	DB00157	0		NADH is the reduced form of NAD+, and NAD+ is the oxidized form of NADH, a coenzyme composed of ribosylnicotinamide 5'-diphosphate coupled to adenosine 5'-phosphate by pyrophosphate linkage. It is found widely in nature and is involved in numerous enzymatic reactions in which it serves as an electron carrier by being alternately oxidized (NAD+) and reduced (NADH). It forms NADP with the addition …	N/A			NADH	Malate dehydrogenase, mitochondrial	NA	HGNC_SYMBOL	MDH2	0		PUBMED:17619232;PUBMED:17603759;PUBMED:16898590;PUBMED:17203264;PUBMED:17487443
NADH	NA	DRUGBANK	DB00157	0		NADH is the reduced form of NAD+, and NAD+ is the oxidized form of NADH, a coenzyme composed of ribosylnicotinamide 5'-diphosphate coupled to adenosine 5'-phosphate by pyrophosphate linkage. It is found widely in nature and is involved in numerous enzymatic reactions in which it serves as an electron carrier by being alternately oxidized (NAD+) and reduced (NADH). It forms NADP with the addition …	N/A			NADH	Aldose reductase	NA	HGNC_SYMBOL	AKR1B1	0		PUBMED:17222174;PUBMED:17508915
NADH	NA	DRUGBANK	DB00157	0		NADH is the reduced form of NAD+, and NAD+ is the oxidized form of NADH, a coenzyme composed of ribosylnicotinamide 5'-diphosphate coupled to adenosine 5'-phosphate by pyrophosphate linkage. It is found widely in nature and is involved in numerous enzymatic reactions in which it serves as an electron carrier by being alternately oxidized (NAD+) and reduced (NADH). It forms NADP with the addition …	N/A			NADH	Glycerol-3-phosphate dehydrogenase [NAD(+)], cytoplasmic	NA	HGNC_SYMBOL	GPD1	0		PUBMED:17088060
Tamoxifen	NA	DRUGBANK	DB00675	0		One of the selective estrogen receptor modulators (SERM) with tissue-specific activities for the treatment and prevention of estrogen receptor positive breast cancer. Tamoxifen acts as an anti-estrogen (inhibiting agent) in the mammary tissue, but as an estrogen (stimulating agent) in cholesterol metabolism, bone density, and cell proliferation in the endometrium.	N/A			Tamoxifen	3-beta-hydroxysteroid-Delta(8),Delta(7)-isomerase	NA	HGNC_SYMBOL	EBP	0		PUBMED:9618436
Butenafine	NA	DRUGBANK	DB01091	0		Butenafine hydrochloride is a synthetic benzylamine antifungal agent. Butenafine's mechanism of action is believed to involve the synthesis inhibition of sterols. In particular, butenafine acts to inhibit the activity of the squalene epoxidase enzyme that is essential in the formation of sterols necessary for fungal cell membranes.	N/A			Butenafine	Squalene monooxygenase	NA	HGNC_SYMBOL	SQLE	0		PUBMED:18624686;PUBMED:8494375;PUBMED:12499173;PUBMED:16079485;PUBMED:17642865;PUBMED:11752352
Ellagic Acid	NA	DRUGBANK	DB08846	0		Ellagic acid is present in several fruits such as cranberries, strawberries, raspberries, and pomegranates. In pomegranates, there are several therapeutic compounds but ellagic acid is the most active and abundant. Ellagic acid is also present in vegetables. Ellagic acid is an investigational drug studied for treatment of Follicular Lymphoma (phase 2 trial), protection from brain injury of intrau…	N/A			Ellagic Acid	cAMP-dependent protein kinase catalytic subunit alpha	NA	HGNC_SYMBOL	PRKACA	0		PUBMED:9581512
Ellagic Acid	NA	DRUGBANK	DB08846	0		Ellagic acid is present in several fruits such as cranberries, strawberries, raspberries, and pomegranates. In pomegranates, there are several therapeutic compounds but ellagic acid is the most active and abundant. Ellagic acid is also present in vegetables. Ellagic acid is an investigational drug studied for treatment of Follicular Lymphoma (phase 2 trial), protection from brain injury of intrau…	N/A			Ellagic Acid	Squalene monooxygenase	NA	HGNC_SYMBOL	SQLE	0		PUBMED:11520216
Naftifine	NA	DRUGBANK	DB00735	0		Naftifine is a synthetic, broad spectrum, antifungal agent and allylamine derivative for the topical treatment of tinea pedis, tinea cruris, and tinea corporis caused by the organisms Trichophyton rubrum, Trichophyton mentagrophytes, Trichophyton tonsurans and Epidermophyton floccosum.	N/A			Naftifine	Squalene monooxygenase	NA	HGNC_SYMBOL	SQLE	0		PUBMED:1287164;PUBMED:1951574;PUBMED:12499173;PUBMED:3877503;PUBMED:11752352;PUBMED:8834895
Terbinafine	NA	DRUGBANK	DB00857	0		Terbinafine hydrochloride (Lamisil) is a synthetic allylamine antifungal. It is highly lipophilic in nature and tends to accumulate in skin, nails, and fatty tissues. Like other allylamines, terbinafine inhibits ergosterol synthesis by inhibiting the fungal squalene monooxygenase (squalene 2,3-epoxidase), an enzyme that is part of the fungal cell wall synthesis pathway.	N/A			Terbinafine	Squalene monooxygenase	NA	HGNC_SYMBOL	SQLE	0		PUBMED:12100530;PUBMED:19874252;PUBMED:12477372;PUBMED:14638499;PUBMED:1543672;PUBMED:11752352;PUBMED:12226513;PUBMED:12963042
Glycine	NA	DRUGBANK	DB00145	0		A non-essential amino acid. It is found primarily in gelatin and silk fibroin and used therapeutically as a nutrient. It is also a fast inhibitory neurotransmitter.	N/A			Glycine	Bile acid-CoA:amino acid N-acyltransferase	NA	HGNC_SYMBOL	BAAT	0		PUBMED:17416343;PUBMED:16931649;PUBMED:17379925;PUBMED:17256745
2'-Monophosphoadenosine 5'-Diphosphoribose	NA	DRUGBANK	DB03461	0		Nicotinamide adenine dinucleotide phosphate. A coenzyme composed of ribosylnicotinamide 5&#39;-phosphate (NMN) coupled by pyrophosphate linkage to the 5&#39;-phosphate adenosine 2&#39;,5&#39;-bisphosphate. It serves as an electron carrier in a number of reactions, being alternately oxidized (NADP+) and reduced (NADPH). (Dorland, 27th ed)	N/A			2'-Monophosphoadenosine 5'-Diphosphoribose	Aldose reductase	NA	HGNC_SYMBOL	AKR1B1	0		PUBMED:17139284;PUBMED:10592235;PUBMED:17016423
2'-Monophosphoadenosine 5'-Diphosphoribose	NA	DRUGBANK	DB03461	0		Nicotinamide adenine dinucleotide phosphate. A coenzyme composed of ribosylnicotinamide 5&#39;-phosphate (NMN) coupled by pyrophosphate linkage to the 5&#39;-phosphate adenosine 2&#39;,5&#39;-bisphosphate. It serves as an electron carrier in a number of reactions, being alternately oxidized (NADP+) and reduced (NADPH). (Dorland, 27th ed)	N/A			2'-Monophosphoadenosine 5'-Diphosphoribose	Aldo-keto reductase family 1 member C2	NA	HGNC_SYMBOL	AKR1C2	0		PUBMED:17139284;PUBMED:17016423
2'-Monophosphoadenosine 5'-Diphosphoribose	NA	DRUGBANK	DB03461	0		Nicotinamide adenine dinucleotide phosphate. A coenzyme composed of ribosylnicotinamide 5&#39;-phosphate (NMN) coupled by pyrophosphate linkage to the 5&#39;-phosphate adenosine 2&#39;,5&#39;-bisphosphate. It serves as an electron carrier in a number of reactions, being alternately oxidized (NADP+) and reduced (NADPH). (Dorland, 27th ed)	N/A			2'-Monophosphoadenosine 5'-Diphosphoribose	Estradiol 17-beta-dehydrogenase 1	NA	HGNC_SYMBOL	HSD17B1	0		PUBMED:17139284;PUBMED:17016423
2'-Monophosphoadenosine 5'-Diphosphoribose	NA	DRUGBANK	DB03461	0		Nicotinamide adenine dinucleotide phosphate. A coenzyme composed of ribosylnicotinamide 5&#39;-phosphate (NMN) coupled by pyrophosphate linkage to the 5&#39;-phosphate adenosine 2&#39;,5&#39;-bisphosphate. It serves as an electron carrier in a number of reactions, being alternately oxidized (NADP+) and reduced (NADPH). (Dorland, 27th ed)	N/A			2'-Monophosphoadenosine 5'-Diphosphoribose	NAD(P) transhydrogenase, mitochondrial	NA	HGNC_SYMBOL	NNT	0		PUBMED:17139284;PUBMED:10592235;PUBMED:17016423
2'-Monophosphoadenosine 5'-Diphosphoribose	NA	DRUGBANK	DB03461	0		Nicotinamide adenine dinucleotide phosphate. A coenzyme composed of ribosylnicotinamide 5&#39;-phosphate (NMN) coupled by pyrophosphate linkage to the 5&#39;-phosphate adenosine 2&#39;,5&#39;-bisphosphate. It serves as an electron carrier in a number of reactions, being alternately oxidized (NADP+) and reduced (NADPH). (Dorland, 27th ed)	N/A			2'-Monophosphoadenosine 5'-Diphosphoribose	Aldo-keto reductase family 1 member C3	NA	HGNC_SYMBOL	AKR1C3	0		PUBMED:17139284;PUBMED:10592235;PUBMED:17016423
2'-Monophosphoadenosine 5'-Diphosphoribose	NA	DRUGBANK	DB03461	0		Nicotinamide adenine dinucleotide phosphate. A coenzyme composed of ribosylnicotinamide 5&#39;-phosphate (NMN) coupled by pyrophosphate linkage to the 5&#39;-phosphate adenosine 2&#39;,5&#39;-bisphosphate. It serves as an electron carrier in a number of reactions, being alternately oxidized (NADP+) and reduced (NADPH). (Dorland, 27th ed)	N/A			2'-Monophosphoadenosine 5'-Diphosphoribose	3-hydroxy-3-methylglutaryl-coenzyme A reductase	NA	HGNC_SYMBOL	HMGCR	0		PUBMED:17139284;PUBMED:17016423
2'-Monophosphoadenosine 5'-Diphosphoribose	NA	DRUGBANK	DB03461	0		Nicotinamide adenine dinucleotide phosphate. A coenzyme composed of ribosylnicotinamide 5&#39;-phosphate (NMN) coupled by pyrophosphate linkage to the 5&#39;-phosphate adenosine 2&#39;,5&#39;-bisphosphate. It serves as an electron carrier in a number of reactions, being alternately oxidized (NADP+) and reduced (NADPH). (Dorland, 27th ed)	N/A			2'-Monophosphoadenosine 5'-Diphosphoribose	2,4-dienoyl-CoA reductase, mitochondrial	NA	HGNC_SYMBOL	DECR1	0		NA
2'-Monophosphoadenosine 5'-Diphosphoribose	NA	DRUGBANK	DB03461	0		Nicotinamide adenine dinucleotide phosphate. A coenzyme composed of ribosylnicotinamide 5&#39;-phosphate (NMN) coupled by pyrophosphate linkage to the 5&#39;-phosphate adenosine 2&#39;,5&#39;-bisphosphate. It serves as an electron carrier in a number of reactions, being alternately oxidized (NADP+) and reduced (NADPH). (Dorland, 27th ed)	N/A			2'-Monophosphoadenosine 5'-Diphosphoribose	NADPH:adrenodoxin oxidoreductase, mitochondrial	NA	HGNC_SYMBOL	FDXR	0		PUBMED:10592235
3-CARBOXAMIDO-1,3,5(10)-ESTRATRIEN-17(R)-SPIRO-2'(5',5'-DIMETHYL-6'OXO)TETRAHYDROPYRAN	NA	DRUGBANK	DB07700	0		NA	N/A			3-CARBOXAMIDO-1,3,5(10)-ESTRATRIEN-17(R)-SPIRO-2'(5',5'-DIMETHYL-6'OXO)TETRAHYDROPYRAN	Aldo-keto reductase family 1 member C3	NA	HGNC_SYMBOL	AKR1C3	0		PUBMED:10592235
Androstenedione	NA	DRUGBANK	DB01536	0		A delta-4 C19 steroid that is produced not only in the testis, but also in the ovary and the adrenal cortex. Depending on the tissue type, androstenedione can serve as a precursor to testosterone as well as estrone and estradiol.	N/A			Androstenedione	Estradiol 17-beta-dehydrogenase 1	NA	HGNC_SYMBOL	HSD17B1	0		PUBMED:17139284;PUBMED:17016423
Androstenedione	NA	DRUGBANK	DB01536	0		A delta-4 C19 steroid that is produced not only in the testis, but also in the ovary and the adrenal cortex. Depending on the tissue type, androstenedione can serve as a precursor to testosterone as well as estrone and estradiol.	N/A			Androstenedione	Aldo-keto reductase family 1 member C3	NA	HGNC_SYMBOL	AKR1C3	0		PUBMED:17139284;PUBMED:17016423
Flufenamic Acid	NA	DRUGBANK	DB02266	0		An anthranilic acid derivative with analgesic, anti-inflammatory, and antipyretic properties. It is used in musculoskeletal and joint disorders and administered by mouth and topically. (From Martindale, The Extra Pharmacopoeia, 30th ed, p16)	N/A			Flufenamic Acid	Prostaglandin G/H synthase 2	NA	HGNC_SYMBOL	PTGS2	0		PUBMED:7864817
Flufenamic Acid	NA	DRUGBANK	DB02266	0		An anthranilic acid derivative with analgesic, anti-inflammatory, and antipyretic properties. It is used in musculoskeletal and joint disorders and administered by mouth and topically. (From Martindale, The Extra Pharmacopoeia, 30th ed, p16)	N/A			Flufenamic Acid	Prostaglandin G/H synthase 1	NA	HGNC_SYMBOL	PTGS1	0		PUBMED:7864817
Flufenamic Acid	NA	DRUGBANK	DB02266	0		An anthranilic acid derivative with analgesic, anti-inflammatory, and antipyretic properties. It is used in musculoskeletal and joint disorders and administered by mouth and topically. (From Martindale, The Extra Pharmacopoeia, 30th ed, p16)	N/A			Flufenamic Acid	Aldo-keto reductase family 1 member C3	NA	HGNC_SYMBOL	AKR1C3	0		PUBMED:17139284;PUBMED:10592235;PUBMED:17016423;PUBMED:14996743
Indometacin	NA	DRUGBANK	DB00328	0		Indometacin, or indomethacin, is a non-steroidal anti-inflammatory drug (NSAID) with anti-inflammatory, analgesic, and antipyretic properties. NSAIDs consist of agents that are structurally unrelated; the NSAID chemical classification of indometacin is an indole-acetic acid derivative with the chemical name 1- (p-chlorobenzoyl)25-methoxy-2-methylindole-3-acetic acid.[A177871] The pharmacological …
Most commonly used in rheumatoid arthritis, ankylosing spondylitis, osteoarthritis, acute shoulder pains, and acute gouty arthritis, indometacin is currently available as oral capsules as well as other methods of administration, including rectal and intravenous formulations. Intravenous indometacin is administered to close a hemodynamically significant patent ductus arteriosus, as indicated by cl…	N/A			Indometacin	Aldo-keto reductase family 1 member C3	NA	HGNC_SYMBOL	AKR1C3	0		PUBMED:14996743
Indometacin	NA	DRUGBANK	DB00328	0		Indometacin, or indomethacin, is a non-steroidal anti-inflammatory drug (NSAID) with anti-inflammatory, analgesic, and antipyretic properties. NSAIDs consist of agents that are structurally unrelated; the NSAID chemical classification of indometacin is an indole-acetic acid derivative with the chemical name 1- (p-chlorobenzoyl)25-methoxy-2-methylindole-3-acetic acid.[A177871] The pharmacological …
Most commonly used in rheumatoid arthritis, ankylosing spondylitis, osteoarthritis, acute shoulder pains, and acute gouty arthritis, indometacin is currently available as oral capsules as well as other methods of administration, including rectal and intravenous formulations. Intravenous indometacin is administered to close a hemodynamically significant patent ductus arteriosus, as indicated by cl…	N/A			Indometacin	Prostaglandin G/H synthase 2	NA	HGNC_SYMBOL	PTGS2	0		PUBMED:15831440;PUBMED:10381057;PUBMED:15667901;PUBMED:15730717;PUBMED:15770365;PUBMED:15668944
Indometacin	NA	DRUGBANK	DB00328	0		Indometacin, or indomethacin, is a non-steroidal anti-inflammatory drug (NSAID) with anti-inflammatory, analgesic, and antipyretic properties. NSAIDs consist of agents that are structurally unrelated; the NSAID chemical classification of indometacin is an indole-acetic acid derivative with the chemical name 1- (p-chlorobenzoyl)25-methoxy-2-methylindole-3-acetic acid.[A177871] The pharmacological …
Most commonly used in rheumatoid arthritis, ankylosing spondylitis, osteoarthritis, acute shoulder pains, and acute gouty arthritis, indometacin is currently available as oral capsules as well as other methods of administration, including rectal and intravenous formulations. Intravenous indometacin is administered to close a hemodynamically significant patent ductus arteriosus, as indicated by cl…	N/A			Indometacin	Prostaglandin G/H synthase 1	NA	HGNC_SYMBOL	PTGS1	0		PUBMED:15891886;PUBMED:15887968;PUBMED:15743404;PUBMED:15700751;PUBMED:15831902;PUBMED:10381057
NADH	NA	DRUGBANK	DB00157	0		NADH is the reduced form of NAD+, and NAD+ is the oxidized form of NADH, a coenzyme composed of ribosylnicotinamide 5'-diphosphate coupled to adenosine 5'-phosphate by pyrophosphate linkage. It is found widely in nature and is involved in numerous enzymatic reactions in which it serves as an electron carrier by being alternately oxidized (NAD+) and reduced (NADH). It forms NADP with the addition …	N/A			NADH	Steroid 17-alpha-hydroxylase/17,20 lyase	NA	HGNC_SYMBOL	CYP17A1	0		PUBMED:17595315
NADH	NA	DRUGBANK	DB00157	0		NADH is the reduced form of NAD+, and NAD+ is the oxidized form of NADH, a coenzyme composed of ribosylnicotinamide 5'-diphosphate coupled to adenosine 5'-phosphate by pyrophosphate linkage. It is found widely in nature and is involved in numerous enzymatic reactions in which it serves as an electron carrier by being alternately oxidized (NAD+) and reduced (NADH). It forms NADP with the addition …	N/A			NADH	Methylsterol monooxygenase 1	NA	HGNC_SYMBOL	MSMO1	0		PUBMED:17139284;PUBMED:17016423
NADH	NA	DRUGBANK	DB00157	0		NADH is the reduced form of NAD+, and NAD+ is the oxidized form of NADH, a coenzyme composed of ribosylnicotinamide 5'-diphosphate coupled to adenosine 5'-phosphate by pyrophosphate linkage. It is found widely in nature and is involved in numerous enzymatic reactions in which it serves as an electron carrier by being alternately oxidized (NAD+) and reduced (NADH). It forms NADP with the addition …	N/A			NADH	Dihydrolipoyllysine-residue acetyltransferase component of pyruvate dehydrogenase complex, mitochondrial	NA	HGNC_SYMBOL	DLAT	0		PUBMED:16368957;PUBMED:17139284;PUBMED:17016423
NADH	NA	DRUGBANK	DB00157	0		NADH is the reduced form of NAD+, and NAD+ is the oxidized form of NADH, a coenzyme composed of ribosylnicotinamide 5'-diphosphate coupled to adenosine 5'-phosphate by pyrophosphate linkage. It is found widely in nature and is involved in numerous enzymatic reactions in which it serves as an electron carrier by being alternately oxidized (NAD+) and reduced (NADH). It forms NADP with the addition …	N/A			NADH	NADH dehydrogenase [ubiquinone] iron-sulfur protein 8, mitochondrial	NA	HGNC_SYMBOL	NDUFS8	0		PUBMED:17139284;PUBMED:9576793;PUBMED:9837812;PUBMED:17016423;PUBMED:11086155
NADH	NA	DRUGBANK	DB00157	0		NADH is the reduced form of NAD+, and NAD+ is the oxidized form of NADH, a coenzyme composed of ribosylnicotinamide 5'-diphosphate coupled to adenosine 5'-phosphate by pyrophosphate linkage. It is found widely in nature and is involved in numerous enzymatic reactions in which it serves as an electron carrier by being alternately oxidized (NAD+) and reduced (NADH). It forms NADP with the addition …	N/A			NADH	NADH dehydrogenase [ubiquinone] iron-sulfur protein 6, mitochondrial	NA	HGNC_SYMBOL	NDUFS6	0		PUBMED:17139284;PUBMED:17016423
NADH	NA	DRUGBANK	DB00157	0		NADH is the reduced form of NAD+, and NAD+ is the oxidized form of NADH, a coenzyme composed of ribosylnicotinamide 5'-diphosphate coupled to adenosine 5'-phosphate by pyrophosphate linkage. It is found widely in nature and is involved in numerous enzymatic reactions in which it serves as an electron carrier by being alternately oxidized (NAD+) and reduced (NADH). It forms NADP with the addition …	N/A			NADH	NADH dehydrogenase [ubiquinone] flavoprotein 2, mitochondrial	NA	HGNC_SYMBOL	NDUFV2	0		PUBMED:17139284;PUBMED:17016423;PUBMED:10716640
NADH	NA	DRUGBANK	DB00157	0		NADH is the reduced form of NAD+, and NAD+ is the oxidized form of NADH, a coenzyme composed of ribosylnicotinamide 5'-diphosphate coupled to adenosine 5'-phosphate by pyrophosphate linkage. It is found widely in nature and is involved in numerous enzymatic reactions in which it serves as an electron carrier by being alternately oxidized (NAD+) and reduced (NADH). It forms NADP with the addition …	N/A			NADH	NADH dehydrogenase [ubiquinone] flavoprotein 1, mitochondrial	NA	HGNC_SYMBOL	NDUFV1	0		PUBMED:17139284;PUBMED:14662656;PUBMED:17016423;PUBMED:9571201;PUBMED:8288251
NADH	NA	DRUGBANK	DB00157	0		NADH is the reduced form of NAD+, and NAD+ is the oxidized form of NADH, a coenzyme composed of ribosylnicotinamide 5'-diphosphate coupled to adenosine 5'-phosphate by pyrophosphate linkage. It is found widely in nature and is involved in numerous enzymatic reactions in which it serves as an electron carrier by being alternately oxidized (NAD+) and reduced (NADH). It forms NADP with the addition …	N/A			NADH	NADH dehydrogenase [ubiquinone] iron-sulfur protein 4, mitochondrial	NA	HGNC_SYMBOL	NDUFS4	0		PUBMED:11181577;PUBMED:17139284;PUBMED:11860175;PUBMED:17016423;PUBMED:11864782
NADH	NA	DRUGBANK	DB00157	0		NADH is the reduced form of NAD+, and NAD+ is the oxidized form of NADH, a coenzyme composed of ribosylnicotinamide 5'-diphosphate coupled to adenosine 5'-phosphate by pyrophosphate linkage. It is found widely in nature and is involved in numerous enzymatic reactions in which it serves as an electron carrier by being alternately oxidized (NAD+) and reduced (NADH). It forms NADP with the addition …	N/A			NADH	NADH dehydrogenase [ubiquinone] iron-sulfur protein 5	NA	HGNC_SYMBOL	NDUFS5	0		PUBMED:17139284;PUBMED:17016423;PUBMED:10070614
NADH	NA	DRUGBANK	DB00157	0		NADH is the reduced form of NAD+, and NAD+ is the oxidized form of NADH, a coenzyme composed of ribosylnicotinamide 5'-diphosphate coupled to adenosine 5'-phosphate by pyrophosphate linkage. It is found widely in nature and is involved in numerous enzymatic reactions in which it serves as an electron carrier by being alternately oxidized (NAD+) and reduced (NADH). It forms NADP with the addition …	N/A			NADH	NADH dehydrogenase [ubiquinone] 1 alpha subcomplex subunit 12	NA	HGNC_SYMBOL	NDUFA12	0		PUBMED:17139284;PUBMED:17016423
NADH	NA	DRUGBANK	DB00157	0		NADH is the reduced form of NAD+, and NAD+ is the oxidized form of NADH, a coenzyme composed of ribosylnicotinamide 5'-diphosphate coupled to adenosine 5'-phosphate by pyrophosphate linkage. It is found widely in nature and is involved in numerous enzymatic reactions in which it serves as an electron carrier by being alternately oxidized (NAD+) and reduced (NADH). It forms NADP with the addition …	N/A			NADH	Glutathione reductase, mitochondrial	NA	HGNC_SYMBOL	GSR	0		PUBMED:17540766;PUBMED:17053903;PUBMED:17565998;PUBMED:17502280;PUBMED:17550271
NADH	NA	DRUGBANK	DB00157	0		NADH is the reduced form of NAD+, and NAD+ is the oxidized form of NADH, a coenzyme composed of ribosylnicotinamide 5'-diphosphate coupled to adenosine 5'-phosphate by pyrophosphate linkage. It is found widely in nature and is involved in numerous enzymatic reactions in which it serves as an electron carrier by being alternately oxidized (NAD+) and reduced (NADH). It forms NADP with the addition …	N/A			NADH	NADH dehydrogenase [ubiquinone] iron-sulfur protein 3, mitochondrial	NA	HGNC_SYMBOL	NDUFS3	0		PUBMED:17139284;PUBMED:17016423
NADH	NA	DRUGBANK	DB00157	0		NADH is the reduced form of NAD+, and NAD+ is the oxidized form of NADH, a coenzyme composed of ribosylnicotinamide 5'-diphosphate coupled to adenosine 5'-phosphate by pyrophosphate linkage. It is found widely in nature and is involved in numerous enzymatic reactions in which it serves as an electron carrier by being alternately oxidized (NAD+) and reduced (NADH). It forms NADP with the addition …	N/A			NADH	Dihydrolipoyl dehydrogenase, mitochondrial	NA	HGNC_SYMBOL	DLD	0		PUBMED:17017892;PUBMED:17314104;PUBMED:17315258
NADH	NA	DRUGBANK	DB00157	0		NADH is the reduced form of NAD+, and NAD+ is the oxidized form of NADH, a coenzyme composed of ribosylnicotinamide 5'-diphosphate coupled to adenosine 5'-phosphate by pyrophosphate linkage. It is found widely in nature and is involved in numerous enzymatic reactions in which it serves as an electron carrier by being alternately oxidized (NAD+) and reduced (NADH). It forms NADP with the addition …	N/A			NADH	NADH dehydrogenase [ubiquinone] flavoprotein 3, mitochondrial	NA	HGNC_SYMBOL	NDUFV3	0		PUBMED:17139284;PUBMED:17016423
NADH	NA	DRUGBANK	DB00157	0		NADH is the reduced form of NAD+, and NAD+ is the oxidized form of NADH, a coenzyme composed of ribosylnicotinamide 5'-diphosphate coupled to adenosine 5'-phosphate by pyrophosphate linkage. It is found widely in nature and is involved in numerous enzymatic reactions in which it serves as an electron carrier by being alternately oxidized (NAD+) and reduced (NADH). It forms NADP with the addition …	N/A			NADH	NADH dehydrogenase [ubiquinone] 1 beta subcomplex subunit 6	NA	HGNC_SYMBOL	NDUFB6	0		PUBMED:17139284;PUBMED:17016423
NADH	NA	DRUGBANK	DB00157	0		NADH is the reduced form of NAD+, and NAD+ is the oxidized form of NADH, a coenzyme composed of ribosylnicotinamide 5'-diphosphate coupled to adenosine 5'-phosphate by pyrophosphate linkage. It is found widely in nature and is involved in numerous enzymatic reactions in which it serves as an electron carrier by being alternately oxidized (NAD+) and reduced (NADH). It forms NADP with the addition …	N/A			NADH	NADH dehydrogenase [ubiquinone] 1 subunit C1, mitochondrial	NA	HGNC_SYMBOL	NDUFC1	0		PUBMED:17139284;PUBMED:17016423
NADH	NA	DRUGBANK	DB00157	0		NADH is the reduced form of NAD+, and NAD+ is the oxidized form of NADH, a coenzyme composed of ribosylnicotinamide 5'-diphosphate coupled to adenosine 5'-phosphate by pyrophosphate linkage. It is found widely in nature and is involved in numerous enzymatic reactions in which it serves as an electron carrier by being alternately oxidized (NAD+) and reduced (NADH). It forms NADP with the addition …	N/A			NADH	NADH dehydrogenase [ubiquinone] 1 beta subcomplex subunit 5, mitochondrial	NA	HGNC_SYMBOL	NDUFB5	0		PUBMED:17139284;PUBMED:17016423
NADH	NA	DRUGBANK	DB00157	0		NADH is the reduced form of NAD+, and NAD+ is the oxidized form of NADH, a coenzyme composed of ribosylnicotinamide 5'-diphosphate coupled to adenosine 5'-phosphate by pyrophosphate linkage. It is found widely in nature and is involved in numerous enzymatic reactions in which it serves as an electron carrier by being alternately oxidized (NAD+) and reduced (NADH). It forms NADP with the addition …	N/A			NADH	NADH dehydrogenase [ubiquinone] iron-sulfur protein 2, mitochondrial	NA	HGNC_SYMBOL	NDUFS2	0		PUBMED:17139284;PUBMED:17016423
NADH	NA	DRUGBANK	DB00157	0		NADH is the reduced form of NAD+, and NAD+ is the oxidized form of NADH, a coenzyme composed of ribosylnicotinamide 5'-diphosphate coupled to adenosine 5'-phosphate by pyrophosphate linkage. It is found widely in nature and is involved in numerous enzymatic reactions in which it serves as an electron carrier by being alternately oxidized (NAD+) and reduced (NADH). It forms NADP with the addition …	N/A			NADH	NADH dehydrogenase [ubiquinone] 1 beta subcomplex subunit 9	NA	HGNC_SYMBOL	NDUFB9	0		PUBMED:17139284;PUBMED:17016423
NADH	NA	DRUGBANK	DB00157	0		NADH is the reduced form of NAD+, and NAD+ is the oxidized form of NADH, a coenzyme composed of ribosylnicotinamide 5'-diphosphate coupled to adenosine 5'-phosphate by pyrophosphate linkage. It is found widely in nature and is involved in numerous enzymatic reactions in which it serves as an electron carrier by being alternately oxidized (NAD+) and reduced (NADH). It forms NADP with the addition …	N/A			NADH	NADH dehydrogenase [ubiquinone] 1 beta subcomplex subunit 7	NA	HGNC_SYMBOL	NDUFB7	0		PUBMED:17139284;PUBMED:17016423;PUBMED:11864782
NADH	NA	DRUGBANK	DB00157	0		NADH is the reduced form of NAD+, and NAD+ is the oxidized form of NADH, a coenzyme composed of ribosylnicotinamide 5'-diphosphate coupled to adenosine 5'-phosphate by pyrophosphate linkage. It is found widely in nature and is involved in numerous enzymatic reactions in which it serves as an electron carrier by being alternately oxidized (NAD+) and reduced (NADH). It forms NADP with the addition …	N/A			NADH	NADH dehydrogenase [ubiquinone] 1 beta subcomplex subunit 2, mitochondrial	NA	HGNC_SYMBOL	NDUFB2	0		PUBMED:17139284;PUBMED:17016423
NADH	NA	DRUGBANK	DB00157	0		NADH is the reduced form of NAD+, and NAD+ is the oxidized form of NADH, a coenzyme composed of ribosylnicotinamide 5'-diphosphate coupled to adenosine 5'-phosphate by pyrophosphate linkage. It is found widely in nature and is involved in numerous enzymatic reactions in which it serves as an electron carrier by being alternately oxidized (NAD+) and reduced (NADH). It forms NADP with the addition …	N/A			NADH	NADH dehydrogenase [ubiquinone] 1 beta subcomplex subunit 3	NA	HGNC_SYMBOL	NDUFB3	0		PUBMED:17139284;PUBMED:17016423
NADH	NA	DRUGBANK	DB00157	0		NADH is the reduced form of NAD+, and NAD+ is the oxidized form of NADH, a coenzyme composed of ribosylnicotinamide 5'-diphosphate coupled to adenosine 5'-phosphate by pyrophosphate linkage. It is found widely in nature and is involved in numerous enzymatic reactions in which it serves as an electron carrier by being alternately oxidized (NAD+) and reduced (NADH). It forms NADP with the addition …	N/A			NADH	NADH dehydrogenase [ubiquinone] 1 beta subcomplex subunit 4	NA	HGNC_SYMBOL	NDUFB4	0		PUBMED:17139284;PUBMED:17016423
NADH	NA	DRUGBANK	DB00157	0		NADH is the reduced form of NAD+, and NAD+ is the oxidized form of NADH, a coenzyme composed of ribosylnicotinamide 5'-diphosphate coupled to adenosine 5'-phosphate by pyrophosphate linkage. It is found widely in nature and is involved in numerous enzymatic reactions in which it serves as an electron carrier by being alternately oxidized (NAD+) and reduced (NADH). It forms NADP with the addition …	N/A			NADH	NADH dehydrogenase [ubiquinone] 1 beta subcomplex subunit 10	NA	HGNC_SYMBOL	NDUFB10	0		PUBMED:17139284;PUBMED:17016423
NADH	NA	DRUGBANK	DB00157	0		NADH is the reduced form of NAD+, and NAD+ is the oxidized form of NADH, a coenzyme composed of ribosylnicotinamide 5'-diphosphate coupled to adenosine 5'-phosphate by pyrophosphate linkage. It is found widely in nature and is involved in numerous enzymatic reactions in which it serves as an electron carrier by being alternately oxidized (NAD+) and reduced (NADH). It forms NADP with the addition …	N/A			NADH	NADH-ubiquinone oxidoreductase 75 kDa subunit, mitochondrial	NA	HGNC_SYMBOL	NDUFS1	0		PUBMED:17139284;PUBMED:17016423
NADH	NA	DRUGBANK	DB00157	0		NADH is the reduced form of NAD+, and NAD+ is the oxidized form of NADH, a coenzyme composed of ribosylnicotinamide 5'-diphosphate coupled to adenosine 5'-phosphate by pyrophosphate linkage. It is found widely in nature and is involved in numerous enzymatic reactions in which it serves as an electron carrier by being alternately oxidized (NAD+) and reduced (NADH). It forms NADP with the addition …	N/A			NADH	NADH dehydrogenase [ubiquinone] 1 beta subcomplex subunit 1	NA	HGNC_SYMBOL	NDUFB1	0		PUBMED:17139284;PUBMED:17016423
NADH	NA	DRUGBANK	DB00157	0		NADH is the reduced form of NAD+, and NAD+ is the oxidized form of NADH, a coenzyme composed of ribosylnicotinamide 5'-diphosphate coupled to adenosine 5'-phosphate by pyrophosphate linkage. It is found widely in nature and is involved in numerous enzymatic reactions in which it serves as an electron carrier by being alternately oxidized (NAD+) and reduced (NADH). It forms NADP with the addition …	N/A			NADH	NADH dehydrogenase [ubiquinone] 1 subunit C2	NA	HGNC_SYMBOL	NDUFC2	0		PUBMED:16898010;PUBMED:17015645;PUBMED:17496098;PUBMED:17513495;PUBMED:17614984
NADH	NA	DRUGBANK	DB00157	0		NADH is the reduced form of NAD+, and NAD+ is the oxidized form of NADH, a coenzyme composed of ribosylnicotinamide 5'-diphosphate coupled to adenosine 5'-phosphate by pyrophosphate linkage. It is found widely in nature and is involved in numerous enzymatic reactions in which it serves as an electron carrier by being alternately oxidized (NAD+) and reduced (NADH). It forms NADP with the addition …	N/A			NADH	NADH dehydrogenase [ubiquinone] 1 beta subcomplex subunit 8, mitochondrial	NA	HGNC_SYMBOL	NDUFB8	0		PUBMED:17139284;PUBMED:17016423
NADH	NA	DRUGBANK	DB00157	0		NADH is the reduced form of NAD+, and NAD+ is the oxidized form of NADH, a coenzyme composed of ribosylnicotinamide 5'-diphosphate coupled to adenosine 5'-phosphate by pyrophosphate linkage. It is found widely in nature and is involved in numerous enzymatic reactions in which it serves as an electron carrier by being alternately oxidized (NAD+) and reduced (NADH). It forms NADP with the addition …	N/A			NADH	NADH dehydrogenase [ubiquinone] 1 alpha subcomplex subunit 3	NA	HGNC_SYMBOL	NDUFA3	0		PUBMED:17139284;PUBMED:17016423
NADH	NA	DRUGBANK	DB00157	0		NADH is the reduced form of NAD+, and NAD+ is the oxidized form of NADH, a coenzyme composed of ribosylnicotinamide 5'-diphosphate coupled to adenosine 5'-phosphate by pyrophosphate linkage. It is found widely in nature and is involved in numerous enzymatic reactions in which it serves as an electron carrier by being alternately oxidized (NAD+) and reduced (NADH). It forms NADP with the addition …	N/A			NADH	NADH dehydrogenase [ubiquinone] 1 alpha subcomplex subunit 8	NA	HGNC_SYMBOL	NDUFA8	0		PUBMED:17139284;PUBMED:17016423;PUBMED:9860297
NADH	NA	DRUGBANK	DB00157	0		NADH is the reduced form of NAD+, and NAD+ is the oxidized form of NADH, a coenzyme composed of ribosylnicotinamide 5'-diphosphate coupled to adenosine 5'-phosphate by pyrophosphate linkage. It is found widely in nature and is involved in numerous enzymatic reactions in which it serves as an electron carrier by being alternately oxidized (NAD+) and reduced (NADH). It forms NADP with the addition …	N/A			NADH	NADH dehydrogenase [ubiquinone] 1 alpha subcomplex subunit 2	NA	HGNC_SYMBOL	NDUFA2	0		PUBMED:17139284;PUBMED:17016423
NADH	NA	DRUGBANK	DB00157	0		NADH is the reduced form of NAD+, and NAD+ is the oxidized form of NADH, a coenzyme composed of ribosylnicotinamide 5'-diphosphate coupled to adenosine 5'-phosphate by pyrophosphate linkage. It is found widely in nature and is involved in numerous enzymatic reactions in which it serves as an electron carrier by being alternately oxidized (NAD+) and reduced (NADH). It forms NADP with the addition …	N/A			NADH	Acyl carrier protein, mitochondrial	NA	HGNC_SYMBOL	NDUFAB1	0		PUBMED:17139284;PUBMED:17016423
NADH	NA	DRUGBANK	DB00157	0		NADH is the reduced form of NAD+, and NAD+ is the oxidized form of NADH, a coenzyme composed of ribosylnicotinamide 5'-diphosphate coupled to adenosine 5'-phosphate by pyrophosphate linkage. It is found widely in nature and is involved in numerous enzymatic reactions in which it serves as an electron carrier by being alternately oxidized (NAD+) and reduced (NADH). It forms NADP with the addition …	N/A			NADH	NADH dehydrogenase [ubiquinone] 1 alpha subcomplex subunit 6	NA	HGNC_SYMBOL	NDUFA6	0		PUBMED:17139284;PUBMED:17016423
NADH	NA	DRUGBANK	DB00157	0		NADH is the reduced form of NAD+, and NAD+ is the oxidized form of NADH, a coenzyme composed of ribosylnicotinamide 5'-diphosphate coupled to adenosine 5'-phosphate by pyrophosphate linkage. It is found widely in nature and is involved in numerous enzymatic reactions in which it serves as an electron carrier by being alternately oxidized (NAD+) and reduced (NADH). It forms NADP with the addition …	N/A			NADH	NADH dehydrogenase [ubiquinone] 1 alpha subcomplex subunit 4	NA	HGNC_SYMBOL	NDUFA4	0		PUBMED:17139284;PUBMED:17016423
NADH	NA	DRUGBANK	DB00157	0		NADH is the reduced form of NAD+, and NAD+ is the oxidized form of NADH, a coenzyme composed of ribosylnicotinamide 5'-diphosphate coupled to adenosine 5'-phosphate by pyrophosphate linkage. It is found widely in nature and is involved in numerous enzymatic reactions in which it serves as an electron carrier by being alternately oxidized (NAD+) and reduced (NADH). It forms NADP with the addition …	N/A			NADH	NADH dehydrogenase [ubiquinone] 1 alpha subcomplex subunit 1	NA	HGNC_SYMBOL	NDUFA1	0		PUBMED:17139284;PUBMED:17016423;PUBMED:11864782;PUBMED:10200266
NADH	NA	DRUGBANK	DB00157	0		NADH is the reduced form of NAD+, and NAD+ is the oxidized form of NADH, a coenzyme composed of ribosylnicotinamide 5'-diphosphate coupled to adenosine 5'-phosphate by pyrophosphate linkage. It is found widely in nature and is involved in numerous enzymatic reactions in which it serves as an electron carrier by being alternately oxidized (NAD+) and reduced (NADH). It forms NADP with the addition …	N/A			NADH	NADH dehydrogenase [ubiquinone] 1 alpha subcomplex subunit 7	NA	HGNC_SYMBOL	NDUFA7	0		PUBMED:17139284;PUBMED:17016423
NADH	NA	DRUGBANK	DB00157	0		NADH is the reduced form of NAD+, and NAD+ is the oxidized form of NADH, a coenzyme composed of ribosylnicotinamide 5'-diphosphate coupled to adenosine 5'-phosphate by pyrophosphate linkage. It is found widely in nature and is involved in numerous enzymatic reactions in which it serves as an electron carrier by being alternately oxidized (NAD+) and reduced (NADH). It forms NADP with the addition …	N/A			NADH	NADH dehydrogenase [ubiquinone] 1 alpha subcomplex subunit 10, mitochondrial	NA	HGNC_SYMBOL	NDUFA10	0		PUBMED:17139284;PUBMED:17016423
NADH	NA	DRUGBANK	DB00157	0		NADH is the reduced form of NAD+, and NAD+ is the oxidized form of NADH, a coenzyme composed of ribosylnicotinamide 5'-diphosphate coupled to adenosine 5'-phosphate by pyrophosphate linkage. It is found widely in nature and is involved in numerous enzymatic reactions in which it serves as an electron carrier by being alternately oxidized (NAD+) and reduced (NADH). It forms NADP with the addition …	N/A			NADH	NADH dehydrogenase [ubiquinone] 1 alpha subcomplex subunit 9, mitochondrial	NA	HGNC_SYMBOL	NDUFA9	0		PUBMED:17499024;PUBMED:17323923;PUBMED:17530440;PUBMED:17132781;PUBMED:17260964
NADH	NA	DRUGBANK	DB00157	0		NADH is the reduced form of NAD+, and NAD+ is the oxidized form of NADH, a coenzyme composed of ribosylnicotinamide 5'-diphosphate coupled to adenosine 5'-phosphate by pyrophosphate linkage. It is found widely in nature and is involved in numerous enzymatic reactions in which it serves as an electron carrier by being alternately oxidized (NAD+) and reduced (NADH). It forms NADP with the addition …	N/A			NADH	NADH dehydrogenase [ubiquinone] 1 alpha subcomplex subunit 5	NA	HGNC_SYMBOL	NDUFA5	0		PUBMED:17444656;PUBMED:17209562
NADH	NA	DRUGBANK	DB00157	0		NADH is the reduced form of NAD+, and NAD+ is the oxidized form of NADH, a coenzyme composed of ribosylnicotinamide 5'-diphosphate coupled to adenosine 5'-phosphate by pyrophosphate linkage. It is found widely in nature and is involved in numerous enzymatic reactions in which it serves as an electron carrier by being alternately oxidized (NAD+) and reduced (NADH). It forms NADP with the addition …	N/A			NADH	NAD(P) transhydrogenase, mitochondrial	NA	HGNC_SYMBOL	NNT	0		PUBMED:17216441
NADH	NA	DRUGBANK	DB00157	0		NADH is the reduced form of NAD+, and NAD+ is the oxidized form of NADH, a coenzyme composed of ribosylnicotinamide 5'-diphosphate coupled to adenosine 5'-phosphate by pyrophosphate linkage. It is found widely in nature and is involved in numerous enzymatic reactions in which it serves as an electron carrier by being alternately oxidized (NAD+) and reduced (NADH). It forms NADP with the addition …	N/A			NADH	NADH dehydrogenase [ubiquinone] 1 alpha subcomplex subunit 11	NA	HGNC_SYMBOL	NDUFA11	0		PUBMED:17139284;PUBMED:17016423
NADH	NA	DRUGBANK	DB00157	0		NADH is the reduced form of NAD+, and NAD+ is the oxidized form of NADH, a coenzyme composed of ribosylnicotinamide 5'-diphosphate coupled to adenosine 5'-phosphate by pyrophosphate linkage. It is found widely in nature and is involved in numerous enzymatic reactions in which it serves as an electron carrier by being alternately oxidized (NAD+) and reduced (NADH). It forms NADP with the addition …	N/A			NADH	NADH dehydrogenase [ubiquinone] iron-sulfur protein 7, mitochondrial	NA	HGNC_SYMBOL	NDUFS7	0		PUBMED:17139284;PUBMED:10097178;PUBMED:8938450;PUBMED:17016423;PUBMED:8369340
NADH	NA	DRUGBANK	DB00157	0		NADH is the reduced form of NAD+, and NAD+ is the oxidized form of NADH, a coenzyme composed of ribosylnicotinamide 5'-diphosphate coupled to adenosine 5'-phosphate by pyrophosphate linkage. It is found widely in nature and is involved in numerous enzymatic reactions in which it serves as an electron carrier by being alternately oxidized (NAD+) and reduced (NADH). It forms NADP with the addition …	N/A			NADH	7-dehydrocholesterol reductase	NA	HGNC_SYMBOL	DHCR7	0		PUBMED:17139284;PUBMED:17016423
NADH	NA	DRUGBANK	DB00157	0		NADH is the reduced form of NAD+, and NAD+ is the oxidized form of NADH, a coenzyme composed of ribosylnicotinamide 5'-diphosphate coupled to adenosine 5'-phosphate by pyrophosphate linkage. It is found widely in nature and is involved in numerous enzymatic reactions in which it serves as an electron carrier by being alternately oxidized (NAD+) and reduced (NADH). It forms NADP with the addition …	N/A			NADH	2-oxoglutarate dehydrogenase, mitochondrial	NA	HGNC_SYMBOL	OGDH	0		PUBMED:17668068
NADH	NA	DRUGBANK	DB00157	0		NADH is the reduced form of NAD+, and NAD+ is the oxidized form of NADH, a coenzyme composed of ribosylnicotinamide 5'-diphosphate coupled to adenosine 5'-phosphate by pyrophosphate linkage. It is found widely in nature and is involved in numerous enzymatic reactions in which it serves as an electron carrier by being alternately oxidized (NAD+) and reduced (NADH). It forms NADP with the addition …	N/A			NADH	Short-chain specific acyl-CoA dehydrogenase, mitochondrial	NA	HGNC_SYMBOL	ACADS	0		PUBMED:17139284;PUBMED:17016423
NADH	NA	DRUGBANK	DB00157	0		NADH is the reduced form of NAD+, and NAD+ is the oxidized form of NADH, a coenzyme composed of ribosylnicotinamide 5'-diphosphate coupled to adenosine 5'-phosphate by pyrophosphate linkage. It is found widely in nature and is involved in numerous enzymatic reactions in which it serves as an electron carrier by being alternately oxidized (NAD+) and reduced (NADH). It forms NADP with the addition …	N/A			NADH	Pyruvate dehydrogenase E1 component subunit alpha, somatic form, mitochondrial	NA	HGNC_SYMBOL	PDHA1	0		PUBMED:17139284;PUBMED:17016423
NADH	NA	DRUGBANK	DB00157	0		NADH is the reduced form of NAD+, and NAD+ is the oxidized form of NADH, a coenzyme composed of ribosylnicotinamide 5'-diphosphate coupled to adenosine 5'-phosphate by pyrophosphate linkage. It is found widely in nature and is involved in numerous enzymatic reactions in which it serves as an electron carrier by being alternately oxidized (NAD+) and reduced (NADH). It forms NADP with the addition …	N/A			NADH	Pyruvate dehydrogenase E1 component subunit beta, mitochondrial	NA	HGNC_SYMBOL	PDHB	0		PUBMED:17139284;PUBMED:17016423;PUBMED:1116996
NADH	NA	DRUGBANK	DB00157	0		NADH is the reduced form of NAD+, and NAD+ is the oxidized form of NADH, a coenzyme composed of ribosylnicotinamide 5'-diphosphate coupled to adenosine 5'-phosphate by pyrophosphate linkage. It is found widely in nature and is involved in numerous enzymatic reactions in which it serves as an electron carrier by being alternately oxidized (NAD+) and reduced (NADH). It forms NADP with the addition …	N/A			NADH	Glutamate dehydrogenase 1, mitochondrial	NA	HGNC_SYMBOL	GLUD1	0		PUBMED:17139284;PUBMED:17016423
NADH	NA	DRUGBANK	DB00157	0		NADH is the reduced form of NAD+, and NAD+ is the oxidized form of NADH, a coenzyme composed of ribosylnicotinamide 5'-diphosphate coupled to adenosine 5'-phosphate by pyrophosphate linkage. It is found widely in nature and is involved in numerous enzymatic reactions in which it serves as an electron carrier by being alternately oxidized (NAD+) and reduced (NADH). It forms NADP with the addition …	N/A			NADH	Sterol-4-alpha-carboxylate 3-dehydrogenase, decarboxylating	NA	HGNC_SYMBOL	NSDHL	0		PUBMED:17139284;PUBMED:17016423;PUBMED:15805545
NADH	NA	DRUGBANK	DB00157	0		NADH is the reduced form of NAD+, and NAD+ is the oxidized form of NADH, a coenzyme composed of ribosylnicotinamide 5'-diphosphate coupled to adenosine 5'-phosphate by pyrophosphate linkage. It is found widely in nature and is involved in numerous enzymatic reactions in which it serves as an electron carrier by being alternately oxidized (NAD+) and reduced (NADH). It forms NADP with the addition …	N/A			NADH	Aldo-keto reductase family 1 member C2	NA	HGNC_SYMBOL	AKR1C2	0		PUBMED:12810547;PUBMED:17139284;PUBMED:17016423;PUBMED:12416991
NADH	NA	DRUGBANK	DB00157	0		NADH is the reduced form of NAD+, and NAD+ is the oxidized form of NADH, a coenzyme composed of ribosylnicotinamide 5'-diphosphate coupled to adenosine 5'-phosphate by pyrophosphate linkage. It is found widely in nature and is involved in numerous enzymatic reactions in which it serves as an electron carrier by being alternately oxidized (NAD+) and reduced (NADH). It forms NADP with the addition …	N/A			NADH	Aldehyde dehydrogenase, mitochondrial	NA	HGNC_SYMBOL	ALDH2	0		PUBMED:17488809;PUBMED:16961761
NADH	NA	DRUGBANK	DB00157	0		NADH is the reduced form of NAD+, and NAD+ is the oxidized form of NADH, a coenzyme composed of ribosylnicotinamide 5'-diphosphate coupled to adenosine 5'-phosphate by pyrophosphate linkage. It is found widely in nature and is involved in numerous enzymatic reactions in which it serves as an electron carrier by being alternately oxidized (NAD+) and reduced (NADH). It forms NADP with the addition …	N/A			NADH	3 beta-hydroxysteroid dehydrogenase/Delta 5-->4-isomerase type 2	NA	HGNC_SYMBOL	HSD3B2	0		PUBMED:3476810;PUBMED:17139284;PUBMED:17016423;PUBMED:1911436;PUBMED:239964
NADH	NA	DRUGBANK	DB00157	0		NADH is the reduced form of NAD+, and NAD+ is the oxidized form of NADH, a coenzyme composed of ribosylnicotinamide 5'-diphosphate coupled to adenosine 5'-phosphate by pyrophosphate linkage. It is found widely in nature and is involved in numerous enzymatic reactions in which it serves as an electron carrier by being alternately oxidized (NAD+) and reduced (NADH). It forms NADP with the addition …	N/A			NADH	Aldo-keto reductase family 1 member C3	NA	HGNC_SYMBOL	AKR1C3	0		PUBMED:17139284;PUBMED:17016423;PUBMED:2146972;PUBMED:2615366;PUBMED:6584048
NADH	NA	DRUGBANK	DB00157	0		NADH is the reduced form of NAD+, and NAD+ is the oxidized form of NADH, a coenzyme composed of ribosylnicotinamide 5'-diphosphate coupled to adenosine 5'-phosphate by pyrophosphate linkage. It is found widely in nature and is involved in numerous enzymatic reactions in which it serves as an electron carrier by being alternately oxidized (NAD+) and reduced (NADH). It forms NADP with the addition …	N/A			NADH	Estradiol 17-beta-dehydrogenase 2	NA	HGNC_SYMBOL	HSD17B2	0		PUBMED:17139284;PUBMED:17016423;PUBMED:2615366;PUBMED:3463506;PUBMED:8529651
NADH	NA	DRUGBANK	DB00157	0		NADH is the reduced form of NAD+, and NAD+ is the oxidized form of NADH, a coenzyme composed of ribosylnicotinamide 5'-diphosphate coupled to adenosine 5'-phosphate by pyrophosphate linkage. It is found widely in nature and is involved in numerous enzymatic reactions in which it serves as an electron carrier by being alternately oxidized (NAD+) and reduced (NADH). It forms NADP with the addition …	N/A			NADH	Estradiol 17-beta-dehydrogenase 1	NA	HGNC_SYMBOL	HSD17B1	0		PUBMED:17139284;PUBMED:17016423;PUBMED:3164265;PUBMED:2615366;PUBMED:3463506
NADH	NA	DRUGBANK	DB00157	0		NADH is the reduced form of NAD+, and NAD+ is the oxidized form of NADH, a coenzyme composed of ribosylnicotinamide 5'-diphosphate coupled to adenosine 5'-phosphate by pyrophosphate linkage. It is found widely in nature and is involved in numerous enzymatic reactions in which it serves as an electron carrier by being alternately oxidized (NAD+) and reduced (NADH). It forms NADP with the addition …	N/A			NADH	Isocitrate dehydrogenase [NAD] subunit alpha, mitochondrial	NA	HGNC_SYMBOL	IDH3A	0		PUBMED:17139284;PUBMED:17016423;PUBMED:4292141;PUBMED:4380379;PUBMED:13152105
NADH	NA	DRUGBANK	DB00157	0		NADH is the reduced form of NAD+, and NAD+ is the oxidized form of NADH, a coenzyme composed of ribosylnicotinamide 5'-diphosphate coupled to adenosine 5'-phosphate by pyrophosphate linkage. It is found widely in nature and is involved in numerous enzymatic reactions in which it serves as an electron carrier by being alternately oxidized (NAD+) and reduced (NADH). It forms NADP with the addition …	N/A			NADH	Isocitrate dehydrogenase [NAD] subunit beta, mitochondrial	NA	HGNC_SYMBOL	IDH3B	0		PUBMED:17139284;PUBMED:17016423;PUBMED:4292141;PUBMED:14189899;PUBMED:4380379
NADH	NA	DRUGBANK	DB00157	0		NADH is the reduced form of NAD+, and NAD+ is the oxidized form of NADH, a coenzyme composed of ribosylnicotinamide 5'-diphosphate coupled to adenosine 5'-phosphate by pyrophosphate linkage. It is found widely in nature and is involved in numerous enzymatic reactions in which it serves as an electron carrier by being alternately oxidized (NAD+) and reduced (NADH). It forms NADP with the addition …	N/A			NADH	Isocitrate dehydrogenase [NAD] subunit gamma, mitochondrial	NA	HGNC_SYMBOL	IDH3G	0		PUBMED:17139284;PUBMED:17016423;PUBMED:4292141;PUBMED:14189899;PUBMED:4380379
NADH	NA	DRUGBANK	DB00157	0		NADH is the reduced form of NAD+, and NAD+ is the oxidized form of NADH, a coenzyme composed of ribosylnicotinamide 5'-diphosphate coupled to adenosine 5'-phosphate by pyrophosphate linkage. It is found widely in nature and is involved in numerous enzymatic reactions in which it serves as an electron carrier by being alternately oxidized (NAD+) and reduced (NADH). It forms NADP with the addition …	N/A			NADH	3-keto-steroid reductase	NA	HGNC_SYMBOL	HSD17B7	0		PUBMED:17139284;PUBMED:17016423
NADH	NA	DRUGBANK	DB00157	0		NADH is the reduced form of NAD+, and NAD+ is the oxidized form of NADH, a coenzyme composed of ribosylnicotinamide 5'-diphosphate coupled to adenosine 5'-phosphate by pyrophosphate linkage. It is found widely in nature and is involved in numerous enzymatic reactions in which it serves as an electron carrier by being alternately oxidized (NAD+) and reduced (NADH). It forms NADP with the addition …	N/A			NADH	3-hydroxy-3-methylglutaryl-coenzyme A reductase	NA	HGNC_SYMBOL	HMGCR	0		PUBMED:17139284;PUBMED:15755483;PUBMED:14511985;PUBMED:17016423;PUBMED:15152097
NADH	NA	DRUGBANK	DB00157	0		NADH is the reduced form of NAD+, and NAD+ is the oxidized form of NADH, a coenzyme composed of ribosylnicotinamide 5'-diphosphate coupled to adenosine 5'-phosphate by pyrophosphate linkage. It is found widely in nature and is involved in numerous enzymatic reactions in which it serves as an electron carrier by being alternately oxidized (NAD+) and reduced (NADH). It forms NADP with the addition …	N/A			NADH	D-beta-hydroxybutyrate dehydrogenase, mitochondrial	NA	HGNC_SYMBOL	BDH1	0		PUBMED:17139284;PUBMED:8533882;PUBMED:17016423;PUBMED:38961;PUBMED:2550053
NADH	NA	DRUGBANK	DB00157	0		NADH is the reduced form of NAD+, and NAD+ is the oxidized form of NADH, a coenzyme composed of ribosylnicotinamide 5'-diphosphate coupled to adenosine 5'-phosphate by pyrophosphate linkage. It is found widely in nature and is involved in numerous enzymatic reactions in which it serves as an electron carrier by being alternately oxidized (NAD+) and reduced (NADH). It forms NADP with the addition …	N/A			NADH	Hydroxyacyl-coenzyme A dehydrogenase, mitochondrial	NA	HGNC_SYMBOL	HADH	0		PUBMED:17202348
NADH	NA	DRUGBANK	DB00157	0		NADH is the reduced form of NAD+, and NAD+ is the oxidized form of NADH, a coenzyme composed of ribosylnicotinamide 5'-diphosphate coupled to adenosine 5'-phosphate by pyrophosphate linkage. It is found widely in nature and is involved in numerous enzymatic reactions in which it serves as an electron carrier by being alternately oxidized (NAD+) and reduced (NADH). It forms NADP with the addition …	N/A			NADH	Peroxisomal multifunctional enzyme type 2	NA	HGNC_SYMBOL	HSD17B4	0		PUBMED:17139284;PUBMED:12517343;PUBMED:17016423
NADH	NA	DRUGBANK	DB00157	0		NADH is the reduced form of NAD+, and NAD+ is the oxidized form of NADH, a coenzyme composed of ribosylnicotinamide 5'-diphosphate coupled to adenosine 5'-phosphate by pyrophosphate linkage. It is found widely in nature and is involved in numerous enzymatic reactions in which it serves as an electron carrier by being alternately oxidized (NAD+) and reduced (NADH). It forms NADP with the addition …	N/A			NADH	Malate dehydrogenase, mitochondrial	NA	HGNC_SYMBOL	MDH2	0		PUBMED:17619232;PUBMED:17603759;PUBMED:16898590;PUBMED:17203264;PUBMED:17487443
NADH	NA	DRUGBANK	DB00157	0		NADH is the reduced form of NAD+, and NAD+ is the oxidized form of NADH, a coenzyme composed of ribosylnicotinamide 5'-diphosphate coupled to adenosine 5'-phosphate by pyrophosphate linkage. It is found widely in nature and is involved in numerous enzymatic reactions in which it serves as an electron carrier by being alternately oxidized (NAD+) and reduced (NADH). It forms NADP with the addition …	N/A			NADH	Aldose reductase	NA	HGNC_SYMBOL	AKR1B1	0		PUBMED:17222174;PUBMED:17508915
NADH	NA	DRUGBANK	DB00157	0		NADH is the reduced form of NAD+, and NAD+ is the oxidized form of NADH, a coenzyme composed of ribosylnicotinamide 5'-diphosphate coupled to adenosine 5'-phosphate by pyrophosphate linkage. It is found widely in nature and is involved in numerous enzymatic reactions in which it serves as an electron carrier by being alternately oxidized (NAD+) and reduced (NADH). It forms NADP with the addition …	N/A			NADH	Glycerol-3-phosphate dehydrogenase [NAD(+)], cytoplasmic	NA	HGNC_SYMBOL	GPD1	0		PUBMED:17088060
Prostaglandin D2	NA	DRUGBANK	DB02056	0		The principal cyclooxygenase metabolite of arachidonic acid. It is released upon activation of mast cells and is also synthesized by alveolar macrophages. Among its many biological actions, the most important are its bronchoconstrictor, platelet-activating-factor-inhibitory, and cytotoxic effects.	N/A			Prostaglandin D2	Aldo-keto reductase family 1 member C3	NA	HGNC_SYMBOL	AKR1C3	0		PUBMED:17139284;PUBMED:10592235;PUBMED:17016423
Rutin	NA	DRUGBANK	DB01698	0		A flavonol glycoside found in many plants, including buckwheat; tobacco; forsythia; hydrangea; viola, etc. It has been used therapeutically to decrease capillary fragility.	N/A			Rutin	Aldo-keto reductase family 1 member C3	NA	HGNC_SYMBOL	AKR1C3	0		PUBMED:17139284;PUBMED:17016423
2'-Monophosphoadenosine 5'-Diphosphoribose	NA	DRUGBANK	DB03461	0		Nicotinamide adenine dinucleotide phosphate. A coenzyme composed of ribosylnicotinamide 5&#39;-phosphate (NMN) coupled by pyrophosphate linkage to the 5&#39;-phosphate adenosine 2&#39;,5&#39;-bisphosphate. It serves as an electron carrier in a number of reactions, being alternately oxidized (NADP+) and reduced (NADPH). (Dorland, 27th ed)	N/A			2'-Monophosphoadenosine 5'-Diphosphoribose	Aldose reductase	NA	HGNC_SYMBOL	AKR1B1	0		PUBMED:17139284;PUBMED:10592235;PUBMED:17016423
2'-Monophosphoadenosine 5'-Diphosphoribose	NA	DRUGBANK	DB03461	0		Nicotinamide adenine dinucleotide phosphate. A coenzyme composed of ribosylnicotinamide 5&#39;-phosphate (NMN) coupled by pyrophosphate linkage to the 5&#39;-phosphate adenosine 2&#39;,5&#39;-bisphosphate. It serves as an electron carrier in a number of reactions, being alternately oxidized (NADP+) and reduced (NADPH). (Dorland, 27th ed)	N/A			2'-Monophosphoadenosine 5'-Diphosphoribose	Aldo-keto reductase family 1 member C2	NA	HGNC_SYMBOL	AKR1C2	0		PUBMED:17139284;PUBMED:17016423
2'-Monophosphoadenosine 5'-Diphosphoribose	NA	DRUGBANK	DB03461	0		Nicotinamide adenine dinucleotide phosphate. A coenzyme composed of ribosylnicotinamide 5&#39;-phosphate (NMN) coupled by pyrophosphate linkage to the 5&#39;-phosphate adenosine 2&#39;,5&#39;-bisphosphate. It serves as an electron carrier in a number of reactions, being alternately oxidized (NADP+) and reduced (NADPH). (Dorland, 27th ed)	N/A			2'-Monophosphoadenosine 5'-Diphosphoribose	Estradiol 17-beta-dehydrogenase 1	NA	HGNC_SYMBOL	HSD17B1	0		PUBMED:17139284;PUBMED:17016423
2'-Monophosphoadenosine 5'-Diphosphoribose	NA	DRUGBANK	DB03461	0		Nicotinamide adenine dinucleotide phosphate. A coenzyme composed of ribosylnicotinamide 5&#39;-phosphate (NMN) coupled by pyrophosphate linkage to the 5&#39;-phosphate adenosine 2&#39;,5&#39;-bisphosphate. It serves as an electron carrier in a number of reactions, being alternately oxidized (NADP+) and reduced (NADPH). (Dorland, 27th ed)	N/A			2'-Monophosphoadenosine 5'-Diphosphoribose	NAD(P) transhydrogenase, mitochondrial	NA	HGNC_SYMBOL	NNT	0		PUBMED:17139284;PUBMED:10592235;PUBMED:17016423
2'-Monophosphoadenosine 5'-Diphosphoribose	NA	DRUGBANK	DB03461	0		Nicotinamide adenine dinucleotide phosphate. A coenzyme composed of ribosylnicotinamide 5&#39;-phosphate (NMN) coupled by pyrophosphate linkage to the 5&#39;-phosphate adenosine 2&#39;,5&#39;-bisphosphate. It serves as an electron carrier in a number of reactions, being alternately oxidized (NADP+) and reduced (NADPH). (Dorland, 27th ed)	N/A			2'-Monophosphoadenosine 5'-Diphosphoribose	Aldo-keto reductase family 1 member C3	NA	HGNC_SYMBOL	AKR1C3	0		PUBMED:17139284;PUBMED:10592235;PUBMED:17016423
2'-Monophosphoadenosine 5'-Diphosphoribose	NA	DRUGBANK	DB03461	0		Nicotinamide adenine dinucleotide phosphate. A coenzyme composed of ribosylnicotinamide 5&#39;-phosphate (NMN) coupled by pyrophosphate linkage to the 5&#39;-phosphate adenosine 2&#39;,5&#39;-bisphosphate. It serves as an electron carrier in a number of reactions, being alternately oxidized (NADP+) and reduced (NADPH). (Dorland, 27th ed)	N/A			2'-Monophosphoadenosine 5'-Diphosphoribose	3-hydroxy-3-methylglutaryl-coenzyme A reductase	NA	HGNC_SYMBOL	HMGCR	0		PUBMED:17139284;PUBMED:17016423
2'-Monophosphoadenosine 5'-Diphosphoribose	NA	DRUGBANK	DB03461	0		Nicotinamide adenine dinucleotide phosphate. A coenzyme composed of ribosylnicotinamide 5&#39;-phosphate (NMN) coupled by pyrophosphate linkage to the 5&#39;-phosphate adenosine 2&#39;,5&#39;-bisphosphate. It serves as an electron carrier in a number of reactions, being alternately oxidized (NADP+) and reduced (NADPH). (Dorland, 27th ed)	N/A			2'-Monophosphoadenosine 5'-Diphosphoribose	2,4-dienoyl-CoA reductase, mitochondrial	NA	HGNC_SYMBOL	DECR1	0		NA
2'-Monophosphoadenosine 5'-Diphosphoribose	NA	DRUGBANK	DB03461	0		Nicotinamide adenine dinucleotide phosphate. A coenzyme composed of ribosylnicotinamide 5&#39;-phosphate (NMN) coupled by pyrophosphate linkage to the 5&#39;-phosphate adenosine 2&#39;,5&#39;-bisphosphate. It serves as an electron carrier in a number of reactions, being alternately oxidized (NADP+) and reduced (NADPH). (Dorland, 27th ed)	N/A			2'-Monophosphoadenosine 5'-Diphosphoribose	NADPH:adrenodoxin oxidoreductase, mitochondrial	NA	HGNC_SYMBOL	FDXR	0		PUBMED:10592235
Chenodeoxycholic acid	NA	DRUGBANK	DB06777	0		Chenodeoxycholic acid (or Chenodiol) is an epimer of ursodeoxycholic acid (DB01586). Chenodeoxycholic acid is a bile acid naturally found in the body. It works by dissolving the cholesterol that makes gallstones and inhibiting production of cholesterol in the liver and absorption in the intestines, which helps to decrease the formation of gallstones. It can also reduce the amount of other bile ac…	N/A			Chenodeoxycholic acid	Aldo-keto reductase family 1 member C2	NA	HGNC_SYMBOL	AKR1C2	0		PUBMED:8486699
Epitestosterone	NA	DRUGBANK	DB07768	0		Epitestosterone is the 17-alpha isomer of testosterone, derived from pregnenolone via the delta5-steroid pathway, and via 5-androstene-3-beta,17-alpha-diol. Epitestosterone acts as an antiandrogen in various target tissues. The ratio between testosterone/epitestosterone is used to monitor anabolic drug abuse.	N/A			Epitestosterone	Aldo-keto reductase family 1 member C2	NA	HGNC_SYMBOL	AKR1C2	0		PUBMED:10592235
NADH	NA	DRUGBANK	DB00157	0		NADH is the reduced form of NAD+, and NAD+ is the oxidized form of NADH, a coenzyme composed of ribosylnicotinamide 5'-diphosphate coupled to adenosine 5'-phosphate by pyrophosphate linkage. It is found widely in nature and is involved in numerous enzymatic reactions in which it serves as an electron carrier by being alternately oxidized (NAD+) and reduced (NADH). It forms NADP with the addition …	N/A			NADH	Steroid 17-alpha-hydroxylase/17,20 lyase	NA	HGNC_SYMBOL	CYP17A1	0		PUBMED:17595315
NADH	NA	DRUGBANK	DB00157	0		NADH is the reduced form of NAD+, and NAD+ is the oxidized form of NADH, a coenzyme composed of ribosylnicotinamide 5'-diphosphate coupled to adenosine 5'-phosphate by pyrophosphate linkage. It is found widely in nature and is involved in numerous enzymatic reactions in which it serves as an electron carrier by being alternately oxidized (NAD+) and reduced (NADH). It forms NADP with the addition …	N/A			NADH	Methylsterol monooxygenase 1	NA	HGNC_SYMBOL	MSMO1	0		PUBMED:17139284;PUBMED:17016423
NADH	NA	DRUGBANK	DB00157	0		NADH is the reduced form of NAD+, and NAD+ is the oxidized form of NADH, a coenzyme composed of ribosylnicotinamide 5'-diphosphate coupled to adenosine 5'-phosphate by pyrophosphate linkage. It is found widely in nature and is involved in numerous enzymatic reactions in which it serves as an electron carrier by being alternately oxidized (NAD+) and reduced (NADH). It forms NADP with the addition …	N/A			NADH	Dihydrolipoyllysine-residue acetyltransferase component of pyruvate dehydrogenase complex, mitochondrial	NA	HGNC_SYMBOL	DLAT	0		PUBMED:16368957;PUBMED:17139284;PUBMED:17016423
NADH	NA	DRUGBANK	DB00157	0		NADH is the reduced form of NAD+, and NAD+ is the oxidized form of NADH, a coenzyme composed of ribosylnicotinamide 5'-diphosphate coupled to adenosine 5'-phosphate by pyrophosphate linkage. It is found widely in nature and is involved in numerous enzymatic reactions in which it serves as an electron carrier by being alternately oxidized (NAD+) and reduced (NADH). It forms NADP with the addition …	N/A			NADH	NADH dehydrogenase [ubiquinone] iron-sulfur protein 8, mitochondrial	NA	HGNC_SYMBOL	NDUFS8	0		PUBMED:17139284;PUBMED:9576793;PUBMED:9837812;PUBMED:17016423;PUBMED:11086155
NADH	NA	DRUGBANK	DB00157	0		NADH is the reduced form of NAD+, and NAD+ is the oxidized form of NADH, a coenzyme composed of ribosylnicotinamide 5'-diphosphate coupled to adenosine 5'-phosphate by pyrophosphate linkage. It is found widely in nature and is involved in numerous enzymatic reactions in which it serves as an electron carrier by being alternately oxidized (NAD+) and reduced (NADH). It forms NADP with the addition …	N/A			NADH	NADH dehydrogenase [ubiquinone] iron-sulfur protein 6, mitochondrial	NA	HGNC_SYMBOL	NDUFS6	0		PUBMED:17139284;PUBMED:17016423
NADH	NA	DRUGBANK	DB00157	0		NADH is the reduced form of NAD+, and NAD+ is the oxidized form of NADH, a coenzyme composed of ribosylnicotinamide 5'-diphosphate coupled to adenosine 5'-phosphate by pyrophosphate linkage. It is found widely in nature and is involved in numerous enzymatic reactions in which it serves as an electron carrier by being alternately oxidized (NAD+) and reduced (NADH). It forms NADP with the addition …	N/A			NADH	NADH dehydrogenase [ubiquinone] flavoprotein 2, mitochondrial	NA	HGNC_SYMBOL	NDUFV2	0		PUBMED:17139284;PUBMED:17016423;PUBMED:10716640
NADH	NA	DRUGBANK	DB00157	0		NADH is the reduced form of NAD+, and NAD+ is the oxidized form of NADH, a coenzyme composed of ribosylnicotinamide 5'-diphosphate coupled to adenosine 5'-phosphate by pyrophosphate linkage. It is found widely in nature and is involved in numerous enzymatic reactions in which it serves as an electron carrier by being alternately oxidized (NAD+) and reduced (NADH). It forms NADP with the addition …	N/A			NADH	NADH dehydrogenase [ubiquinone] flavoprotein 1, mitochondrial	NA	HGNC_SYMBOL	NDUFV1	0		PUBMED:17139284;PUBMED:14662656;PUBMED:17016423;PUBMED:9571201;PUBMED:8288251
NADH	NA	DRUGBANK	DB00157	0		NADH is the reduced form of NAD+, and NAD+ is the oxidized form of NADH, a coenzyme composed of ribosylnicotinamide 5'-diphosphate coupled to adenosine 5'-phosphate by pyrophosphate linkage. It is found widely in nature and is involved in numerous enzymatic reactions in which it serves as an electron carrier by being alternately oxidized (NAD+) and reduced (NADH). It forms NADP with the addition …	N/A			NADH	NADH dehydrogenase [ubiquinone] iron-sulfur protein 4, mitochondrial	NA	HGNC_SYMBOL	NDUFS4	0		PUBMED:11181577;PUBMED:17139284;PUBMED:11860175;PUBMED:17016423;PUBMED:11864782
NADH	NA	DRUGBANK	DB00157	0		NADH is the reduced form of NAD+, and NAD+ is the oxidized form of NADH, a coenzyme composed of ribosylnicotinamide 5'-diphosphate coupled to adenosine 5'-phosphate by pyrophosphate linkage. It is found widely in nature and is involved in numerous enzymatic reactions in which it serves as an electron carrier by being alternately oxidized (NAD+) and reduced (NADH). It forms NADP with the addition …	N/A			NADH	NADH dehydrogenase [ubiquinone] iron-sulfur protein 5	NA	HGNC_SYMBOL	NDUFS5	0		PUBMED:17139284;PUBMED:17016423;PUBMED:10070614
NADH	NA	DRUGBANK	DB00157	0		NADH is the reduced form of NAD+, and NAD+ is the oxidized form of NADH, a coenzyme composed of ribosylnicotinamide 5'-diphosphate coupled to adenosine 5'-phosphate by pyrophosphate linkage. It is found widely in nature and is involved in numerous enzymatic reactions in which it serves as an electron carrier by being alternately oxidized (NAD+) and reduced (NADH). It forms NADP with the addition …	N/A			NADH	NADH dehydrogenase [ubiquinone] 1 alpha subcomplex subunit 12	NA	HGNC_SYMBOL	NDUFA12	0		PUBMED:17139284;PUBMED:17016423
NADH	NA	DRUGBANK	DB00157	0		NADH is the reduced form of NAD+, and NAD+ is the oxidized form of NADH, a coenzyme composed of ribosylnicotinamide 5'-diphosphate coupled to adenosine 5'-phosphate by pyrophosphate linkage. It is found widely in nature and is involved in numerous enzymatic reactions in which it serves as an electron carrier by being alternately oxidized (NAD+) and reduced (NADH). It forms NADP with the addition …	N/A			NADH	Glutathione reductase, mitochondrial	NA	HGNC_SYMBOL	GSR	0		PUBMED:17540766;PUBMED:17053903;PUBMED:17565998;PUBMED:17502280;PUBMED:17550271
NADH	NA	DRUGBANK	DB00157	0		NADH is the reduced form of NAD+, and NAD+ is the oxidized form of NADH, a coenzyme composed of ribosylnicotinamide 5'-diphosphate coupled to adenosine 5'-phosphate by pyrophosphate linkage. It is found widely in nature and is involved in numerous enzymatic reactions in which it serves as an electron carrier by being alternately oxidized (NAD+) and reduced (NADH). It forms NADP with the addition …	N/A			NADH	NADH dehydrogenase [ubiquinone] iron-sulfur protein 3, mitochondrial	NA	HGNC_SYMBOL	NDUFS3	0		PUBMED:17139284;PUBMED:17016423
NADH	NA	DRUGBANK	DB00157	0		NADH is the reduced form of NAD+, and NAD+ is the oxidized form of NADH, a coenzyme composed of ribosylnicotinamide 5'-diphosphate coupled to adenosine 5'-phosphate by pyrophosphate linkage. It is found widely in nature and is involved in numerous enzymatic reactions in which it serves as an electron carrier by being alternately oxidized (NAD+) and reduced (NADH). It forms NADP with the addition …	N/A			NADH	Dihydrolipoyl dehydrogenase, mitochondrial	NA	HGNC_SYMBOL	DLD	0		PUBMED:17017892;PUBMED:17314104;PUBMED:17315258
NADH	NA	DRUGBANK	DB00157	0		NADH is the reduced form of NAD+, and NAD+ is the oxidized form of NADH, a coenzyme composed of ribosylnicotinamide 5'-diphosphate coupled to adenosine 5'-phosphate by pyrophosphate linkage. It is found widely in nature and is involved in numerous enzymatic reactions in which it serves as an electron carrier by being alternately oxidized (NAD+) and reduced (NADH). It forms NADP with the addition …	N/A			NADH	NADH dehydrogenase [ubiquinone] flavoprotein 3, mitochondrial	NA	HGNC_SYMBOL	NDUFV3	0		PUBMED:17139284;PUBMED:17016423
NADH	NA	DRUGBANK	DB00157	0		NADH is the reduced form of NAD+, and NAD+ is the oxidized form of NADH, a coenzyme composed of ribosylnicotinamide 5'-diphosphate coupled to adenosine 5'-phosphate by pyrophosphate linkage. It is found widely in nature and is involved in numerous enzymatic reactions in which it serves as an electron carrier by being alternately oxidized (NAD+) and reduced (NADH). It forms NADP with the addition …	N/A			NADH	NADH dehydrogenase [ubiquinone] 1 beta subcomplex subunit 6	NA	HGNC_SYMBOL	NDUFB6	0		PUBMED:17139284;PUBMED:17016423
NADH	NA	DRUGBANK	DB00157	0		NADH is the reduced form of NAD+, and NAD+ is the oxidized form of NADH, a coenzyme composed of ribosylnicotinamide 5'-diphosphate coupled to adenosine 5'-phosphate by pyrophosphate linkage. It is found widely in nature and is involved in numerous enzymatic reactions in which it serves as an electron carrier by being alternately oxidized (NAD+) and reduced (NADH). It forms NADP with the addition …	N/A			NADH	NADH dehydrogenase [ubiquinone] 1 subunit C1, mitochondrial	NA	HGNC_SYMBOL	NDUFC1	0		PUBMED:17139284;PUBMED:17016423
NADH	NA	DRUGBANK	DB00157	0		NADH is the reduced form of NAD+, and NAD+ is the oxidized form of NADH, a coenzyme composed of ribosylnicotinamide 5'-diphosphate coupled to adenosine 5'-phosphate by pyrophosphate linkage. It is found widely in nature and is involved in numerous enzymatic reactions in which it serves as an electron carrier by being alternately oxidized (NAD+) and reduced (NADH). It forms NADP with the addition …	N/A			NADH	NADH dehydrogenase [ubiquinone] 1 beta subcomplex subunit 5, mitochondrial	NA	HGNC_SYMBOL	NDUFB5	0		PUBMED:17139284;PUBMED:17016423
NADH	NA	DRUGBANK	DB00157	0		NADH is the reduced form of NAD+, and NAD+ is the oxidized form of NADH, a coenzyme composed of ribosylnicotinamide 5'-diphosphate coupled to adenosine 5'-phosphate by pyrophosphate linkage. It is found widely in nature and is involved in numerous enzymatic reactions in which it serves as an electron carrier by being alternately oxidized (NAD+) and reduced (NADH). It forms NADP with the addition …	N/A			NADH	NADH dehydrogenase [ubiquinone] iron-sulfur protein 2, mitochondrial	NA	HGNC_SYMBOL	NDUFS2	0		PUBMED:17139284;PUBMED:17016423
NADH	NA	DRUGBANK	DB00157	0		NADH is the reduced form of NAD+, and NAD+ is the oxidized form of NADH, a coenzyme composed of ribosylnicotinamide 5'-diphosphate coupled to adenosine 5'-phosphate by pyrophosphate linkage. It is found widely in nature and is involved in numerous enzymatic reactions in which it serves as an electron carrier by being alternately oxidized (NAD+) and reduced (NADH). It forms NADP with the addition …	N/A			NADH	NADH dehydrogenase [ubiquinone] 1 beta subcomplex subunit 9	NA	HGNC_SYMBOL	NDUFB9	0		PUBMED:17139284;PUBMED:17016423
NADH	NA	DRUGBANK	DB00157	0		NADH is the reduced form of NAD+, and NAD+ is the oxidized form of NADH, a coenzyme composed of ribosylnicotinamide 5'-diphosphate coupled to adenosine 5'-phosphate by pyrophosphate linkage. It is found widely in nature and is involved in numerous enzymatic reactions in which it serves as an electron carrier by being alternately oxidized (NAD+) and reduced (NADH). It forms NADP with the addition …	N/A			NADH	NADH dehydrogenase [ubiquinone] 1 beta subcomplex subunit 7	NA	HGNC_SYMBOL	NDUFB7	0		PUBMED:17139284;PUBMED:17016423;PUBMED:11864782
NADH	NA	DRUGBANK	DB00157	0		NADH is the reduced form of NAD+, and NAD+ is the oxidized form of NADH, a coenzyme composed of ribosylnicotinamide 5'-diphosphate coupled to adenosine 5'-phosphate by pyrophosphate linkage. It is found widely in nature and is involved in numerous enzymatic reactions in which it serves as an electron carrier by being alternately oxidized (NAD+) and reduced (NADH). It forms NADP with the addition …	N/A			NADH	NADH dehydrogenase [ubiquinone] 1 beta subcomplex subunit 2, mitochondrial	NA	HGNC_SYMBOL	NDUFB2	0		PUBMED:17139284;PUBMED:17016423
NADH	NA	DRUGBANK	DB00157	0		NADH is the reduced form of NAD+, and NAD+ is the oxidized form of NADH, a coenzyme composed of ribosylnicotinamide 5'-diphosphate coupled to adenosine 5'-phosphate by pyrophosphate linkage. It is found widely in nature and is involved in numerous enzymatic reactions in which it serves as an electron carrier by being alternately oxidized (NAD+) and reduced (NADH). It forms NADP with the addition …	N/A			NADH	NADH dehydrogenase [ubiquinone] 1 beta subcomplex subunit 3	NA	HGNC_SYMBOL	NDUFB3	0		PUBMED:17139284;PUBMED:17016423
NADH	NA	DRUGBANK	DB00157	0		NADH is the reduced form of NAD+, and NAD+ is the oxidized form of NADH, a coenzyme composed of ribosylnicotinamide 5'-diphosphate coupled to adenosine 5'-phosphate by pyrophosphate linkage. It is found widely in nature and is involved in numerous enzymatic reactions in which it serves as an electron carrier by being alternately oxidized (NAD+) and reduced (NADH). It forms NADP with the addition …	N/A			NADH	NADH dehydrogenase [ubiquinone] 1 beta subcomplex subunit 4	NA	HGNC_SYMBOL	NDUFB4	0		PUBMED:17139284;PUBMED:17016423
NADH	NA	DRUGBANK	DB00157	0		NADH is the reduced form of NAD+, and NAD+ is the oxidized form of NADH, a coenzyme composed of ribosylnicotinamide 5'-diphosphate coupled to adenosine 5'-phosphate by pyrophosphate linkage. It is found widely in nature and is involved in numerous enzymatic reactions in which it serves as an electron carrier by being alternately oxidized (NAD+) and reduced (NADH). It forms NADP with the addition …	N/A			NADH	NADH dehydrogenase [ubiquinone] 1 beta subcomplex subunit 10	NA	HGNC_SYMBOL	NDUFB10	0		PUBMED:17139284;PUBMED:17016423
NADH	NA	DRUGBANK	DB00157	0		NADH is the reduced form of NAD+, and NAD+ is the oxidized form of NADH, a coenzyme composed of ribosylnicotinamide 5'-diphosphate coupled to adenosine 5'-phosphate by pyrophosphate linkage. It is found widely in nature and is involved in numerous enzymatic reactions in which it serves as an electron carrier by being alternately oxidized (NAD+) and reduced (NADH). It forms NADP with the addition …	N/A			NADH	NADH-ubiquinone oxidoreductase 75 kDa subunit, mitochondrial	NA	HGNC_SYMBOL	NDUFS1	0		PUBMED:17139284;PUBMED:17016423
NADH	NA	DRUGBANK	DB00157	0		NADH is the reduced form of NAD+, and NAD+ is the oxidized form of NADH, a coenzyme composed of ribosylnicotinamide 5'-diphosphate coupled to adenosine 5'-phosphate by pyrophosphate linkage. It is found widely in nature and is involved in numerous enzymatic reactions in which it serves as an electron carrier by being alternately oxidized (NAD+) and reduced (NADH). It forms NADP with the addition …	N/A			NADH	NADH dehydrogenase [ubiquinone] 1 beta subcomplex subunit 1	NA	HGNC_SYMBOL	NDUFB1	0		PUBMED:17139284;PUBMED:17016423
NADH	NA	DRUGBANK	DB00157	0		NADH is the reduced form of NAD+, and NAD+ is the oxidized form of NADH, a coenzyme composed of ribosylnicotinamide 5'-diphosphate coupled to adenosine 5'-phosphate by pyrophosphate linkage. It is found widely in nature and is involved in numerous enzymatic reactions in which it serves as an electron carrier by being alternately oxidized (NAD+) and reduced (NADH). It forms NADP with the addition …	N/A			NADH	NADH dehydrogenase [ubiquinone] 1 subunit C2	NA	HGNC_SYMBOL	NDUFC2	0		PUBMED:16898010;PUBMED:17015645;PUBMED:17496098;PUBMED:17513495;PUBMED:17614984
NADH	NA	DRUGBANK	DB00157	0		NADH is the reduced form of NAD+, and NAD+ is the oxidized form of NADH, a coenzyme composed of ribosylnicotinamide 5'-diphosphate coupled to adenosine 5'-phosphate by pyrophosphate linkage. It is found widely in nature and is involved in numerous enzymatic reactions in which it serves as an electron carrier by being alternately oxidized (NAD+) and reduced (NADH). It forms NADP with the addition …	N/A			NADH	NADH dehydrogenase [ubiquinone] 1 beta subcomplex subunit 8, mitochondrial	NA	HGNC_SYMBOL	NDUFB8	0		PUBMED:17139284;PUBMED:17016423
NADH	NA	DRUGBANK	DB00157	0		NADH is the reduced form of NAD+, and NAD+ is the oxidized form of NADH, a coenzyme composed of ribosylnicotinamide 5'-diphosphate coupled to adenosine 5'-phosphate by pyrophosphate linkage. It is found widely in nature and is involved in numerous enzymatic reactions in which it serves as an electron carrier by being alternately oxidized (NAD+) and reduced (NADH). It forms NADP with the addition …	N/A			NADH	NADH dehydrogenase [ubiquinone] 1 alpha subcomplex subunit 3	NA	HGNC_SYMBOL	NDUFA3	0		PUBMED:17139284;PUBMED:17016423
NADH	NA	DRUGBANK	DB00157	0		NADH is the reduced form of NAD+, and NAD+ is the oxidized form of NADH, a coenzyme composed of ribosylnicotinamide 5'-diphosphate coupled to adenosine 5'-phosphate by pyrophosphate linkage. It is found widely in nature and is involved in numerous enzymatic reactions in which it serves as an electron carrier by being alternately oxidized (NAD+) and reduced (NADH). It forms NADP with the addition …	N/A			NADH	NADH dehydrogenase [ubiquinone] 1 alpha subcomplex subunit 8	NA	HGNC_SYMBOL	NDUFA8	0		PUBMED:17139284;PUBMED:17016423;PUBMED:9860297
NADH	NA	DRUGBANK	DB00157	0		NADH is the reduced form of NAD+, and NAD+ is the oxidized form of NADH, a coenzyme composed of ribosylnicotinamide 5'-diphosphate coupled to adenosine 5'-phosphate by pyrophosphate linkage. It is found widely in nature and is involved in numerous enzymatic reactions in which it serves as an electron carrier by being alternately oxidized (NAD+) and reduced (NADH). It forms NADP with the addition …	N/A			NADH	NADH dehydrogenase [ubiquinone] 1 alpha subcomplex subunit 2	NA	HGNC_SYMBOL	NDUFA2	0		PUBMED:17139284;PUBMED:17016423
NADH	NA	DRUGBANK	DB00157	0		NADH is the reduced form of NAD+, and NAD+ is the oxidized form of NADH, a coenzyme composed of ribosylnicotinamide 5'-diphosphate coupled to adenosine 5'-phosphate by pyrophosphate linkage. It is found widely in nature and is involved in numerous enzymatic reactions in which it serves as an electron carrier by being alternately oxidized (NAD+) and reduced (NADH). It forms NADP with the addition …	N/A			NADH	Acyl carrier protein, mitochondrial	NA	HGNC_SYMBOL	NDUFAB1	0		PUBMED:17139284;PUBMED:17016423
NADH	NA	DRUGBANK	DB00157	0		NADH is the reduced form of NAD+, and NAD+ is the oxidized form of NADH, a coenzyme composed of ribosylnicotinamide 5'-diphosphate coupled to adenosine 5'-phosphate by pyrophosphate linkage. It is found widely in nature and is involved in numerous enzymatic reactions in which it serves as an electron carrier by being alternately oxidized (NAD+) and reduced (NADH). It forms NADP with the addition …	N/A			NADH	NADH dehydrogenase [ubiquinone] 1 alpha subcomplex subunit 6	NA	HGNC_SYMBOL	NDUFA6	0		PUBMED:17139284;PUBMED:17016423
NADH	NA	DRUGBANK	DB00157	0		NADH is the reduced form of NAD+, and NAD+ is the oxidized form of NADH, a coenzyme composed of ribosylnicotinamide 5'-diphosphate coupled to adenosine 5'-phosphate by pyrophosphate linkage. It is found widely in nature and is involved in numerous enzymatic reactions in which it serves as an electron carrier by being alternately oxidized (NAD+) and reduced (NADH). It forms NADP with the addition …	N/A			NADH	NADH dehydrogenase [ubiquinone] 1 alpha subcomplex subunit 4	NA	HGNC_SYMBOL	NDUFA4	0		PUBMED:17139284;PUBMED:17016423
NADH	NA	DRUGBANK	DB00157	0		NADH is the reduced form of NAD+, and NAD+ is the oxidized form of NADH, a coenzyme composed of ribosylnicotinamide 5'-diphosphate coupled to adenosine 5'-phosphate by pyrophosphate linkage. It is found widely in nature and is involved in numerous enzymatic reactions in which it serves as an electron carrier by being alternately oxidized (NAD+) and reduced (NADH). It forms NADP with the addition …	N/A			NADH	NADH dehydrogenase [ubiquinone] 1 alpha subcomplex subunit 1	NA	HGNC_SYMBOL	NDUFA1	0		PUBMED:17139284;PUBMED:17016423;PUBMED:11864782;PUBMED:10200266
NADH	NA	DRUGBANK	DB00157	0		NADH is the reduced form of NAD+, and NAD+ is the oxidized form of NADH, a coenzyme composed of ribosylnicotinamide 5'-diphosphate coupled to adenosine 5'-phosphate by pyrophosphate linkage. It is found widely in nature and is involved in numerous enzymatic reactions in which it serves as an electron carrier by being alternately oxidized (NAD+) and reduced (NADH). It forms NADP with the addition …	N/A			NADH	NADH dehydrogenase [ubiquinone] 1 alpha subcomplex subunit 7	NA	HGNC_SYMBOL	NDUFA7	0		PUBMED:17139284;PUBMED:17016423
NADH	NA	DRUGBANK	DB00157	0		NADH is the reduced form of NAD+, and NAD+ is the oxidized form of NADH, a coenzyme composed of ribosylnicotinamide 5'-diphosphate coupled to adenosine 5'-phosphate by pyrophosphate linkage. It is found widely in nature and is involved in numerous enzymatic reactions in which it serves as an electron carrier by being alternately oxidized (NAD+) and reduced (NADH). It forms NADP with the addition …	N/A			NADH	NADH dehydrogenase [ubiquinone] 1 alpha subcomplex subunit 10, mitochondrial	NA	HGNC_SYMBOL	NDUFA10	0		PUBMED:17139284;PUBMED:17016423
NADH	NA	DRUGBANK	DB00157	0		NADH is the reduced form of NAD+, and NAD+ is the oxidized form of NADH, a coenzyme composed of ribosylnicotinamide 5'-diphosphate coupled to adenosine 5'-phosphate by pyrophosphate linkage. It is found widely in nature and is involved in numerous enzymatic reactions in which it serves as an electron carrier by being alternately oxidized (NAD+) and reduced (NADH). It forms NADP with the addition …	N/A			NADH	NADH dehydrogenase [ubiquinone] 1 alpha subcomplex subunit 9, mitochondrial	NA	HGNC_SYMBOL	NDUFA9	0		PUBMED:17499024;PUBMED:17323923;PUBMED:17530440;PUBMED:17132781;PUBMED:17260964
NADH	NA	DRUGBANK	DB00157	0		NADH is the reduced form of NAD+, and NAD+ is the oxidized form of NADH, a coenzyme composed of ribosylnicotinamide 5'-diphosphate coupled to adenosine 5'-phosphate by pyrophosphate linkage. It is found widely in nature and is involved in numerous enzymatic reactions in which it serves as an electron carrier by being alternately oxidized (NAD+) and reduced (NADH). It forms NADP with the addition …	N/A			NADH	NADH dehydrogenase [ubiquinone] 1 alpha subcomplex subunit 5	NA	HGNC_SYMBOL	NDUFA5	0		PUBMED:17444656;PUBMED:17209562
NADH	NA	DRUGBANK	DB00157	0		NADH is the reduced form of NAD+, and NAD+ is the oxidized form of NADH, a coenzyme composed of ribosylnicotinamide 5'-diphosphate coupled to adenosine 5'-phosphate by pyrophosphate linkage. It is found widely in nature and is involved in numerous enzymatic reactions in which it serves as an electron carrier by being alternately oxidized (NAD+) and reduced (NADH). It forms NADP with the addition …	N/A			NADH	NAD(P) transhydrogenase, mitochondrial	NA	HGNC_SYMBOL	NNT	0		PUBMED:17216441
NADH	NA	DRUGBANK	DB00157	0		NADH is the reduced form of NAD+, and NAD+ is the oxidized form of NADH, a coenzyme composed of ribosylnicotinamide 5'-diphosphate coupled to adenosine 5'-phosphate by pyrophosphate linkage. It is found widely in nature and is involved in numerous enzymatic reactions in which it serves as an electron carrier by being alternately oxidized (NAD+) and reduced (NADH). It forms NADP with the addition …	N/A			NADH	NADH dehydrogenase [ubiquinone] 1 alpha subcomplex subunit 11	NA	HGNC_SYMBOL	NDUFA11	0		PUBMED:17139284;PUBMED:17016423
NADH	NA	DRUGBANK	DB00157	0		NADH is the reduced form of NAD+, and NAD+ is the oxidized form of NADH, a coenzyme composed of ribosylnicotinamide 5'-diphosphate coupled to adenosine 5'-phosphate by pyrophosphate linkage. It is found widely in nature and is involved in numerous enzymatic reactions in which it serves as an electron carrier by being alternately oxidized (NAD+) and reduced (NADH). It forms NADP with the addition …	N/A			NADH	NADH dehydrogenase [ubiquinone] iron-sulfur protein 7, mitochondrial	NA	HGNC_SYMBOL	NDUFS7	0		PUBMED:17139284;PUBMED:10097178;PUBMED:8938450;PUBMED:17016423;PUBMED:8369340
NADH	NA	DRUGBANK	DB00157	0		NADH is the reduced form of NAD+, and NAD+ is the oxidized form of NADH, a coenzyme composed of ribosylnicotinamide 5'-diphosphate coupled to adenosine 5'-phosphate by pyrophosphate linkage. It is found widely in nature and is involved in numerous enzymatic reactions in which it serves as an electron carrier by being alternately oxidized (NAD+) and reduced (NADH). It forms NADP with the addition …	N/A			NADH	7-dehydrocholesterol reductase	NA	HGNC_SYMBOL	DHCR7	0		PUBMED:17139284;PUBMED:17016423
NADH	NA	DRUGBANK	DB00157	0		NADH is the reduced form of NAD+, and NAD+ is the oxidized form of NADH, a coenzyme composed of ribosylnicotinamide 5'-diphosphate coupled to adenosine 5'-phosphate by pyrophosphate linkage. It is found widely in nature and is involved in numerous enzymatic reactions in which it serves as an electron carrier by being alternately oxidized (NAD+) and reduced (NADH). It forms NADP with the addition …	N/A			NADH	2-oxoglutarate dehydrogenase, mitochondrial	NA	HGNC_SYMBOL	OGDH	0		PUBMED:17668068
NADH	NA	DRUGBANK	DB00157	0		NADH is the reduced form of NAD+, and NAD+ is the oxidized form of NADH, a coenzyme composed of ribosylnicotinamide 5'-diphosphate coupled to adenosine 5'-phosphate by pyrophosphate linkage. It is found widely in nature and is involved in numerous enzymatic reactions in which it serves as an electron carrier by being alternately oxidized (NAD+) and reduced (NADH). It forms NADP with the addition …	N/A			NADH	Short-chain specific acyl-CoA dehydrogenase, mitochondrial	NA	HGNC_SYMBOL	ACADS	0		PUBMED:17139284;PUBMED:17016423
NADH	NA	DRUGBANK	DB00157	0		NADH is the reduced form of NAD+, and NAD+ is the oxidized form of NADH, a coenzyme composed of ribosylnicotinamide 5'-diphosphate coupled to adenosine 5'-phosphate by pyrophosphate linkage. It is found widely in nature and is involved in numerous enzymatic reactions in which it serves as an electron carrier by being alternately oxidized (NAD+) and reduced (NADH). It forms NADP with the addition …	N/A			NADH	Pyruvate dehydrogenase E1 component subunit alpha, somatic form, mitochondrial	NA	HGNC_SYMBOL	PDHA1	0		PUBMED:17139284;PUBMED:17016423
NADH	NA	DRUGBANK	DB00157	0		NADH is the reduced form of NAD+, and NAD+ is the oxidized form of NADH, a coenzyme composed of ribosylnicotinamide 5'-diphosphate coupled to adenosine 5'-phosphate by pyrophosphate linkage. It is found widely in nature and is involved in numerous enzymatic reactions in which it serves as an electron carrier by being alternately oxidized (NAD+) and reduced (NADH). It forms NADP with the addition …	N/A			NADH	Pyruvate dehydrogenase E1 component subunit beta, mitochondrial	NA	HGNC_SYMBOL	PDHB	0		PUBMED:17139284;PUBMED:17016423;PUBMED:1116996
NADH	NA	DRUGBANK	DB00157	0		NADH is the reduced form of NAD+, and NAD+ is the oxidized form of NADH, a coenzyme composed of ribosylnicotinamide 5'-diphosphate coupled to adenosine 5'-phosphate by pyrophosphate linkage. It is found widely in nature and is involved in numerous enzymatic reactions in which it serves as an electron carrier by being alternately oxidized (NAD+) and reduced (NADH). It forms NADP with the addition …	N/A			NADH	Glutamate dehydrogenase 1, mitochondrial	NA	HGNC_SYMBOL	GLUD1	0		PUBMED:17139284;PUBMED:17016423
NADH	NA	DRUGBANK	DB00157	0		NADH is the reduced form of NAD+, and NAD+ is the oxidized form of NADH, a coenzyme composed of ribosylnicotinamide 5'-diphosphate coupled to adenosine 5'-phosphate by pyrophosphate linkage. It is found widely in nature and is involved in numerous enzymatic reactions in which it serves as an electron carrier by being alternately oxidized (NAD+) and reduced (NADH). It forms NADP with the addition …	N/A			NADH	Sterol-4-alpha-carboxylate 3-dehydrogenase, decarboxylating	NA	HGNC_SYMBOL	NSDHL	0		PUBMED:17139284;PUBMED:17016423;PUBMED:15805545
NADH	NA	DRUGBANK	DB00157	0		NADH is the reduced form of NAD+, and NAD+ is the oxidized form of NADH, a coenzyme composed of ribosylnicotinamide 5'-diphosphate coupled to adenosine 5'-phosphate by pyrophosphate linkage. It is found widely in nature and is involved in numerous enzymatic reactions in which it serves as an electron carrier by being alternately oxidized (NAD+) and reduced (NADH). It forms NADP with the addition …	N/A			NADH	Aldo-keto reductase family 1 member C2	NA	HGNC_SYMBOL	AKR1C2	0		PUBMED:12810547;PUBMED:17139284;PUBMED:17016423;PUBMED:12416991
NADH	NA	DRUGBANK	DB00157	0		NADH is the reduced form of NAD+, and NAD+ is the oxidized form of NADH, a coenzyme composed of ribosylnicotinamide 5'-diphosphate coupled to adenosine 5'-phosphate by pyrophosphate linkage. It is found widely in nature and is involved in numerous enzymatic reactions in which it serves as an electron carrier by being alternately oxidized (NAD+) and reduced (NADH). It forms NADP with the addition …	N/A			NADH	Aldehyde dehydrogenase, mitochondrial	NA	HGNC_SYMBOL	ALDH2	0		PUBMED:17488809;PUBMED:16961761
NADH	NA	DRUGBANK	DB00157	0		NADH is the reduced form of NAD+, and NAD+ is the oxidized form of NADH, a coenzyme composed of ribosylnicotinamide 5'-diphosphate coupled to adenosine 5'-phosphate by pyrophosphate linkage. It is found widely in nature and is involved in numerous enzymatic reactions in which it serves as an electron carrier by being alternately oxidized (NAD+) and reduced (NADH). It forms NADP with the addition …	N/A			NADH	3 beta-hydroxysteroid dehydrogenase/Delta 5-->4-isomerase type 2	NA	HGNC_SYMBOL	HSD3B2	0		PUBMED:3476810;PUBMED:17139284;PUBMED:17016423;PUBMED:1911436;PUBMED:239964
NADH	NA	DRUGBANK	DB00157	0		NADH is the reduced form of NAD+, and NAD+ is the oxidized form of NADH, a coenzyme composed of ribosylnicotinamide 5'-diphosphate coupled to adenosine 5'-phosphate by pyrophosphate linkage. It is found widely in nature and is involved in numerous enzymatic reactions in which it serves as an electron carrier by being alternately oxidized (NAD+) and reduced (NADH). It forms NADP with the addition …	N/A			NADH	Aldo-keto reductase family 1 member C3	NA	HGNC_SYMBOL	AKR1C3	0		PUBMED:17139284;PUBMED:17016423;PUBMED:2146972;PUBMED:2615366;PUBMED:6584048
NADH	NA	DRUGBANK	DB00157	0		NADH is the reduced form of NAD+, and NAD+ is the oxidized form of NADH, a coenzyme composed of ribosylnicotinamide 5'-diphosphate coupled to adenosine 5'-phosphate by pyrophosphate linkage. It is found widely in nature and is involved in numerous enzymatic reactions in which it serves as an electron carrier by being alternately oxidized (NAD+) and reduced (NADH). It forms NADP with the addition …	N/A			NADH	Estradiol 17-beta-dehydrogenase 2	NA	HGNC_SYMBOL	HSD17B2	0		PUBMED:17139284;PUBMED:17016423;PUBMED:2615366;PUBMED:3463506;PUBMED:8529651
NADH	NA	DRUGBANK	DB00157	0		NADH is the reduced form of NAD+, and NAD+ is the oxidized form of NADH, a coenzyme composed of ribosylnicotinamide 5'-diphosphate coupled to adenosine 5'-phosphate by pyrophosphate linkage. It is found widely in nature and is involved in numerous enzymatic reactions in which it serves as an electron carrier by being alternately oxidized (NAD+) and reduced (NADH). It forms NADP with the addition …	N/A			NADH	Estradiol 17-beta-dehydrogenase 1	NA	HGNC_SYMBOL	HSD17B1	0		PUBMED:17139284;PUBMED:17016423;PUBMED:3164265;PUBMED:2615366;PUBMED:3463506
NADH	NA	DRUGBANK	DB00157	0		NADH is the reduced form of NAD+, and NAD+ is the oxidized form of NADH, a coenzyme composed of ribosylnicotinamide 5'-diphosphate coupled to adenosine 5'-phosphate by pyrophosphate linkage. It is found widely in nature and is involved in numerous enzymatic reactions in which it serves as an electron carrier by being alternately oxidized (NAD+) and reduced (NADH). It forms NADP with the addition …	N/A			NADH	Isocitrate dehydrogenase [NAD] subunit alpha, mitochondrial	NA	HGNC_SYMBOL	IDH3A	0		PUBMED:17139284;PUBMED:17016423;PUBMED:4292141;PUBMED:4380379;PUBMED:13152105
NADH	NA	DRUGBANK	DB00157	0		NADH is the reduced form of NAD+, and NAD+ is the oxidized form of NADH, a coenzyme composed of ribosylnicotinamide 5'-diphosphate coupled to adenosine 5'-phosphate by pyrophosphate linkage. It is found widely in nature and is involved in numerous enzymatic reactions in which it serves as an electron carrier by being alternately oxidized (NAD+) and reduced (NADH). It forms NADP with the addition …	N/A			NADH	Isocitrate dehydrogenase [NAD] subunit beta, mitochondrial	NA	HGNC_SYMBOL	IDH3B	0		PUBMED:17139284;PUBMED:17016423;PUBMED:4292141;PUBMED:14189899;PUBMED:4380379
NADH	NA	DRUGBANK	DB00157	0		NADH is the reduced form of NAD+, and NAD+ is the oxidized form of NADH, a coenzyme composed of ribosylnicotinamide 5'-diphosphate coupled to adenosine 5'-phosphate by pyrophosphate linkage. It is found widely in nature and is involved in numerous enzymatic reactions in which it serves as an electron carrier by being alternately oxidized (NAD+) and reduced (NADH). It forms NADP with the addition …	N/A			NADH	Isocitrate dehydrogenase [NAD] subunit gamma, mitochondrial	NA	HGNC_SYMBOL	IDH3G	0		PUBMED:17139284;PUBMED:17016423;PUBMED:4292141;PUBMED:14189899;PUBMED:4380379
NADH	NA	DRUGBANK	DB00157	0		NADH is the reduced form of NAD+, and NAD+ is the oxidized form of NADH, a coenzyme composed of ribosylnicotinamide 5'-diphosphate coupled to adenosine 5'-phosphate by pyrophosphate linkage. It is found widely in nature and is involved in numerous enzymatic reactions in which it serves as an electron carrier by being alternately oxidized (NAD+) and reduced (NADH). It forms NADP with the addition …	N/A			NADH	3-keto-steroid reductase	NA	HGNC_SYMBOL	HSD17B7	0		PUBMED:17139284;PUBMED:17016423
NADH	NA	DRUGBANK	DB00157	0		NADH is the reduced form of NAD+, and NAD+ is the oxidized form of NADH, a coenzyme composed of ribosylnicotinamide 5'-diphosphate coupled to adenosine 5'-phosphate by pyrophosphate linkage. It is found widely in nature and is involved in numerous enzymatic reactions in which it serves as an electron carrier by being alternately oxidized (NAD+) and reduced (NADH). It forms NADP with the addition …	N/A			NADH	3-hydroxy-3-methylglutaryl-coenzyme A reductase	NA	HGNC_SYMBOL	HMGCR	0		PUBMED:17139284;PUBMED:15755483;PUBMED:14511985;PUBMED:17016423;PUBMED:15152097
NADH	NA	DRUGBANK	DB00157	0		NADH is the reduced form of NAD+, and NAD+ is the oxidized form of NADH, a coenzyme composed of ribosylnicotinamide 5'-diphosphate coupled to adenosine 5'-phosphate by pyrophosphate linkage. It is found widely in nature and is involved in numerous enzymatic reactions in which it serves as an electron carrier by being alternately oxidized (NAD+) and reduced (NADH). It forms NADP with the addition …	N/A			NADH	D-beta-hydroxybutyrate dehydrogenase, mitochondrial	NA	HGNC_SYMBOL	BDH1	0		PUBMED:17139284;PUBMED:8533882;PUBMED:17016423;PUBMED:38961;PUBMED:2550053
NADH	NA	DRUGBANK	DB00157	0		NADH is the reduced form of NAD+, and NAD+ is the oxidized form of NADH, a coenzyme composed of ribosylnicotinamide 5'-diphosphate coupled to adenosine 5'-phosphate by pyrophosphate linkage. It is found widely in nature and is involved in numerous enzymatic reactions in which it serves as an electron carrier by being alternately oxidized (NAD+) and reduced (NADH). It forms NADP with the addition …	N/A			NADH	Hydroxyacyl-coenzyme A dehydrogenase, mitochondrial	NA	HGNC_SYMBOL	HADH	0		PUBMED:17202348
NADH	NA	DRUGBANK	DB00157	0		NADH is the reduced form of NAD+, and NAD+ is the oxidized form of NADH, a coenzyme composed of ribosylnicotinamide 5'-diphosphate coupled to adenosine 5'-phosphate by pyrophosphate linkage. It is found widely in nature and is involved in numerous enzymatic reactions in which it serves as an electron carrier by being alternately oxidized (NAD+) and reduced (NADH). It forms NADP with the addition …	N/A			NADH	Peroxisomal multifunctional enzyme type 2	NA	HGNC_SYMBOL	HSD17B4	0		PUBMED:17139284;PUBMED:12517343;PUBMED:17016423
NADH	NA	DRUGBANK	DB00157	0		NADH is the reduced form of NAD+, and NAD+ is the oxidized form of NADH, a coenzyme composed of ribosylnicotinamide 5'-diphosphate coupled to adenosine 5'-phosphate by pyrophosphate linkage. It is found widely in nature and is involved in numerous enzymatic reactions in which it serves as an electron carrier by being alternately oxidized (NAD+) and reduced (NADH). It forms NADP with the addition …	N/A			NADH	Malate dehydrogenase, mitochondrial	NA	HGNC_SYMBOL	MDH2	0		PUBMED:17619232;PUBMED:17603759;PUBMED:16898590;PUBMED:17203264;PUBMED:17487443
NADH	NA	DRUGBANK	DB00157	0		NADH is the reduced form of NAD+, and NAD+ is the oxidized form of NADH, a coenzyme composed of ribosylnicotinamide 5'-diphosphate coupled to adenosine 5'-phosphate by pyrophosphate linkage. It is found widely in nature and is involved in numerous enzymatic reactions in which it serves as an electron carrier by being alternately oxidized (NAD+) and reduced (NADH). It forms NADP with the addition …	N/A			NADH	Aldose reductase	NA	HGNC_SYMBOL	AKR1B1	0		PUBMED:17222174;PUBMED:17508915
NADH	NA	DRUGBANK	DB00157	0		NADH is the reduced form of NAD+, and NAD+ is the oxidized form of NADH, a coenzyme composed of ribosylnicotinamide 5'-diphosphate coupled to adenosine 5'-phosphate by pyrophosphate linkage. It is found widely in nature and is involved in numerous enzymatic reactions in which it serves as an electron carrier by being alternately oxidized (NAD+) and reduced (NADH). It forms NADP with the addition …	N/A			NADH	Glycerol-3-phosphate dehydrogenase [NAD(+)], cytoplasmic	NA	HGNC_SYMBOL	GPD1	0		PUBMED:17088060
Ursodeoxycholic acid	NA	DRUGBANK	DB01586	0		Ursodeoxycholic acid is an epimer of [chenodeoxycholic acid]. It is a mammalian bile acid found first in the bear and is apparently either a precursor or a product of chenodeoxycholate. Its administration changes the composition of bile and may dissolve gallstones. It is used as a cholagogue and choleretic.	N/A			Ursodeoxycholic acid	Aldo-keto reductase family 1 member C2	NA	HGNC_SYMBOL	AKR1C2	0		PUBMED:17139284;PUBMED:17016423;PUBMED:19747134
(7R,12R,13R)-13-formyl-12,14-dihydroxy-3,5,7-trimethyltetradeca-2,4-dienoic acid	NA	DRUGBANK	DB07740	0		NA	N/A			(7R,12R,13R)-13-formyl-12,14-dihydroxy-3,5,7-trimethyltetradeca-2,4-dienoic acid	Hydroxymethylglutaryl-CoA synthase, cytoplasmic	NA	HGNC_SYMBOL	HMGCS1	0		PUBMED:10592235
Lanosterol	NA	DRUGBANK	DB03696	0		NA	N/A			Lanosterol	Lanosterol synthase	NA	HGNC_SYMBOL	LSS	0		PUBMED:17139284;PUBMED:17016423
R048-8071	NA	DRUGBANK	DB02016	0		NA	N/A			R048-8071	Lanosterol synthase	NA	HGNC_SYMBOL	LSS	0		PUBMED:17139284;PUBMED:17016423
Glycine	NA	DRUGBANK	DB00145	0		A non-essential amino acid. It is found primarily in gelatin and silk fibroin and used therapeutically as a nutrient. It is also a fast inhibitory neurotransmitter.	N/A			Glycine	Bile acid-CoA:amino acid N-acyltransferase	NA	HGNC_SYMBOL	BAAT	0		PUBMED:17416343;PUBMED:16931649;PUBMED:17379925;PUBMED:17256745
3r-Hydroxydecanoyl-Coa	NA	DRUGBANK	DB03192	0		NA	N/A			3r-Hydroxydecanoyl-Coa	Peroxisomal multifunctional enzyme type 2	NA	HGNC_SYMBOL	HSD17B4	0		PUBMED:17139284;PUBMED:10592235;PUBMED:17016423
NADH	NA	DRUGBANK	DB00157	0		NADH is the reduced form of NAD+, and NAD+ is the oxidized form of NADH, a coenzyme composed of ribosylnicotinamide 5'-diphosphate coupled to adenosine 5'-phosphate by pyrophosphate linkage. It is found widely in nature and is involved in numerous enzymatic reactions in which it serves as an electron carrier by being alternately oxidized (NAD+) and reduced (NADH). It forms NADP with the addition …	N/A			NADH	Steroid 17-alpha-hydroxylase/17,20 lyase	NA	HGNC_SYMBOL	CYP17A1	0		PUBMED:17595315
NADH	NA	DRUGBANK	DB00157	0		NADH is the reduced form of NAD+, and NAD+ is the oxidized form of NADH, a coenzyme composed of ribosylnicotinamide 5'-diphosphate coupled to adenosine 5'-phosphate by pyrophosphate linkage. It is found widely in nature and is involved in numerous enzymatic reactions in which it serves as an electron carrier by being alternately oxidized (NAD+) and reduced (NADH). It forms NADP with the addition …	N/A			NADH	Methylsterol monooxygenase 1	NA	HGNC_SYMBOL	MSMO1	0		PUBMED:17139284;PUBMED:17016423
NADH	NA	DRUGBANK	DB00157	0		NADH is the reduced form of NAD+, and NAD+ is the oxidized form of NADH, a coenzyme composed of ribosylnicotinamide 5'-diphosphate coupled to adenosine 5'-phosphate by pyrophosphate linkage. It is found widely in nature and is involved in numerous enzymatic reactions in which it serves as an electron carrier by being alternately oxidized (NAD+) and reduced (NADH). It forms NADP with the addition …	N/A			NADH	Dihydrolipoyllysine-residue acetyltransferase component of pyruvate dehydrogenase complex, mitochondrial	NA	HGNC_SYMBOL	DLAT	0		PUBMED:16368957;PUBMED:17139284;PUBMED:17016423
NADH	NA	DRUGBANK	DB00157	0		NADH is the reduced form of NAD+, and NAD+ is the oxidized form of NADH, a coenzyme composed of ribosylnicotinamide 5'-diphosphate coupled to adenosine 5'-phosphate by pyrophosphate linkage. It is found widely in nature and is involved in numerous enzymatic reactions in which it serves as an electron carrier by being alternately oxidized (NAD+) and reduced (NADH). It forms NADP with the addition …	N/A			NADH	NADH dehydrogenase [ubiquinone] iron-sulfur protein 8, mitochondrial	NA	HGNC_SYMBOL	NDUFS8	0		PUBMED:17139284;PUBMED:9576793;PUBMED:9837812;PUBMED:17016423;PUBMED:11086155
NADH	NA	DRUGBANK	DB00157	0		NADH is the reduced form of NAD+, and NAD+ is the oxidized form of NADH, a coenzyme composed of ribosylnicotinamide 5'-diphosphate coupled to adenosine 5'-phosphate by pyrophosphate linkage. It is found widely in nature and is involved in numerous enzymatic reactions in which it serves as an electron carrier by being alternately oxidized (NAD+) and reduced (NADH). It forms NADP with the addition …	N/A			NADH	NADH dehydrogenase [ubiquinone] iron-sulfur protein 6, mitochondrial	NA	HGNC_SYMBOL	NDUFS6	0		PUBMED:17139284;PUBMED:17016423
NADH	NA	DRUGBANK	DB00157	0		NADH is the reduced form of NAD+, and NAD+ is the oxidized form of NADH, a coenzyme composed of ribosylnicotinamide 5'-diphosphate coupled to adenosine 5'-phosphate by pyrophosphate linkage. It is found widely in nature and is involved in numerous enzymatic reactions in which it serves as an electron carrier by being alternately oxidized (NAD+) and reduced (NADH). It forms NADP with the addition …	N/A			NADH	NADH dehydrogenase [ubiquinone] flavoprotein 2, mitochondrial	NA	HGNC_SYMBOL	NDUFV2	0		PUBMED:17139284;PUBMED:17016423;PUBMED:10716640
NADH	NA	DRUGBANK	DB00157	0		NADH is the reduced form of NAD+, and NAD+ is the oxidized form of NADH, a coenzyme composed of ribosylnicotinamide 5'-diphosphate coupled to adenosine 5'-phosphate by pyrophosphate linkage. It is found widely in nature and is involved in numerous enzymatic reactions in which it serves as an electron carrier by being alternately oxidized (NAD+) and reduced (NADH). It forms NADP with the addition …	N/A			NADH	NADH dehydrogenase [ubiquinone] flavoprotein 1, mitochondrial	NA	HGNC_SYMBOL	NDUFV1	0		PUBMED:17139284;PUBMED:14662656;PUBMED:17016423;PUBMED:9571201;PUBMED:8288251
NADH	NA	DRUGBANK	DB00157	0		NADH is the reduced form of NAD+, and NAD+ is the oxidized form of NADH, a coenzyme composed of ribosylnicotinamide 5'-diphosphate coupled to adenosine 5'-phosphate by pyrophosphate linkage. It is found widely in nature and is involved in numerous enzymatic reactions in which it serves as an electron carrier by being alternately oxidized (NAD+) and reduced (NADH). It forms NADP with the addition …	N/A			NADH	NADH dehydrogenase [ubiquinone] iron-sulfur protein 4, mitochondrial	NA	HGNC_SYMBOL	NDUFS4	0		PUBMED:11181577;PUBMED:17139284;PUBMED:11860175;PUBMED:17016423;PUBMED:11864782
NADH	NA	DRUGBANK	DB00157	0		NADH is the reduced form of NAD+, and NAD+ is the oxidized form of NADH, a coenzyme composed of ribosylnicotinamide 5'-diphosphate coupled to adenosine 5'-phosphate by pyrophosphate linkage. It is found widely in nature and is involved in numerous enzymatic reactions in which it serves as an electron carrier by being alternately oxidized (NAD+) and reduced (NADH). It forms NADP with the addition …	N/A			NADH	NADH dehydrogenase [ubiquinone] iron-sulfur protein 5	NA	HGNC_SYMBOL	NDUFS5	0		PUBMED:17139284;PUBMED:17016423;PUBMED:10070614
NADH	NA	DRUGBANK	DB00157	0		NADH is the reduced form of NAD+, and NAD+ is the oxidized form of NADH, a coenzyme composed of ribosylnicotinamide 5'-diphosphate coupled to adenosine 5'-phosphate by pyrophosphate linkage. It is found widely in nature and is involved in numerous enzymatic reactions in which it serves as an electron carrier by being alternately oxidized (NAD+) and reduced (NADH). It forms NADP with the addition …	N/A			NADH	NADH dehydrogenase [ubiquinone] 1 alpha subcomplex subunit 12	NA	HGNC_SYMBOL	NDUFA12	0		PUBMED:17139284;PUBMED:17016423
NADH	NA	DRUGBANK	DB00157	0		NADH is the reduced form of NAD+, and NAD+ is the oxidized form of NADH, a coenzyme composed of ribosylnicotinamide 5'-diphosphate coupled to adenosine 5'-phosphate by pyrophosphate linkage. It is found widely in nature and is involved in numerous enzymatic reactions in which it serves as an electron carrier by being alternately oxidized (NAD+) and reduced (NADH). It forms NADP with the addition …	N/A			NADH	Glutathione reductase, mitochondrial	NA	HGNC_SYMBOL	GSR	0		PUBMED:17540766;PUBMED:17053903;PUBMED:17565998;PUBMED:17502280;PUBMED:17550271
NADH	NA	DRUGBANK	DB00157	0		NADH is the reduced form of NAD+, and NAD+ is the oxidized form of NADH, a coenzyme composed of ribosylnicotinamide 5'-diphosphate coupled to adenosine 5'-phosphate by pyrophosphate linkage. It is found widely in nature and is involved in numerous enzymatic reactions in which it serves as an electron carrier by being alternately oxidized (NAD+) and reduced (NADH). It forms NADP with the addition …	N/A			NADH	NADH dehydrogenase [ubiquinone] iron-sulfur protein 3, mitochondrial	NA	HGNC_SYMBOL	NDUFS3	0		PUBMED:17139284;PUBMED:17016423
NADH	NA	DRUGBANK	DB00157	0		NADH is the reduced form of NAD+, and NAD+ is the oxidized form of NADH, a coenzyme composed of ribosylnicotinamide 5'-diphosphate coupled to adenosine 5'-phosphate by pyrophosphate linkage. It is found widely in nature and is involved in numerous enzymatic reactions in which it serves as an electron carrier by being alternately oxidized (NAD+) and reduced (NADH). It forms NADP with the addition …	N/A			NADH	Dihydrolipoyl dehydrogenase, mitochondrial	NA	HGNC_SYMBOL	DLD	0		PUBMED:17017892;PUBMED:17314104;PUBMED:17315258
NADH	NA	DRUGBANK	DB00157	0		NADH is the reduced form of NAD+, and NAD+ is the oxidized form of NADH, a coenzyme composed of ribosylnicotinamide 5'-diphosphate coupled to adenosine 5'-phosphate by pyrophosphate linkage. It is found widely in nature and is involved in numerous enzymatic reactions in which it serves as an electron carrier by being alternately oxidized (NAD+) and reduced (NADH). It forms NADP with the addition …	N/A			NADH	NADH dehydrogenase [ubiquinone] flavoprotein 3, mitochondrial	NA	HGNC_SYMBOL	NDUFV3	0		PUBMED:17139284;PUBMED:17016423
NADH	NA	DRUGBANK	DB00157	0		NADH is the reduced form of NAD+, and NAD+ is the oxidized form of NADH, a coenzyme composed of ribosylnicotinamide 5'-diphosphate coupled to adenosine 5'-phosphate by pyrophosphate linkage. It is found widely in nature and is involved in numerous enzymatic reactions in which it serves as an electron carrier by being alternately oxidized (NAD+) and reduced (NADH). It forms NADP with the addition …	N/A			NADH	NADH dehydrogenase [ubiquinone] 1 beta subcomplex subunit 6	NA	HGNC_SYMBOL	NDUFB6	0		PUBMED:17139284;PUBMED:17016423
NADH	NA	DRUGBANK	DB00157	0		NADH is the reduced form of NAD+, and NAD+ is the oxidized form of NADH, a coenzyme composed of ribosylnicotinamide 5'-diphosphate coupled to adenosine 5'-phosphate by pyrophosphate linkage. It is found widely in nature and is involved in numerous enzymatic reactions in which it serves as an electron carrier by being alternately oxidized (NAD+) and reduced (NADH). It forms NADP with the addition …	N/A			NADH	NADH dehydrogenase [ubiquinone] 1 subunit C1, mitochondrial	NA	HGNC_SYMBOL	NDUFC1	0		PUBMED:17139284;PUBMED:17016423
NADH	NA	DRUGBANK	DB00157	0		NADH is the reduced form of NAD+, and NAD+ is the oxidized form of NADH, a coenzyme composed of ribosylnicotinamide 5'-diphosphate coupled to adenosine 5'-phosphate by pyrophosphate linkage. It is found widely in nature and is involved in numerous enzymatic reactions in which it serves as an electron carrier by being alternately oxidized (NAD+) and reduced (NADH). It forms NADP with the addition …	N/A			NADH	NADH dehydrogenase [ubiquinone] 1 beta subcomplex subunit 5, mitochondrial	NA	HGNC_SYMBOL	NDUFB5	0		PUBMED:17139284;PUBMED:17016423
NADH	NA	DRUGBANK	DB00157	0		NADH is the reduced form of NAD+, and NAD+ is the oxidized form of NADH, a coenzyme composed of ribosylnicotinamide 5'-diphosphate coupled to adenosine 5'-phosphate by pyrophosphate linkage. It is found widely in nature and is involved in numerous enzymatic reactions in which it serves as an electron carrier by being alternately oxidized (NAD+) and reduced (NADH). It forms NADP with the addition …	N/A			NADH	NADH dehydrogenase [ubiquinone] iron-sulfur protein 2, mitochondrial	NA	HGNC_SYMBOL	NDUFS2	0		PUBMED:17139284;PUBMED:17016423
NADH	NA	DRUGBANK	DB00157	0		NADH is the reduced form of NAD+, and NAD+ is the oxidized form of NADH, a coenzyme composed of ribosylnicotinamide 5'-diphosphate coupled to adenosine 5'-phosphate by pyrophosphate linkage. It is found widely in nature and is involved in numerous enzymatic reactions in which it serves as an electron carrier by being alternately oxidized (NAD+) and reduced (NADH). It forms NADP with the addition …	N/A			NADH	NADH dehydrogenase [ubiquinone] 1 beta subcomplex subunit 9	NA	HGNC_SYMBOL	NDUFB9	0		PUBMED:17139284;PUBMED:17016423
NADH	NA	DRUGBANK	DB00157	0		NADH is the reduced form of NAD+, and NAD+ is the oxidized form of NADH, a coenzyme composed of ribosylnicotinamide 5'-diphosphate coupled to adenosine 5'-phosphate by pyrophosphate linkage. It is found widely in nature and is involved in numerous enzymatic reactions in which it serves as an electron carrier by being alternately oxidized (NAD+) and reduced (NADH). It forms NADP with the addition …	N/A			NADH	NADH dehydrogenase [ubiquinone] 1 beta subcomplex subunit 7	NA	HGNC_SYMBOL	NDUFB7	0		PUBMED:17139284;PUBMED:17016423;PUBMED:11864782
NADH	NA	DRUGBANK	DB00157	0		NADH is the reduced form of NAD+, and NAD+ is the oxidized form of NADH, a coenzyme composed of ribosylnicotinamide 5'-diphosphate coupled to adenosine 5'-phosphate by pyrophosphate linkage. It is found widely in nature and is involved in numerous enzymatic reactions in which it serves as an electron carrier by being alternately oxidized (NAD+) and reduced (NADH). It forms NADP with the addition …	N/A			NADH	NADH dehydrogenase [ubiquinone] 1 beta subcomplex subunit 2, mitochondrial	NA	HGNC_SYMBOL	NDUFB2	0		PUBMED:17139284;PUBMED:17016423
NADH	NA	DRUGBANK	DB00157	0		NADH is the reduced form of NAD+, and NAD+ is the oxidized form of NADH, a coenzyme composed of ribosylnicotinamide 5'-diphosphate coupled to adenosine 5'-phosphate by pyrophosphate linkage. It is found widely in nature and is involved in numerous enzymatic reactions in which it serves as an electron carrier by being alternately oxidized (NAD+) and reduced (NADH). It forms NADP with the addition …	N/A			NADH	NADH dehydrogenase [ubiquinone] 1 beta subcomplex subunit 3	NA	HGNC_SYMBOL	NDUFB3	0		PUBMED:17139284;PUBMED:17016423
NADH	NA	DRUGBANK	DB00157	0		NADH is the reduced form of NAD+, and NAD+ is the oxidized form of NADH, a coenzyme composed of ribosylnicotinamide 5'-diphosphate coupled to adenosine 5'-phosphate by pyrophosphate linkage. It is found widely in nature and is involved in numerous enzymatic reactions in which it serves as an electron carrier by being alternately oxidized (NAD+) and reduced (NADH). It forms NADP with the addition …	N/A			NADH	NADH dehydrogenase [ubiquinone] 1 beta subcomplex subunit 4	NA	HGNC_SYMBOL	NDUFB4	0		PUBMED:17139284;PUBMED:17016423
NADH	NA	DRUGBANK	DB00157	0		NADH is the reduced form of NAD+, and NAD+ is the oxidized form of NADH, a coenzyme composed of ribosylnicotinamide 5'-diphosphate coupled to adenosine 5'-phosphate by pyrophosphate linkage. It is found widely in nature and is involved in numerous enzymatic reactions in which it serves as an electron carrier by being alternately oxidized (NAD+) and reduced (NADH). It forms NADP with the addition …	N/A			NADH	NADH dehydrogenase [ubiquinone] 1 beta subcomplex subunit 10	NA	HGNC_SYMBOL	NDUFB10	0		PUBMED:17139284;PUBMED:17016423
NADH	NA	DRUGBANK	DB00157	0		NADH is the reduced form of NAD+, and NAD+ is the oxidized form of NADH, a coenzyme composed of ribosylnicotinamide 5'-diphosphate coupled to adenosine 5'-phosphate by pyrophosphate linkage. It is found widely in nature and is involved in numerous enzymatic reactions in which it serves as an electron carrier by being alternately oxidized (NAD+) and reduced (NADH). It forms NADP with the addition …	N/A			NADH	NADH-ubiquinone oxidoreductase 75 kDa subunit, mitochondrial	NA	HGNC_SYMBOL	NDUFS1	0		PUBMED:17139284;PUBMED:17016423
NADH	NA	DRUGBANK	DB00157	0		NADH is the reduced form of NAD+, and NAD+ is the oxidized form of NADH, a coenzyme composed of ribosylnicotinamide 5'-diphosphate coupled to adenosine 5'-phosphate by pyrophosphate linkage. It is found widely in nature and is involved in numerous enzymatic reactions in which it serves as an electron carrier by being alternately oxidized (NAD+) and reduced (NADH). It forms NADP with the addition …	N/A			NADH	NADH dehydrogenase [ubiquinone] 1 beta subcomplex subunit 1	NA	HGNC_SYMBOL	NDUFB1	0		PUBMED:17139284;PUBMED:17016423
NADH	NA	DRUGBANK	DB00157	0		NADH is the reduced form of NAD+, and NAD+ is the oxidized form of NADH, a coenzyme composed of ribosylnicotinamide 5'-diphosphate coupled to adenosine 5'-phosphate by pyrophosphate linkage. It is found widely in nature and is involved in numerous enzymatic reactions in which it serves as an electron carrier by being alternately oxidized (NAD+) and reduced (NADH). It forms NADP with the addition …	N/A			NADH	NADH dehydrogenase [ubiquinone] 1 subunit C2	NA	HGNC_SYMBOL	NDUFC2	0		PUBMED:16898010;PUBMED:17015645;PUBMED:17496098;PUBMED:17513495;PUBMED:17614984
NADH	NA	DRUGBANK	DB00157	0		NADH is the reduced form of NAD+, and NAD+ is the oxidized form of NADH, a coenzyme composed of ribosylnicotinamide 5'-diphosphate coupled to adenosine 5'-phosphate by pyrophosphate linkage. It is found widely in nature and is involved in numerous enzymatic reactions in which it serves as an electron carrier by being alternately oxidized (NAD+) and reduced (NADH). It forms NADP with the addition …	N/A			NADH	NADH dehydrogenase [ubiquinone] 1 beta subcomplex subunit 8, mitochondrial	NA	HGNC_SYMBOL	NDUFB8	0		PUBMED:17139284;PUBMED:17016423
NADH	NA	DRUGBANK	DB00157	0		NADH is the reduced form of NAD+, and NAD+ is the oxidized form of NADH, a coenzyme composed of ribosylnicotinamide 5'-diphosphate coupled to adenosine 5'-phosphate by pyrophosphate linkage. It is found widely in nature and is involved in numerous enzymatic reactions in which it serves as an electron carrier by being alternately oxidized (NAD+) and reduced (NADH). It forms NADP with the addition …	N/A			NADH	NADH dehydrogenase [ubiquinone] 1 alpha subcomplex subunit 3	NA	HGNC_SYMBOL	NDUFA3	0		PUBMED:17139284;PUBMED:17016423
NADH	NA	DRUGBANK	DB00157	0		NADH is the reduced form of NAD+, and NAD+ is the oxidized form of NADH, a coenzyme composed of ribosylnicotinamide 5'-diphosphate coupled to adenosine 5'-phosphate by pyrophosphate linkage. It is found widely in nature and is involved in numerous enzymatic reactions in which it serves as an electron carrier by being alternately oxidized (NAD+) and reduced (NADH). It forms NADP with the addition …	N/A			NADH	NADH dehydrogenase [ubiquinone] 1 alpha subcomplex subunit 8	NA	HGNC_SYMBOL	NDUFA8	0		PUBMED:17139284;PUBMED:17016423;PUBMED:9860297
NADH	NA	DRUGBANK	DB00157	0		NADH is the reduced form of NAD+, and NAD+ is the oxidized form of NADH, a coenzyme composed of ribosylnicotinamide 5'-diphosphate coupled to adenosine 5'-phosphate by pyrophosphate linkage. It is found widely in nature and is involved in numerous enzymatic reactions in which it serves as an electron carrier by being alternately oxidized (NAD+) and reduced (NADH). It forms NADP with the addition …	N/A			NADH	NADH dehydrogenase [ubiquinone] 1 alpha subcomplex subunit 2	NA	HGNC_SYMBOL	NDUFA2	0		PUBMED:17139284;PUBMED:17016423
NADH	NA	DRUGBANK	DB00157	0		NADH is the reduced form of NAD+, and NAD+ is the oxidized form of NADH, a coenzyme composed of ribosylnicotinamide 5'-diphosphate coupled to adenosine 5'-phosphate by pyrophosphate linkage. It is found widely in nature and is involved in numerous enzymatic reactions in which it serves as an electron carrier by being alternately oxidized (NAD+) and reduced (NADH). It forms NADP with the addition …	N/A			NADH	Acyl carrier protein, mitochondrial	NA	HGNC_SYMBOL	NDUFAB1	0		PUBMED:17139284;PUBMED:17016423
NADH	NA	DRUGBANK	DB00157	0		NADH is the reduced form of NAD+, and NAD+ is the oxidized form of NADH, a coenzyme composed of ribosylnicotinamide 5'-diphosphate coupled to adenosine 5'-phosphate by pyrophosphate linkage. It is found widely in nature and is involved in numerous enzymatic reactions in which it serves as an electron carrier by being alternately oxidized (NAD+) and reduced (NADH). It forms NADP with the addition …	N/A			NADH	NADH dehydrogenase [ubiquinone] 1 alpha subcomplex subunit 6	NA	HGNC_SYMBOL	NDUFA6	0		PUBMED:17139284;PUBMED:17016423
NADH	NA	DRUGBANK	DB00157	0		NADH is the reduced form of NAD+, and NAD+ is the oxidized form of NADH, a coenzyme composed of ribosylnicotinamide 5'-diphosphate coupled to adenosine 5'-phosphate by pyrophosphate linkage. It is found widely in nature and is involved in numerous enzymatic reactions in which it serves as an electron carrier by being alternately oxidized (NAD+) and reduced (NADH). It forms NADP with the addition …	N/A			NADH	NADH dehydrogenase [ubiquinone] 1 alpha subcomplex subunit 4	NA	HGNC_SYMBOL	NDUFA4	0		PUBMED:17139284;PUBMED:17016423
NADH	NA	DRUGBANK	DB00157	0		NADH is the reduced form of NAD+, and NAD+ is the oxidized form of NADH, a coenzyme composed of ribosylnicotinamide 5'-diphosphate coupled to adenosine 5'-phosphate by pyrophosphate linkage. It is found widely in nature and is involved in numerous enzymatic reactions in which it serves as an electron carrier by being alternately oxidized (NAD+) and reduced (NADH). It forms NADP with the addition …	N/A			NADH	NADH dehydrogenase [ubiquinone] 1 alpha subcomplex subunit 1	NA	HGNC_SYMBOL	NDUFA1	0		PUBMED:17139284;PUBMED:17016423;PUBMED:11864782;PUBMED:10200266
NADH	NA	DRUGBANK	DB00157	0		NADH is the reduced form of NAD+, and NAD+ is the oxidized form of NADH, a coenzyme composed of ribosylnicotinamide 5'-diphosphate coupled to adenosine 5'-phosphate by pyrophosphate linkage. It is found widely in nature and is involved in numerous enzymatic reactions in which it serves as an electron carrier by being alternately oxidized (NAD+) and reduced (NADH). It forms NADP with the addition …	N/A			NADH	NADH dehydrogenase [ubiquinone] 1 alpha subcomplex subunit 7	NA	HGNC_SYMBOL	NDUFA7	0		PUBMED:17139284;PUBMED:17016423
NADH	NA	DRUGBANK	DB00157	0		NADH is the reduced form of NAD+, and NAD+ is the oxidized form of NADH, a coenzyme composed of ribosylnicotinamide 5'-diphosphate coupled to adenosine 5'-phosphate by pyrophosphate linkage. It is found widely in nature and is involved in numerous enzymatic reactions in which it serves as an electron carrier by being alternately oxidized (NAD+) and reduced (NADH). It forms NADP with the addition …	N/A			NADH	NADH dehydrogenase [ubiquinone] 1 alpha subcomplex subunit 10, mitochondrial	NA	HGNC_SYMBOL	NDUFA10	0		PUBMED:17139284;PUBMED:17016423
NADH	NA	DRUGBANK	DB00157	0		NADH is the reduced form of NAD+, and NAD+ is the oxidized form of NADH, a coenzyme composed of ribosylnicotinamide 5'-diphosphate coupled to adenosine 5'-phosphate by pyrophosphate linkage. It is found widely in nature and is involved in numerous enzymatic reactions in which it serves as an electron carrier by being alternately oxidized (NAD+) and reduced (NADH). It forms NADP with the addition …	N/A			NADH	NADH dehydrogenase [ubiquinone] 1 alpha subcomplex subunit 9, mitochondrial	NA	HGNC_SYMBOL	NDUFA9	0		PUBMED:17499024;PUBMED:17323923;PUBMED:17530440;PUBMED:17132781;PUBMED:17260964
NADH	NA	DRUGBANK	DB00157	0		NADH is the reduced form of NAD+, and NAD+ is the oxidized form of NADH, a coenzyme composed of ribosylnicotinamide 5'-diphosphate coupled to adenosine 5'-phosphate by pyrophosphate linkage. It is found widely in nature and is involved in numerous enzymatic reactions in which it serves as an electron carrier by being alternately oxidized (NAD+) and reduced (NADH). It forms NADP with the addition …	N/A			NADH	NADH dehydrogenase [ubiquinone] 1 alpha subcomplex subunit 5	NA	HGNC_SYMBOL	NDUFA5	0		PUBMED:17444656;PUBMED:17209562
NADH	NA	DRUGBANK	DB00157	0		NADH is the reduced form of NAD+, and NAD+ is the oxidized form of NADH, a coenzyme composed of ribosylnicotinamide 5'-diphosphate coupled to adenosine 5'-phosphate by pyrophosphate linkage. It is found widely in nature and is involved in numerous enzymatic reactions in which it serves as an electron carrier by being alternately oxidized (NAD+) and reduced (NADH). It forms NADP with the addition …	N/A			NADH	NAD(P) transhydrogenase, mitochondrial	NA	HGNC_SYMBOL	NNT	0		PUBMED:17216441
NADH	NA	DRUGBANK	DB00157	0		NADH is the reduced form of NAD+, and NAD+ is the oxidized form of NADH, a coenzyme composed of ribosylnicotinamide 5'-diphosphate coupled to adenosine 5'-phosphate by pyrophosphate linkage. It is found widely in nature and is involved in numerous enzymatic reactions in which it serves as an electron carrier by being alternately oxidized (NAD+) and reduced (NADH). It forms NADP with the addition …	N/A			NADH	NADH dehydrogenase [ubiquinone] 1 alpha subcomplex subunit 11	NA	HGNC_SYMBOL	NDUFA11	0		PUBMED:17139284;PUBMED:17016423
NADH	NA	DRUGBANK	DB00157	0		NADH is the reduced form of NAD+, and NAD+ is the oxidized form of NADH, a coenzyme composed of ribosylnicotinamide 5'-diphosphate coupled to adenosine 5'-phosphate by pyrophosphate linkage. It is found widely in nature and is involved in numerous enzymatic reactions in which it serves as an electron carrier by being alternately oxidized (NAD+) and reduced (NADH). It forms NADP with the addition …	N/A			NADH	NADH dehydrogenase [ubiquinone] iron-sulfur protein 7, mitochondrial	NA	HGNC_SYMBOL	NDUFS7	0		PUBMED:17139284;PUBMED:10097178;PUBMED:8938450;PUBMED:17016423;PUBMED:8369340
NADH	NA	DRUGBANK	DB00157	0		NADH is the reduced form of NAD+, and NAD+ is the oxidized form of NADH, a coenzyme composed of ribosylnicotinamide 5'-diphosphate coupled to adenosine 5'-phosphate by pyrophosphate linkage. It is found widely in nature and is involved in numerous enzymatic reactions in which it serves as an electron carrier by being alternately oxidized (NAD+) and reduced (NADH). It forms NADP with the addition …	N/A			NADH	7-dehydrocholesterol reductase	NA	HGNC_SYMBOL	DHCR7	0		PUBMED:17139284;PUBMED:17016423
NADH	NA	DRUGBANK	DB00157	0		NADH is the reduced form of NAD+, and NAD+ is the oxidized form of NADH, a coenzyme composed of ribosylnicotinamide 5'-diphosphate coupled to adenosine 5'-phosphate by pyrophosphate linkage. It is found widely in nature and is involved in numerous enzymatic reactions in which it serves as an electron carrier by being alternately oxidized (NAD+) and reduced (NADH). It forms NADP with the addition …	N/A			NADH	2-oxoglutarate dehydrogenase, mitochondrial	NA	HGNC_SYMBOL	OGDH	0		PUBMED:17668068
NADH	NA	DRUGBANK	DB00157	0		NADH is the reduced form of NAD+, and NAD+ is the oxidized form of NADH, a coenzyme composed of ribosylnicotinamide 5'-diphosphate coupled to adenosine 5'-phosphate by pyrophosphate linkage. It is found widely in nature and is involved in numerous enzymatic reactions in which it serves as an electron carrier by being alternately oxidized (NAD+) and reduced (NADH). It forms NADP with the addition …	N/A			NADH	Short-chain specific acyl-CoA dehydrogenase, mitochondrial	NA	HGNC_SYMBOL	ACADS	0		PUBMED:17139284;PUBMED:17016423
NADH	NA	DRUGBANK	DB00157	0		NADH is the reduced form of NAD+, and NAD+ is the oxidized form of NADH, a coenzyme composed of ribosylnicotinamide 5'-diphosphate coupled to adenosine 5'-phosphate by pyrophosphate linkage. It is found widely in nature and is involved in numerous enzymatic reactions in which it serves as an electron carrier by being alternately oxidized (NAD+) and reduced (NADH). It forms NADP with the addition …	N/A			NADH	Pyruvate dehydrogenase E1 component subunit alpha, somatic form, mitochondrial	NA	HGNC_SYMBOL	PDHA1	0		PUBMED:17139284;PUBMED:17016423
NADH	NA	DRUGBANK	DB00157	0		NADH is the reduced form of NAD+, and NAD+ is the oxidized form of NADH, a coenzyme composed of ribosylnicotinamide 5'-diphosphate coupled to adenosine 5'-phosphate by pyrophosphate linkage. It is found widely in nature and is involved in numerous enzymatic reactions in which it serves as an electron carrier by being alternately oxidized (NAD+) and reduced (NADH). It forms NADP with the addition …	N/A			NADH	Pyruvate dehydrogenase E1 component subunit beta, mitochondrial	NA	HGNC_SYMBOL	PDHB	0		PUBMED:17139284;PUBMED:17016423;PUBMED:1116996
NADH	NA	DRUGBANK	DB00157	0		NADH is the reduced form of NAD+, and NAD+ is the oxidized form of NADH, a coenzyme composed of ribosylnicotinamide 5'-diphosphate coupled to adenosine 5'-phosphate by pyrophosphate linkage. It is found widely in nature and is involved in numerous enzymatic reactions in which it serves as an electron carrier by being alternately oxidized (NAD+) and reduced (NADH). It forms NADP with the addition …	N/A			NADH	Glutamate dehydrogenase 1, mitochondrial	NA	HGNC_SYMBOL	GLUD1	0		PUBMED:17139284;PUBMED:17016423
NADH	NA	DRUGBANK	DB00157	0		NADH is the reduced form of NAD+, and NAD+ is the oxidized form of NADH, a coenzyme composed of ribosylnicotinamide 5'-diphosphate coupled to adenosine 5'-phosphate by pyrophosphate linkage. It is found widely in nature and is involved in numerous enzymatic reactions in which it serves as an electron carrier by being alternately oxidized (NAD+) and reduced (NADH). It forms NADP with the addition …	N/A			NADH	Sterol-4-alpha-carboxylate 3-dehydrogenase, decarboxylating	NA	HGNC_SYMBOL	NSDHL	0		PUBMED:17139284;PUBMED:17016423;PUBMED:15805545
NADH	NA	DRUGBANK	DB00157	0		NADH is the reduced form of NAD+, and NAD+ is the oxidized form of NADH, a coenzyme composed of ribosylnicotinamide 5'-diphosphate coupled to adenosine 5'-phosphate by pyrophosphate linkage. It is found widely in nature and is involved in numerous enzymatic reactions in which it serves as an electron carrier by being alternately oxidized (NAD+) and reduced (NADH). It forms NADP with the addition …	N/A			NADH	Aldo-keto reductase family 1 member C2	NA	HGNC_SYMBOL	AKR1C2	0		PUBMED:12810547;PUBMED:17139284;PUBMED:17016423;PUBMED:12416991
NADH	NA	DRUGBANK	DB00157	0		NADH is the reduced form of NAD+, and NAD+ is the oxidized form of NADH, a coenzyme composed of ribosylnicotinamide 5'-diphosphate coupled to adenosine 5'-phosphate by pyrophosphate linkage. It is found widely in nature and is involved in numerous enzymatic reactions in which it serves as an electron carrier by being alternately oxidized (NAD+) and reduced (NADH). It forms NADP with the addition …	N/A			NADH	Aldehyde dehydrogenase, mitochondrial	NA	HGNC_SYMBOL	ALDH2	0		PUBMED:17488809;PUBMED:16961761
NADH	NA	DRUGBANK	DB00157	0		NADH is the reduced form of NAD+, and NAD+ is the oxidized form of NADH, a coenzyme composed of ribosylnicotinamide 5'-diphosphate coupled to adenosine 5'-phosphate by pyrophosphate linkage. It is found widely in nature and is involved in numerous enzymatic reactions in which it serves as an electron carrier by being alternately oxidized (NAD+) and reduced (NADH). It forms NADP with the addition …	N/A			NADH	3 beta-hydroxysteroid dehydrogenase/Delta 5-->4-isomerase type 2	NA	HGNC_SYMBOL	HSD3B2	0		PUBMED:3476810;PUBMED:17139284;PUBMED:17016423;PUBMED:1911436;PUBMED:239964
NADH	NA	DRUGBANK	DB00157	0		NADH is the reduced form of NAD+, and NAD+ is the oxidized form of NADH, a coenzyme composed of ribosylnicotinamide 5'-diphosphate coupled to adenosine 5'-phosphate by pyrophosphate linkage. It is found widely in nature and is involved in numerous enzymatic reactions in which it serves as an electron carrier by being alternately oxidized (NAD+) and reduced (NADH). It forms NADP with the addition …	N/A			NADH	Aldo-keto reductase family 1 member C3	NA	HGNC_SYMBOL	AKR1C3	0		PUBMED:17139284;PUBMED:17016423;PUBMED:2146972;PUBMED:2615366;PUBMED:6584048
NADH	NA	DRUGBANK	DB00157	0		NADH is the reduced form of NAD+, and NAD+ is the oxidized form of NADH, a coenzyme composed of ribosylnicotinamide 5'-diphosphate coupled to adenosine 5'-phosphate by pyrophosphate linkage. It is found widely in nature and is involved in numerous enzymatic reactions in which it serves as an electron carrier by being alternately oxidized (NAD+) and reduced (NADH). It forms NADP with the addition …	N/A			NADH	Estradiol 17-beta-dehydrogenase 2	NA	HGNC_SYMBOL	HSD17B2	0		PUBMED:17139284;PUBMED:17016423;PUBMED:2615366;PUBMED:3463506;PUBMED:8529651
NADH	NA	DRUGBANK	DB00157	0		NADH is the reduced form of NAD+, and NAD+ is the oxidized form of NADH, a coenzyme composed of ribosylnicotinamide 5'-diphosphate coupled to adenosine 5'-phosphate by pyrophosphate linkage. It is found widely in nature and is involved in numerous enzymatic reactions in which it serves as an electron carrier by being alternately oxidized (NAD+) and reduced (NADH). It forms NADP with the addition …	N/A			NADH	Estradiol 17-beta-dehydrogenase 1	NA	HGNC_SYMBOL	HSD17B1	0		PUBMED:17139284;PUBMED:17016423;PUBMED:3164265;PUBMED:2615366;PUBMED:3463506
NADH	NA	DRUGBANK	DB00157	0		NADH is the reduced form of NAD+, and NAD+ is the oxidized form of NADH, a coenzyme composed of ribosylnicotinamide 5'-diphosphate coupled to adenosine 5'-phosphate by pyrophosphate linkage. It is found widely in nature and is involved in numerous enzymatic reactions in which it serves as an electron carrier by being alternately oxidized (NAD+) and reduced (NADH). It forms NADP with the addition …	N/A			NADH	Isocitrate dehydrogenase [NAD] subunit alpha, mitochondrial	NA	HGNC_SYMBOL	IDH3A	0		PUBMED:17139284;PUBMED:17016423;PUBMED:4292141;PUBMED:4380379;PUBMED:13152105
NADH	NA	DRUGBANK	DB00157	0		NADH is the reduced form of NAD+, and NAD+ is the oxidized form of NADH, a coenzyme composed of ribosylnicotinamide 5'-diphosphate coupled to adenosine 5'-phosphate by pyrophosphate linkage. It is found widely in nature and is involved in numerous enzymatic reactions in which it serves as an electron carrier by being alternately oxidized (NAD+) and reduced (NADH). It forms NADP with the addition …	N/A			NADH	Isocitrate dehydrogenase [NAD] subunit beta, mitochondrial	NA	HGNC_SYMBOL	IDH3B	0		PUBMED:17139284;PUBMED:17016423;PUBMED:4292141;PUBMED:14189899;PUBMED:4380379
NADH	NA	DRUGBANK	DB00157	0		NADH is the reduced form of NAD+, and NAD+ is the oxidized form of NADH, a coenzyme composed of ribosylnicotinamide 5'-diphosphate coupled to adenosine 5'-phosphate by pyrophosphate linkage. It is found widely in nature and is involved in numerous enzymatic reactions in which it serves as an electron carrier by being alternately oxidized (NAD+) and reduced (NADH). It forms NADP with the addition …	N/A			NADH	Isocitrate dehydrogenase [NAD] subunit gamma, mitochondrial	NA	HGNC_SYMBOL	IDH3G	0		PUBMED:17139284;PUBMED:17016423;PUBMED:4292141;PUBMED:14189899;PUBMED:4380379
NADH	NA	DRUGBANK	DB00157	0		NADH is the reduced form of NAD+, and NAD+ is the oxidized form of NADH, a coenzyme composed of ribosylnicotinamide 5'-diphosphate coupled to adenosine 5'-phosphate by pyrophosphate linkage. It is found widely in nature and is involved in numerous enzymatic reactions in which it serves as an electron carrier by being alternately oxidized (NAD+) and reduced (NADH). It forms NADP with the addition …	N/A			NADH	3-keto-steroid reductase	NA	HGNC_SYMBOL	HSD17B7	0		PUBMED:17139284;PUBMED:17016423
NADH	NA	DRUGBANK	DB00157	0		NADH is the reduced form of NAD+, and NAD+ is the oxidized form of NADH, a coenzyme composed of ribosylnicotinamide 5'-diphosphate coupled to adenosine 5'-phosphate by pyrophosphate linkage. It is found widely in nature and is involved in numerous enzymatic reactions in which it serves as an electron carrier by being alternately oxidized (NAD+) and reduced (NADH). It forms NADP with the addition …	N/A			NADH	3-hydroxy-3-methylglutaryl-coenzyme A reductase	NA	HGNC_SYMBOL	HMGCR	0		PUBMED:17139284;PUBMED:15755483;PUBMED:14511985;PUBMED:17016423;PUBMED:15152097
NADH	NA	DRUGBANK	DB00157	0		NADH is the reduced form of NAD+, and NAD+ is the oxidized form of NADH, a coenzyme composed of ribosylnicotinamide 5'-diphosphate coupled to adenosine 5'-phosphate by pyrophosphate linkage. It is found widely in nature and is involved in numerous enzymatic reactions in which it serves as an electron carrier by being alternately oxidized (NAD+) and reduced (NADH). It forms NADP with the addition …	N/A			NADH	D-beta-hydroxybutyrate dehydrogenase, mitochondrial	NA	HGNC_SYMBOL	BDH1	0		PUBMED:17139284;PUBMED:8533882;PUBMED:17016423;PUBMED:38961;PUBMED:2550053
NADH	NA	DRUGBANK	DB00157	0		NADH is the reduced form of NAD+, and NAD+ is the oxidized form of NADH, a coenzyme composed of ribosylnicotinamide 5'-diphosphate coupled to adenosine 5'-phosphate by pyrophosphate linkage. It is found widely in nature and is involved in numerous enzymatic reactions in which it serves as an electron carrier by being alternately oxidized (NAD+) and reduced (NADH). It forms NADP with the addition …	N/A			NADH	Hydroxyacyl-coenzyme A dehydrogenase, mitochondrial	NA	HGNC_SYMBOL	HADH	0		PUBMED:17202348
NADH	NA	DRUGBANK	DB00157	0		NADH is the reduced form of NAD+, and NAD+ is the oxidized form of NADH, a coenzyme composed of ribosylnicotinamide 5'-diphosphate coupled to adenosine 5'-phosphate by pyrophosphate linkage. It is found widely in nature and is involved in numerous enzymatic reactions in which it serves as an electron carrier by being alternately oxidized (NAD+) and reduced (NADH). It forms NADP with the addition …	N/A			NADH	Peroxisomal multifunctional enzyme type 2	NA	HGNC_SYMBOL	HSD17B4	0		PUBMED:17139284;PUBMED:12517343;PUBMED:17016423
NADH	NA	DRUGBANK	DB00157	0		NADH is the reduced form of NAD+, and NAD+ is the oxidized form of NADH, a coenzyme composed of ribosylnicotinamide 5'-diphosphate coupled to adenosine 5'-phosphate by pyrophosphate linkage. It is found widely in nature and is involved in numerous enzymatic reactions in which it serves as an electron carrier by being alternately oxidized (NAD+) and reduced (NADH). It forms NADP with the addition …	N/A			NADH	Malate dehydrogenase, mitochondrial	NA	HGNC_SYMBOL	MDH2	0		PUBMED:17619232;PUBMED:17603759;PUBMED:16898590;PUBMED:17203264;PUBMED:17487443
NADH	NA	DRUGBANK	DB00157	0		NADH is the reduced form of NAD+, and NAD+ is the oxidized form of NADH, a coenzyme composed of ribosylnicotinamide 5'-diphosphate coupled to adenosine 5'-phosphate by pyrophosphate linkage. It is found widely in nature and is involved in numerous enzymatic reactions in which it serves as an electron carrier by being alternately oxidized (NAD+) and reduced (NADH). It forms NADP with the addition …	N/A			NADH	Aldose reductase	NA	HGNC_SYMBOL	AKR1B1	0		PUBMED:17222174;PUBMED:17508915
NADH	NA	DRUGBANK	DB00157	0		NADH is the reduced form of NAD+, and NAD+ is the oxidized form of NADH, a coenzyme composed of ribosylnicotinamide 5'-diphosphate coupled to adenosine 5'-phosphate by pyrophosphate linkage. It is found widely in nature and is involved in numerous enzymatic reactions in which it serves as an electron carrier by being alternately oxidized (NAD+) and reduced (NADH). It forms NADP with the addition …	N/A			NADH	Glycerol-3-phosphate dehydrogenase [NAD(+)], cytoplasmic	NA	HGNC_SYMBOL	GPD1	0		PUBMED:17088060
NADH	NA	DRUGBANK	DB00157	0		NADH is the reduced form of NAD+, and NAD+ is the oxidized form of NADH, a coenzyme composed of ribosylnicotinamide 5'-diphosphate coupled to adenosine 5'-phosphate by pyrophosphate linkage. It is found widely in nature and is involved in numerous enzymatic reactions in which it serves as an electron carrier by being alternately oxidized (NAD+) and reduced (NADH). It forms NADP with the addition …	N/A			NADH	Steroid 17-alpha-hydroxylase/17,20 lyase	NA	HGNC_SYMBOL	CYP17A1	0		PUBMED:17595315
NADH	NA	DRUGBANK	DB00157	0		NADH is the reduced form of NAD+, and NAD+ is the oxidized form of NADH, a coenzyme composed of ribosylnicotinamide 5'-diphosphate coupled to adenosine 5'-phosphate by pyrophosphate linkage. It is found widely in nature and is involved in numerous enzymatic reactions in which it serves as an electron carrier by being alternately oxidized (NAD+) and reduced (NADH). It forms NADP with the addition …	N/A			NADH	Methylsterol monooxygenase 1	NA	HGNC_SYMBOL	MSMO1	0		PUBMED:17139284;PUBMED:17016423
NADH	NA	DRUGBANK	DB00157	0		NADH is the reduced form of NAD+, and NAD+ is the oxidized form of NADH, a coenzyme composed of ribosylnicotinamide 5'-diphosphate coupled to adenosine 5'-phosphate by pyrophosphate linkage. It is found widely in nature and is involved in numerous enzymatic reactions in which it serves as an electron carrier by being alternately oxidized (NAD+) and reduced (NADH). It forms NADP with the addition …	N/A			NADH	Dihydrolipoyllysine-residue acetyltransferase component of pyruvate dehydrogenase complex, mitochondrial	NA	HGNC_SYMBOL	DLAT	0		PUBMED:16368957;PUBMED:17139284;PUBMED:17016423
NADH	NA	DRUGBANK	DB00157	0		NADH is the reduced form of NAD+, and NAD+ is the oxidized form of NADH, a coenzyme composed of ribosylnicotinamide 5'-diphosphate coupled to adenosine 5'-phosphate by pyrophosphate linkage. It is found widely in nature and is involved in numerous enzymatic reactions in which it serves as an electron carrier by being alternately oxidized (NAD+) and reduced (NADH). It forms NADP with the addition …	N/A			NADH	NADH dehydrogenase [ubiquinone] iron-sulfur protein 8, mitochondrial	NA	HGNC_SYMBOL	NDUFS8	0		PUBMED:17139284;PUBMED:9576793;PUBMED:9837812;PUBMED:17016423;PUBMED:11086155
NADH	NA	DRUGBANK	DB00157	0		NADH is the reduced form of NAD+, and NAD+ is the oxidized form of NADH, a coenzyme composed of ribosylnicotinamide 5'-diphosphate coupled to adenosine 5'-phosphate by pyrophosphate linkage. It is found widely in nature and is involved in numerous enzymatic reactions in which it serves as an electron carrier by being alternately oxidized (NAD+) and reduced (NADH). It forms NADP with the addition …	N/A			NADH	NADH dehydrogenase [ubiquinone] iron-sulfur protein 6, mitochondrial	NA	HGNC_SYMBOL	NDUFS6	0		PUBMED:17139284;PUBMED:17016423
NADH	NA	DRUGBANK	DB00157	0		NADH is the reduced form of NAD+, and NAD+ is the oxidized form of NADH, a coenzyme composed of ribosylnicotinamide 5'-diphosphate coupled to adenosine 5'-phosphate by pyrophosphate linkage. It is found widely in nature and is involved in numerous enzymatic reactions in which it serves as an electron carrier by being alternately oxidized (NAD+) and reduced (NADH). It forms NADP with the addition …	N/A			NADH	NADH dehydrogenase [ubiquinone] flavoprotein 2, mitochondrial	NA	HGNC_SYMBOL	NDUFV2	0		PUBMED:17139284;PUBMED:17016423;PUBMED:10716640
NADH	NA	DRUGBANK	DB00157	0		NADH is the reduced form of NAD+, and NAD+ is the oxidized form of NADH, a coenzyme composed of ribosylnicotinamide 5'-diphosphate coupled to adenosine 5'-phosphate by pyrophosphate linkage. It is found widely in nature and is involved in numerous enzymatic reactions in which it serves as an electron carrier by being alternately oxidized (NAD+) and reduced (NADH). It forms NADP with the addition …	N/A			NADH	NADH dehydrogenase [ubiquinone] flavoprotein 1, mitochondrial	NA	HGNC_SYMBOL	NDUFV1	0		PUBMED:17139284;PUBMED:14662656;PUBMED:17016423;PUBMED:9571201;PUBMED:8288251
NADH	NA	DRUGBANK	DB00157	0		NADH is the reduced form of NAD+, and NAD+ is the oxidized form of NADH, a coenzyme composed of ribosylnicotinamide 5'-diphosphate coupled to adenosine 5'-phosphate by pyrophosphate linkage. It is found widely in nature and is involved in numerous enzymatic reactions in which it serves as an electron carrier by being alternately oxidized (NAD+) and reduced (NADH). It forms NADP with the addition …	N/A			NADH	NADH dehydrogenase [ubiquinone] iron-sulfur protein 4, mitochondrial	NA	HGNC_SYMBOL	NDUFS4	0		PUBMED:11181577;PUBMED:17139284;PUBMED:11860175;PUBMED:17016423;PUBMED:11864782
NADH	NA	DRUGBANK	DB00157	0		NADH is the reduced form of NAD+, and NAD+ is the oxidized form of NADH, a coenzyme composed of ribosylnicotinamide 5'-diphosphate coupled to adenosine 5'-phosphate by pyrophosphate linkage. It is found widely in nature and is involved in numerous enzymatic reactions in which it serves as an electron carrier by being alternately oxidized (NAD+) and reduced (NADH). It forms NADP with the addition …	N/A			NADH	NADH dehydrogenase [ubiquinone] iron-sulfur protein 5	NA	HGNC_SYMBOL	NDUFS5	0		PUBMED:17139284;PUBMED:17016423;PUBMED:10070614
NADH	NA	DRUGBANK	DB00157	0		NADH is the reduced form of NAD+, and NAD+ is the oxidized form of NADH, a coenzyme composed of ribosylnicotinamide 5'-diphosphate coupled to adenosine 5'-phosphate by pyrophosphate linkage. It is found widely in nature and is involved in numerous enzymatic reactions in which it serves as an electron carrier by being alternately oxidized (NAD+) and reduced (NADH). It forms NADP with the addition …	N/A			NADH	NADH dehydrogenase [ubiquinone] 1 alpha subcomplex subunit 12	NA	HGNC_SYMBOL	NDUFA12	0		PUBMED:17139284;PUBMED:17016423
NADH	NA	DRUGBANK	DB00157	0		NADH is the reduced form of NAD+, and NAD+ is the oxidized form of NADH, a coenzyme composed of ribosylnicotinamide 5'-diphosphate coupled to adenosine 5'-phosphate by pyrophosphate linkage. It is found widely in nature and is involved in numerous enzymatic reactions in which it serves as an electron carrier by being alternately oxidized (NAD+) and reduced (NADH). It forms NADP with the addition …	N/A			NADH	Glutathione reductase, mitochondrial	NA	HGNC_SYMBOL	GSR	0		PUBMED:17540766;PUBMED:17053903;PUBMED:17565998;PUBMED:17502280;PUBMED:17550271
NADH	NA	DRUGBANK	DB00157	0		NADH is the reduced form of NAD+, and NAD+ is the oxidized form of NADH, a coenzyme composed of ribosylnicotinamide 5'-diphosphate coupled to adenosine 5'-phosphate by pyrophosphate linkage. It is found widely in nature and is involved in numerous enzymatic reactions in which it serves as an electron carrier by being alternately oxidized (NAD+) and reduced (NADH). It forms NADP with the addition …	N/A			NADH	NADH dehydrogenase [ubiquinone] iron-sulfur protein 3, mitochondrial	NA	HGNC_SYMBOL	NDUFS3	0		PUBMED:17139284;PUBMED:17016423
NADH	NA	DRUGBANK	DB00157	0		NADH is the reduced form of NAD+, and NAD+ is the oxidized form of NADH, a coenzyme composed of ribosylnicotinamide 5'-diphosphate coupled to adenosine 5'-phosphate by pyrophosphate linkage. It is found widely in nature and is involved in numerous enzymatic reactions in which it serves as an electron carrier by being alternately oxidized (NAD+) and reduced (NADH). It forms NADP with the addition …	N/A			NADH	Dihydrolipoyl dehydrogenase, mitochondrial	NA	HGNC_SYMBOL	DLD	0		PUBMED:17017892;PUBMED:17314104;PUBMED:17315258
NADH	NA	DRUGBANK	DB00157	0		NADH is the reduced form of NAD+, and NAD+ is the oxidized form of NADH, a coenzyme composed of ribosylnicotinamide 5'-diphosphate coupled to adenosine 5'-phosphate by pyrophosphate linkage. It is found widely in nature and is involved in numerous enzymatic reactions in which it serves as an electron carrier by being alternately oxidized (NAD+) and reduced (NADH). It forms NADP with the addition …	N/A			NADH	NADH dehydrogenase [ubiquinone] flavoprotein 3, mitochondrial	NA	HGNC_SYMBOL	NDUFV3	0		PUBMED:17139284;PUBMED:17016423
NADH	NA	DRUGBANK	DB00157	0		NADH is the reduced form of NAD+, and NAD+ is the oxidized form of NADH, a coenzyme composed of ribosylnicotinamide 5'-diphosphate coupled to adenosine 5'-phosphate by pyrophosphate linkage. It is found widely in nature and is involved in numerous enzymatic reactions in which it serves as an electron carrier by being alternately oxidized (NAD+) and reduced (NADH). It forms NADP with the addition …	N/A			NADH	NADH dehydrogenase [ubiquinone] 1 beta subcomplex subunit 6	NA	HGNC_SYMBOL	NDUFB6	0		PUBMED:17139284;PUBMED:17016423
NADH	NA	DRUGBANK	DB00157	0		NADH is the reduced form of NAD+, and NAD+ is the oxidized form of NADH, a coenzyme composed of ribosylnicotinamide 5'-diphosphate coupled to adenosine 5'-phosphate by pyrophosphate linkage. It is found widely in nature and is involved in numerous enzymatic reactions in which it serves as an electron carrier by being alternately oxidized (NAD+) and reduced (NADH). It forms NADP with the addition …	N/A			NADH	NADH dehydrogenase [ubiquinone] 1 subunit C1, mitochondrial	NA	HGNC_SYMBOL	NDUFC1	0		PUBMED:17139284;PUBMED:17016423
NADH	NA	DRUGBANK	DB00157	0		NADH is the reduced form of NAD+, and NAD+ is the oxidized form of NADH, a coenzyme composed of ribosylnicotinamide 5'-diphosphate coupled to adenosine 5'-phosphate by pyrophosphate linkage. It is found widely in nature and is involved in numerous enzymatic reactions in which it serves as an electron carrier by being alternately oxidized (NAD+) and reduced (NADH). It forms NADP with the addition …	N/A			NADH	NADH dehydrogenase [ubiquinone] 1 beta subcomplex subunit 5, mitochondrial	NA	HGNC_SYMBOL	NDUFB5	0		PUBMED:17139284;PUBMED:17016423
NADH	NA	DRUGBANK	DB00157	0		NADH is the reduced form of NAD+, and NAD+ is the oxidized form of NADH, a coenzyme composed of ribosylnicotinamide 5'-diphosphate coupled to adenosine 5'-phosphate by pyrophosphate linkage. It is found widely in nature and is involved in numerous enzymatic reactions in which it serves as an electron carrier by being alternately oxidized (NAD+) and reduced (NADH). It forms NADP with the addition …	N/A			NADH	NADH dehydrogenase [ubiquinone] iron-sulfur protein 2, mitochondrial	NA	HGNC_SYMBOL	NDUFS2	0		PUBMED:17139284;PUBMED:17016423
NADH	NA	DRUGBANK	DB00157	0		NADH is the reduced form of NAD+, and NAD+ is the oxidized form of NADH, a coenzyme composed of ribosylnicotinamide 5'-diphosphate coupled to adenosine 5'-phosphate by pyrophosphate linkage. It is found widely in nature and is involved in numerous enzymatic reactions in which it serves as an electron carrier by being alternately oxidized (NAD+) and reduced (NADH). It forms NADP with the addition …	N/A			NADH	NADH dehydrogenase [ubiquinone] 1 beta subcomplex subunit 9	NA	HGNC_SYMBOL	NDUFB9	0		PUBMED:17139284;PUBMED:17016423
NADH	NA	DRUGBANK	DB00157	0		NADH is the reduced form of NAD+, and NAD+ is the oxidized form of NADH, a coenzyme composed of ribosylnicotinamide 5'-diphosphate coupled to adenosine 5'-phosphate by pyrophosphate linkage. It is found widely in nature and is involved in numerous enzymatic reactions in which it serves as an electron carrier by being alternately oxidized (NAD+) and reduced (NADH). It forms NADP with the addition …	N/A			NADH	NADH dehydrogenase [ubiquinone] 1 beta subcomplex subunit 7	NA	HGNC_SYMBOL	NDUFB7	0		PUBMED:17139284;PUBMED:17016423;PUBMED:11864782
NADH	NA	DRUGBANK	DB00157	0		NADH is the reduced form of NAD+, and NAD+ is the oxidized form of NADH, a coenzyme composed of ribosylnicotinamide 5'-diphosphate coupled to adenosine 5'-phosphate by pyrophosphate linkage. It is found widely in nature and is involved in numerous enzymatic reactions in which it serves as an electron carrier by being alternately oxidized (NAD+) and reduced (NADH). It forms NADP with the addition …	N/A			NADH	NADH dehydrogenase [ubiquinone] 1 beta subcomplex subunit 2, mitochondrial	NA	HGNC_SYMBOL	NDUFB2	0		PUBMED:17139284;PUBMED:17016423
NADH	NA	DRUGBANK	DB00157	0		NADH is the reduced form of NAD+, and NAD+ is the oxidized form of NADH, a coenzyme composed of ribosylnicotinamide 5'-diphosphate coupled to adenosine 5'-phosphate by pyrophosphate linkage. It is found widely in nature and is involved in numerous enzymatic reactions in which it serves as an electron carrier by being alternately oxidized (NAD+) and reduced (NADH). It forms NADP with the addition …	N/A			NADH	NADH dehydrogenase [ubiquinone] 1 beta subcomplex subunit 3	NA	HGNC_SYMBOL	NDUFB3	0		PUBMED:17139284;PUBMED:17016423
NADH	NA	DRUGBANK	DB00157	0		NADH is the reduced form of NAD+, and NAD+ is the oxidized form of NADH, a coenzyme composed of ribosylnicotinamide 5'-diphosphate coupled to adenosine 5'-phosphate by pyrophosphate linkage. It is found widely in nature and is involved in numerous enzymatic reactions in which it serves as an electron carrier by being alternately oxidized (NAD+) and reduced (NADH). It forms NADP with the addition …	N/A			NADH	NADH dehydrogenase [ubiquinone] 1 beta subcomplex subunit 4	NA	HGNC_SYMBOL	NDUFB4	0		PUBMED:17139284;PUBMED:17016423
NADH	NA	DRUGBANK	DB00157	0		NADH is the reduced form of NAD+, and NAD+ is the oxidized form of NADH, a coenzyme composed of ribosylnicotinamide 5'-diphosphate coupled to adenosine 5'-phosphate by pyrophosphate linkage. It is found widely in nature and is involved in numerous enzymatic reactions in which it serves as an electron carrier by being alternately oxidized (NAD+) and reduced (NADH). It forms NADP with the addition …	N/A			NADH	NADH dehydrogenase [ubiquinone] 1 beta subcomplex subunit 10	NA	HGNC_SYMBOL	NDUFB10	0		PUBMED:17139284;PUBMED:17016423
NADH	NA	DRUGBANK	DB00157	0		NADH is the reduced form of NAD+, and NAD+ is the oxidized form of NADH, a coenzyme composed of ribosylnicotinamide 5'-diphosphate coupled to adenosine 5'-phosphate by pyrophosphate linkage. It is found widely in nature and is involved in numerous enzymatic reactions in which it serves as an electron carrier by being alternately oxidized (NAD+) and reduced (NADH). It forms NADP with the addition …	N/A			NADH	NADH-ubiquinone oxidoreductase 75 kDa subunit, mitochondrial	NA	HGNC_SYMBOL	NDUFS1	0		PUBMED:17139284;PUBMED:17016423
NADH	NA	DRUGBANK	DB00157	0		NADH is the reduced form of NAD+, and NAD+ is the oxidized form of NADH, a coenzyme composed of ribosylnicotinamide 5'-diphosphate coupled to adenosine 5'-phosphate by pyrophosphate linkage. It is found widely in nature and is involved in numerous enzymatic reactions in which it serves as an electron carrier by being alternately oxidized (NAD+) and reduced (NADH). It forms NADP with the addition …	N/A			NADH	NADH dehydrogenase [ubiquinone] 1 beta subcomplex subunit 1	NA	HGNC_SYMBOL	NDUFB1	0		PUBMED:17139284;PUBMED:17016423
NADH	NA	DRUGBANK	DB00157	0		NADH is the reduced form of NAD+, and NAD+ is the oxidized form of NADH, a coenzyme composed of ribosylnicotinamide 5'-diphosphate coupled to adenosine 5'-phosphate by pyrophosphate linkage. It is found widely in nature and is involved in numerous enzymatic reactions in which it serves as an electron carrier by being alternately oxidized (NAD+) and reduced (NADH). It forms NADP with the addition …	N/A			NADH	NADH dehydrogenase [ubiquinone] 1 subunit C2	NA	HGNC_SYMBOL	NDUFC2	0		PUBMED:16898010;PUBMED:17015645;PUBMED:17496098;PUBMED:17513495;PUBMED:17614984
NADH	NA	DRUGBANK	DB00157	0		NADH is the reduced form of NAD+, and NAD+ is the oxidized form of NADH, a coenzyme composed of ribosylnicotinamide 5'-diphosphate coupled to adenosine 5'-phosphate by pyrophosphate linkage. It is found widely in nature and is involved in numerous enzymatic reactions in which it serves as an electron carrier by being alternately oxidized (NAD+) and reduced (NADH). It forms NADP with the addition …	N/A			NADH	NADH dehydrogenase [ubiquinone] 1 beta subcomplex subunit 8, mitochondrial	NA	HGNC_SYMBOL	NDUFB8	0		PUBMED:17139284;PUBMED:17016423
NADH	NA	DRUGBANK	DB00157	0		NADH is the reduced form of NAD+, and NAD+ is the oxidized form of NADH, a coenzyme composed of ribosylnicotinamide 5'-diphosphate coupled to adenosine 5'-phosphate by pyrophosphate linkage. It is found widely in nature and is involved in numerous enzymatic reactions in which it serves as an electron carrier by being alternately oxidized (NAD+) and reduced (NADH). It forms NADP with the addition …	N/A			NADH	NADH dehydrogenase [ubiquinone] 1 alpha subcomplex subunit 3	NA	HGNC_SYMBOL	NDUFA3	0		PUBMED:17139284;PUBMED:17016423
NADH	NA	DRUGBANK	DB00157	0		NADH is the reduced form of NAD+, and NAD+ is the oxidized form of NADH, a coenzyme composed of ribosylnicotinamide 5'-diphosphate coupled to adenosine 5'-phosphate by pyrophosphate linkage. It is found widely in nature and is involved in numerous enzymatic reactions in which it serves as an electron carrier by being alternately oxidized (NAD+) and reduced (NADH). It forms NADP with the addition …	N/A			NADH	NADH dehydrogenase [ubiquinone] 1 alpha subcomplex subunit 8	NA	HGNC_SYMBOL	NDUFA8	0		PUBMED:17139284;PUBMED:17016423;PUBMED:9860297
NADH	NA	DRUGBANK	DB00157	0		NADH is the reduced form of NAD+, and NAD+ is the oxidized form of NADH, a coenzyme composed of ribosylnicotinamide 5'-diphosphate coupled to adenosine 5'-phosphate by pyrophosphate linkage. It is found widely in nature and is involved in numerous enzymatic reactions in which it serves as an electron carrier by being alternately oxidized (NAD+) and reduced (NADH). It forms NADP with the addition …	N/A			NADH	NADH dehydrogenase [ubiquinone] 1 alpha subcomplex subunit 2	NA	HGNC_SYMBOL	NDUFA2	0		PUBMED:17139284;PUBMED:17016423
NADH	NA	DRUGBANK	DB00157	0		NADH is the reduced form of NAD+, and NAD+ is the oxidized form of NADH, a coenzyme composed of ribosylnicotinamide 5'-diphosphate coupled to adenosine 5'-phosphate by pyrophosphate linkage. It is found widely in nature and is involved in numerous enzymatic reactions in which it serves as an electron carrier by being alternately oxidized (NAD+) and reduced (NADH). It forms NADP with the addition …	N/A			NADH	Acyl carrier protein, mitochondrial	NA	HGNC_SYMBOL	NDUFAB1	0		PUBMED:17139284;PUBMED:17016423
NADH	NA	DRUGBANK	DB00157	0		NADH is the reduced form of NAD+, and NAD+ is the oxidized form of NADH, a coenzyme composed of ribosylnicotinamide 5'-diphosphate coupled to adenosine 5'-phosphate by pyrophosphate linkage. It is found widely in nature and is involved in numerous enzymatic reactions in which it serves as an electron carrier by being alternately oxidized (NAD+) and reduced (NADH). It forms NADP with the addition …	N/A			NADH	NADH dehydrogenase [ubiquinone] 1 alpha subcomplex subunit 6	NA	HGNC_SYMBOL	NDUFA6	0		PUBMED:17139284;PUBMED:17016423
NADH	NA	DRUGBANK	DB00157	0		NADH is the reduced form of NAD+, and NAD+ is the oxidized form of NADH, a coenzyme composed of ribosylnicotinamide 5'-diphosphate coupled to adenosine 5'-phosphate by pyrophosphate linkage. It is found widely in nature and is involved in numerous enzymatic reactions in which it serves as an electron carrier by being alternately oxidized (NAD+) and reduced (NADH). It forms NADP with the addition …	N/A			NADH	NADH dehydrogenase [ubiquinone] 1 alpha subcomplex subunit 4	NA	HGNC_SYMBOL	NDUFA4	0		PUBMED:17139284;PUBMED:17016423
NADH	NA	DRUGBANK	DB00157	0		NADH is the reduced form of NAD+, and NAD+ is the oxidized form of NADH, a coenzyme composed of ribosylnicotinamide 5'-diphosphate coupled to adenosine 5'-phosphate by pyrophosphate linkage. It is found widely in nature and is involved in numerous enzymatic reactions in which it serves as an electron carrier by being alternately oxidized (NAD+) and reduced (NADH). It forms NADP with the addition …	N/A			NADH	NADH dehydrogenase [ubiquinone] 1 alpha subcomplex subunit 1	NA	HGNC_SYMBOL	NDUFA1	0		PUBMED:17139284;PUBMED:17016423;PUBMED:11864782;PUBMED:10200266
NADH	NA	DRUGBANK	DB00157	0		NADH is the reduced form of NAD+, and NAD+ is the oxidized form of NADH, a coenzyme composed of ribosylnicotinamide 5'-diphosphate coupled to adenosine 5'-phosphate by pyrophosphate linkage. It is found widely in nature and is involved in numerous enzymatic reactions in which it serves as an electron carrier by being alternately oxidized (NAD+) and reduced (NADH). It forms NADP with the addition …	N/A			NADH	NADH dehydrogenase [ubiquinone] 1 alpha subcomplex subunit 7	NA	HGNC_SYMBOL	NDUFA7	0		PUBMED:17139284;PUBMED:17016423
NADH	NA	DRUGBANK	DB00157	0		NADH is the reduced form of NAD+, and NAD+ is the oxidized form of NADH, a coenzyme composed of ribosylnicotinamide 5'-diphosphate coupled to adenosine 5'-phosphate by pyrophosphate linkage. It is found widely in nature and is involved in numerous enzymatic reactions in which it serves as an electron carrier by being alternately oxidized (NAD+) and reduced (NADH). It forms NADP with the addition …	N/A			NADH	NADH dehydrogenase [ubiquinone] 1 alpha subcomplex subunit 10, mitochondrial	NA	HGNC_SYMBOL	NDUFA10	0		PUBMED:17139284;PUBMED:17016423
NADH	NA	DRUGBANK	DB00157	0		NADH is the reduced form of NAD+, and NAD+ is the oxidized form of NADH, a coenzyme composed of ribosylnicotinamide 5'-diphosphate coupled to adenosine 5'-phosphate by pyrophosphate linkage. It is found widely in nature and is involved in numerous enzymatic reactions in which it serves as an electron carrier by being alternately oxidized (NAD+) and reduced (NADH). It forms NADP with the addition …	N/A			NADH	NADH dehydrogenase [ubiquinone] 1 alpha subcomplex subunit 9, mitochondrial	NA	HGNC_SYMBOL	NDUFA9	0		PUBMED:17499024;PUBMED:17323923;PUBMED:17530440;PUBMED:17132781;PUBMED:17260964
NADH	NA	DRUGBANK	DB00157	0		NADH is the reduced form of NAD+, and NAD+ is the oxidized form of NADH, a coenzyme composed of ribosylnicotinamide 5'-diphosphate coupled to adenosine 5'-phosphate by pyrophosphate linkage. It is found widely in nature and is involved in numerous enzymatic reactions in which it serves as an electron carrier by being alternately oxidized (NAD+) and reduced (NADH). It forms NADP with the addition …	N/A			NADH	NADH dehydrogenase [ubiquinone] 1 alpha subcomplex subunit 5	NA	HGNC_SYMBOL	NDUFA5	0		PUBMED:17444656;PUBMED:17209562
NADH	NA	DRUGBANK	DB00157	0		NADH is the reduced form of NAD+, and NAD+ is the oxidized form of NADH, a coenzyme composed of ribosylnicotinamide 5'-diphosphate coupled to adenosine 5'-phosphate by pyrophosphate linkage. It is found widely in nature and is involved in numerous enzymatic reactions in which it serves as an electron carrier by being alternately oxidized (NAD+) and reduced (NADH). It forms NADP with the addition …	N/A			NADH	NAD(P) transhydrogenase, mitochondrial	NA	HGNC_SYMBOL	NNT	0		PUBMED:17216441
NADH	NA	DRUGBANK	DB00157	0		NADH is the reduced form of NAD+, and NAD+ is the oxidized form of NADH, a coenzyme composed of ribosylnicotinamide 5'-diphosphate coupled to adenosine 5'-phosphate by pyrophosphate linkage. It is found widely in nature and is involved in numerous enzymatic reactions in which it serves as an electron carrier by being alternately oxidized (NAD+) and reduced (NADH). It forms NADP with the addition …	N/A			NADH	NADH dehydrogenase [ubiquinone] 1 alpha subcomplex subunit 11	NA	HGNC_SYMBOL	NDUFA11	0		PUBMED:17139284;PUBMED:17016423
NADH	NA	DRUGBANK	DB00157	0		NADH is the reduced form of NAD+, and NAD+ is the oxidized form of NADH, a coenzyme composed of ribosylnicotinamide 5'-diphosphate coupled to adenosine 5'-phosphate by pyrophosphate linkage. It is found widely in nature and is involved in numerous enzymatic reactions in which it serves as an electron carrier by being alternately oxidized (NAD+) and reduced (NADH). It forms NADP with the addition …	N/A			NADH	NADH dehydrogenase [ubiquinone] iron-sulfur protein 7, mitochondrial	NA	HGNC_SYMBOL	NDUFS7	0		PUBMED:17139284;PUBMED:10097178;PUBMED:8938450;PUBMED:17016423;PUBMED:8369340
NADH	NA	DRUGBANK	DB00157	0		NADH is the reduced form of NAD+, and NAD+ is the oxidized form of NADH, a coenzyme composed of ribosylnicotinamide 5'-diphosphate coupled to adenosine 5'-phosphate by pyrophosphate linkage. It is found widely in nature and is involved in numerous enzymatic reactions in which it serves as an electron carrier by being alternately oxidized (NAD+) and reduced (NADH). It forms NADP with the addition …	N/A			NADH	7-dehydrocholesterol reductase	NA	HGNC_SYMBOL	DHCR7	0		PUBMED:17139284;PUBMED:17016423
NADH	NA	DRUGBANK	DB00157	0		NADH is the reduced form of NAD+, and NAD+ is the oxidized form of NADH, a coenzyme composed of ribosylnicotinamide 5'-diphosphate coupled to adenosine 5'-phosphate by pyrophosphate linkage. It is found widely in nature and is involved in numerous enzymatic reactions in which it serves as an electron carrier by being alternately oxidized (NAD+) and reduced (NADH). It forms NADP with the addition …	N/A			NADH	2-oxoglutarate dehydrogenase, mitochondrial	NA	HGNC_SYMBOL	OGDH	0		PUBMED:17668068
NADH	NA	DRUGBANK	DB00157	0		NADH is the reduced form of NAD+, and NAD+ is the oxidized form of NADH, a coenzyme composed of ribosylnicotinamide 5'-diphosphate coupled to adenosine 5'-phosphate by pyrophosphate linkage. It is found widely in nature and is involved in numerous enzymatic reactions in which it serves as an electron carrier by being alternately oxidized (NAD+) and reduced (NADH). It forms NADP with the addition …	N/A			NADH	Short-chain specific acyl-CoA dehydrogenase, mitochondrial	NA	HGNC_SYMBOL	ACADS	0		PUBMED:17139284;PUBMED:17016423
NADH	NA	DRUGBANK	DB00157	0		NADH is the reduced form of NAD+, and NAD+ is the oxidized form of NADH, a coenzyme composed of ribosylnicotinamide 5'-diphosphate coupled to adenosine 5'-phosphate by pyrophosphate linkage. It is found widely in nature and is involved in numerous enzymatic reactions in which it serves as an electron carrier by being alternately oxidized (NAD+) and reduced (NADH). It forms NADP with the addition …	N/A			NADH	Pyruvate dehydrogenase E1 component subunit alpha, somatic form, mitochondrial	NA	HGNC_SYMBOL	PDHA1	0		PUBMED:17139284;PUBMED:17016423
NADH	NA	DRUGBANK	DB00157	0		NADH is the reduced form of NAD+, and NAD+ is the oxidized form of NADH, a coenzyme composed of ribosylnicotinamide 5'-diphosphate coupled to adenosine 5'-phosphate by pyrophosphate linkage. It is found widely in nature and is involved in numerous enzymatic reactions in which it serves as an electron carrier by being alternately oxidized (NAD+) and reduced (NADH). It forms NADP with the addition …	N/A			NADH	Pyruvate dehydrogenase E1 component subunit beta, mitochondrial	NA	HGNC_SYMBOL	PDHB	0		PUBMED:17139284;PUBMED:17016423;PUBMED:1116996
NADH	NA	DRUGBANK	DB00157	0		NADH is the reduced form of NAD+, and NAD+ is the oxidized form of NADH, a coenzyme composed of ribosylnicotinamide 5'-diphosphate coupled to adenosine 5'-phosphate by pyrophosphate linkage. It is found widely in nature and is involved in numerous enzymatic reactions in which it serves as an electron carrier by being alternately oxidized (NAD+) and reduced (NADH). It forms NADP with the addition …	N/A			NADH	Glutamate dehydrogenase 1, mitochondrial	NA	HGNC_SYMBOL	GLUD1	0		PUBMED:17139284;PUBMED:17016423
NADH	NA	DRUGBANK	DB00157	0		NADH is the reduced form of NAD+, and NAD+ is the oxidized form of NADH, a coenzyme composed of ribosylnicotinamide 5'-diphosphate coupled to adenosine 5'-phosphate by pyrophosphate linkage. It is found widely in nature and is involved in numerous enzymatic reactions in which it serves as an electron carrier by being alternately oxidized (NAD+) and reduced (NADH). It forms NADP with the addition …	N/A			NADH	Sterol-4-alpha-carboxylate 3-dehydrogenase, decarboxylating	NA	HGNC_SYMBOL	NSDHL	0		PUBMED:17139284;PUBMED:17016423;PUBMED:15805545
NADH	NA	DRUGBANK	DB00157	0		NADH is the reduced form of NAD+, and NAD+ is the oxidized form of NADH, a coenzyme composed of ribosylnicotinamide 5'-diphosphate coupled to adenosine 5'-phosphate by pyrophosphate linkage. It is found widely in nature and is involved in numerous enzymatic reactions in which it serves as an electron carrier by being alternately oxidized (NAD+) and reduced (NADH). It forms NADP with the addition …	N/A			NADH	Aldo-keto reductase family 1 member C2	NA	HGNC_SYMBOL	AKR1C2	0		PUBMED:12810547;PUBMED:17139284;PUBMED:17016423;PUBMED:12416991
NADH	NA	DRUGBANK	DB00157	0		NADH is the reduced form of NAD+, and NAD+ is the oxidized form of NADH, a coenzyme composed of ribosylnicotinamide 5'-diphosphate coupled to adenosine 5'-phosphate by pyrophosphate linkage. It is found widely in nature and is involved in numerous enzymatic reactions in which it serves as an electron carrier by being alternately oxidized (NAD+) and reduced (NADH). It forms NADP with the addition …	N/A			NADH	Aldehyde dehydrogenase, mitochondrial	NA	HGNC_SYMBOL	ALDH2	0		PUBMED:17488809;PUBMED:16961761
NADH	NA	DRUGBANK	DB00157	0		NADH is the reduced form of NAD+, and NAD+ is the oxidized form of NADH, a coenzyme composed of ribosylnicotinamide 5'-diphosphate coupled to adenosine 5'-phosphate by pyrophosphate linkage. It is found widely in nature and is involved in numerous enzymatic reactions in which it serves as an electron carrier by being alternately oxidized (NAD+) and reduced (NADH). It forms NADP with the addition …	N/A			NADH	3 beta-hydroxysteroid dehydrogenase/Delta 5-->4-isomerase type 2	NA	HGNC_SYMBOL	HSD3B2	0		PUBMED:3476810;PUBMED:17139284;PUBMED:17016423;PUBMED:1911436;PUBMED:239964
NADH	NA	DRUGBANK	DB00157	0		NADH is the reduced form of NAD+, and NAD+ is the oxidized form of NADH, a coenzyme composed of ribosylnicotinamide 5'-diphosphate coupled to adenosine 5'-phosphate by pyrophosphate linkage. It is found widely in nature and is involved in numerous enzymatic reactions in which it serves as an electron carrier by being alternately oxidized (NAD+) and reduced (NADH). It forms NADP with the addition …	N/A			NADH	Aldo-keto reductase family 1 member C3	NA	HGNC_SYMBOL	AKR1C3	0		PUBMED:17139284;PUBMED:17016423;PUBMED:2146972;PUBMED:2615366;PUBMED:6584048
NADH	NA	DRUGBANK	DB00157	0		NADH is the reduced form of NAD+, and NAD+ is the oxidized form of NADH, a coenzyme composed of ribosylnicotinamide 5'-diphosphate coupled to adenosine 5'-phosphate by pyrophosphate linkage. It is found widely in nature and is involved in numerous enzymatic reactions in which it serves as an electron carrier by being alternately oxidized (NAD+) and reduced (NADH). It forms NADP with the addition …	N/A			NADH	Estradiol 17-beta-dehydrogenase 2	NA	HGNC_SYMBOL	HSD17B2	0		PUBMED:17139284;PUBMED:17016423;PUBMED:2615366;PUBMED:3463506;PUBMED:8529651
NADH	NA	DRUGBANK	DB00157	0		NADH is the reduced form of NAD+, and NAD+ is the oxidized form of NADH, a coenzyme composed of ribosylnicotinamide 5'-diphosphate coupled to adenosine 5'-phosphate by pyrophosphate linkage. It is found widely in nature and is involved in numerous enzymatic reactions in which it serves as an electron carrier by being alternately oxidized (NAD+) and reduced (NADH). It forms NADP with the addition …	N/A			NADH	Estradiol 17-beta-dehydrogenase 1	NA	HGNC_SYMBOL	HSD17B1	0		PUBMED:17139284;PUBMED:17016423;PUBMED:3164265;PUBMED:2615366;PUBMED:3463506
NADH	NA	DRUGBANK	DB00157	0		NADH is the reduced form of NAD+, and NAD+ is the oxidized form of NADH, a coenzyme composed of ribosylnicotinamide 5'-diphosphate coupled to adenosine 5'-phosphate by pyrophosphate linkage. It is found widely in nature and is involved in numerous enzymatic reactions in which it serves as an electron carrier by being alternately oxidized (NAD+) and reduced (NADH). It forms NADP with the addition …	N/A			NADH	Isocitrate dehydrogenase [NAD] subunit alpha, mitochondrial	NA	HGNC_SYMBOL	IDH3A	0		PUBMED:17139284;PUBMED:17016423;PUBMED:4292141;PUBMED:4380379;PUBMED:13152105
NADH	NA	DRUGBANK	DB00157	0		NADH is the reduced form of NAD+, and NAD+ is the oxidized form of NADH, a coenzyme composed of ribosylnicotinamide 5'-diphosphate coupled to adenosine 5'-phosphate by pyrophosphate linkage. It is found widely in nature and is involved in numerous enzymatic reactions in which it serves as an electron carrier by being alternately oxidized (NAD+) and reduced (NADH). It forms NADP with the addition …	N/A			NADH	Isocitrate dehydrogenase [NAD] subunit beta, mitochondrial	NA	HGNC_SYMBOL	IDH3B	0		PUBMED:17139284;PUBMED:17016423;PUBMED:4292141;PUBMED:14189899;PUBMED:4380379
NADH	NA	DRUGBANK	DB00157	0		NADH is the reduced form of NAD+, and NAD+ is the oxidized form of NADH, a coenzyme composed of ribosylnicotinamide 5'-diphosphate coupled to adenosine 5'-phosphate by pyrophosphate linkage. It is found widely in nature and is involved in numerous enzymatic reactions in which it serves as an electron carrier by being alternately oxidized (NAD+) and reduced (NADH). It forms NADP with the addition …	N/A			NADH	Isocitrate dehydrogenase [NAD] subunit gamma, mitochondrial	NA	HGNC_SYMBOL	IDH3G	0		PUBMED:17139284;PUBMED:17016423;PUBMED:4292141;PUBMED:14189899;PUBMED:4380379
NADH	NA	DRUGBANK	DB00157	0		NADH is the reduced form of NAD+, and NAD+ is the oxidized form of NADH, a coenzyme composed of ribosylnicotinamide 5'-diphosphate coupled to adenosine 5'-phosphate by pyrophosphate linkage. It is found widely in nature and is involved in numerous enzymatic reactions in which it serves as an electron carrier by being alternately oxidized (NAD+) and reduced (NADH). It forms NADP with the addition …	N/A			NADH	3-keto-steroid reductase	NA	HGNC_SYMBOL	HSD17B7	0		PUBMED:17139284;PUBMED:17016423
NADH	NA	DRUGBANK	DB00157	0		NADH is the reduced form of NAD+, and NAD+ is the oxidized form of NADH, a coenzyme composed of ribosylnicotinamide 5'-diphosphate coupled to adenosine 5'-phosphate by pyrophosphate linkage. It is found widely in nature and is involved in numerous enzymatic reactions in which it serves as an electron carrier by being alternately oxidized (NAD+) and reduced (NADH). It forms NADP with the addition …	N/A			NADH	3-hydroxy-3-methylglutaryl-coenzyme A reductase	NA	HGNC_SYMBOL	HMGCR	0		PUBMED:17139284;PUBMED:15755483;PUBMED:14511985;PUBMED:17016423;PUBMED:15152097
NADH	NA	DRUGBANK	DB00157	0		NADH is the reduced form of NAD+, and NAD+ is the oxidized form of NADH, a coenzyme composed of ribosylnicotinamide 5'-diphosphate coupled to adenosine 5'-phosphate by pyrophosphate linkage. It is found widely in nature and is involved in numerous enzymatic reactions in which it serves as an electron carrier by being alternately oxidized (NAD+) and reduced (NADH). It forms NADP with the addition …	N/A			NADH	D-beta-hydroxybutyrate dehydrogenase, mitochondrial	NA	HGNC_SYMBOL	BDH1	0		PUBMED:17139284;PUBMED:8533882;PUBMED:17016423;PUBMED:38961;PUBMED:2550053
NADH	NA	DRUGBANK	DB00157	0		NADH is the reduced form of NAD+, and NAD+ is the oxidized form of NADH, a coenzyme composed of ribosylnicotinamide 5'-diphosphate coupled to adenosine 5'-phosphate by pyrophosphate linkage. It is found widely in nature and is involved in numerous enzymatic reactions in which it serves as an electron carrier by being alternately oxidized (NAD+) and reduced (NADH). It forms NADP with the addition …	N/A			NADH	Hydroxyacyl-coenzyme A dehydrogenase, mitochondrial	NA	HGNC_SYMBOL	HADH	0		PUBMED:17202348
NADH	NA	DRUGBANK	DB00157	0		NADH is the reduced form of NAD+, and NAD+ is the oxidized form of NADH, a coenzyme composed of ribosylnicotinamide 5'-diphosphate coupled to adenosine 5'-phosphate by pyrophosphate linkage. It is found widely in nature and is involved in numerous enzymatic reactions in which it serves as an electron carrier by being alternately oxidized (NAD+) and reduced (NADH). It forms NADP with the addition …	N/A			NADH	Peroxisomal multifunctional enzyme type 2	NA	HGNC_SYMBOL	HSD17B4	0		PUBMED:17139284;PUBMED:12517343;PUBMED:17016423
NADH	NA	DRUGBANK	DB00157	0		NADH is the reduced form of NAD+, and NAD+ is the oxidized form of NADH, a coenzyme composed of ribosylnicotinamide 5'-diphosphate coupled to adenosine 5'-phosphate by pyrophosphate linkage. It is found widely in nature and is involved in numerous enzymatic reactions in which it serves as an electron carrier by being alternately oxidized (NAD+) and reduced (NADH). It forms NADP with the addition …	N/A			NADH	Malate dehydrogenase, mitochondrial	NA	HGNC_SYMBOL	MDH2	0		PUBMED:17619232;PUBMED:17603759;PUBMED:16898590;PUBMED:17203264;PUBMED:17487443
NADH	NA	DRUGBANK	DB00157	0		NADH is the reduced form of NAD+, and NAD+ is the oxidized form of NADH, a coenzyme composed of ribosylnicotinamide 5'-diphosphate coupled to adenosine 5'-phosphate by pyrophosphate linkage. It is found widely in nature and is involved in numerous enzymatic reactions in which it serves as an electron carrier by being alternately oxidized (NAD+) and reduced (NADH). It forms NADP with the addition …	N/A			NADH	Aldose reductase	NA	HGNC_SYMBOL	AKR1B1	0		PUBMED:17222174;PUBMED:17508915
NADH	NA	DRUGBANK	DB00157	0		NADH is the reduced form of NAD+, and NAD+ is the oxidized form of NADH, a coenzyme composed of ribosylnicotinamide 5'-diphosphate coupled to adenosine 5'-phosphate by pyrophosphate linkage. It is found widely in nature and is involved in numerous enzymatic reactions in which it serves as an electron carrier by being alternately oxidized (NAD+) and reduced (NADH). It forms NADP with the addition …	N/A			NADH	Glycerol-3-phosphate dehydrogenase [NAD(+)], cytoplasmic	NA	HGNC_SYMBOL	GPD1	0		PUBMED:17088060
TRIPARANOL	NA	CHEMBL_COMPOUND	CHEMBL187709	0		NA	N/A			TRIPARANOL	Delta(24)-sterol reductase	NA	HGNC_SYMBOL	DHCR24	0		PUBMED:16695861
TRIPARANOL	NA	CHEMBL_COMPOUND	CHEMBL187709	0		NA	N/A			TRIPARANOL	Delta(24)-sterol reductase	NA	HGNC_SYMBOL	DHCR24	0		PUBMED:16695861
Copper	NA	DRUGBANK	DB09130	0		Copper is a transition metal and a trace element in the body. It is important to the function of many enzymes including cytochrome c oxidase, monoamine oxidase and superoxide dismutase [FDA Label]. Copper is commonly used in contraceptive intrauterine devices (IUD) [L801].	N/A			Copper	Alpha-enolase	NA	HGNC_SYMBOL	ENO1	0		PUBMED:15359738;PUBMED:14534351
Copper	NA	DRUGBANK	DB09130	0		Copper is a transition metal and a trace element in the body. It is important to the function of many enzymes including cytochrome c oxidase, monoamine oxidase and superoxide dismutase [FDA Label]. Copper is commonly used in contraceptive intrauterine devices (IUD) [L801].	N/A			Copper	Protein disulfide-isomerase	NA	HGNC_SYMBOL	P4HB	0		PUBMED:15359738;PUBMED:14534351
Copper	NA	DRUGBANK	DB09130	0		Copper is a transition metal and a trace element in the body. It is important to the function of many enzymes including cytochrome c oxidase, monoamine oxidase and superoxide dismutase [FDA Label]. Copper is commonly used in contraceptive intrauterine devices (IUD) [L801].	N/A			Copper	Glutathione reductase, mitochondrial	NA	HGNC_SYMBOL	GSR	0		PUBMED:15359738
Copper	NA	DRUGBANK	DB09130	0		Copper is a transition metal and a trace element in the body. It is important to the function of many enzymes including cytochrome c oxidase, monoamine oxidase and superoxide dismutase [FDA Label]. Copper is commonly used in contraceptive intrauterine devices (IUD) [L801].	N/A			Copper	Prostaglandin E synthase 3	NA	HGNC_SYMBOL	PTGES3	0		PUBMED:15359738
Copper	NA	DRUGBANK	DB09130	0		Copper is a transition metal and a trace element in the body. It is important to the function of many enzymes including cytochrome c oxidase, monoamine oxidase and superoxide dismutase [FDA Label]. Copper is commonly used in contraceptive intrauterine devices (IUD) [L801].	N/A			Copper	Isocitrate dehydrogenase [NAD] subunit alpha, mitochondrial	NA	HGNC_SYMBOL	IDH3A	0		PUBMED:15359738
Copper	NA	DRUGBANK	DB09130	0		Copper is a transition metal and a trace element in the body. It is important to the function of many enzymes including cytochrome c oxidase, monoamine oxidase and superoxide dismutase [FDA Label]. Copper is commonly used in contraceptive intrauterine devices (IUD) [L801].	N/A			Copper	Apolipoprotein E	NA	HGNC_SYMBOL	APOE	0		PUBMED:24971061
[truncated: 3,845 more rows]
