# Supplementary material for: Unlocking liver physiology: comprehensive pathway maps for mechanistic understanding
Source: Front Toxicol. 2025 Jul 7;7:1619651. doi: 10.3389/ftox.2025.1619651 (PMC12277266; doi:10.3389/ftox.2025.1619651)
Supplement: Supplementary file 1 [file Supplementaryfile1.zip › Supplementary Information/analysis_scripts_and_outputs/output/tables_and_lists/all_drugs_tageting_liverlipidpm_nodes.tsv]

name	references_link	references_type	references_resource	references_id	references_annotatorClassName	description	bloodBrainBarrier	brandNames	synonyms	id	targets_name	targets_targetParticipants_link	targets_targetParticipants_type	targets_targetParticipants_resource	targets_targetParticipants_id	targets_targetParticipants_annotatorClassName	targets_references_collapsed
Navitoclax	NA	DRUGBANK	DB12340	0		Navitoclax has been used in trials studying the treatment and basic science of Solid Tumors, Non-Hodgkin's Lymphoma, EGFR Activating Mutation, Chronic Lymphoid Leukemia, and Hematological Malignancies, among others.
Navitoclax is an orally bioavailable small molecule inhibitor of Bcl-2 family proteins. It is a substance being studied in the treatment of lymphomas and other types of cancer. It blocks some of the enzymes that keep cancer cells from dying.	N/A			Navitoclax	Bcl2 antagonist of cell death	NA	HGNC_SYMBOL	BAD	0		NA
3-hydroxyglutaric acid	NA	DRUGBANK	DB04594	0		NA	N/A			3-hydroxyglutaric acid	Hydroxymethylglutaryl-CoA lyase, mitochondrial	NA	HGNC_SYMBOL	HMGCL	0		NA
Artenimol	NA	DRUGBANK	DB11638	0		Artenimol is an artemisinin derivative and antimalarial agent used in the treatment of uncomplicated *Plasmodium falciparum* infections [FDA Label]. It was first authorized for market by the European Medicines Agency in October 2011 in combination with [DB13941] as the product Eurartesim. Artemisinin combination therapy is highly effective against malaria and stongly recommended by the World Heal…	N/A			Artenimol	Serine hydroxymethyltransferase, mitochondrial	NA	HGNC_SYMBOL	SHMT2	0		PUBMED:26340163
Artenimol	NA	DRUGBANK	DB11638	0		Artenimol is an artemisinin derivative and antimalarial agent used in the treatment of uncomplicated *Plasmodium falciparum* infections [FDA Label]. It was first authorized for market by the European Medicines Agency in October 2011 in combination with [DB13941] as the product Eurartesim. Artemisinin combination therapy is highly effective against malaria and stongly recommended by the World Heal…	N/A			Artenimol	Protein disulfide-isomerase	NA	HGNC_SYMBOL	P4HB	0		PUBMED:26340163
Artenimol	NA	DRUGBANK	DB11638	0		Artenimol is an artemisinin derivative and antimalarial agent used in the treatment of uncomplicated *Plasmodium falciparum* infections [FDA Label]. It was first authorized for market by the European Medicines Agency in October 2011 in combination with [DB13941] as the product Eurartesim. Artemisinin combination therapy is highly effective against malaria and stongly recommended by the World Heal…	N/A			Artenimol	Phosphoglycerate mutase 1	NA	HGNC_SYMBOL	PGAM1	0		PUBMED:26340163
Artenimol	NA	DRUGBANK	DB11638	0		Artenimol is an artemisinin derivative and antimalarial agent used in the treatment of uncomplicated *Plasmodium falciparum* infections [FDA Label]. It was first authorized for market by the European Medicines Agency in October 2011 in combination with [DB13941] as the product Eurartesim. Artemisinin combination therapy is highly effective against malaria and stongly recommended by the World Heal…	N/A			Artenimol	Glyceraldehyde-3-phosphate dehydrogenase	NA	HGNC_SYMBOL	GAPDH	0		PUBMED:26340163
Artenimol	NA	DRUGBANK	DB11638	0		Artenimol is an artemisinin derivative and antimalarial agent used in the treatment of uncomplicated *Plasmodium falciparum* infections [FDA Label]. It was first authorized for market by the European Medicines Agency in October 2011 in combination with [DB13941] as the product Eurartesim. Artemisinin combination therapy is highly effective against malaria and stongly recommended by the World Heal…	N/A			Artenimol	Triosephosphate isomerase	NA	HGNC_SYMBOL	TPI1	0		PUBMED:26340163
Artenimol	NA	DRUGBANK	DB11638	0		Artenimol is an artemisinin derivative and antimalarial agent used in the treatment of uncomplicated *Plasmodium falciparum* infections [FDA Label]. It was first authorized for market by the European Medicines Agency in October 2011 in combination with [DB13941] as the product Eurartesim. Artemisinin combination therapy is highly effective against malaria and stongly recommended by the World Heal…	N/A			Artenimol	Peroxiredoxin-1	NA	HGNC_SYMBOL	PRDX1	0		PUBMED:26340163
Artenimol	NA	DRUGBANK	DB11638	0		Artenimol is an artemisinin derivative and antimalarial agent used in the treatment of uncomplicated *Plasmodium falciparum* infections [FDA Label]. It was first authorized for market by the European Medicines Agency in October 2011 in combination with [DB13941] as the product Eurartesim. Artemisinin combination therapy is highly effective against malaria and stongly recommended by the World Heal…	N/A			Artenimol	Phosphoglycerate kinase 1	NA	HGNC_SYMBOL	PGK1	0		PUBMED:26340163
Artenimol	NA	DRUGBANK	DB11638	0		Artenimol is an artemisinin derivative and antimalarial agent used in the treatment of uncomplicated *Plasmodium falciparum* infections [FDA Label]. It was first authorized for market by the European Medicines Agency in October 2011 in combination with [DB13941] as the product Eurartesim. Artemisinin combination therapy is highly effective against malaria and stongly recommended by the World Heal…	N/A			Artenimol	Malate dehydrogenase, cytoplasmic	NA	HGNC_SYMBOL	MDH1	0		PUBMED:26340163
Artenimol	NA	DRUGBANK	DB11638	0		Artenimol is an artemisinin derivative and antimalarial agent used in the treatment of uncomplicated *Plasmodium falciparum* infections [FDA Label]. It was first authorized for market by the European Medicines Agency in October 2011 in combination with [DB13941] as the product Eurartesim. Artemisinin combination therapy is highly effective against malaria and stongly recommended by the World Heal…	N/A			Artenimol	L-lactate dehydrogenase A chain	NA	HGNC_SYMBOL	LDHA	0		PUBMED:26340163
Artenimol	NA	DRUGBANK	DB11638	0		Artenimol is an artemisinin derivative and antimalarial agent used in the treatment of uncomplicated *Plasmodium falciparum* infections [FDA Label]. It was first authorized for market by the European Medicines Agency in October 2011 in combination with [DB13941] as the product Eurartesim. Artemisinin combination therapy is highly effective against malaria and stongly recommended by the World Heal…	N/A			Artenimol	Glucose-6-phosphate isomerase	NA	HGNC_SYMBOL	GPI	0		PUBMED:26340163
Artenimol	NA	DRUGBANK	DB11638	0		Artenimol is an artemisinin derivative and antimalarial agent used in the treatment of uncomplicated *Plasmodium falciparum* infections [FDA Label]. It was first authorized for market by the European Medicines Agency in October 2011 in combination with [DB13941] as the product Eurartesim. Artemisinin combination therapy is highly effective against malaria and stongly recommended by the World Heal…	N/A			Artenimol	Glucose-6-phosphate 1-dehydrogenase	NA	HGNC_SYMBOL	G6PD	0		PUBMED:26340163
Artenimol	NA	DRUGBANK	DB11638	0		Artenimol is an artemisinin derivative and antimalarial agent used in the treatment of uncomplicated *Plasmodium falciparum* infections [FDA Label]. It was first authorized for market by the European Medicines Agency in October 2011 in combination with [DB13941] as the product Eurartesim. Artemisinin combination therapy is highly effective against malaria and stongly recommended by the World Heal…	N/A			Artenimol	Alpha-enolase	NA	HGNC_SYMBOL	ENO1	0		PUBMED:26340163
Artenimol	NA	DRUGBANK	DB11638	0		Artenimol is an artemisinin derivative and antimalarial agent used in the treatment of uncomplicated *Plasmodium falciparum* infections [FDA Label]. It was first authorized for market by the European Medicines Agency in October 2011 in combination with [DB13941] as the product Eurartesim. Artemisinin combination therapy is highly effective against malaria and stongly recommended by the World Heal…	N/A			Artenimol	ATP synthase subunit O, mitochondrial	NA	HGNC_SYMBOL	ATP5PO	0		PUBMED:26340163
Artenimol	NA	DRUGBANK	DB11638	0		Artenimol is an artemisinin derivative and antimalarial agent used in the treatment of uncomplicated *Plasmodium falciparum* infections [FDA Label]. It was first authorized for market by the European Medicines Agency in October 2011 in combination with [DB13941] as the product Eurartesim. Artemisinin combination therapy is highly effective against malaria and stongly recommended by the World Heal…	N/A			Artenimol	ATP synthase subunit g, mitochondrial	NA	HGNC_SYMBOL	ATP5MG	0		PUBMED:26340163
Artenimol	NA	DRUGBANK	DB11638	0		Artenimol is an artemisinin derivative and antimalarial agent used in the treatment of uncomplicated *Plasmodium falciparum* infections [FDA Label]. It was first authorized for market by the European Medicines Agency in October 2011 in combination with [DB13941] as the product Eurartesim. Artemisinin combination therapy is highly effective against malaria and stongly recommended by the World Heal…	N/A			Artenimol	ATP synthase subunit alpha, mitochondrial	NA	HGNC_SYMBOL	ATP5F1A	0		PUBMED:26340163
Copper	NA	DRUGBANK	DB09130	0		Copper is a transition metal and a trace element in the body. It is important to the function of many enzymes including cytochrome c oxidase, monoamine oxidase and superoxide dismutase [FDA Label]. Copper is commonly used in contraceptive intrauterine devices (IUD) [L801].	N/A			Copper	Glyceraldehyde-3-phosphate dehydrogenase	NA	HGNC_SYMBOL	GAPDH	0		PUBMED:15359738;PUBMED:14534351
Copper	NA	DRUGBANK	DB09130	0		Copper is a transition metal and a trace element in the body. It is important to the function of many enzymes including cytochrome c oxidase, monoamine oxidase and superoxide dismutase [FDA Label]. Copper is commonly used in contraceptive intrauterine devices (IUD) [L801].	N/A			Copper	Peroxiredoxin-1	NA	HGNC_SYMBOL	PRDX1	0		PUBMED:15359738;PUBMED:14534351
Copper	NA	DRUGBANK	DB09130	0		Copper is a transition metal and a trace element in the body. It is important to the function of many enzymes including cytochrome c oxidase, monoamine oxidase and superoxide dismutase [FDA Label]. Copper is commonly used in contraceptive intrauterine devices (IUD) [L801].	N/A			Copper	Alpha-enolase	NA	HGNC_SYMBOL	ENO1	0		PUBMED:15359738;PUBMED:14534351
Copper	NA	DRUGBANK	DB09130	0		Copper is a transition metal and a trace element in the body. It is important to the function of many enzymes including cytochrome c oxidase, monoamine oxidase and superoxide dismutase [FDA Label]. Copper is commonly used in contraceptive intrauterine devices (IUD) [L801].	N/A			Copper	Protein disulfide-isomerase	NA	HGNC_SYMBOL	P4HB	0		PUBMED:15359738;PUBMED:14534351
Copper	NA	DRUGBANK	DB09130	0		Copper is a transition metal and a trace element in the body. It is important to the function of many enzymes including cytochrome c oxidase, monoamine oxidase and superoxide dismutase [FDA Label]. Copper is commonly used in contraceptive intrauterine devices (IUD) [L801].	N/A			Copper	Transketolase	NA	HGNC_SYMBOL	TKT	0		PUBMED:15359738
Copper	NA	DRUGBANK	DB09130	0		Copper is a transition metal and a trace element in the body. It is important to the function of many enzymes including cytochrome c oxidase, monoamine oxidase and superoxide dismutase [FDA Label]. Copper is commonly used in contraceptive intrauterine devices (IUD) [L801].	N/A			Copper	Peroxiredoxin-2	NA	HGNC_SYMBOL	PRDX2	0		PUBMED:15359738
Copper	NA	DRUGBANK	DB09130	0		Copper is a transition metal and a trace element in the body. It is important to the function of many enzymes including cytochrome c oxidase, monoamine oxidase and superoxide dismutase [FDA Label]. Copper is commonly used in contraceptive intrauterine devices (IUD) [L801].	N/A			Copper	Peroxiredoxin-6	NA	HGNC_SYMBOL	PRDX6	0		PUBMED:15359738
Copper	NA	DRUGBANK	DB09130	0		Copper is a transition metal and a trace element in the body. It is important to the function of many enzymes including cytochrome c oxidase, monoamine oxidase and superoxide dismutase [FDA Label]. Copper is commonly used in contraceptive intrauterine devices (IUD) [L801].	N/A			Copper	Prostaglandin E synthase 3	NA	HGNC_SYMBOL	PTGES3	0		PUBMED:15359738
Copper	NA	DRUGBANK	DB09130	0		Copper is a transition metal and a trace element in the body. It is important to the function of many enzymes including cytochrome c oxidase, monoamine oxidase and superoxide dismutase [FDA Label]. Copper is commonly used in contraceptive intrauterine devices (IUD) [L801].	N/A			Copper	Glucose-6-phosphate isomerase	NA	HGNC_SYMBOL	GPI	0		PUBMED:15359738
Copper	NA	DRUGBANK	DB09130	0		Copper is a transition metal and a trace element in the body. It is important to the function of many enzymes including cytochrome c oxidase, monoamine oxidase and superoxide dismutase [FDA Label]. Copper is commonly used in contraceptive intrauterine devices (IUD) [L801].	N/A			Copper	L-lactate dehydrogenase A chain	NA	HGNC_SYMBOL	LDHA	0		PUBMED:15359738
Copper	NA	DRUGBANK	DB09130	0		Copper is a transition metal and a trace element in the body. It is important to the function of many enzymes including cytochrome c oxidase, monoamine oxidase and superoxide dismutase [FDA Label]. Copper is commonly used in contraceptive intrauterine devices (IUD) [L801].	N/A			Copper	Phosphoglycerate kinase 1	NA	HGNC_SYMBOL	PGK1	0		PUBMED:15359738
Copper	NA	DRUGBANK	DB09130	0		Copper is a transition metal and a trace element in the body. It is important to the function of many enzymes including cytochrome c oxidase, monoamine oxidase and superoxide dismutase [FDA Label]. Copper is commonly used in contraceptive intrauterine devices (IUD) [L801].	N/A			Copper	Isocitrate dehydrogenase [NAD] subunit alpha, mitochondrial	NA	HGNC_SYMBOL	IDH3A	0		PUBMED:15359738
Copper	NA	DRUGBANK	DB09130	0		Copper is a transition metal and a trace element in the body. It is important to the function of many enzymes including cytochrome c oxidase, monoamine oxidase and superoxide dismutase [FDA Label]. Copper is commonly used in contraceptive intrauterine devices (IUD) [L801].	N/A			Copper	Phosphoglycerate mutase 1	NA	HGNC_SYMBOL	PGAM1	0		PUBMED:15359738
Copper	NA	DRUGBANK	DB09130	0		Copper is a transition metal and a trace element in the body. It is important to the function of many enzymes including cytochrome c oxidase, monoamine oxidase and superoxide dismutase [FDA Label]. Copper is commonly used in contraceptive intrauterine devices (IUD) [L801].	N/A			Copper	UDP-glucose 6-dehydrogenase	NA	HGNC_SYMBOL	UGDH	0		PUBMED:15359738
Copper	NA	DRUGBANK	DB09130	0		Copper is a transition metal and a trace element in the body. It is important to the function of many enzymes including cytochrome c oxidase, monoamine oxidase and superoxide dismutase [FDA Label]. Copper is commonly used in contraceptive intrauterine devices (IUD) [L801].	N/A			Copper	Apolipoprotein A-II	NA	HGNC_SYMBOL	APOA2	0		PUBMED:23896426
Copper	NA	DRUGBANK	DB09130	0		Copper is a transition metal and a trace element in the body. It is important to the function of many enzymes including cytochrome c oxidase, monoamine oxidase and superoxide dismutase [FDA Label]. Copper is commonly used in contraceptive intrauterine devices (IUD) [L801].	N/A			Copper	Apolipoprotein C-II	NA	HGNC_SYMBOL	APOC2	0		PUBMED:23896426
Copper	NA	DRUGBANK	DB09130	0		Copper is a transition metal and a trace element in the body. It is important to the function of many enzymes including cytochrome c oxidase, monoamine oxidase and superoxide dismutase [FDA Label]. Copper is commonly used in contraceptive intrauterine devices (IUD) [L801].	N/A			Copper	Apolipoprotein C-III	NA	HGNC_SYMBOL	APOC3	0		PUBMED:23896426
Copper	NA	DRUGBANK	DB09130	0		Copper is a transition metal and a trace element in the body. It is important to the function of many enzymes including cytochrome c oxidase, monoamine oxidase and superoxide dismutase [FDA Label]. Copper is commonly used in contraceptive intrauterine devices (IUD) [L801].	N/A			Copper	Apolipoprotein E	NA	HGNC_SYMBOL	APOE	0		PUBMED:24971061
Etheno-Nad	NA	DRUGBANK	DB02483	0		NA	N/A			Etheno-Nad	L-lactate dehydrogenase A chain	NA	HGNC_SYMBOL	LDHA	0		PUBMED:17139284;PUBMED:10592235;PUBMED:17016423
NADH	NA	DRUGBANK	DB00157	0		NADH is the reduced form of NAD+, and NAD+ is the oxidized form of NADH, a coenzyme composed of ribosylnicotinamide 5'-diphosphate coupled to adenosine 5'-phosphate by pyrophosphate linkage. It is found widely in nature and is involved in numerous enzymatic reactions in which it serves as an electron carrier by being alternately oxidized (NAD+) and reduced (NADH). It forms NADP with the addition …	N/A			NADH	Methylsterol monooxygenase 1	NA	HGNC_SYMBOL	MSMO1	0		PUBMED:17139284;PUBMED:17016423
NADH	NA	DRUGBANK	DB00157	0		NADH is the reduced form of NAD+, and NAD+ is the oxidized form of NADH, a coenzyme composed of ribosylnicotinamide 5'-diphosphate coupled to adenosine 5'-phosphate by pyrophosphate linkage. It is found widely in nature and is involved in numerous enzymatic reactions in which it serves as an electron carrier by being alternately oxidized (NAD+) and reduced (NADH). It forms NADP with the addition …	N/A			NADH	Dihydrolipoyllysine-residue acetyltransferase component of pyruvate dehydrogenase complex, mitochondrial	NA	HGNC_SYMBOL	DLAT	0		PUBMED:16368957;PUBMED:17139284;PUBMED:17016423
NADH	NA	DRUGBANK	DB00157	0		NADH is the reduced form of NAD+, and NAD+ is the oxidized form of NADH, a coenzyme composed of ribosylnicotinamide 5'-diphosphate coupled to adenosine 5'-phosphate by pyrophosphate linkage. It is found widely in nature and is involved in numerous enzymatic reactions in which it serves as an electron carrier by being alternately oxidized (NAD+) and reduced (NADH). It forms NADP with the addition …	N/A			NADH	Cytochrome P450 4A11	NA	HGNC_SYMBOL	CYP4A11	0		PUBMED:17139284;PUBMED:17016423;PUBMED:11246504
NADH	NA	DRUGBANK	DB00157	0		NADH is the reduced form of NAD+, and NAD+ is the oxidized form of NADH, a coenzyme composed of ribosylnicotinamide 5'-diphosphate coupled to adenosine 5'-phosphate by pyrophosphate linkage. It is found widely in nature and is involved in numerous enzymatic reactions in which it serves as an electron carrier by being alternately oxidized (NAD+) and reduced (NADH). It forms NADP with the addition …	N/A			NADH	NADH dehydrogenase [ubiquinone] iron-sulfur protein 8, mitochondrial	NA	HGNC_SYMBOL	NDUFS8	0		PUBMED:17139284;PUBMED:9576793;PUBMED:9837812;PUBMED:17016423;PUBMED:11086155
NADH	NA	DRUGBANK	DB00157	0		NADH is the reduced form of NAD+, and NAD+ is the oxidized form of NADH, a coenzyme composed of ribosylnicotinamide 5'-diphosphate coupled to adenosine 5'-phosphate by pyrophosphate linkage. It is found widely in nature and is involved in numerous enzymatic reactions in which it serves as an electron carrier by being alternately oxidized (NAD+) and reduced (NADH). It forms NADP with the addition …	N/A			NADH	NADH dehydrogenase [ubiquinone] iron-sulfur protein 6, mitochondrial	NA	HGNC_SYMBOL	NDUFS6	0		PUBMED:17139284;PUBMED:17016423
NADH	NA	DRUGBANK	DB00157	0		NADH is the reduced form of NAD+, and NAD+ is the oxidized form of NADH, a coenzyme composed of ribosylnicotinamide 5'-diphosphate coupled to adenosine 5'-phosphate by pyrophosphate linkage. It is found widely in nature and is involved in numerous enzymatic reactions in which it serves as an electron carrier by being alternately oxidized (NAD+) and reduced (NADH). It forms NADP with the addition …	N/A			NADH	NADH dehydrogenase [ubiquinone] 1 alpha subcomplex subunit 13	NA	HGNC_SYMBOL	NDUFA13	0		PUBMED:17139284;PUBMED:17016423
NADH	NA	DRUGBANK	DB00157	0		NADH is the reduced form of NAD+, and NAD+ is the oxidized form of NADH, a coenzyme composed of ribosylnicotinamide 5'-diphosphate coupled to adenosine 5'-phosphate by pyrophosphate linkage. It is found widely in nature and is involved in numerous enzymatic reactions in which it serves as an electron carrier by being alternately oxidized (NAD+) and reduced (NADH). It forms NADP with the addition …	N/A			NADH	NADH dehydrogenase [ubiquinone] flavoprotein 2, mitochondrial	NA	HGNC_SYMBOL	NDUFV2	0		PUBMED:17139284;PUBMED:17016423;PUBMED:10716640
NADH	NA	DRUGBANK	DB00157	0		NADH is the reduced form of NAD+, and NAD+ is the oxidized form of NADH, a coenzyme composed of ribosylnicotinamide 5'-diphosphate coupled to adenosine 5'-phosphate by pyrophosphate linkage. It is found widely in nature and is involved in numerous enzymatic reactions in which it serves as an electron carrier by being alternately oxidized (NAD+) and reduced (NADH). It forms NADP with the addition …	N/A			NADH	NADH dehydrogenase [ubiquinone] flavoprotein 1, mitochondrial	NA	HGNC_SYMBOL	NDUFV1	0		PUBMED:17139284;PUBMED:14662656;PUBMED:17016423;PUBMED:9571201;PUBMED:8288251
NADH	NA	DRUGBANK	DB00157	0		NADH is the reduced form of NAD+, and NAD+ is the oxidized form of NADH, a coenzyme composed of ribosylnicotinamide 5'-diphosphate coupled to adenosine 5'-phosphate by pyrophosphate linkage. It is found widely in nature and is involved in numerous enzymatic reactions in which it serves as an electron carrier by being alternately oxidized (NAD+) and reduced (NADH). It forms NADP with the addition …	N/A			NADH	NADH dehydrogenase [ubiquinone] iron-sulfur protein 4, mitochondrial	NA	HGNC_SYMBOL	NDUFS4	0		PUBMED:11181577;PUBMED:17139284;PUBMED:11860175;PUBMED:17016423;PUBMED:11864782
NADH	NA	DRUGBANK	DB00157	0		NADH is the reduced form of NAD+, and NAD+ is the oxidized form of NADH, a coenzyme composed of ribosylnicotinamide 5'-diphosphate coupled to adenosine 5'-phosphate by pyrophosphate linkage. It is found widely in nature and is involved in numerous enzymatic reactions in which it serves as an electron carrier by being alternately oxidized (NAD+) and reduced (NADH). It forms NADP with the addition …	N/A			NADH	NADH dehydrogenase [ubiquinone] iron-sulfur protein 5	NA	HGNC_SYMBOL	NDUFS5	0		PUBMED:17139284;PUBMED:17016423;PUBMED:10070614
NADH	NA	DRUGBANK	DB00157	0		NADH is the reduced form of NAD+, and NAD+ is the oxidized form of NADH, a coenzyme composed of ribosylnicotinamide 5'-diphosphate coupled to adenosine 5'-phosphate by pyrophosphate linkage. It is found widely in nature and is involved in numerous enzymatic reactions in which it serves as an electron carrier by being alternately oxidized (NAD+) and reduced (NADH). It forms NADP with the addition …	N/A			NADH	NADH dehydrogenase [ubiquinone] 1 alpha subcomplex subunit 12	NA	HGNC_SYMBOL	NDUFA12	0		PUBMED:17139284;PUBMED:17016423
NADH	NA	DRUGBANK	DB00157	0		NADH is the reduced form of NAD+, and NAD+ is the oxidized form of NADH, a coenzyme composed of ribosylnicotinamide 5'-diphosphate coupled to adenosine 5'-phosphate by pyrophosphate linkage. It is found widely in nature and is involved in numerous enzymatic reactions in which it serves as an electron carrier by being alternately oxidized (NAD+) and reduced (NADH). It forms NADP with the addition …	N/A			NADH	NADH dehydrogenase [ubiquinone] iron-sulfur protein 3, mitochondrial	NA	HGNC_SYMBOL	NDUFS3	0		PUBMED:17139284;PUBMED:17016423
NADH	NA	DRUGBANK	DB00157	0		NADH is the reduced form of NAD+, and NAD+ is the oxidized form of NADH, a coenzyme composed of ribosylnicotinamide 5'-diphosphate coupled to adenosine 5'-phosphate by pyrophosphate linkage. It is found widely in nature and is involved in numerous enzymatic reactions in which it serves as an electron carrier by being alternately oxidized (NAD+) and reduced (NADH). It forms NADP with the addition …	N/A			NADH	Dihydrolipoyl dehydrogenase, mitochondrial	NA	HGNC_SYMBOL	DLD	0		PUBMED:17017892;PUBMED:17314104;PUBMED:17315258
NADH	NA	DRUGBANK	DB00157	0		NADH is the reduced form of NAD+, and NAD+ is the oxidized form of NADH, a coenzyme composed of ribosylnicotinamide 5'-diphosphate coupled to adenosine 5'-phosphate by pyrophosphate linkage. It is found widely in nature and is involved in numerous enzymatic reactions in which it serves as an electron carrier by being alternately oxidized (NAD+) and reduced (NADH). It forms NADP with the addition …	N/A			NADH	NADH dehydrogenase [ubiquinone] flavoprotein 3, mitochondrial	NA	HGNC_SYMBOL	NDUFV3	0		PUBMED:17139284;PUBMED:17016423
NADH	NA	DRUGBANK	DB00157	0		NADH is the reduced form of NAD+, and NAD+ is the oxidized form of NADH, a coenzyme composed of ribosylnicotinamide 5'-diphosphate coupled to adenosine 5'-phosphate by pyrophosphate linkage. It is found widely in nature and is involved in numerous enzymatic reactions in which it serves as an electron carrier by being alternately oxidized (NAD+) and reduced (NADH). It forms NADP with the addition …	N/A			NADH	NADH dehydrogenase [ubiquinone] 1 beta subcomplex subunit 6	NA	HGNC_SYMBOL	NDUFB6	0		PUBMED:17139284;PUBMED:17016423
NADH	NA	DRUGBANK	DB00157	0		NADH is the reduced form of NAD+, and NAD+ is the oxidized form of NADH, a coenzyme composed of ribosylnicotinamide 5'-diphosphate coupled to adenosine 5'-phosphate by pyrophosphate linkage. It is found widely in nature and is involved in numerous enzymatic reactions in which it serves as an electron carrier by being alternately oxidized (NAD+) and reduced (NADH). It forms NADP with the addition …	N/A			NADH	NADH dehydrogenase [ubiquinone] 1 subunit C1, mitochondrial	NA	HGNC_SYMBOL	NDUFC1	0		PUBMED:17139284;PUBMED:17016423
NADH	NA	DRUGBANK	DB00157	0		NADH is the reduced form of NAD+, and NAD+ is the oxidized form of NADH, a coenzyme composed of ribosylnicotinamide 5'-diphosphate coupled to adenosine 5'-phosphate by pyrophosphate linkage. It is found widely in nature and is involved in numerous enzymatic reactions in which it serves as an electron carrier by being alternately oxidized (NAD+) and reduced (NADH). It forms NADP with the addition …	N/A			NADH	NADH dehydrogenase [ubiquinone] 1 beta subcomplex subunit 5, mitochondrial	NA	HGNC_SYMBOL	NDUFB5	0		PUBMED:17139284;PUBMED:17016423
NADH	NA	DRUGBANK	DB00157	0		NADH is the reduced form of NAD+, and NAD+ is the oxidized form of NADH, a coenzyme composed of ribosylnicotinamide 5'-diphosphate coupled to adenosine 5'-phosphate by pyrophosphate linkage. It is found widely in nature and is involved in numerous enzymatic reactions in which it serves as an electron carrier by being alternately oxidized (NAD+) and reduced (NADH). It forms NADP with the addition …	N/A			NADH	NADH dehydrogenase [ubiquinone] iron-sulfur protein 2, mitochondrial	NA	HGNC_SYMBOL	NDUFS2	0		PUBMED:17139284;PUBMED:17016423
NADH	NA	DRUGBANK	DB00157	0		NADH is the reduced form of NAD+, and NAD+ is the oxidized form of NADH, a coenzyme composed of ribosylnicotinamide 5'-diphosphate coupled to adenosine 5'-phosphate by pyrophosphate linkage. It is found widely in nature and is involved in numerous enzymatic reactions in which it serves as an electron carrier by being alternately oxidized (NAD+) and reduced (NADH). It forms NADP with the addition …	N/A			NADH	NADH dehydrogenase [ubiquinone] 1 beta subcomplex subunit 9	NA	HGNC_SYMBOL	NDUFB9	0		PUBMED:17139284;PUBMED:17016423
NADH	NA	DRUGBANK	DB00157	0		NADH is the reduced form of NAD+, and NAD+ is the oxidized form of NADH, a coenzyme composed of ribosylnicotinamide 5'-diphosphate coupled to adenosine 5'-phosphate by pyrophosphate linkage. It is found widely in nature and is involved in numerous enzymatic reactions in which it serves as an electron carrier by being alternately oxidized (NAD+) and reduced (NADH). It forms NADP with the addition …	N/A			NADH	NADH dehydrogenase [ubiquinone] 1 beta subcomplex subunit 7	NA	HGNC_SYMBOL	NDUFB7	0		PUBMED:17139284;PUBMED:17016423;PUBMED:11864782
NADH	NA	DRUGBANK	DB00157	0		NADH is the reduced form of NAD+, and NAD+ is the oxidized form of NADH, a coenzyme composed of ribosylnicotinamide 5'-diphosphate coupled to adenosine 5'-phosphate by pyrophosphate linkage. It is found widely in nature and is involved in numerous enzymatic reactions in which it serves as an electron carrier by being alternately oxidized (NAD+) and reduced (NADH). It forms NADP with the addition …	N/A			NADH	NADH dehydrogenase [ubiquinone] 1 beta subcomplex subunit 2, mitochondrial	NA	HGNC_SYMBOL	NDUFB2	0		PUBMED:17139284;PUBMED:17016423
NADH	NA	DRUGBANK	DB00157	0		NADH is the reduced form of NAD+, and NAD+ is the oxidized form of NADH, a coenzyme composed of ribosylnicotinamide 5'-diphosphate coupled to adenosine 5'-phosphate by pyrophosphate linkage. It is found widely in nature and is involved in numerous enzymatic reactions in which it serves as an electron carrier by being alternately oxidized (NAD+) and reduced (NADH). It forms NADP with the addition …	N/A			NADH	NADH dehydrogenase [ubiquinone] 1 beta subcomplex subunit 3	NA	HGNC_SYMBOL	NDUFB3	0		PUBMED:17139284;PUBMED:17016423
NADH	NA	DRUGBANK	DB00157	0		NADH is the reduced form of NAD+, and NAD+ is the oxidized form of NADH, a coenzyme composed of ribosylnicotinamide 5'-diphosphate coupled to adenosine 5'-phosphate by pyrophosphate linkage. It is found widely in nature and is involved in numerous enzymatic reactions in which it serves as an electron carrier by being alternately oxidized (NAD+) and reduced (NADH). It forms NADP with the addition …	N/A			NADH	NADH dehydrogenase [ubiquinone] 1 beta subcomplex subunit 4	NA	HGNC_SYMBOL	NDUFB4	0		PUBMED:17139284;PUBMED:17016423
NADH	NA	DRUGBANK	DB00157	0		NADH is the reduced form of NAD+, and NAD+ is the oxidized form of NADH, a coenzyme composed of ribosylnicotinamide 5'-diphosphate coupled to adenosine 5'-phosphate by pyrophosphate linkage. It is found widely in nature and is involved in numerous enzymatic reactions in which it serves as an electron carrier by being alternately oxidized (NAD+) and reduced (NADH). It forms NADP with the addition …	N/A			NADH	NADH dehydrogenase [ubiquinone] 1 beta subcomplex subunit 10	NA	HGNC_SYMBOL	NDUFB10	0		PUBMED:17139284;PUBMED:17016423
NADH	NA	DRUGBANK	DB00157	0		NADH is the reduced form of NAD+, and NAD+ is the oxidized form of NADH, a coenzyme composed of ribosylnicotinamide 5'-diphosphate coupled to adenosine 5'-phosphate by pyrophosphate linkage. It is found widely in nature and is involved in numerous enzymatic reactions in which it serves as an electron carrier by being alternately oxidized (NAD+) and reduced (NADH). It forms NADP with the addition …	N/A			NADH	NADH-ubiquinone oxidoreductase 75 kDa subunit, mitochondrial	NA	HGNC_SYMBOL	NDUFS1	0		PUBMED:17139284;PUBMED:17016423
NADH	NA	DRUGBANK	DB00157	0		NADH is the reduced form of NAD+, and NAD+ is the oxidized form of NADH, a coenzyme composed of ribosylnicotinamide 5'-diphosphate coupled to adenosine 5'-phosphate by pyrophosphate linkage. It is found widely in nature and is involved in numerous enzymatic reactions in which it serves as an electron carrier by being alternately oxidized (NAD+) and reduced (NADH). It forms NADP with the addition …	N/A			NADH	NADH dehydrogenase [ubiquinone] 1 beta subcomplex subunit 1	NA	HGNC_SYMBOL	NDUFB1	0		PUBMED:17139284;PUBMED:17016423
NADH	NA	DRUGBANK	DB00157	0		NADH is the reduced form of NAD+, and NAD+ is the oxidized form of NADH, a coenzyme composed of ribosylnicotinamide 5'-diphosphate coupled to adenosine 5'-phosphate by pyrophosphate linkage. It is found widely in nature and is involved in numerous enzymatic reactions in which it serves as an electron carrier by being alternately oxidized (NAD+) and reduced (NADH). It forms NADP with the addition …	N/A			NADH	NADH dehydrogenase [ubiquinone] 1 subunit C2	NA	HGNC_SYMBOL	NDUFC2	0		PUBMED:16898010;PUBMED:17015645;PUBMED:17496098;PUBMED:17513495;PUBMED:17614984
NADH	NA	DRUGBANK	DB00157	0		NADH is the reduced form of NAD+, and NAD+ is the oxidized form of NADH, a coenzyme composed of ribosylnicotinamide 5'-diphosphate coupled to adenosine 5'-phosphate by pyrophosphate linkage. It is found widely in nature and is involved in numerous enzymatic reactions in which it serves as an electron carrier by being alternately oxidized (NAD+) and reduced (NADH). It forms NADP with the addition …	N/A			NADH	NADH dehydrogenase [ubiquinone] 1 beta subcomplex subunit 8, mitochondrial	NA	HGNC_SYMBOL	NDUFB8	0		PUBMED:17139284;PUBMED:17016423
NADH	NA	DRUGBANK	DB00157	0		NADH is the reduced form of NAD+, and NAD+ is the oxidized form of NADH, a coenzyme composed of ribosylnicotinamide 5'-diphosphate coupled to adenosine 5'-phosphate by pyrophosphate linkage. It is found widely in nature and is involved in numerous enzymatic reactions in which it serves as an electron carrier by being alternately oxidized (NAD+) and reduced (NADH). It forms NADP with the addition …	N/A			NADH	NADH dehydrogenase [ubiquinone] 1 alpha subcomplex subunit 3	NA	HGNC_SYMBOL	NDUFA3	0		PUBMED:17139284;PUBMED:17016423
NADH	NA	DRUGBANK	DB00157	0		NADH is the reduced form of NAD+, and NAD+ is the oxidized form of NADH, a coenzyme composed of ribosylnicotinamide 5'-diphosphate coupled to adenosine 5'-phosphate by pyrophosphate linkage. It is found widely in nature and is involved in numerous enzymatic reactions in which it serves as an electron carrier by being alternately oxidized (NAD+) and reduced (NADH). It forms NADP with the addition …	N/A			NADH	NADH dehydrogenase [ubiquinone] 1 alpha subcomplex subunit 8	NA	HGNC_SYMBOL	NDUFA8	0		PUBMED:17139284;PUBMED:17016423;PUBMED:9860297
NADH	NA	DRUGBANK	DB00157	0		NADH is the reduced form of NAD+, and NAD+ is the oxidized form of NADH, a coenzyme composed of ribosylnicotinamide 5'-diphosphate coupled to adenosine 5'-phosphate by pyrophosphate linkage. It is found widely in nature and is involved in numerous enzymatic reactions in which it serves as an electron carrier by being alternately oxidized (NAD+) and reduced (NADH). It forms NADP with the addition …	N/A			NADH	NADH dehydrogenase [ubiquinone] 1 alpha subcomplex subunit 2	NA	HGNC_SYMBOL	NDUFA2	0		PUBMED:17139284;PUBMED:17016423
NADH	NA	DRUGBANK	DB00157	0		NADH is the reduced form of NAD+, and NAD+ is the oxidized form of NADH, a coenzyme composed of ribosylnicotinamide 5'-diphosphate coupled to adenosine 5'-phosphate by pyrophosphate linkage. It is found widely in nature and is involved in numerous enzymatic reactions in which it serves as an electron carrier by being alternately oxidized (NAD+) and reduced (NADH). It forms NADP with the addition …	N/A			NADH	Acyl carrier protein, mitochondrial	NA	HGNC_SYMBOL	NDUFAB1	0		PUBMED:17139284;PUBMED:17016423
NADH	NA	DRUGBANK	DB00157	0		NADH is the reduced form of NAD+, and NAD+ is the oxidized form of NADH, a coenzyme composed of ribosylnicotinamide 5'-diphosphate coupled to adenosine 5'-phosphate by pyrophosphate linkage. It is found widely in nature and is involved in numerous enzymatic reactions in which it serves as an electron carrier by being alternately oxidized (NAD+) and reduced (NADH). It forms NADP with the addition …	N/A			NADH	NADH dehydrogenase [ubiquinone] 1 alpha subcomplex subunit 6	NA	HGNC_SYMBOL	NDUFA6	0		PUBMED:17139284;PUBMED:17016423
NADH	NA	DRUGBANK	DB00157	0		NADH is the reduced form of NAD+, and NAD+ is the oxidized form of NADH, a coenzyme composed of ribosylnicotinamide 5'-diphosphate coupled to adenosine 5'-phosphate by pyrophosphate linkage. It is found widely in nature and is involved in numerous enzymatic reactions in which it serves as an electron carrier by being alternately oxidized (NAD+) and reduced (NADH). It forms NADP with the addition …	N/A			NADH	NADH dehydrogenase [ubiquinone] 1 alpha subcomplex subunit 4	NA	HGNC_SYMBOL	NDUFA4	0		PUBMED:17139284;PUBMED:17016423
NADH	NA	DRUGBANK	DB00157	0		NADH is the reduced form of NAD+, and NAD+ is the oxidized form of NADH, a coenzyme composed of ribosylnicotinamide 5'-diphosphate coupled to adenosine 5'-phosphate by pyrophosphate linkage. It is found widely in nature and is involved in numerous enzymatic reactions in which it serves as an electron carrier by being alternately oxidized (NAD+) and reduced (NADH). It forms NADP with the addition …	N/A			NADH	NADH dehydrogenase [ubiquinone] 1 alpha subcomplex subunit 1	NA	HGNC_SYMBOL	NDUFA1	0		PUBMED:17139284;PUBMED:17016423;PUBMED:11864782;PUBMED:10200266
NADH	NA	DRUGBANK	DB00157	0		NADH is the reduced form of NAD+, and NAD+ is the oxidized form of NADH, a coenzyme composed of ribosylnicotinamide 5'-diphosphate coupled to adenosine 5'-phosphate by pyrophosphate linkage. It is found widely in nature and is involved in numerous enzymatic reactions in which it serves as an electron carrier by being alternately oxidized (NAD+) and reduced (NADH). It forms NADP with the addition …	N/A			NADH	NADH dehydrogenase [ubiquinone] 1 alpha subcomplex subunit 7	NA	HGNC_SYMBOL	NDUFA7	0		PUBMED:17139284;PUBMED:17016423
NADH	NA	DRUGBANK	DB00157	0		NADH is the reduced form of NAD+, and NAD+ is the oxidized form of NADH, a coenzyme composed of ribosylnicotinamide 5'-diphosphate coupled to adenosine 5'-phosphate by pyrophosphate linkage. It is found widely in nature and is involved in numerous enzymatic reactions in which it serves as an electron carrier by being alternately oxidized (NAD+) and reduced (NADH). It forms NADP with the addition …	N/A			NADH	NADH dehydrogenase [ubiquinone] 1 alpha subcomplex subunit 10, mitochondrial	NA	HGNC_SYMBOL	NDUFA10	0		PUBMED:17139284;PUBMED:17016423
NADH	NA	DRUGBANK	DB00157	0		NADH is the reduced form of NAD+, and NAD+ is the oxidized form of NADH, a coenzyme composed of ribosylnicotinamide 5'-diphosphate coupled to adenosine 5'-phosphate by pyrophosphate linkage. It is found widely in nature and is involved in numerous enzymatic reactions in which it serves as an electron carrier by being alternately oxidized (NAD+) and reduced (NADH). It forms NADP with the addition …	N/A			NADH	NADH dehydrogenase [ubiquinone] 1 alpha subcomplex subunit 9, mitochondrial	NA	HGNC_SYMBOL	NDUFA9	0		PUBMED:17499024;PUBMED:17323923;PUBMED:17530440;PUBMED:17132781;PUBMED:17260964
NADH	NA	DRUGBANK	DB00157	0		NADH is the reduced form of NAD+, and NAD+ is the oxidized form of NADH, a coenzyme composed of ribosylnicotinamide 5'-diphosphate coupled to adenosine 5'-phosphate by pyrophosphate linkage. It is found widely in nature and is involved in numerous enzymatic reactions in which it serves as an electron carrier by being alternately oxidized (NAD+) and reduced (NADH). It forms NADP with the addition …	N/A			NADH	NADH dehydrogenase [ubiquinone] 1 alpha subcomplex subunit 5	NA	HGNC_SYMBOL	NDUFA5	0		PUBMED:17444656;PUBMED:17209562
NADH	NA	DRUGBANK	DB00157	0		NADH is the reduced form of NAD+, and NAD+ is the oxidized form of NADH, a coenzyme composed of ribosylnicotinamide 5'-diphosphate coupled to adenosine 5'-phosphate by pyrophosphate linkage. It is found widely in nature and is involved in numerous enzymatic reactions in which it serves as an electron carrier by being alternately oxidized (NAD+) and reduced (NADH). It forms NADP with the addition …	N/A			NADH	NAD(P) transhydrogenase, mitochondrial	NA	HGNC_SYMBOL	NNT	0		PUBMED:17216441
NADH	NA	DRUGBANK	DB00157	0		NADH is the reduced form of NAD+, and NAD+ is the oxidized form of NADH, a coenzyme composed of ribosylnicotinamide 5'-diphosphate coupled to adenosine 5'-phosphate by pyrophosphate linkage. It is found widely in nature and is involved in numerous enzymatic reactions in which it serves as an electron carrier by being alternately oxidized (NAD+) and reduced (NADH). It forms NADP with the addition …	N/A			NADH	NADH dehydrogenase [ubiquinone] 1 alpha subcomplex subunit 11	NA	HGNC_SYMBOL	NDUFA11	0		PUBMED:17139284;PUBMED:17016423
NADH	NA	DRUGBANK	DB00157	0		NADH is the reduced form of NAD+, and NAD+ is the oxidized form of NADH, a coenzyme composed of ribosylnicotinamide 5'-diphosphate coupled to adenosine 5'-phosphate by pyrophosphate linkage. It is found widely in nature and is involved in numerous enzymatic reactions in which it serves as an electron carrier by being alternately oxidized (NAD+) and reduced (NADH). It forms NADP with the addition …	N/A			NADH	Delta-1-pyrroline-5-carboxylate dehydrogenase, mitochondrial	NA	HGNC_SYMBOL	ALDH4A1	0		PUBMED:16934832
NADH	NA	DRUGBANK	DB00157	0		NADH is the reduced form of NAD+, and NAD+ is the oxidized form of NADH, a coenzyme composed of ribosylnicotinamide 5'-diphosphate coupled to adenosine 5'-phosphate by pyrophosphate linkage. It is found widely in nature and is involved in numerous enzymatic reactions in which it serves as an electron carrier by being alternately oxidized (NAD+) and reduced (NADH). It forms NADP with the addition …	N/A			NADH	NADH dehydrogenase [ubiquinone] iron-sulfur protein 7, mitochondrial	NA	HGNC_SYMBOL	NDUFS7	0		PUBMED:17139284;PUBMED:10097178;PUBMED:8938450;PUBMED:17016423;PUBMED:8369340
NADH	NA	DRUGBANK	DB00157	0		NADH is the reduced form of NAD+, and NAD+ is the oxidized form of NADH, a coenzyme composed of ribosylnicotinamide 5'-diphosphate coupled to adenosine 5'-phosphate by pyrophosphate linkage. It is found widely in nature and is involved in numerous enzymatic reactions in which it serves as an electron carrier by being alternately oxidized (NAD+) and reduced (NADH). It forms NADP with the addition …	N/A			NADH	7-dehydrocholesterol reductase	NA	HGNC_SYMBOL	DHCR7	0		PUBMED:17139284;PUBMED:17016423
NADH	NA	DRUGBANK	DB00157	0		NADH is the reduced form of NAD+, and NAD+ is the oxidized form of NADH, a coenzyme composed of ribosylnicotinamide 5'-diphosphate coupled to adenosine 5'-phosphate by pyrophosphate linkage. It is found widely in nature and is involved in numerous enzymatic reactions in which it serves as an electron carrier by being alternately oxidized (NAD+) and reduced (NADH). It forms NADP with the addition …	N/A			NADH	Glutamate dehydrogenase 2, mitochondrial	NA	HGNC_SYMBOL	GLUD2	0		PUBMED:17139284;PUBMED:17016423
NADH	NA	DRUGBANK	DB00157	0		NADH is the reduced form of NAD+, and NAD+ is the oxidized form of NADH, a coenzyme composed of ribosylnicotinamide 5'-diphosphate coupled to adenosine 5'-phosphate by pyrophosphate linkage. It is found widely in nature and is involved in numerous enzymatic reactions in which it serves as an electron carrier by being alternately oxidized (NAD+) and reduced (NADH). It forms NADP with the addition …	N/A			NADH	2-oxoglutarate dehydrogenase, mitochondrial	NA	HGNC_SYMBOL	OGDH	0		PUBMED:17668068
NADH	NA	DRUGBANK	DB00157	0		NADH is the reduced form of NAD+, and NAD+ is the oxidized form of NADH, a coenzyme composed of ribosylnicotinamide 5'-diphosphate coupled to adenosine 5'-phosphate by pyrophosphate linkage. It is found widely in nature and is involved in numerous enzymatic reactions in which it serves as an electron carrier by being alternately oxidized (NAD+) and reduced (NADH). It forms NADP with the addition …	N/A			NADH	Pyruvate dehydrogenase E1 component subunit alpha, somatic form, mitochondrial	NA	HGNC_SYMBOL	PDHA1	0		PUBMED:17139284;PUBMED:17016423
NADH	NA	DRUGBANK	DB00157	0		NADH is the reduced form of NAD+, and NAD+ is the oxidized form of NADH, a coenzyme composed of ribosylnicotinamide 5'-diphosphate coupled to adenosine 5'-phosphate by pyrophosphate linkage. It is found widely in nature and is involved in numerous enzymatic reactions in which it serves as an electron carrier by being alternately oxidized (NAD+) and reduced (NADH). It forms NADP with the addition …	N/A			NADH	Pyruvate dehydrogenase E1 component subunit beta, mitochondrial	NA	HGNC_SYMBOL	PDHB	0		PUBMED:17139284;PUBMED:17016423;PUBMED:1116996
NADH	NA	DRUGBANK	DB00157	0		NADH is the reduced form of NAD+, and NAD+ is the oxidized form of NADH, a coenzyme composed of ribosylnicotinamide 5'-diphosphate coupled to adenosine 5'-phosphate by pyrophosphate linkage. It is found widely in nature and is involved in numerous enzymatic reactions in which it serves as an electron carrier by being alternately oxidized (NAD+) and reduced (NADH). It forms NADP with the addition …	N/A			NADH	Glutamate dehydrogenase 1, mitochondrial	NA	HGNC_SYMBOL	GLUD1	0		PUBMED:17139284;PUBMED:17016423
NADH	NA	DRUGBANK	DB00157	0		NADH is the reduced form of NAD+, and NAD+ is the oxidized form of NADH, a coenzyme composed of ribosylnicotinamide 5'-diphosphate coupled to adenosine 5'-phosphate by pyrophosphate linkage. It is found widely in nature and is involved in numerous enzymatic reactions in which it serves as an electron carrier by being alternately oxidized (NAD+) and reduced (NADH). It forms NADP with the addition …	N/A			NADH	Retinal dehydrogenase 2	NA	HGNC_SYMBOL	ALDH1A2	0		PUBMED:17139284;PUBMED:11872149;PUBMED:10320326;PUBMED:17016423
NADH	NA	DRUGBANK	DB00157	0		NADH is the reduced form of NAD+, and NAD+ is the oxidized form of NADH, a coenzyme composed of ribosylnicotinamide 5'-diphosphate coupled to adenosine 5'-phosphate by pyrophosphate linkage. It is found widely in nature and is involved in numerous enzymatic reactions in which it serves as an electron carrier by being alternately oxidized (NAD+) and reduced (NADH). It forms NADP with the addition …	N/A			NADH	Glyceraldehyde-3-phosphate dehydrogenase	NA	HGNC_SYMBOL	GAPDH	0		PUBMED:17508915;PUBMED:17031544;PUBMED:16898590;PUBMED:17194030
NADH	NA	DRUGBANK	DB00157	0		NADH is the reduced form of NAD+, and NAD+ is the oxidized form of NADH, a coenzyme composed of ribosylnicotinamide 5'-diphosphate coupled to adenosine 5'-phosphate by pyrophosphate linkage. It is found widely in nature and is involved in numerous enzymatic reactions in which it serves as an electron carrier by being alternately oxidized (NAD+) and reduced (NADH). It forms NADP with the addition …	N/A			NADH	Aldehyde dehydrogenase X, mitochondrial	NA	HGNC_SYMBOL	ALDH1B1	0		PUBMED:17139284;PUBMED:17016423
NADH	NA	DRUGBANK	DB00157	0		NADH is the reduced form of NAD+, and NAD+ is the oxidized form of NADH, a coenzyme composed of ribosylnicotinamide 5'-diphosphate coupled to adenosine 5'-phosphate by pyrophosphate linkage. It is found widely in nature and is involved in numerous enzymatic reactions in which it serves as an electron carrier by being alternately oxidized (NAD+) and reduced (NADH). It forms NADP with the addition …	N/A			NADH	Aldehyde dehydrogenase family 1 member A3	NA	HGNC_SYMBOL	ALDH1A3	0		PUBMED:17139284;PUBMED:17016423;PUBMED:16241904
NADH	NA	DRUGBANK	DB00157	0		NADH is the reduced form of NAD+, and NAD+ is the oxidized form of NADH, a coenzyme composed of ribosylnicotinamide 5'-diphosphate coupled to adenosine 5'-phosphate by pyrophosphate linkage. It is found widely in nature and is involved in numerous enzymatic reactions in which it serves as an electron carrier by being alternately oxidized (NAD+) and reduced (NADH). It forms NADP with the addition …	N/A			NADH	Retinal dehydrogenase 1	NA	HGNC_SYMBOL	ALDH1A1	0		PUBMED:17139284;PUBMED:11872149;PUBMED:17016423;PUBMED:16583981
NADH	NA	DRUGBANK	DB00157	0		NADH is the reduced form of NAD+, and NAD+ is the oxidized form of NADH, a coenzyme composed of ribosylnicotinamide 5'-diphosphate coupled to adenosine 5'-phosphate by pyrophosphate linkage. It is found widely in nature and is involved in numerous enzymatic reactions in which it serves as an electron carrier by being alternately oxidized (NAD+) and reduced (NADH). It forms NADP with the addition …	N/A			NADH	Methylmalonate-semialdehyde dehydrogenase [acylating], mitochondrial	NA	HGNC_SYMBOL	ALDH6A1	0		PUBMED:17139284;PUBMED:17016423;PUBMED:1898092
NADH	NA	DRUGBANK	DB00157	0		NADH is the reduced form of NAD+, and NAD+ is the oxidized form of NADH, a coenzyme composed of ribosylnicotinamide 5'-diphosphate coupled to adenosine 5'-phosphate by pyrophosphate linkage. It is found widely in nature and is involved in numerous enzymatic reactions in which it serves as an electron carrier by being alternately oxidized (NAD+) and reduced (NADH). It forms NADP with the addition …	N/A			NADH	Sterol-4-alpha-carboxylate 3-dehydrogenase, decarboxylating	NA	HGNC_SYMBOL	NSDHL	0		PUBMED:17139284;PUBMED:17016423;PUBMED:15805545
NADH	NA	DRUGBANK	DB00157	0		NADH is the reduced form of NAD+, and NAD+ is the oxidized form of NADH, a coenzyme composed of ribosylnicotinamide 5'-diphosphate coupled to adenosine 5'-phosphate by pyrophosphate linkage. It is found widely in nature and is involved in numerous enzymatic reactions in which it serves as an electron carrier by being alternately oxidized (NAD+) and reduced (NADH). It forms NADP with the addition …	N/A			NADH	Trifunctional enzyme subunit alpha, mitochondrial	NA	HGNC_SYMBOL	HADHA	0		PUBMED:17139284;PUBMED:17016423
NADH	NA	DRUGBANK	DB00157	0		NADH is the reduced form of NAD+, and NAD+ is the oxidized form of NADH, a coenzyme composed of ribosylnicotinamide 5'-diphosphate coupled to adenosine 5'-phosphate by pyrophosphate linkage. It is found widely in nature and is involved in numerous enzymatic reactions in which it serves as an electron carrier by being alternately oxidized (NAD+) and reduced (NADH). It forms NADP with the addition …	N/A			NADH	Aldo-keto reductase family 1 member C3	NA	HGNC_SYMBOL	AKR1C3	0		PUBMED:17139284;PUBMED:17016423;PUBMED:2146972;PUBMED:2615366;PUBMED:6584048
NADH	NA	DRUGBANK	DB00157	0		NADH is the reduced form of NAD+, and NAD+ is the oxidized form of NADH, a coenzyme composed of ribosylnicotinamide 5'-diphosphate coupled to adenosine 5'-phosphate by pyrophosphate linkage. It is found widely in nature and is involved in numerous enzymatic reactions in which it serves as an electron carrier by being alternately oxidized (NAD+) and reduced (NADH). It forms NADP with the addition …	N/A			NADH	Isocitrate dehydrogenase [NAD] subunit alpha, mitochondrial	NA	HGNC_SYMBOL	IDH3A	0		PUBMED:17139284;PUBMED:17016423;PUBMED:4292141;PUBMED:4380379;PUBMED:13152105
NADH	NA	DRUGBANK	DB00157	0		NADH is the reduced form of NAD+, and NAD+ is the oxidized form of NADH, a coenzyme composed of ribosylnicotinamide 5'-diphosphate coupled to adenosine 5'-phosphate by pyrophosphate linkage. It is found widely in nature and is involved in numerous enzymatic reactions in which it serves as an electron carrier by being alternately oxidized (NAD+) and reduced (NADH). It forms NADP with the addition …	N/A			NADH	Isocitrate dehydrogenase [NAD] subunit beta, mitochondrial	NA	HGNC_SYMBOL	IDH3B	0		PUBMED:17139284;PUBMED:17016423;PUBMED:4292141;PUBMED:14189899;PUBMED:4380379
NADH	NA	DRUGBANK	DB00157	0		NADH is the reduced form of NAD+, and NAD+ is the oxidized form of NADH, a coenzyme composed of ribosylnicotinamide 5'-diphosphate coupled to adenosine 5'-phosphate by pyrophosphate linkage. It is found widely in nature and is involved in numerous enzymatic reactions in which it serves as an electron carrier by being alternately oxidized (NAD+) and reduced (NADH). It forms NADP with the addition …	N/A			NADH	Isocitrate dehydrogenase [NAD] subunit gamma, mitochondrial	NA	HGNC_SYMBOL	IDH3G	0		PUBMED:17139284;PUBMED:17016423;PUBMED:4292141;PUBMED:14189899;PUBMED:4380379
NADH	NA	DRUGBANK	DB00157	0		NADH is the reduced form of NAD+, and NAD+ is the oxidized form of NADH, a coenzyme composed of ribosylnicotinamide 5'-diphosphate coupled to adenosine 5'-phosphate by pyrophosphate linkage. It is found widely in nature and is involved in numerous enzymatic reactions in which it serves as an electron carrier by being alternately oxidized (NAD+) and reduced (NADH). It forms NADP with the addition …	N/A			NADH	3-keto-steroid reductase	NA	HGNC_SYMBOL	HSD17B7	0		PUBMED:17139284;PUBMED:17016423
NADH	NA	DRUGBANK	DB00157	0		NADH is the reduced form of NAD+, and NAD+ is the oxidized form of NADH, a coenzyme composed of ribosylnicotinamide 5'-diphosphate coupled to adenosine 5'-phosphate by pyrophosphate linkage. It is found widely in nature and is involved in numerous enzymatic reactions in which it serves as an electron carrier by being alternately oxidized (NAD+) and reduced (NADH). It forms NADP with the addition …	N/A			NADH	NADP-dependent malic enzyme	NA	HGNC_SYMBOL	ME1	0		PUBMED:17197218
NADH	NA	DRUGBANK	DB00157	0		NADH is the reduced form of NAD+, and NAD+ is the oxidized form of NADH, a coenzyme composed of ribosylnicotinamide 5'-diphosphate coupled to adenosine 5'-phosphate by pyrophosphate linkage. It is found widely in nature and is involved in numerous enzymatic reactions in which it serves as an electron carrier by being alternately oxidized (NAD+) and reduced (NADH). It forms NADP with the addition …	N/A			NADH	Malate dehydrogenase, cytoplasmic	NA	HGNC_SYMBOL	MDH1	0		PUBMED:16983536
NADH	NA	DRUGBANK	DB00157	0		NADH is the reduced form of NAD+, and NAD+ is the oxidized form of NADH, a coenzyme composed of ribosylnicotinamide 5'-diphosphate coupled to adenosine 5'-phosphate by pyrophosphate linkage. It is found widely in nature and is involved in numerous enzymatic reactions in which it serves as an electron carrier by being alternately oxidized (NAD+) and reduced (NADH). It forms NADP with the addition …	N/A			NADH	D-beta-hydroxybutyrate dehydrogenase, mitochondrial	NA	HGNC_SYMBOL	BDH1	0		PUBMED:17139284;PUBMED:8533882;PUBMED:17016423;PUBMED:38961;PUBMED:2550053
NADH	NA	DRUGBANK	DB00157	0		NADH is the reduced form of NAD+, and NAD+ is the oxidized form of NADH, a coenzyme composed of ribosylnicotinamide 5'-diphosphate coupled to adenosine 5'-phosphate by pyrophosphate linkage. It is found widely in nature and is involved in numerous enzymatic reactions in which it serves as an electron carrier by being alternately oxidized (NAD+) and reduced (NADH). It forms NADP with the addition …	N/A			NADH	Hydroxyacyl-coenzyme A dehydrogenase, mitochondrial	NA	HGNC_SYMBOL	HADH	0		PUBMED:17202348
NADH	NA	DRUGBANK	DB00157	0		NADH is the reduced form of NAD+, and NAD+ is the oxidized form of NADH, a coenzyme composed of ribosylnicotinamide 5'-diphosphate coupled to adenosine 5'-phosphate by pyrophosphate linkage. It is found widely in nature and is involved in numerous enzymatic reactions in which it serves as an electron carrier by being alternately oxidized (NAD+) and reduced (NADH). It forms NADP with the addition …	N/A			NADH	Peroxisomal multifunctional enzyme type 2	NA	HGNC_SYMBOL	HSD17B4	0		PUBMED:17139284;PUBMED:12517343;PUBMED:17016423
NADH	NA	DRUGBANK	DB00157	0		NADH is the reduced form of NAD+, and NAD+ is the oxidized form of NADH, a coenzyme composed of ribosylnicotinamide 5'-diphosphate coupled to adenosine 5'-phosphate by pyrophosphate linkage. It is found widely in nature and is involved in numerous enzymatic reactions in which it serves as an electron carrier by being alternately oxidized (NAD+) and reduced (NADH). It forms NADP with the addition …	N/A			NADH	NAD-dependent malic enzyme, mitochondrial	NA	HGNC_SYMBOL	ME2	0		PUBMED:17139284;PUBMED:17016423
NADH	NA	DRUGBANK	DB00157	0		NADH is the reduced form of NAD+, and NAD+ is the oxidized form of NADH, a coenzyme composed of ribosylnicotinamide 5'-diphosphate coupled to adenosine 5'-phosphate by pyrophosphate linkage. It is found widely in nature and is involved in numerous enzymatic reactions in which it serves as an electron carrier by being alternately oxidized (NAD+) and reduced (NADH). It forms NADP with the addition …	N/A			NADH	L-lactate dehydrogenase A chain	NA	HGNC_SYMBOL	LDHA	0		PUBMED:17308685;PUBMED:17555402;PUBMED:17006762
NADH	NA	DRUGBANK	DB00157	0		NADH is the reduced form of NAD+, and NAD+ is the oxidized form of NADH, a coenzyme composed of ribosylnicotinamide 5'-diphosphate coupled to adenosine 5'-phosphate by pyrophosphate linkage. It is found widely in nature and is involved in numerous enzymatic reactions in which it serves as an electron carrier by being alternately oxidized (NAD+) and reduced (NADH). It forms NADP with the addition …	N/A			NADH	Malate dehydrogenase, mitochondrial	NA	HGNC_SYMBOL	MDH2	0		PUBMED:17619232;PUBMED:17603759;PUBMED:16898590;PUBMED:17203264;PUBMED:17487443
NADH	NA	DRUGBANK	DB00157	0		NADH is the reduced form of NAD+, and NAD+ is the oxidized form of NADH, a coenzyme composed of ribosylnicotinamide 5'-diphosphate coupled to adenosine 5'-phosphate by pyrophosphate linkage. It is found widely in nature and is involved in numerous enzymatic reactions in which it serves as an electron carrier by being alternately oxidized (NAD+) and reduced (NADH). It forms NADP with the addition …	N/A			NADH	3-hydroxyacyl-CoA dehydrogenase type-2	NA	HGNC_SYMBOL	HSD17B10	0		PUBMED:17139284;PUBMED:17016423
NADH	NA	DRUGBANK	DB00157	0		NADH is the reduced form of NAD+, and NAD+ is the oxidized form of NADH, a coenzyme composed of ribosylnicotinamide 5'-diphosphate coupled to adenosine 5'-phosphate by pyrophosphate linkage. It is found widely in nature and is involved in numerous enzymatic reactions in which it serves as an electron carrier by being alternately oxidized (NAD+) and reduced (NADH). It forms NADP with the addition …	N/A			NADH	Alcohol dehydrogenase class-3	NA	HGNC_SYMBOL	ADH5	0		PUBMED:17092593;PUBMED:17619232;PUBMED:17525463;PUBMED:16821840
NADH	NA	DRUGBANK	DB00157	0		NADH is the reduced form of NAD+, and NAD+ is the oxidized form of NADH, a coenzyme composed of ribosylnicotinamide 5'-diphosphate coupled to adenosine 5'-phosphate by pyrophosphate linkage. It is found widely in nature and is involved in numerous enzymatic reactions in which it serves as an electron carrier by being alternately oxidized (NAD+) and reduced (NADH). It forms NADP with the addition …	N/A			NADH	Glycerol-3-phosphate dehydrogenase [NAD(+)], cytoplasmic	NA	HGNC_SYMBOL	GPD1	0		PUBMED:17088060
NADH	NA	DRUGBANK	DB00157	0		NADH is the reduced form of NAD+, and NAD+ is the oxidized form of NADH, a coenzyme composed of ribosylnicotinamide 5'-diphosphate coupled to adenosine 5'-phosphate by pyrophosphate linkage. It is found widely in nature and is involved in numerous enzymatic reactions in which it serves as an electron carrier by being alternately oxidized (NAD+) and reduced (NADH). It forms NADP with the addition …	N/A			NADH	Alcohol dehydrogenase 1B	NA	HGNC_SYMBOL	ADH1B	0		PUBMED:16897483
NADH	NA	DRUGBANK	DB00157	0		NADH is the reduced form of NAD+, and NAD+ is the oxidized form of NADH, a coenzyme composed of ribosylnicotinamide 5'-diphosphate coupled to adenosine 5'-phosphate by pyrophosphate linkage. It is found widely in nature and is involved in numerous enzymatic reactions in which it serves as an electron carrier by being alternately oxidized (NAD+) and reduced (NADH). It forms NADP with the addition …	N/A			NADH	Alcohol dehydrogenase 1C	NA	HGNC_SYMBOL	ADH1C	0		PUBMED:12604203;PUBMED:17139284;PUBMED:17016423
NADH	NA	DRUGBANK	DB00157	0		NADH is the reduced form of NAD+, and NAD+ is the oxidized form of NADH, a coenzyme composed of ribosylnicotinamide 5'-diphosphate coupled to adenosine 5'-phosphate by pyrophosphate linkage. It is found widely in nature and is involved in numerous enzymatic reactions in which it serves as an electron carrier by being alternately oxidized (NAD+) and reduced (NADH). It forms NADP with the addition …	N/A			NADH	Alcohol dehydrogenase 4	NA	HGNC_SYMBOL	ADH4	0		PUBMED:11306066;PUBMED:17139284;PUBMED:17016423;PUBMED:1938903;PUBMED:3593480
NADH	NA	DRUGBANK	DB00157	0		NADH is the reduced form of NAD+, and NAD+ is the oxidized form of NADH, a coenzyme composed of ribosylnicotinamide 5'-diphosphate coupled to adenosine 5'-phosphate by pyrophosphate linkage. It is found widely in nature and is involved in numerous enzymatic reactions in which it serves as an electron carrier by being alternately oxidized (NAD+) and reduced (NADH). It forms NADP with the addition …	N/A			NADH	Sorbitol dehydrogenase	NA	HGNC_SYMBOL	SORD	0		PUBMED:17508915;PUBMED:17343568
NADH	NA	DRUGBANK	DB00157	0		NADH is the reduced form of NAD+, and NAD+ is the oxidized form of NADH, a coenzyme composed of ribosylnicotinamide 5'-diphosphate coupled to adenosine 5'-phosphate by pyrophosphate linkage. It is found widely in nature and is involved in numerous enzymatic reactions in which it serves as an electron carrier by being alternately oxidized (NAD+) and reduced (NADH). It forms NADP with the addition …	N/A			NADH	Alcohol dehydrogenase 1A	NA	HGNC_SYMBOL	ADH1A	0		PUBMED:16897483;PUBMED:16760478
NADH	NA	DRUGBANK	DB00157	0		NADH is the reduced form of NAD+, and NAD+ is the oxidized form of NADH, a coenzyme composed of ribosylnicotinamide 5'-diphosphate coupled to adenosine 5'-phosphate by pyrophosphate linkage. It is found widely in nature and is involved in numerous enzymatic reactions in which it serves as an electron carrier by being alternately oxidized (NAD+) and reduced (NADH). It forms NADP with the addition …	N/A			NADH	UDP-glucose 6-dehydrogenase	NA	HGNC_SYMBOL	UGDH	0		PUBMED:17139284;PUBMED:17016423;PUBMED:1472079;PUBMED:3804697
Nicotinamide	NA	DRUGBANK	DB02701	0		An important compound functioning as a component of the coenzyme NAD. Its primary significance is in the prevention and/or cure of blacktongue and pellagra. Most animals cannot manufacture this compound in amounts sufficient to prevent nutritional deficiency and it therefore must be supplemented through dietary intake.	N/A			Nicotinamide	L-lactate dehydrogenase A chain	NA	HGNC_SYMBOL	LDHA	0		PUBMED:17139284;PUBMED:10592235;PUBMED:17016423
Nicotinamide	NA	DRUGBANK	DB02701	0		An important compound functioning as a component of the coenzyme NAD. Its primary significance is in the prevention and/or cure of blacktongue and pellagra. Most animals cannot manufacture this compound in amounts sufficient to prevent nutritional deficiency and it therefore must be supplemented through dietary intake.	N/A			Nicotinamide	NAD-dependent protein deacylase sirtuin-5, mitochondrial	NA	HGNC_SYMBOL	SIRT5	0		PUBMED:17139284;PUBMED:10592235;PUBMED:17016423
Oxamic Acid	NA	DRUGBANK	DB03940	0		Amino-substituted glyoxylic acid derivative. [PubChem]	N/A			Oxamic Acid	L-lactate dehydrogenase A chain	NA	HGNC_SYMBOL	LDHA	0		PUBMED:17139284;PUBMED:10592235;PUBMED:17016423
Stiripentol	NA	DRUGBANK	DB09118	0		Stiripentol is an anticonvulsant drug used in the treatment of epilepsy as an adjunct therapy along with [DB00349] and [DB00313]. This drug is currently approved in the USA, Canada, and European countries as oral tablets marketed as Diacomit. FDA approval of this drug was granted on August 20, 2018 [L4352], [F1240]. Unrelated to other anticonvulsants, stiripentol belongs to the group of aromatic …	N/A			Stiripentol	L-lactate dehydrogenase A chain	NA	HGNC_SYMBOL	LDHA	0		PUBMED:25792327
INDOXIMOD	NA	CHEMBL_COMPOUND	CHEMBL571209	0		NA	N/A			INDOXIMOD	mTORC1	NA	HGNC_SYMBOL	RPTOR	0		PUBMED:30254983
INDOXIMOD	NA	CHEMBL_COMPOUND	CHEMBL571209	0		NA	N/A			INDOXIMOD	mTORC1	NA	HGNC_SYMBOL	MLST8	0		PUBMED:30254983
Navitoclax	NA	DRUGBANK	DB12340	0		Navitoclax has been used in trials studying the treatment and basic science of Solid Tumors, Non-Hodgkin's Lymphoma, EGFR Activating Mutation, Chronic Lymphoid Leukemia, and Hematological Malignancies, among others.
Navitoclax is an orally bioavailable small molecule inhibitor of Bcl-2 family proteins. It is a substance being studied in the treatment of lymphomas and other types of cancer. It blocks some of the enzymes that keep cancer cells from dying.	N/A			Navitoclax	Bcl2 antagonist of cell death	NA	HGNC_SYMBOL	BAD	0		NA
Streptozocin	NA	DRUGBANK	DB00428	0		An antibiotic that is produced by Stretomyces achromogenes. It is used as an antineoplastic agent and to induce diabetes in experimental animals.	N/A			Streptozocin	Solute carrier family 2, facilitated glucose transporter member 2	NA	HGNC_SYMBOL	SLC2A2	0		PUBMED:9421374;PUBMED:7926307
5-Phospho-D-Arabinohydroxamic Acid	NA	DRUGBANK	DB02093	0		NA	N/A			5-Phospho-D-Arabinohydroxamic Acid	Glucose-6-phosphate isomerase	NA	HGNC_SYMBOL	GPI	0		PUBMED:17139284;PUBMED:10592235;PUBMED:17016423
5-Phosphoarabinonic Acid	NA	DRUGBANK	DB03042	0		NA	N/A			5-Phosphoarabinonic Acid	Glucose-6-phosphate isomerase	NA	HGNC_SYMBOL	GPI	0		PUBMED:17139284;PUBMED:10592235;PUBMED:17016423
6-phospho-D-gluconic acid	NA	DRUGBANK	DB02076	0		NA	N/A			6-phospho-D-gluconic acid	6-phosphogluconate dehydrogenase, decarboxylating	NA	HGNC_SYMBOL	PGD	0		PUBMED:17139284;PUBMED:10592235;PUBMED:17016423
6-phospho-D-gluconic acid	NA	DRUGBANK	DB02076	0		NA	N/A			6-phospho-D-gluconic acid	Glucose-6-phosphate isomerase	NA	HGNC_SYMBOL	GPI	0		PUBMED:17139284;PUBMED:10592235;PUBMED:17016423
Artenimol	NA	DRUGBANK	DB11638	0		Artenimol is an artemisinin derivative and antimalarial agent used in the treatment of uncomplicated *Plasmodium falciparum* infections [FDA Label]. It was first authorized for market by the European Medicines Agency in October 2011 in combination with [DB13941] as the product Eurartesim. Artemisinin combination therapy is highly effective against malaria and stongly recommended by the World Heal…	N/A			Artenimol	Serine hydroxymethyltransferase, mitochondrial	NA	HGNC_SYMBOL	SHMT2	0		PUBMED:26340163
Artenimol	NA	DRUGBANK	DB11638	0		Artenimol is an artemisinin derivative and antimalarial agent used in the treatment of uncomplicated *Plasmodium falciparum* infections [FDA Label]. It was first authorized for market by the European Medicines Agency in October 2011 in combination with [DB13941] as the product Eurartesim. Artemisinin combination therapy is highly effective against malaria and stongly recommended by the World Heal…	N/A			Artenimol	Protein disulfide-isomerase	NA	HGNC_SYMBOL	P4HB	0		PUBMED:26340163
Artenimol	NA	DRUGBANK	DB11638	0		Artenimol is an artemisinin derivative and antimalarial agent used in the treatment of uncomplicated *Plasmodium falciparum* infections [FDA Label]. It was first authorized for market by the European Medicines Agency in October 2011 in combination with [DB13941] as the product Eurartesim. Artemisinin combination therapy is highly effective against malaria and stongly recommended by the World Heal…	N/A			Artenimol	Phosphoglycerate mutase 1	NA	HGNC_SYMBOL	PGAM1	0		PUBMED:26340163
Artenimol	NA	DRUGBANK	DB11638	0		Artenimol is an artemisinin derivative and antimalarial agent used in the treatment of uncomplicated *Plasmodium falciparum* infections [FDA Label]. It was first authorized for market by the European Medicines Agency in October 2011 in combination with [DB13941] as the product Eurartesim. Artemisinin combination therapy is highly effective against malaria and stongly recommended by the World Heal…	N/A			Artenimol	Glyceraldehyde-3-phosphate dehydrogenase	NA	HGNC_SYMBOL	GAPDH	0		PUBMED:26340163
Artenimol	NA	DRUGBANK	DB11638	0		Artenimol is an artemisinin derivative and antimalarial agent used in the treatment of uncomplicated *Plasmodium falciparum* infections [FDA Label]. It was first authorized for market by the European Medicines Agency in October 2011 in combination with [DB13941] as the product Eurartesim. Artemisinin combination therapy is highly effective against malaria and stongly recommended by the World Heal…	N/A			Artenimol	Triosephosphate isomerase	NA	HGNC_SYMBOL	TPI1	0		PUBMED:26340163
Artenimol	NA	DRUGBANK	DB11638	0		Artenimol is an artemisinin derivative and antimalarial agent used in the treatment of uncomplicated *Plasmodium falciparum* infections [FDA Label]. It was first authorized for market by the European Medicines Agency in October 2011 in combination with [DB13941] as the product Eurartesim. Artemisinin combination therapy is highly effective against malaria and stongly recommended by the World Heal…	N/A			Artenimol	Peroxiredoxin-1	NA	HGNC_SYMBOL	PRDX1	0		PUBMED:26340163
Artenimol	NA	DRUGBANK	DB11638	0		Artenimol is an artemisinin derivative and antimalarial agent used in the treatment of uncomplicated *Plasmodium falciparum* infections [FDA Label]. It was first authorized for market by the European Medicines Agency in October 2011 in combination with [DB13941] as the product Eurartesim. Artemisinin combination therapy is highly effective against malaria and stongly recommended by the World Heal…	N/A			Artenimol	Phosphoglycerate kinase 1	NA	HGNC_SYMBOL	PGK1	0		PUBMED:26340163
Artenimol	NA	DRUGBANK	DB11638	0		Artenimol is an artemisinin derivative and antimalarial agent used in the treatment of uncomplicated *Plasmodium falciparum* infections [FDA Label]. It was first authorized for market by the European Medicines Agency in October 2011 in combination with [DB13941] as the product Eurartesim. Artemisinin combination therapy is highly effective against malaria and stongly recommended by the World Heal…	N/A			Artenimol	Malate dehydrogenase, cytoplasmic	NA	HGNC_SYMBOL	MDH1	0		PUBMED:26340163
Artenimol	NA	DRUGBANK	DB11638	0		Artenimol is an artemisinin derivative and antimalarial agent used in the treatment of uncomplicated *Plasmodium falciparum* infections [FDA Label]. It was first authorized for market by the European Medicines Agency in October 2011 in combination with [DB13941] as the product Eurartesim. Artemisinin combination therapy is highly effective against malaria and stongly recommended by the World Heal…	N/A			Artenimol	L-lactate dehydrogenase A chain	NA	HGNC_SYMBOL	LDHA	0		PUBMED:26340163
Artenimol	NA	DRUGBANK	DB11638	0		Artenimol is an artemisinin derivative and antimalarial agent used in the treatment of uncomplicated *Plasmodium falciparum* infections [FDA Label]. It was first authorized for market by the European Medicines Agency in October 2011 in combination with [DB13941] as the product Eurartesim. Artemisinin combination therapy is highly effective against malaria and stongly recommended by the World Heal…	N/A			Artenimol	Glucose-6-phosphate isomerase	NA	HGNC_SYMBOL	GPI	0		PUBMED:26340163
Artenimol	NA	DRUGBANK	DB11638	0		Artenimol is an artemisinin derivative and antimalarial agent used in the treatment of uncomplicated *Plasmodium falciparum* infections [FDA Label]. It was first authorized for market by the European Medicines Agency in October 2011 in combination with [DB13941] as the product Eurartesim. Artemisinin combination therapy is highly effective against malaria and stongly recommended by the World Heal…	N/A			Artenimol	Glucose-6-phosphate 1-dehydrogenase	NA	HGNC_SYMBOL	G6PD	0		PUBMED:26340163
Artenimol	NA	DRUGBANK	DB11638	0		Artenimol is an artemisinin derivative and antimalarial agent used in the treatment of uncomplicated *Plasmodium falciparum* infections [FDA Label]. It was first authorized for market by the European Medicines Agency in October 2011 in combination with [DB13941] as the product Eurartesim. Artemisinin combination therapy is highly effective against malaria and stongly recommended by the World Heal…	N/A			Artenimol	Alpha-enolase	NA	HGNC_SYMBOL	ENO1	0		PUBMED:26340163
Artenimol	NA	DRUGBANK	DB11638	0		Artenimol is an artemisinin derivative and antimalarial agent used in the treatment of uncomplicated *Plasmodium falciparum* infections [FDA Label]. It was first authorized for market by the European Medicines Agency in October 2011 in combination with [DB13941] as the product Eurartesim. Artemisinin combination therapy is highly effective against malaria and stongly recommended by the World Heal…	N/A			Artenimol	ATP synthase subunit O, mitochondrial	NA	HGNC_SYMBOL	ATP5PO	0		PUBMED:26340163
Artenimol	NA	DRUGBANK	DB11638	0		Artenimol is an artemisinin derivative and antimalarial agent used in the treatment of uncomplicated *Plasmodium falciparum* infections [FDA Label]. It was first authorized for market by the European Medicines Agency in October 2011 in combination with [DB13941] as the product Eurartesim. Artemisinin combination therapy is highly effective against malaria and stongly recommended by the World Heal…	N/A			Artenimol	ATP synthase subunit g, mitochondrial	NA	HGNC_SYMBOL	ATP5MG	0		PUBMED:26340163
Artenimol	NA	DRUGBANK	DB11638	0		Artenimol is an artemisinin derivative and antimalarial agent used in the treatment of uncomplicated *Plasmodium falciparum* infections [FDA Label]. It was first authorized for market by the European Medicines Agency in October 2011 in combination with [DB13941] as the product Eurartesim. Artemisinin combination therapy is highly effective against malaria and stongly recommended by the World Heal…	N/A			Artenimol	ATP synthase subunit alpha, mitochondrial	NA	HGNC_SYMBOL	ATP5F1A	0		PUBMED:26340163
Copper	NA	DRUGBANK	DB09130	0		Copper is a transition metal and a trace element in the body. It is important to the function of many enzymes including cytochrome c oxidase, monoamine oxidase and superoxide dismutase [FDA Label]. Copper is commonly used in contraceptive intrauterine devices (IUD) [L801].	N/A			Copper	Glyceraldehyde-3-phosphate dehydrogenase	NA	HGNC_SYMBOL	GAPDH	0		PUBMED:15359738;PUBMED:14534351
Copper	NA	DRUGBANK	DB09130	0		Copper is a transition metal and a trace element in the body. It is important to the function of many enzymes including cytochrome c oxidase, monoamine oxidase and superoxide dismutase [FDA Label]. Copper is commonly used in contraceptive intrauterine devices (IUD) [L801].	N/A			Copper	Peroxiredoxin-1	NA	HGNC_SYMBOL	PRDX1	0		PUBMED:15359738;PUBMED:14534351
Copper	NA	DRUGBANK	DB09130	0		Copper is a transition metal and a trace element in the body. It is important to the function of many enzymes including cytochrome c oxidase, monoamine oxidase and superoxide dismutase [FDA Label]. Copper is commonly used in contraceptive intrauterine devices (IUD) [L801].	N/A			Copper	Alpha-enolase	NA	HGNC_SYMBOL	ENO1	0		PUBMED:15359738;PUBMED:14534351
Copper	NA	DRUGBANK	DB09130	0		Copper is a transition metal and a trace element in the body. It is important to the function of many enzymes including cytochrome c oxidase, monoamine oxidase and superoxide dismutase [FDA Label]. Copper is commonly used in contraceptive intrauterine devices (IUD) [L801].	N/A			Copper	Protein disulfide-isomerase	NA	HGNC_SYMBOL	P4HB	0		PUBMED:15359738;PUBMED:14534351
Copper	NA	DRUGBANK	DB09130	0		Copper is a transition metal and a trace element in the body. It is important to the function of many enzymes including cytochrome c oxidase, monoamine oxidase and superoxide dismutase [FDA Label]. Copper is commonly used in contraceptive intrauterine devices (IUD) [L801].	N/A			Copper	Transketolase	NA	HGNC_SYMBOL	TKT	0		PUBMED:15359738
Copper	NA	DRUGBANK	DB09130	0		Copper is a transition metal and a trace element in the body. It is important to the function of many enzymes including cytochrome c oxidase, monoamine oxidase and superoxide dismutase [FDA Label]. Copper is commonly used in contraceptive intrauterine devices (IUD) [L801].	N/A			Copper	Peroxiredoxin-2	NA	HGNC_SYMBOL	PRDX2	0		PUBMED:15359738
Copper	NA	DRUGBANK	DB09130	0		Copper is a transition metal and a trace element in the body. It is important to the function of many enzymes including cytochrome c oxidase, monoamine oxidase and superoxide dismutase [FDA Label]. Copper is commonly used in contraceptive intrauterine devices (IUD) [L801].	N/A			Copper	Peroxiredoxin-6	NA	HGNC_SYMBOL	PRDX6	0		PUBMED:15359738
Copper	NA	DRUGBANK	DB09130	0		Copper is a transition metal and a trace element in the body. It is important to the function of many enzymes including cytochrome c oxidase, monoamine oxidase and superoxide dismutase [FDA Label]. Copper is commonly used in contraceptive intrauterine devices (IUD) [L801].	N/A			Copper	Prostaglandin E synthase 3	NA	HGNC_SYMBOL	PTGES3	0		PUBMED:15359738
Copper	NA	DRUGBANK	DB09130	0		Copper is a transition metal and a trace element in the body. It is important to the function of many enzymes including cytochrome c oxidase, monoamine oxidase and superoxide dismutase [FDA Label]. Copper is commonly used in contraceptive intrauterine devices (IUD) [L801].	N/A			Copper	Glucose-6-phosphate isomerase	NA	HGNC_SYMBOL	GPI	0		PUBMED:15359738
Copper	NA	DRUGBANK	DB09130	0		Copper is a transition metal and a trace element in the body. It is important to the function of many enzymes including cytochrome c oxidase, monoamine oxidase and superoxide dismutase [FDA Label]. Copper is commonly used in contraceptive intrauterine devices (IUD) [L801].	N/A			Copper	L-lactate dehydrogenase A chain	NA	HGNC_SYMBOL	LDHA	0		PUBMED:15359738
Copper	NA	DRUGBANK	DB09130	0		Copper is a transition metal and a trace element in the body. It is important to the function of many enzymes including cytochrome c oxidase, monoamine oxidase and superoxide dismutase [FDA Label]. Copper is commonly used in contraceptive intrauterine devices (IUD) [L801].	N/A			Copper	Phosphoglycerate kinase 1	NA	HGNC_SYMBOL	PGK1	0		PUBMED:15359738
Copper	NA	DRUGBANK	DB09130	0		Copper is a transition metal and a trace element in the body. It is important to the function of many enzymes including cytochrome c oxidase, monoamine oxidase and superoxide dismutase [FDA Label]. Copper is commonly used in contraceptive intrauterine devices (IUD) [L801].	N/A			Copper	Isocitrate dehydrogenase [NAD] subunit alpha, mitochondrial	NA	HGNC_SYMBOL	IDH3A	0		PUBMED:15359738
Copper	NA	DRUGBANK	DB09130	0		Copper is a transition metal and a trace element in the body. It is important to the function of many enzymes including cytochrome c oxidase, monoamine oxidase and superoxide dismutase [FDA Label]. Copper is commonly used in contraceptive intrauterine devices (IUD) [L801].	N/A			Copper	Phosphoglycerate mutase 1	NA	HGNC_SYMBOL	PGAM1	0		PUBMED:15359738
Copper	NA	DRUGBANK	DB09130	0		Copper is a transition metal and a trace element in the body. It is important to the function of many enzymes including cytochrome c oxidase, monoamine oxidase and superoxide dismutase [FDA Label]. Copper is commonly used in contraceptive intrauterine devices (IUD) [L801].	N/A			Copper	UDP-glucose 6-dehydrogenase	NA	HGNC_SYMBOL	UGDH	0		PUBMED:15359738
Copper	NA	DRUGBANK	DB09130	0		Copper is a transition metal and a trace element in the body. It is important to the function of many enzymes including cytochrome c oxidase, monoamine oxidase and superoxide dismutase [FDA Label]. Copper is commonly used in contraceptive intrauterine devices (IUD) [L801].	N/A			Copper	Apolipoprotein A-II	NA	HGNC_SYMBOL	APOA2	0		PUBMED:23896426
Copper	NA	DRUGBANK	DB09130	0		Copper is a transition metal and a trace element in the body. It is important to the function of many enzymes including cytochrome c oxidase, monoamine oxidase and superoxide dismutase [FDA Label]. Copper is commonly used in contraceptive intrauterine devices (IUD) [L801].	N/A			Copper	Apolipoprotein C-II	NA	HGNC_SYMBOL	APOC2	0		PUBMED:23896426
Copper	NA	DRUGBANK	DB09130	0		Copper is a transition metal and a trace element in the body. It is important to the function of many enzymes including cytochrome c oxidase, monoamine oxidase and superoxide dismutase [FDA Label]. Copper is commonly used in contraceptive intrauterine devices (IUD) [L801].	N/A			Copper	Apolipoprotein C-III	NA	HGNC_SYMBOL	APOC3	0		PUBMED:23896426
Copper	NA	DRUGBANK	DB09130	0		Copper is a transition metal and a trace element in the body. It is important to the function of many enzymes including cytochrome c oxidase, monoamine oxidase and superoxide dismutase [FDA Label]. Copper is commonly used in contraceptive intrauterine devices (IUD) [L801].	N/A			Copper	Apolipoprotein E	NA	HGNC_SYMBOL	APOE	0		PUBMED:24971061
D-glucitol 6-phosphate	NA	DRUGBANK	DB02548	0		NA	N/A			D-glucitol 6-phosphate	Glucose-6-phosphate isomerase	NA	HGNC_SYMBOL	GPI	0		PUBMED:17139284;PUBMED:10592235;PUBMED:17016423
Erythose-4-Phosphate	NA	DRUGBANK	DB03937	0		NA	N/A			Erythose-4-Phosphate	Glucose-6-phosphate isomerase	NA	HGNC_SYMBOL	GPI	0		PUBMED:17139284;PUBMED:10592235;PUBMED:17016423
Fructose-6-Phosphate	NA	DRUGBANK	DB04493	0		NA	N/A			Fructose-6-Phosphate	Glucose-6-phosphate isomerase	NA	HGNC_SYMBOL	GPI	0		PUBMED:10592235
Fructose-6-Phosphate	NA	DRUGBANK	DB04493	0		NA	N/A			Fructose-6-Phosphate	6-phosphofructo-2-kinase/fructose-2,6-bisphosphatase 1	NA	HGNC_SYMBOL	PFKFB1	0		PUBMED:17139284;PUBMED:10592235;PUBMED:17016423
Fructose-6-Phosphate	NA	DRUGBANK	DB04493	0		NA	N/A			Fructose-6-Phosphate	Fructose-1,6-bisphosphatase 1	NA	HGNC_SYMBOL	FBP1	0		PUBMED:17139284;PUBMED:10592235;PUBMED:17016423
Glucose-6-Phosphate	NA	DRUGBANK	DB03581	0		An ester of glucose with phosphoric acid, made in the course of glucose metabolism by mammalian and other cells. It is a normal constituent of resting muscle and probably is in constant equilibrium with fructose-6-phosphate. (Stedman, 26th ed)	N/A			Glucose-6-Phosphate	Glucose-6-phosphate isomerase	NA	HGNC_SYMBOL	GPI	0		PUBMED:17139284;PUBMED:10592235;PUBMED:17016423
alpha-D-glucose 6-phosphate	NA	DRUGBANK	DB02007	0		NA	N/A			alpha-D-glucose 6-phosphate	Hexokinase-1	NA	HGNC_SYMBOL	HK1	0		PUBMED:17139284;PUBMED:17016423
alpha-D-glucose 6-phosphate	NA	DRUGBANK	DB02007	0		NA	N/A			alpha-D-glucose 6-phosphate	Glucose-6-phosphate isomerase	NA	HGNC_SYMBOL	GPI	0		PUBMED:17139284;PUBMED:10592235;PUBMED:17016423
Beta-D-Glucose	NA	DRUGBANK	DB02379	0		A primary source of energy for living organisms. It is naturally occurring and is found in fruits and other parts of plants in its free state. It is used therapeutically in fluid and nutrient replacement.	N/A			Beta-D-Glucose	Glucokinase	NA	HGNC_SYMBOL	GCK	0		PUBMED:17139284;PUBMED:17016423
Beta-D-Glucose	NA	DRUGBANK	DB02379	0		A primary source of energy for living organisms. It is naturally occurring and is found in fruits and other parts of plants in its free state. It is used therapeutically in fluid and nutrient replacement.	N/A			Beta-D-Glucose	Hexokinase-1	NA	HGNC_SYMBOL	HK1	0		PUBMED:17139284;PUBMED:17016423
Beta-D-Glucose	NA	DRUGBANK	DB02379	0		A primary source of energy for living organisms. It is naturally occurring and is found in fruits and other parts of plants in its free state. It is used therapeutically in fluid and nutrient replacement.	N/A			Beta-D-Glucose	Glycogen phosphorylase, liver form	NA	HGNC_SYMBOL	PYGL	0		PUBMED:17139284;PUBMED:17016423
Lonidamine	NA	DRUGBANK	DB06266	0		Lonidamine (LND) is a drug that interferes with energy metabolism of cancer cells, principally inhibiting aerobic glycolytic activity, by its effect on mitochondrially-bound hexokinase (HK). In such way LND could impair energy-requiring processes, as recovery from potentially lethal damage, induced by radiation treatment and by some cytotoxic drugs.	N/A			Lonidamine	Hexokinase-1	NA	HGNC_SYMBOL	HK1	0		PUBMED:16986057
Phosphoaminophosphonic Acid-Adenylate Ester	NA	DRUGBANK	DB04395	0		5&#39;-Adenylic acid, monoanhydride with imidodiphosphoric acid. An analog of ATP, in which the oxygen atom bridging the beta to the gamma phosphate is replaced by a nitrogen atom. It is a potent competitive inhibitor of soluble and membrane-bound mitochondrial ATPase and also inhibits ATP-dependent reactions of oxidative phosphorylation. [PubChem]	N/A			Phosphoaminophosphonic Acid-Adenylate Ester	Galactokinase	NA	HGNC_SYMBOL	GALK1	0		NA
Phosphoaminophosphonic Acid-Adenylate Ester	NA	DRUGBANK	DB04395	0		5&#39;-Adenylic acid, monoanhydride with imidodiphosphoric acid. An analog of ATP, in which the oxygen atom bridging the beta to the gamma phosphate is replaced by a nitrogen atom. It is a potent competitive inhibitor of soluble and membrane-bound mitochondrial ATPase and also inhibits ATP-dependent reactions of oxidative phosphorylation. [PubChem]	N/A			Phosphoaminophosphonic Acid-Adenylate Ester	Glycogen synthase kinase-3 beta	NA	HGNC_SYMBOL	GSK3B	0		PUBMED:17139284;PUBMED:17016423
Phosphoaminophosphonic Acid-Adenylate Ester	NA	DRUGBANK	DB04395	0		5&#39;-Adenylic acid, monoanhydride with imidodiphosphoric acid. An analog of ATP, in which the oxygen atom bridging the beta to the gamma phosphate is replaced by a nitrogen atom. It is a potent competitive inhibitor of soluble and membrane-bound mitochondrial ATPase and also inhibits ATP-dependent reactions of oxidative phosphorylation. [PubChem]	N/A			Phosphoaminophosphonic Acid-Adenylate Ester	Hexokinase-1	NA	HGNC_SYMBOL	HK1	0		PUBMED:17139284;PUBMED:17016423
alpha-D-glucose 6-phosphate	NA	DRUGBANK	DB02007	0		NA	N/A			alpha-D-glucose 6-phosphate	Hexokinase-1	NA	HGNC_SYMBOL	HK1	0		PUBMED:17139284;PUBMED:17016423
alpha-D-glucose 6-phosphate	NA	DRUGBANK	DB02007	0		NA	N/A			alpha-D-glucose 6-phosphate	Glucose-6-phosphate isomerase	NA	HGNC_SYMBOL	GPI	0		PUBMED:17139284;PUBMED:10592235;PUBMED:17016423
Beta-D-Glucose	NA	DRUGBANK	DB02379	0		A primary source of energy for living organisms. It is naturally occurring and is found in fruits and other parts of plants in its free state. It is used therapeutically in fluid and nutrient replacement.	N/A			Beta-D-Glucose	Glucokinase	NA	HGNC_SYMBOL	GCK	0		PUBMED:17139284;PUBMED:17016423
Beta-D-Glucose	NA	DRUGBANK	DB02379	0		A primary source of energy for living organisms. It is naturally occurring and is found in fruits and other parts of plants in its free state. It is used therapeutically in fluid and nutrient replacement.	N/A			Beta-D-Glucose	Hexokinase-1	NA	HGNC_SYMBOL	HK1	0		PUBMED:17139284;PUBMED:17016423
Beta-D-Glucose	NA	DRUGBANK	DB02379	0		A primary source of energy for living organisms. It is naturally occurring and is found in fruits and other parts of plants in its free state. It is used therapeutically in fluid and nutrient replacement.	N/A			Beta-D-Glucose	Glycogen phosphorylase, liver form	NA	HGNC_SYMBOL	PYGL	0		PUBMED:17139284;PUBMED:17016423
Lonidamine	NA	DRUGBANK	DB06266	0		Lonidamine (LND) is a drug that interferes with energy metabolism of cancer cells, principally inhibiting aerobic glycolytic activity, by its effect on mitochondrially-bound hexokinase (HK). In such way LND could impair energy-requiring processes, as recovery from potentially lethal damage, induced by radiation treatment and by some cytotoxic drugs.	N/A			Lonidamine	Hexokinase-1	NA	HGNC_SYMBOL	HK1	0		PUBMED:16986057
Phosphoaminophosphonic Acid-Adenylate Ester	NA	DRUGBANK	DB04395	0		5&#39;-Adenylic acid, monoanhydride with imidodiphosphoric acid. An analog of ATP, in which the oxygen atom bridging the beta to the gamma phosphate is replaced by a nitrogen atom. It is a potent competitive inhibitor of soluble and membrane-bound mitochondrial ATPase and also inhibits ATP-dependent reactions of oxidative phosphorylation. [PubChem]	N/A			Phosphoaminophosphonic Acid-Adenylate Ester	Galactokinase	NA	HGNC_SYMBOL	GALK1	0		NA
Phosphoaminophosphonic Acid-Adenylate Ester	NA	DRUGBANK	DB04395	0		5&#39;-Adenylic acid, monoanhydride with imidodiphosphoric acid. An analog of ATP, in which the oxygen atom bridging the beta to the gamma phosphate is replaced by a nitrogen atom. It is a potent competitive inhibitor of soluble and membrane-bound mitochondrial ATPase and also inhibits ATP-dependent reactions of oxidative phosphorylation. [PubChem]	N/A			Phosphoaminophosphonic Acid-Adenylate Ester	Glycogen synthase kinase-3 beta	NA	HGNC_SYMBOL	GSK3B	0		PUBMED:17139284;PUBMED:17016423
Phosphoaminophosphonic Acid-Adenylate Ester	NA	DRUGBANK	DB04395	0		5&#39;-Adenylic acid, monoanhydride with imidodiphosphoric acid. An analog of ATP, in which the oxygen atom bridging the beta to the gamma phosphate is replaced by a nitrogen atom. It is a potent competitive inhibitor of soluble and membrane-bound mitochondrial ATPase and also inhibits ATP-dependent reactions of oxidative phosphorylation. [PubChem]	N/A			Phosphoaminophosphonic Acid-Adenylate Ester	Hexokinase-1	NA	HGNC_SYMBOL	HK1	0		PUBMED:17139284;PUBMED:17016423
alpha-D-glucose 6-phosphate	NA	DRUGBANK	DB02007	0		NA	N/A			alpha-D-glucose 6-phosphate	Hexokinase-1	NA	HGNC_SYMBOL	HK1	0		PUBMED:17139284;PUBMED:17016423
alpha-D-glucose 6-phosphate	NA	DRUGBANK	DB02007	0		NA	N/A			alpha-D-glucose 6-phosphate	Glucose-6-phosphate isomerase	NA	HGNC_SYMBOL	GPI	0		PUBMED:17139284;PUBMED:10592235;PUBMED:17016423
ADOMEGLIVANT	NA	CHEMBL_COMPOUND	CHEMBL3707351	0		NA	N/A			ADOMEGLIVANT	Glucagon receptor	NA	HGNC_SYMBOL	GCGR	0		PUBMED:26681715;PUBMED:28371155;PUBMED:25656305
COTADUTIDE	NA	CHEMBL_COMPOUND	CHEMBL4297630	0		NA	N/A			COTADUTIDE	Glucagon receptor	NA	HGNC_SYMBOL	GCGR	0		PUBMED:29926478;PUBMED:27377054;PUBMED:31608926
CROTEDUMAB	NA	CHEMBL_COMPOUND	CHEMBL3707278	0		NA	N/A			CROTEDUMAB	Glucagon receptor	NA	HGNC_SYMBOL	GCGR	0		PUBMED:28755409
DASIGLUCAGON	NA	CHEMBL_COMPOUND	CHEMBL4297741	0		NA	N/A			DASIGLUCAGON	Glucagon receptor	NA	HGNC_SYMBOL	GCGR	0		NA
DASIGLUCAGON HYDROCHLORIDE	NA	CHEMBL_COMPOUND	CHEMBL4650274	0		NA	N/A			DASIGLUCAGON HYDROCHLORIDE	Glucagon receptor	NA	HGNC_SYMBOL	GCGR	0		NA
EFINOPEGDUTIDE	NA	CHEMBL_COMPOUND	CHEMBL4297576	0		NA	N/A			EFINOPEGDUTIDE	Glucagon receptor	NA	HGNC_SYMBOL	GCGR	0		PUBMED:33475255
GLUCAGON	NA	CHEMBL_COMPOUND	CHEMBL266481	0		NA	N/A			GLUCAGON	Glucagon receptor	NA	HGNC_SYMBOL	GCGR	0		PUBMED:12529935
GLUCAGON HYDROCHLORIDE	NA	CHEMBL_COMPOUND	CHEMBL1201618	0		NA	N/A			GLUCAGON HYDROCHLORIDE	Glucagon receptor	NA	HGNC_SYMBOL	GCGR	0		PUBMED:12529935
Glucagon	NA	DRUGBANK	DB00040	0		Glucagon is a 29 residue peptide hormone. Glucagon is synthesized in a special non-pathogenic laboratory strain of Escherichia coli bacteria that has been genetically altered by the addition of the gene for glucagons.	N/A			Glucagon	Glucagon receptor	NA	HGNC_SYMBOL	GCGR	0		PUBMED:8144028;PUBMED:17620721;PUBMED:8020989;PUBMED:17462598;PUBMED:12529935;PUBMED:17623014;PUBMED:11752352;PUBMED:17534934;PUBMED:17479245
MK-0893	NA	CHEMBL_COMPOUND	CHEMBL1933349	0		NA	N/A			MK-0893	Glucagon receptor	NA	HGNC_SYMBOL	GCGR	0		PUBMED:22708876;PUBMED:27111510
MK-3577	NA	CHEMBL_COMPOUND	CHEMBL1933350	0		NA	N/A			MK-3577	Glucagon receptor	NA	HGNC_SYMBOL	GCGR	0		PUBMED:25160589
PF-06291874	NA	CHEMBL_COMPOUND	CHEMBL2381848	0		NA	N/A			PF-06291874	Glucagon receptor	NA	HGNC_SYMBOL	GCGR	0		NA
SAR425899	NA	CHEMBL_COMPOUND	CHEMBL3545269	0		NA	N/A			SAR425899	Glucagon receptor	NA	HGNC_SYMBOL	GCGR	0		NA
VOLAGIDEMAB	NA	CHEMBL_COMPOUND	CHEMBL4298213	0		NA	N/A			VOLAGIDEMAB	Glucagon receptor	NA	HGNC_SYMBOL	GCGR	0		PUBMED:29283470
Coenzyme A	NA	DRUGBANK	DB01992	0		Coenzyme A (CoA, CoASH, or HSCoA) is a coenzyme, well known for it's role in the synthesis and oxidation of fatty acids, and the oxidation of pyruvate in the citric acid cycle. All genomes sequenced to date encode enzymes that use coenzyme A as a substrate, and around 4% of cellular enzymes use it, or a thioester form of it, as a substrate. It is used as a supplement for the hypothetical treatmen…	N/A			Coenzyme A	Acetyl-CoA acetyltransferase, cytosolic	NA	HGNC_SYMBOL	ACAT2	0		PUBMED:17139284;PUBMED:17016423
Coenzyme A	NA	DRUGBANK	DB01992	0		Coenzyme A (CoA, CoASH, or HSCoA) is a coenzyme, well known for it's role in the synthesis and oxidation of fatty acids, and the oxidation of pyruvate in the citric acid cycle. All genomes sequenced to date encode enzymes that use coenzyme A as a substrate, and around 4% of cellular enzymes use it, or a thioester form of it, as a substrate. It is used as a supplement for the hypothetical treatmen…	N/A			Coenzyme A	Citrate synthase, mitochondrial	NA	HGNC_SYMBOL	CS	0		PUBMED:17139284;PUBMED:10592235;PUBMED:17016423
S-Hydroxycysteine	NA	DRUGBANK	DB01915	0		S-hydroxycysteine is a solid. This compound belongs to the alpha amino acids and derivatives. These are amino acids in which the amino group is attached to the carbon atom immediately adjacent to the carboxylate group (alpha carbon), or a derivative thereof. It targets the proteins subtilisin BPN', glutathione S-transferase A1, glutathione S-transferase p, myelin P2 protein, and complement c3.	N/A			S-Hydroxycysteine	Glutathione S-transferase P	NA	HGNC_SYMBOL	GSTP1	0		PUBMED:17139284;PUBMED:17016423
S-Hydroxycysteine	NA	DRUGBANK	DB01915	0		S-hydroxycysteine is a solid. This compound belongs to the alpha amino acids and derivatives. These are amino acids in which the amino group is attached to the carbon atom immediately adjacent to the carboxylate group (alpha carbon), or a derivative thereof. It targets the proteins subtilisin BPN', glutathione S-transferase A1, glutathione S-transferase p, myelin P2 protein, and complement c3.	N/A			S-Hydroxycysteine	Acetyl-CoA acetyltransferase, cytosolic	NA	HGNC_SYMBOL	ACAT2	0		PUBMED:17139284;PUBMED:17016423
Sulfasalazine	NA	DRUGBANK	DB00795	0		A drug that is used in the management of inflammatory bowel diseases. Its activity is generally considered to lie in its metabolic breakdown product, 5-aminosalicylic acid (see mesalamine) released in the colon. (From Martindale, The Extra Pharmacopoeia, 30th ed, p907)	N/A			Sulfasalazine	Acetyl-CoA acetyltransferase, mitochondrial	NA	HGNC_SYMBOL	ACAT1	0		PUBMED:17139284;PUBMED:17016423;PUBMED:1357724
Sulfasalazine	NA	DRUGBANK	DB00795	0		A drug that is used in the management of inflammatory bowel diseases. Its activity is generally considered to lie in its metabolic breakdown product, 5-aminosalicylic acid (see mesalamine) released in the colon. (From Martindale, The Extra Pharmacopoeia, 30th ed, p907)	N/A			Sulfasalazine	Peroxisome proliferator-activated receptor gamma	NA	HGNC_SYMBOL	PPARG	0		PUBMED:18077625;PUBMED:18544567;PUBMED:16939423;PUBMED:15824083
INDOXIMOD	NA	CHEMBL_COMPOUND	CHEMBL571209	0		NA	N/A			INDOXIMOD	mTORC1	NA	HGNC_SYMBOL	RPTOR	0		PUBMED:30254983
INDOXIMOD	NA	CHEMBL_COMPOUND	CHEMBL571209	0		NA	N/A			INDOXIMOD	mTORC1	NA	HGNC_SYMBOL	MLST8	0		PUBMED:30254983
INDOXIMOD	NA	CHEMBL_COMPOUND	CHEMBL571209	0		NA	N/A			INDOXIMOD	mTORC1	NA	HGNC_SYMBOL	RPTOR	0		PUBMED:30254983
INDOXIMOD	NA	CHEMBL_COMPOUND	CHEMBL571209	0		NA	N/A			INDOXIMOD	mTORC1	NA	HGNC_SYMBOL	MLST8	0		PUBMED:30254983
Beta-D-Glucose	NA	DRUGBANK	DB02379	0		A primary source of energy for living organisms. It is naturally occurring and is found in fruits and other parts of plants in its free state. It is used therapeutically in fluid and nutrient replacement.	N/A			Beta-D-Glucose	Glucokinase	NA	HGNC_SYMBOL	GCK	0		PUBMED:17139284;PUBMED:17016423
Beta-D-Glucose	NA	DRUGBANK	DB02379	0		A primary source of energy for living organisms. It is naturally occurring and is found in fruits and other parts of plants in its free state. It is used therapeutically in fluid and nutrient replacement.	N/A			Beta-D-Glucose	Hexokinase-1	NA	HGNC_SYMBOL	HK1	0		PUBMED:17139284;PUBMED:17016423
Beta-D-Glucose	NA	DRUGBANK	DB02379	0		A primary source of energy for living organisms. It is naturally occurring and is found in fruits and other parts of plants in its free state. It is used therapeutically in fluid and nutrient replacement.	N/A			Beta-D-Glucose	Glycogen phosphorylase, liver form	NA	HGNC_SYMBOL	PYGL	0		PUBMED:17139284;PUBMED:17016423
Lonidamine	NA	DRUGBANK	DB06266	0		Lonidamine (LND) is a drug that interferes with energy metabolism of cancer cells, principally inhibiting aerobic glycolytic activity, by its effect on mitochondrially-bound hexokinase (HK). In such way LND could impair energy-requiring processes, as recovery from potentially lethal damage, induced by radiation treatment and by some cytotoxic drugs.	N/A			Lonidamine	Hexokinase-1	NA	HGNC_SYMBOL	HK1	0		PUBMED:16986057
Phosphoaminophosphonic Acid-Adenylate Ester	NA	DRUGBANK	DB04395	0		5&#39;-Adenylic acid, monoanhydride with imidodiphosphoric acid. An analog of ATP, in which the oxygen atom bridging the beta to the gamma phosphate is replaced by a nitrogen atom. It is a potent competitive inhibitor of soluble and membrane-bound mitochondrial ATPase and also inhibits ATP-dependent reactions of oxidative phosphorylation. [PubChem]	N/A			Phosphoaminophosphonic Acid-Adenylate Ester	Galactokinase	NA	HGNC_SYMBOL	GALK1	0		NA
Phosphoaminophosphonic Acid-Adenylate Ester	NA	DRUGBANK	DB04395	0		5&#39;-Adenylic acid, monoanhydride with imidodiphosphoric acid. An analog of ATP, in which the oxygen atom bridging the beta to the gamma phosphate is replaced by a nitrogen atom. It is a potent competitive inhibitor of soluble and membrane-bound mitochondrial ATPase and also inhibits ATP-dependent reactions of oxidative phosphorylation. [PubChem]	N/A			Phosphoaminophosphonic Acid-Adenylate Ester	Glycogen synthase kinase-3 beta	NA	HGNC_SYMBOL	GSK3B	0		PUBMED:17139284;PUBMED:17016423
Phosphoaminophosphonic Acid-Adenylate Ester	NA	DRUGBANK	DB04395	0		5&#39;-Adenylic acid, monoanhydride with imidodiphosphoric acid. An analog of ATP, in which the oxygen atom bridging the beta to the gamma phosphate is replaced by a nitrogen atom. It is a potent competitive inhibitor of soluble and membrane-bound mitochondrial ATPase and also inhibits ATP-dependent reactions of oxidative phosphorylation. [PubChem]	N/A			Phosphoaminophosphonic Acid-Adenylate Ester	Hexokinase-1	NA	HGNC_SYMBOL	HK1	0		PUBMED:17139284;PUBMED:17016423
alpha-D-glucose 6-phosphate	NA	DRUGBANK	DB02007	0		NA	N/A			alpha-D-glucose 6-phosphate	Hexokinase-1	NA	HGNC_SYMBOL	HK1	0		PUBMED:17139284;PUBMED:17016423
alpha-D-glucose 6-phosphate	NA	DRUGBANK	DB02007	0		NA	N/A			alpha-D-glucose 6-phosphate	Glucose-6-phosphate isomerase	NA	HGNC_SYMBOL	GPI	0		PUBMED:17139284;PUBMED:10592235;PUBMED:17016423
Alpha-D-Glucose 1,6-Bisphosphate	NA	DRUGBANK	DB02835	0		NA	N/A			Alpha-D-Glucose 1,6-Bisphosphate	Phosphoglucomutase-1	NA	HGNC_SYMBOL	PGM1	0		PUBMED:17139284;PUBMED:10592235;PUBMED:17016423
Alpha-D-Glucose-1-Phosphate-6-Vanadate	NA	DRUGBANK	DB04397	0		NA	N/A			Alpha-D-Glucose-1-Phosphate-6-Vanadate	Phosphoglucomutase-1	NA	HGNC_SYMBOL	PGM1	0		PUBMED:17139284;PUBMED:10592235;PUBMED:17016423
Copper	NA	DRUGBANK	DB09130	0		Copper is a transition metal and a trace element in the body. It is important to the function of many enzymes including cytochrome c oxidase, monoamine oxidase and superoxide dismutase [FDA Label]. Copper is commonly used in contraceptive intrauterine devices (IUD) [L801].	N/A			Copper	Glyceraldehyde-3-phosphate dehydrogenase	NA	HGNC_SYMBOL	GAPDH	0		PUBMED:15359738;PUBMED:14534351
Copper	NA	DRUGBANK	DB09130	0		Copper is a transition metal and a trace element in the body. It is important to the function of many enzymes including cytochrome c oxidase, monoamine oxidase and superoxide dismutase [FDA Label]. Copper is commonly used in contraceptive intrauterine devices (IUD) [L801].	N/A			Copper	Peroxiredoxin-1	NA	HGNC_SYMBOL	PRDX1	0		PUBMED:15359738;PUBMED:14534351
Copper	NA	DRUGBANK	DB09130	0		Copper is a transition metal and a trace element in the body. It is important to the function of many enzymes including cytochrome c oxidase, monoamine oxidase and superoxide dismutase [FDA Label]. Copper is commonly used in contraceptive intrauterine devices (IUD) [L801].	N/A			Copper	Alpha-enolase	NA	HGNC_SYMBOL	ENO1	0		PUBMED:15359738;PUBMED:14534351
Copper	NA	DRUGBANK	DB09130	0		Copper is a transition metal and a trace element in the body. It is important to the function of many enzymes including cytochrome c oxidase, monoamine oxidase and superoxide dismutase [FDA Label]. Copper is commonly used in contraceptive intrauterine devices (IUD) [L801].	N/A			Copper	Protein disulfide-isomerase	NA	HGNC_SYMBOL	P4HB	0		PUBMED:15359738;PUBMED:14534351
Copper	NA	DRUGBANK	DB09130	0		Copper is a transition metal and a trace element in the body. It is important to the function of many enzymes including cytochrome c oxidase, monoamine oxidase and superoxide dismutase [FDA Label]. Copper is commonly used in contraceptive intrauterine devices (IUD) [L801].	N/A			Copper	Transketolase	NA	HGNC_SYMBOL	TKT	0		PUBMED:15359738
Copper	NA	DRUGBANK	DB09130	0		Copper is a transition metal and a trace element in the body. It is important to the function of many enzymes including cytochrome c oxidase, monoamine oxidase and superoxide dismutase [FDA Label]. Copper is commonly used in contraceptive intrauterine devices (IUD) [L801].	N/A			Copper	Peroxiredoxin-2	NA	HGNC_SYMBOL	PRDX2	0		PUBMED:15359738
Copper	NA	DRUGBANK	DB09130	0		Copper is a transition metal and a trace element in the body. It is important to the function of many enzymes including cytochrome c oxidase, monoamine oxidase and superoxide dismutase [FDA Label]. Copper is commonly used in contraceptive intrauterine devices (IUD) [L801].	N/A			Copper	Peroxiredoxin-6	NA	HGNC_SYMBOL	PRDX6	0		PUBMED:15359738
Copper	NA	DRUGBANK	DB09130	0		Copper is a transition metal and a trace element in the body. It is important to the function of many enzymes including cytochrome c oxidase, monoamine oxidase and superoxide dismutase [FDA Label]. Copper is commonly used in contraceptive intrauterine devices (IUD) [L801].	N/A			Copper	Prostaglandin E synthase 3	NA	HGNC_SYMBOL	PTGES3	0		PUBMED:15359738
Copper	NA	DRUGBANK	DB09130	0		Copper is a transition metal and a trace element in the body. It is important to the function of many enzymes including cytochrome c oxidase, monoamine oxidase and superoxide dismutase [FDA Label]. Copper is commonly used in contraceptive intrauterine devices (IUD) [L801].	N/A			Copper	Glucose-6-phosphate isomerase	NA	HGNC_SYMBOL	GPI	0		PUBMED:15359738
Copper	NA	DRUGBANK	DB09130	0		Copper is a transition metal and a trace element in the body. It is important to the function of many enzymes including cytochrome c oxidase, monoamine oxidase and superoxide dismutase [FDA Label]. Copper is commonly used in contraceptive intrauterine devices (IUD) [L801].	N/A			Copper	L-lactate dehydrogenase A chain	NA	HGNC_SYMBOL	LDHA	0		PUBMED:15359738
Copper	NA	DRUGBANK	DB09130	0		Copper is a transition metal and a trace element in the body. It is important to the function of many enzymes including cytochrome c oxidase, monoamine oxidase and superoxide dismutase [FDA Label]. Copper is commonly used in contraceptive intrauterine devices (IUD) [L801].	N/A			Copper	Phosphoglycerate kinase 1	NA	HGNC_SYMBOL	PGK1	0		PUBMED:15359738
Copper	NA	DRUGBANK	DB09130	0		Copper is a transition metal and a trace element in the body. It is important to the function of many enzymes including cytochrome c oxidase, monoamine oxidase and superoxide dismutase [FDA Label]. Copper is commonly used in contraceptive intrauterine devices (IUD) [L801].	N/A			Copper	Isocitrate dehydrogenase [NAD] subunit alpha, mitochondrial	NA	HGNC_SYMBOL	IDH3A	0		PUBMED:15359738
Copper	NA	DRUGBANK	DB09130	0		Copper is a transition metal and a trace element in the body. It is important to the function of many enzymes including cytochrome c oxidase, monoamine oxidase and superoxide dismutase [FDA Label]. Copper is commonly used in contraceptive intrauterine devices (IUD) [L801].	N/A			Copper	Phosphoglycerate mutase 1	NA	HGNC_SYMBOL	PGAM1	0		PUBMED:15359738
Copper	NA	DRUGBANK	DB09130	0		Copper is a transition metal and a trace element in the body. It is important to the function of many enzymes including cytochrome c oxidase, monoamine oxidase and superoxide dismutase [FDA Label]. Copper is commonly used in contraceptive intrauterine devices (IUD) [L801].	N/A			Copper	UDP-glucose 6-dehydrogenase	NA	HGNC_SYMBOL	UGDH	0		PUBMED:15359738
Copper	NA	DRUGBANK	DB09130	0		Copper is a transition metal and a trace element in the body. It is important to the function of many enzymes including cytochrome c oxidase, monoamine oxidase and superoxide dismutase [FDA Label]. Copper is commonly used in contraceptive intrauterine devices (IUD) [L801].	N/A			Copper	Apolipoprotein A-II	NA	HGNC_SYMBOL	APOA2	0		PUBMED:23896426
Copper	NA	DRUGBANK	DB09130	0		Copper is a transition metal and a trace element in the body. It is important to the function of many enzymes including cytochrome c oxidase, monoamine oxidase and superoxide dismutase [FDA Label]. Copper is commonly used in contraceptive intrauterine devices (IUD) [L801].	N/A			Copper	Apolipoprotein C-II	NA	HGNC_SYMBOL	APOC2	0		PUBMED:23896426
Copper	NA	DRUGBANK	DB09130	0		Copper is a transition metal and a trace element in the body. It is important to the function of many enzymes including cytochrome c oxidase, monoamine oxidase and superoxide dismutase [FDA Label]. Copper is commonly used in contraceptive intrauterine devices (IUD) [L801].	N/A			Copper	Apolipoprotein C-III	NA	HGNC_SYMBOL	APOC3	0		PUBMED:23896426
Copper	NA	DRUGBANK	DB09130	0		Copper is a transition metal and a trace element in the body. It is important to the function of many enzymes including cytochrome c oxidase, monoamine oxidase and superoxide dismutase [FDA Label]. Copper is commonly used in contraceptive intrauterine devices (IUD) [L801].	N/A			Copper	Apolipoprotein E	NA	HGNC_SYMBOL	APOE	0		PUBMED:24971061
(2S)-1-(1H-INDOL-3-YL)-3-{[5-(3-METHYL-1H-INDAZOL-5-YL)PYRIDIN-3-YL]OXY}PROPAN-2-AMINE	NA	DRUGBANK	DB08073	0		NA	N/A			(2S)-1-(1H-INDOL-3-YL)-3-{[5-(3-METHYL-1H-INDAZOL-5-YL)PYRIDIN-3-YL]OXY}PROPAN-2-AMINE	Glycogen synthase kinase-3 beta	NA	HGNC_SYMBOL	GSK3B	0		PUBMED:10592235
(2S)-1-(1H-INDOL-3-YL)-3-{[5-(3-METHYL-1H-INDAZOL-5-YL)PYRIDIN-3-YL]OXY}PROPAN-2-AMINE	NA	DRUGBANK	DB08073	0		NA	N/A			(2S)-1-(1H-INDOL-3-YL)-3-{[5-(3-METHYL-1H-INDAZOL-5-YL)PYRIDIN-3-YL]OXY}PROPAN-2-AMINE	cAMP-dependent protein kinase catalytic subunit alpha	NA	HGNC_SYMBOL	PRKACA	0		PUBMED:10592235
(3e)-6'-Bromo-2,3'-Biindole-2',3(1h,1'h)-Dione 3-Oxime	NA	DRUGBANK	DB03444	0		NA	N/A			(3e)-6'-Bromo-2,3'-Biindole-2',3(1h,1'h)-Dione 3-Oxime	Glycogen synthase kinase-3 beta	NA	HGNC_SYMBOL	GSK3B	0		PUBMED:10592235
(7S)-2-(2-aminopyrimidin-4-yl)-7-(2-fluoroethyl)-1,5,6,7-tetrahydro-4H-pyrrolo[3,2-c]pyridin-4-one	NA	DRUGBANK	DB07149	0		NA	N/A			(7S)-2-(2-aminopyrimidin-4-yl)-7-(2-fluoroethyl)-1,5,6,7-tetrahydro-4H-pyrrolo[3,2-c]pyridin-4-one	Glycogen synthase kinase-3 beta	NA	HGNC_SYMBOL	GSK3B	0		PUBMED:10592235
2-(1,3-benzodioxol-5-yl)-5-[(3-fluoro-4-methoxybenzyl)sulfanyl]-1,3,4-oxadiazole	NA	DRUGBANK	DB07014	0		NA	N/A			2-(1,3-benzodioxol-5-yl)-5-[(3-fluoro-4-methoxybenzyl)sulfanyl]-1,3,4-oxadiazole	Glycogen synthase kinase-3 beta	NA	HGNC_SYMBOL	GSK3B	0		PUBMED:10592235
3-({[(3S)-3,4-dihydroxybutyl]oxy}amino)-1H,2'H-2,3'-biindol-2'-one	NA	DRUGBANK	DB07676	0		NA	N/A			3-({[(3S)-3,4-dihydroxybutyl]oxy}amino)-1H,2'H-2,3'-biindol-2'-one	Glycogen synthase kinase-3 beta	NA	HGNC_SYMBOL	GSK3B	0		PUBMED:10592235
3-[3-(2,3-Dihydroxy-Propylamino)-Phenyl]-4-(5-Fluoro-1-Methyl-1h-Indol-3-Yl)-Pyrrole-2,5-Dione	NA	DRUGBANK	DB01772	0		NA	N/A			3-[3-(2,3-Dihydroxy-Propylamino)-Phenyl]-4-(5-Fluoro-1-Methyl-1h-Indol-3-Yl)-Pyrrole-2,5-Dione	Glycogen synthase kinase-3 beta	NA	HGNC_SYMBOL	GSK3B	0		PUBMED:17139284;PUBMED:10592235;PUBMED:17016423
4-(4-CHLOROPHENYL)-4-[4-(1H-PYRAZOL-4-YL)PHENYL]PIPERIDINE	NA	DRUGBANK	DB07859	0		NA	N/A			4-(4-CHLOROPHENYL)-4-[4-(1H-PYRAZOL-4-YL)PHENYL]PIPERIDINE	cAMP-dependent protein kinase catalytic subunit alpha	NA	HGNC_SYMBOL	PRKACA	0		PUBMED:10592235
4-(4-CHLOROPHENYL)-4-[4-(1H-PYRAZOL-4-YL)PHENYL]PIPERIDINE	NA	DRUGBANK	DB07859	0		NA	N/A			4-(4-CHLOROPHENYL)-4-[4-(1H-PYRAZOL-4-YL)PHENYL]PIPERIDINE	Glycogen synthase kinase-3 beta	NA	HGNC_SYMBOL	GSK3B	0		PUBMED:10592235
5-(5-chloro-7H-pyrrolo[2,3-d]pyrimidin-4-yl)-4,5,6,7-tetrahydro-1H-imidazo[4,5-c]pyridine	NA	DRUGBANK	DB07585	0		NA	N/A			5-(5-chloro-7H-pyrrolo[2,3-d]pyrimidin-4-yl)-4,5,6,7-tetrahydro-1H-imidazo[4,5-c]pyridine	Glycogen synthase kinase-3 beta	NA	HGNC_SYMBOL	GSK3B	0		PUBMED:10592235
5-[1-(4-methoxyphenyl)-1H-benzimidazol-6-yl]-1,3,4-oxadiazole-2(3H)-thione	NA	DRUGBANK	DB07058	0		NA	N/A			5-[1-(4-methoxyphenyl)-1H-benzimidazol-6-yl]-1,3,4-oxadiazole-2(3H)-thione	Glycogen synthase kinase-3 beta	NA	HGNC_SYMBOL	GSK3B	0		PUBMED:10592235
AZD-1080	NA	CHEMBL_COMPOUND	CHEMBL1969664	0		NA	N/A			AZD-1080	Glycogen synthase kinase-3	NA	HGNC_SYMBOL	GSK3B	0		PUBMED:23410232
Alsterpaullone	NA	DRUGBANK	DB04014	0		NA	N/A			Alsterpaullone	Glycogen synthase kinase-3 beta	NA	HGNC_SYMBOL	GSK3B	0		PUBMED:17139284;PUBMED:10592235;PUBMED:17016423
ELRAGLUSIB	NA	CHEMBL_COMPOUND	CHEMBL483465	0		NA	N/A			ELRAGLUSIB	Glycogen synthase kinase-3 beta	NA	HGNC_SYMBOL	GSK3B	0		PUBMED:31882719;PUBMED:29846250
Fostamatinib	NA	DRUGBANK	DB12010	0		Fostamatinib has been investigated for the treatment and basic science of Rheumatoid Arthritis and Immune Thrombocytopenic Purpura (ITP). It was approved on April 17, 2018 under the trade name Tavalisse for use in ITP [L2644,FDA Label]. Fostamatinib has also been granted orphan drug status by the FDA [L2644].	N/A			Fostamatinib	cGMP-specific 3',5'-cyclic phosphodiesterase	NA	HGNC_SYMBOL	PDE5A	0		PUBMED:26516587
Fostamatinib	NA	DRUGBANK	DB12010	0		Fostamatinib has been investigated for the treatment and basic science of Rheumatoid Arthritis and Immune Thrombocytopenic Purpura (ITP). It was approved on April 17, 2018 under the trade name Tavalisse for use in ITP [L2644,FDA Label]. Fostamatinib has also been granted orphan drug status by the FDA [L2644].	N/A			Fostamatinib	cAMP-dependent protein kinase catalytic subunit alpha	NA	HGNC_SYMBOL	PRKACA	0		PUBMED:26516587
Fostamatinib	NA	DRUGBANK	DB12010	0		Fostamatinib has been investigated for the treatment and basic science of Rheumatoid Arthritis and Immune Thrombocytopenic Purpura (ITP). It was approved on April 17, 2018 under the trade name Tavalisse for use in ITP [L2644,FDA Label]. Fostamatinib has also been granted orphan drug status by the FDA [L2644].	N/A			Fostamatinib	Glycogen synthase kinase-3 beta	NA	HGNC_SYMBOL	GSK3B	0		PUBMED:26516587
Fostamatinib	NA	DRUGBANK	DB12010	0		Fostamatinib has been investigated for the treatment and basic science of Rheumatoid Arthritis and Immune Thrombocytopenic Purpura (ITP). It was approved on April 17, 2018 under the trade name Tavalisse for use in ITP [L2644,FDA Label]. Fostamatinib has also been granted orphan drug status by the FDA [L2644].	N/A			Fostamatinib	Insulin receptor	NA	HGNC_SYMBOL	INSR	0		PUBMED:26516587
Fostamatinib	NA	DRUGBANK	DB12010	0		Fostamatinib has been investigated for the treatment and basic science of Rheumatoid Arthritis and Immune Thrombocytopenic Purpura (ITP). It was approved on April 17, 2018 under the trade name Tavalisse for use in ITP [L2644,FDA Label]. Fostamatinib has also been granted orphan drug status by the FDA [L2644].	N/A			Fostamatinib	Mitogen-activated protein kinase 14	NA	HGNC_SYMBOL	MAPK14	0		PUBMED:26516587
Fostamatinib	NA	DRUGBANK	DB12010	0		Fostamatinib has been investigated for the treatment and basic science of Rheumatoid Arthritis and Immune Thrombocytopenic Purpura (ITP). It was approved on April 17, 2018 under the trade name Tavalisse for use in ITP [L2644,FDA Label]. Fostamatinib has also been granted orphan drug status by the FDA [L2644].	N/A			Fostamatinib	3-phosphoinositide-dependent protein kinase 1	NA	HGNC_SYMBOL	PDPK1	0		PUBMED:26516587
Fostamatinib	NA	DRUGBANK	DB12010	0		Fostamatinib has been investigated for the treatment and basic science of Rheumatoid Arthritis and Immune Thrombocytopenic Purpura (ITP). It was approved on April 17, 2018 under the trade name Tavalisse for use in ITP [L2644,FDA Label]. Fostamatinib has also been granted orphan drug status by the FDA [L2644].	N/A			Fostamatinib	cAMP-dependent protein kinase catalytic subunit beta	NA	HGNC_SYMBOL	PRKACB	0		PUBMED:26516587
ISOQUINOLINE-5-SULFONIC ACID (2-(2-(4-CHLOROBENZYLOXY)ETHYLAMINO)ETHYL)AMIDE	NA	DRUGBANK	DB07947	0		NA	N/A			ISOQUINOLINE-5-SULFONIC ACID (2-(2-(4-CHLOROBENZYLOXY)ETHYLAMINO)ETHYL)AMIDE	cAMP-dependent protein kinase catalytic subunit alpha	NA	HGNC_SYMBOL	PRKACA	0		PUBMED:10592235
ISOQUINOLINE-5-SULFONIC ACID (2-(2-(4-CHLOROBENZYLOXY)ETHYLAMINO)ETHYL)AMIDE	NA	DRUGBANK	DB07947	0		NA	N/A			ISOQUINOLINE-5-SULFONIC ACID (2-(2-(4-CHLOROBENZYLOXY)ETHYLAMINO)ETHYL)AMIDE	Glycogen synthase kinase-3 beta	NA	HGNC_SYMBOL	GSK3B	0		PUBMED:10592235
Indirubin-3'-Monoxime	NA	DRUGBANK	DB02052	0		NA	N/A			Indirubin-3'-Monoxime	Glycogen synthase kinase-3 beta	NA	HGNC_SYMBOL	GSK3B	0		PUBMED:17139284;PUBMED:10592235;PUBMED:17016423
LITHIUM CARBONATE	NA	CHEMBL_COMPOUND	CHEMBL1200826	0		NA	N/A			LITHIUM CARBONATE	Glycogen synthase kinase-3	NA	HGNC_SYMBOL	GSK3B	0		PUBMED:22707923
LITHIUM CITRATE	NA	CHEMBL_COMPOUND	CHEMBL2103738	0		NA	N/A			LITHIUM CITRATE	Glycogen synthase kinase-3	NA	HGNC_SYMBOL	GSK3B	0		PUBMED:22707923
LY-2090314	NA	CHEMBL_COMPOUND	CHEMBL362558	0		NA	N/A			LY-2090314	Glycogen synthase kinase-3 beta	NA	HGNC_SYMBOL	GSK3B	0		PUBMED:23305709;PUBMED:25915038
Lithium carbonate	NA	DRUGBANK	DB14509	0		Lithium has been used to treat manic episodes since the 19th century[A176642]. Though it is widely used, its mechanism of action is still unknown[FDA Label][A14585,A176642,A176651,L5843]. Lithium carbonate has a narrow therapeutic range and so careful monitoring is required to avoid adverse effects[FDA Label].	N/A			Lithium carbonate	Glycogen synthase kinase-3 beta	NA	HGNC_SYMBOL	GSK3B	0		PUBMED:16733521;PUBMED:17628506;PUBMED:19754466
Lithium cation	NA	DRUGBANK	DB01356	0		Lithium was used during the 19th century to treat gout. Lithium salts such as lithium carbonate (Li2CO3), lithium citrate, and lithium orotate are mood stabilizers. They are used in the treatment of bipolar disorder, since unlike most other mood altering drugs, they counteract both mania and depression. Lithium can also be used to augment other antidepressant drugs. It is also sometimes prescribe…	N/A			Lithium cation	Glycogen synthase kinase-3 beta	NA	HGNC_SYMBOL	GSK3B	0		PUBMED:16733521;PUBMED:17628506;PUBMED:19754466
Lithium citrate	NA	DRUGBANK	DB14507	0		NA	N/A			Lithium citrate	Glycogen synthase kinase-3 beta	NA	HGNC_SYMBOL	GSK3B	0		PUBMED:16733521;PUBMED:17628506;PUBMED:19754466
Lithium succinate	NA	DRUGBANK	DB14508	0		NA	N/A			Lithium succinate	Glycogen synthase kinase-3 beta	NA	HGNC_SYMBOL	GSK3B	0		PUBMED:16733521;PUBMED:17628506;PUBMED:19754466
N-(4-Methoxybenzyl)-N'-(5-Nitro-1,3-Thiazol-2-Yl)Urea	NA	DRUGBANK	DB01950	0		NA	N/A			N-(4-Methoxybenzyl)-N'-(5-Nitro-1,3-Thiazol-2-Yl)Urea	Glycogen synthase kinase-3 beta	NA	HGNC_SYMBOL	GSK3B	0		PUBMED:17139284;PUBMED:10592235;PUBMED:17016423
N-[(1S)-2-amino-1-phenylethyl]-5-(1H-pyrrolo[2,3-b]pyridin-4-yl)thiophene-2-carboxamide	NA	DRUGBANK	DB07812	0		NA	N/A			N-[(1S)-2-amino-1-phenylethyl]-5-(1H-pyrrolo[2,3-b]pyridin-4-yl)thiophene-2-carboxamide	Glycogen synthase kinase-3 beta	NA	HGNC_SYMBOL	GSK3B	0		PUBMED:10592235
N-[2-(5-methyl-4H-1,2,4-triazol-3-yl)phenyl]-7H-pyrrolo[2,3-d]pyrimidin-4-amine	NA	DRUGBANK	DB07584	0		NA	N/A			N-[2-(5-methyl-4H-1,2,4-triazol-3-yl)phenyl]-7H-pyrrolo[2,3-d]pyrimidin-4-amine	Glycogen synthase kinase-3 beta	NA	HGNC_SYMBOL	GSK3B	0		PUBMED:10592235
Phosphoaminophosphonic Acid-Adenylate Ester	NA	DRUGBANK	DB04395	0		5&#39;-Adenylic acid, monoanhydride with imidodiphosphoric acid. An analog of ATP, in which the oxygen atom bridging the beta to the gamma phosphate is replaced by a nitrogen atom. It is a potent competitive inhibitor of soluble and membrane-bound mitochondrial ATPase and also inhibits ATP-dependent reactions of oxidative phosphorylation. [PubChem]	N/A			Phosphoaminophosphonic Acid-Adenylate Ester	Galactokinase	NA	HGNC_SYMBOL	GALK1	0		NA
Phosphoaminophosphonic Acid-Adenylate Ester	NA	DRUGBANK	DB04395	0		5&#39;-Adenylic acid, monoanhydride with imidodiphosphoric acid. An analog of ATP, in which the oxygen atom bridging the beta to the gamma phosphate is replaced by a nitrogen atom. It is a potent competitive inhibitor of soluble and membrane-bound mitochondrial ATPase and also inhibits ATP-dependent reactions of oxidative phosphorylation. [PubChem]	N/A			Phosphoaminophosphonic Acid-Adenylate Ester	Glycogen synthase kinase-3 beta	NA	HGNC_SYMBOL	GSK3B	0		PUBMED:17139284;PUBMED:17016423
Phosphoaminophosphonic Acid-Adenylate Ester	NA	DRUGBANK	DB04395	0		5&#39;-Adenylic acid, monoanhydride with imidodiphosphoric acid. An analog of ATP, in which the oxygen atom bridging the beta to the gamma phosphate is replaced by a nitrogen atom. It is a potent competitive inhibitor of soluble and membrane-bound mitochondrial ATPase and also inhibits ATP-dependent reactions of oxidative phosphorylation. [PubChem]	N/A			Phosphoaminophosphonic Acid-Adenylate Ester	Hexokinase-1	NA	HGNC_SYMBOL	HK1	0		PUBMED:17139284;PUBMED:17016423
SB-409513	NA	DRUGBANK	DB01793	0		NA	N/A			SB-409513	Glycogen synthase kinase-3 beta	NA	HGNC_SYMBOL	GSK3B	0		PUBMED:17139284;PUBMED:10592235;PUBMED:17016423
Staurosporine	NA	DRUGBANK	DB02010	0		An indolocarbazole that is a potent protein kinase C inhibitor which enhances cAMP-mediated responses in human neuroblastoma cells. (Biochem Biophys Res Commun 1995;214(3):1114-20)	N/A			Staurosporine	Glycogen synthase kinase-3 beta	NA	HGNC_SYMBOL	GSK3B	0		PUBMED:17139284;PUBMED:17016423
Staurosporine	NA	DRUGBANK	DB02010	0		An indolocarbazole that is a potent protein kinase C inhibitor which enhances cAMP-mediated responses in human neuroblastoma cells. (Biochem Biophys Res Commun 1995;214(3):1114-20)	N/A			Staurosporine	3-phosphoinositide-dependent protein kinase 1	NA	HGNC_SYMBOL	PDPK1	0		PUBMED:17139284;PUBMED:17016423
TIDEGLUSIB	NA	CHEMBL_COMPOUND	CHEMBL3545157	0		NA	N/A			TIDEGLUSIB	Glycogen synthase kinase-3 beta	NA	HGNC_SYMBOL	GSK3B	0		PUBMED:22102280
Tideglusib	NA	DRUGBANK	DB12129	0		Tideglusib is under the investigation for the development of treatments for Alzheimer's disease and for progressive supranuclear palsy. It is reported to be a potent anti-inflammatory and neuroprotective that is a non-ATP competitive inhibitor of glycogen synthase kinase 3 (GSK-3).[A31601] Tideglusib is being developed by the Spanish pharmaceutic company Zeltia group and its current status is wit…	N/A			Tideglusib	Glycogen synthase kinase-3 beta	NA	HGNC_SYMBOL	GSK3B	0		PUBMED:21760986
2-Phosphoglycolic Acid	NA	DRUGBANK	DB02726	0		NA	N/A			2-Phosphoglycolic Acid	Triosephosphate isomerase	NA	HGNC_SYMBOL	TPI1	0		PUBMED:17139284;PUBMED:10592235;PUBMED:17016423
2-Phosphoglycolic Acid	NA	DRUGBANK	DB02726	0		NA	N/A			2-Phosphoglycolic Acid	Pyruvate kinase PKLR	NA	HGNC_SYMBOL	PKLR	0		PUBMED:17139284;PUBMED:17016423
ETAVOPIVAT	NA	CHEMBL_COMPOUND	CHEMBL4650332	0		NA	N/A			ETAVOPIVAT	Pyruvate kinase isozymes R/L	NA	HGNC_SYMBOL	PKLR	0		PUBMED:35019238
MITAPIVAT	NA	CHEMBL_COMPOUND	CHEMBL4299940	0		NA	N/A			MITAPIVAT	Pyruvate kinase isozymes R/L	NA	HGNC_SYMBOL	PKLR	0		PUBMED:34987744
MITAPIVAT	NA	CHEMBL_COMPOUND	CHEMBL4299940	0		NA	N/A			MITAPIVAT	Pyruvate kinase isozymes R/L	NA	HGNC_SYMBOL	PKLR	0		NA
MITAPIVAT	NA	CHEMBL_COMPOUND	CHEMBL4299940	0		NA	N/A			MITAPIVAT	Pyruvate kinase isozymes R/L	NA	HGNC_SYMBOL	PKLR	0		PUBMED:34987744
MITAPIVAT SULFATE	NA	CHEMBL_COMPOUND	CHEMBL4297223	0		NA	N/A			MITAPIVAT SULFATE	Pyruvate kinase isozymes R/L	NA	HGNC_SYMBOL	PKLR	0		PUBMED:34987744
MITAPIVAT SULFATE	NA	CHEMBL_COMPOUND	CHEMBL4297223	0		NA	N/A			MITAPIVAT SULFATE	Pyruvate kinase isozymes R/L	NA	HGNC_SYMBOL	PKLR	0		PUBMED:34987744
MITAPIVAT SULFATE	NA	CHEMBL_COMPOUND	CHEMBL4297223	0		NA	N/A			MITAPIVAT SULFATE	Pyruvate kinase isozymes R/L	NA	HGNC_SYMBOL	PKLR	0		NA
Pyruvic acid	NA	DRUGBANK	DB00119	0		An intermediate compound in the metabolism of carbohydrates, proteins, and fats. In thiamine deficiency, its oxidation is retarded and it accumulates in the tissues, especially in nervous structures. (From Stedman, 26th ed)	N/A			Pyruvic acid	Pyruvate kinase PKLR	NA	HGNC_SYMBOL	PKLR	0		PUBMED:16720364;PUBMED:16644726;PUBMED:17574881;PUBMED:17547515;PUBMED:16365052
Pyruvic acid	NA	DRUGBANK	DB00119	0		An intermediate compound in the metabolism of carbohydrates, proteins, and fats. In thiamine deficiency, its oxidation is retarded and it accumulates in the tissues, especially in nervous structures. (From Stedman, 26th ed)	N/A			Pyruvic acid	Pyruvate dehydrogenase E1 component subunit beta, mitochondrial	NA	HGNC_SYMBOL	PDHB	0		PUBMED:16855207
Pyruvic acid	NA	DRUGBANK	DB00119	0		An intermediate compound in the metabolism of carbohydrates, proteins, and fats. In thiamine deficiency, its oxidation is retarded and it accumulates in the tissues, especially in nervous structures. (From Stedman, 26th ed)	N/A			Pyruvic acid	Pyruvate carboxylase, mitochondrial	NA	HGNC_SYMBOL	PC	0		PUBMED:16505973;PUBMED:17008113;PUBMED:16575559;PUBMED:16740637;PUBMED:16765071
beta-D-fructofuranose 1,6-bisphosphate	NA	DRUGBANK	DB04551	0		NA	N/A			beta-D-fructofuranose 1,6-bisphosphate	Pyruvate kinase PKLR	NA	HGNC_SYMBOL	PKLR	0		PUBMED:17139284;PUBMED:17016423
Lanosterol	NA	DRUGBANK	DB03696	0		NA	N/A			Lanosterol	Lanosterol synthase	NA	HGNC_SYMBOL	LSS	0		PUBMED:17139284;PUBMED:17016423
R048-8071	NA	DRUGBANK	DB02016	0		NA	N/A			R048-8071	Lanosterol synthase	NA	HGNC_SYMBOL	LSS	0		PUBMED:17139284;PUBMED:17016423
Fostamatinib	NA	DRUGBANK	DB12010	0		Fostamatinib has been investigated for the treatment and basic science of Rheumatoid Arthritis and Immune Thrombocytopenic Purpura (ITP). It was approved on April 17, 2018 under the trade name Tavalisse for use in ITP [L2644,FDA Label]. Fostamatinib has also been granted orphan drug status by the FDA [L2644].	N/A			Fostamatinib	cGMP-specific 3',5'-cyclic phosphodiesterase	NA	HGNC_SYMBOL	PDE5A	0		PUBMED:26516587
Fostamatinib	NA	DRUGBANK	DB12010	0		Fostamatinib has been investigated for the treatment and basic science of Rheumatoid Arthritis and Immune Thrombocytopenic Purpura (ITP). It was approved on April 17, 2018 under the trade name Tavalisse for use in ITP [L2644,FDA Label]. Fostamatinib has also been granted orphan drug status by the FDA [L2644].	N/A			Fostamatinib	cAMP-dependent protein kinase catalytic subunit alpha	NA	HGNC_SYMBOL	PRKACA	0		PUBMED:26516587
Fostamatinib	NA	DRUGBANK	DB12010	0		Fostamatinib has been investigated for the treatment and basic science of Rheumatoid Arthritis and Immune Thrombocytopenic Purpura (ITP). It was approved on April 17, 2018 under the trade name Tavalisse for use in ITP [L2644,FDA Label]. Fostamatinib has also been granted orphan drug status by the FDA [L2644].	N/A			Fostamatinib	Glycogen synthase kinase-3 beta	NA	HGNC_SYMBOL	GSK3B	0		PUBMED:26516587
Fostamatinib	NA	DRUGBANK	DB12010	0		Fostamatinib has been investigated for the treatment and basic science of Rheumatoid Arthritis and Immune Thrombocytopenic Purpura (ITP). It was approved on April 17, 2018 under the trade name Tavalisse for use in ITP [L2644,FDA Label]. Fostamatinib has also been granted orphan drug status by the FDA [L2644].	N/A			Fostamatinib	Insulin receptor	NA	HGNC_SYMBOL	INSR	0		PUBMED:26516587
Fostamatinib	NA	DRUGBANK	DB12010	0		Fostamatinib has been investigated for the treatment and basic science of Rheumatoid Arthritis and Immune Thrombocytopenic Purpura (ITP). It was approved on April 17, 2018 under the trade name Tavalisse for use in ITP [L2644,FDA Label]. Fostamatinib has also been granted orphan drug status by the FDA [L2644].	N/A			Fostamatinib	Mitogen-activated protein kinase 14	NA	HGNC_SYMBOL	MAPK14	0		PUBMED:26516587
Fostamatinib	NA	DRUGBANK	DB12010	0		Fostamatinib has been investigated for the treatment and basic science of Rheumatoid Arthritis and Immune Thrombocytopenic Purpura (ITP). It was approved on April 17, 2018 under the trade name Tavalisse for use in ITP [L2644,FDA Label]. Fostamatinib has also been granted orphan drug status by the FDA [L2644].	N/A			Fostamatinib	3-phosphoinositide-dependent protein kinase 1	NA	HGNC_SYMBOL	PDPK1	0		PUBMED:26516587
Fostamatinib	NA	DRUGBANK	DB12010	0		Fostamatinib has been investigated for the treatment and basic science of Rheumatoid Arthritis and Immune Thrombocytopenic Purpura (ITP). It was approved on April 17, 2018 under the trade name Tavalisse for use in ITP [L2644,FDA Label]. Fostamatinib has also been granted orphan drug status by the FDA [L2644].	N/A			Fostamatinib	cAMP-dependent protein kinase catalytic subunit beta	NA	HGNC_SYMBOL	PRKACB	0		PUBMED:26516587
GSK-690693	NA	CHEMBL_COMPOUND	CHEMBL494089	0		NA	N/A			GSK-690693	cAMP-dependent protein kinase (PKA)	NA	HGNC_SYMBOL	PRKACB	0		PUBMED:18800763
GSK-690693	NA	CHEMBL_COMPOUND	CHEMBL494089	0		NA	N/A			GSK-690693	cAMP-dependent protein kinase (PKA)	NA	HGNC_SYMBOL	PRKACA	0		PUBMED:18800763
Phosphonothreonine	NA	DRUGBANK	DB02482	0		The phosphoric acid ester of threonine. Used as an identifier in the analysis of peptides, proteins, and enzymes. [PubChem]	N/A			Phosphonothreonine	cAMP-dependent protein kinase catalytic subunit alpha	NA	HGNC_SYMBOL	PRKACA	0		PUBMED:17139284;PUBMED:10592235;PUBMED:17016423
Phosphonothreonine	NA	DRUGBANK	DB02482	0		The phosphoric acid ester of threonine. Used as an identifier in the analysis of peptides, proteins, and enzymes. [PubChem]	N/A			Phosphonothreonine	cAMP-dependent protein kinase catalytic subunit beta	NA	HGNC_SYMBOL	PRKACB	0		PUBMED:17139284;PUBMED:10592235;PUBMED:17016423
Fostamatinib	NA	DRUGBANK	DB12010	0		Fostamatinib has been investigated for the treatment and basic science of Rheumatoid Arthritis and Immune Thrombocytopenic Purpura (ITP). It was approved on April 17, 2018 under the trade name Tavalisse for use in ITP [L2644,FDA Label]. Fostamatinib has also been granted orphan drug status by the FDA [L2644].	N/A			Fostamatinib	cGMP-specific 3',5'-cyclic phosphodiesterase	NA	HGNC_SYMBOL	PDE5A	0		PUBMED:26516587
Fostamatinib	NA	DRUGBANK	DB12010	0		Fostamatinib has been investigated for the treatment and basic science of Rheumatoid Arthritis and Immune Thrombocytopenic Purpura (ITP). It was approved on April 17, 2018 under the trade name Tavalisse for use in ITP [L2644,FDA Label]. Fostamatinib has also been granted orphan drug status by the FDA [L2644].	N/A			Fostamatinib	cAMP-dependent protein kinase catalytic subunit alpha	NA	HGNC_SYMBOL	PRKACA	0		PUBMED:26516587
Fostamatinib	NA	DRUGBANK	DB12010	0		Fostamatinib has been investigated for the treatment and basic science of Rheumatoid Arthritis and Immune Thrombocytopenic Purpura (ITP). It was approved on April 17, 2018 under the trade name Tavalisse for use in ITP [L2644,FDA Label]. Fostamatinib has also been granted orphan drug status by the FDA [L2644].	N/A			Fostamatinib	Glycogen synthase kinase-3 beta	NA	HGNC_SYMBOL	GSK3B	0		PUBMED:26516587
Fostamatinib	NA	DRUGBANK	DB12010	0		Fostamatinib has been investigated for the treatment and basic science of Rheumatoid Arthritis and Immune Thrombocytopenic Purpura (ITP). It was approved on April 17, 2018 under the trade name Tavalisse for use in ITP [L2644,FDA Label]. Fostamatinib has also been granted orphan drug status by the FDA [L2644].	N/A			Fostamatinib	Insulin receptor	NA	HGNC_SYMBOL	INSR	0		PUBMED:26516587
Fostamatinib	NA	DRUGBANK	DB12010	0		Fostamatinib has been investigated for the treatment and basic science of Rheumatoid Arthritis and Immune Thrombocytopenic Purpura (ITP). It was approved on April 17, 2018 under the trade name Tavalisse for use in ITP [L2644,FDA Label]. Fostamatinib has also been granted orphan drug status by the FDA [L2644].	N/A			Fostamatinib	Mitogen-activated protein kinase 14	NA	HGNC_SYMBOL	MAPK14	0		PUBMED:26516587
Fostamatinib	NA	DRUGBANK	DB12010	0		Fostamatinib has been investigated for the treatment and basic science of Rheumatoid Arthritis and Immune Thrombocytopenic Purpura (ITP). It was approved on April 17, 2018 under the trade name Tavalisse for use in ITP [L2644,FDA Label]. Fostamatinib has also been granted orphan drug status by the FDA [L2644].	N/A			Fostamatinib	3-phosphoinositide-dependent protein kinase 1	NA	HGNC_SYMBOL	PDPK1	0		PUBMED:26516587
Fostamatinib	NA	DRUGBANK	DB12010	0		Fostamatinib has been investigated for the treatment and basic science of Rheumatoid Arthritis and Immune Thrombocytopenic Purpura (ITP). It was approved on April 17, 2018 under the trade name Tavalisse for use in ITP [L2644,FDA Label]. Fostamatinib has also been granted orphan drug status by the FDA [L2644].	N/A			Fostamatinib	cAMP-dependent protein kinase catalytic subunit beta	NA	HGNC_SYMBOL	PRKACB	0		PUBMED:26516587
GSK-690693	NA	CHEMBL_COMPOUND	CHEMBL494089	0		NA	N/A			GSK-690693	cAMP-dependent protein kinase (PKA)	NA	HGNC_SYMBOL	PRKACB	0		PUBMED:18800763
GSK-690693	NA	CHEMBL_COMPOUND	CHEMBL494089	0		NA	N/A			GSK-690693	cAMP-dependent protein kinase (PKA)	NA	HGNC_SYMBOL	PRKACA	0		PUBMED:18800763
Phosphonothreonine	NA	DRUGBANK	DB02482	0		The phosphoric acid ester of threonine. Used as an identifier in the analysis of peptides, proteins, and enzymes. [PubChem]	N/A			Phosphonothreonine	cAMP-dependent protein kinase catalytic subunit alpha	NA	HGNC_SYMBOL	PRKACA	0		PUBMED:17139284;PUBMED:10592235;PUBMED:17016423
Phosphonothreonine	NA	DRUGBANK	DB02482	0		The phosphoric acid ester of threonine. Used as an identifier in the analysis of peptides, proteins, and enzymes. [PubChem]	N/A			Phosphonothreonine	cAMP-dependent protein kinase catalytic subunit beta	NA	HGNC_SYMBOL	PRKACB	0		PUBMED:17139284;PUBMED:10592235;PUBMED:17016423
NADH	NA	DRUGBANK	DB00157	0		NADH is the reduced form of NAD+, and NAD+ is the oxidized form of NADH, a coenzyme composed of ribosylnicotinamide 5'-diphosphate coupled to adenosine 5'-phosphate by pyrophosphate linkage. It is found widely in nature and is involved in numerous enzymatic reactions in which it serves as an electron carrier by being alternately oxidized (NAD+) and reduced (NADH). It forms NADP with the addition …	N/A			NADH	Methylsterol monooxygenase 1	NA	HGNC_SYMBOL	MSMO1	0		PUBMED:17139284;PUBMED:17016423
NADH	NA	DRUGBANK	DB00157	0		NADH is the reduced form of NAD+, and NAD+ is the oxidized form of NADH, a coenzyme composed of ribosylnicotinamide 5'-diphosphate coupled to adenosine 5'-phosphate by pyrophosphate linkage. It is found widely in nature and is involved in numerous enzymatic reactions in which it serves as an electron carrier by being alternately oxidized (NAD+) and reduced (NADH). It forms NADP with the addition …	N/A			NADH	Dihydrolipoyllysine-residue acetyltransferase component of pyruvate dehydrogenase complex, mitochondrial	NA	HGNC_SYMBOL	DLAT	0		PUBMED:16368957;PUBMED:17139284;PUBMED:17016423
NADH	NA	DRUGBANK	DB00157	0		NADH is the reduced form of NAD+, and NAD+ is the oxidized form of NADH, a coenzyme composed of ribosylnicotinamide 5'-diphosphate coupled to adenosine 5'-phosphate by pyrophosphate linkage. It is found widely in nature and is involved in numerous enzymatic reactions in which it serves as an electron carrier by being alternately oxidized (NAD+) and reduced (NADH). It forms NADP with the addition …	N/A			NADH	Cytochrome P450 4A11	NA	HGNC_SYMBOL	CYP4A11	0		PUBMED:17139284;PUBMED:17016423;PUBMED:11246504
NADH	NA	DRUGBANK	DB00157	0		NADH is the reduced form of NAD+, and NAD+ is the oxidized form of NADH, a coenzyme composed of ribosylnicotinamide 5'-diphosphate coupled to adenosine 5'-phosphate by pyrophosphate linkage. It is found widely in nature and is involved in numerous enzymatic reactions in which it serves as an electron carrier by being alternately oxidized (NAD+) and reduced (NADH). It forms NADP with the addition …	N/A			NADH	NADH dehydrogenase [ubiquinone] iron-sulfur protein 8, mitochondrial	NA	HGNC_SYMBOL	NDUFS8	0		PUBMED:17139284;PUBMED:9576793;PUBMED:9837812;PUBMED:17016423;PUBMED:11086155
NADH	NA	DRUGBANK	DB00157	0		NADH is the reduced form of NAD+, and NAD+ is the oxidized form of NADH, a coenzyme composed of ribosylnicotinamide 5'-diphosphate coupled to adenosine 5'-phosphate by pyrophosphate linkage. It is found widely in nature and is involved in numerous enzymatic reactions in which it serves as an electron carrier by being alternately oxidized (NAD+) and reduced (NADH). It forms NADP with the addition …	N/A			NADH	NADH dehydrogenase [ubiquinone] iron-sulfur protein 6, mitochondrial	NA	HGNC_SYMBOL	NDUFS6	0		PUBMED:17139284;PUBMED:17016423
NADH	NA	DRUGBANK	DB00157	0		NADH is the reduced form of NAD+, and NAD+ is the oxidized form of NADH, a coenzyme composed of ribosylnicotinamide 5'-diphosphate coupled to adenosine 5'-phosphate by pyrophosphate linkage. It is found widely in nature and is involved in numerous enzymatic reactions in which it serves as an electron carrier by being alternately oxidized (NAD+) and reduced (NADH). It forms NADP with the addition …	N/A			NADH	NADH dehydrogenase [ubiquinone] 1 alpha subcomplex subunit 13	NA	HGNC_SYMBOL	NDUFA13	0		PUBMED:17139284;PUBMED:17016423
NADH	NA	DRUGBANK	DB00157	0		NADH is the reduced form of NAD+, and NAD+ is the oxidized form of NADH, a coenzyme composed of ribosylnicotinamide 5'-diphosphate coupled to adenosine 5'-phosphate by pyrophosphate linkage. It is found widely in nature and is involved in numerous enzymatic reactions in which it serves as an electron carrier by being alternately oxidized (NAD+) and reduced (NADH). It forms NADP with the addition …	N/A			NADH	NADH dehydrogenase [ubiquinone] flavoprotein 2, mitochondrial	NA	HGNC_SYMBOL	NDUFV2	0		PUBMED:17139284;PUBMED:17016423;PUBMED:10716640
NADH	NA	DRUGBANK	DB00157	0		NADH is the reduced form of NAD+, and NAD+ is the oxidized form of NADH, a coenzyme composed of ribosylnicotinamide 5'-diphosphate coupled to adenosine 5'-phosphate by pyrophosphate linkage. It is found widely in nature and is involved in numerous enzymatic reactions in which it serves as an electron carrier by being alternately oxidized (NAD+) and reduced (NADH). It forms NADP with the addition …	N/A			NADH	NADH dehydrogenase [ubiquinone] flavoprotein 1, mitochondrial	NA	HGNC_SYMBOL	NDUFV1	0		PUBMED:17139284;PUBMED:14662656;PUBMED:17016423;PUBMED:9571201;PUBMED:8288251
NADH	NA	DRUGBANK	DB00157	0		NADH is the reduced form of NAD+, and NAD+ is the oxidized form of NADH, a coenzyme composed of ribosylnicotinamide 5'-diphosphate coupled to adenosine 5'-phosphate by pyrophosphate linkage. It is found widely in nature and is involved in numerous enzymatic reactions in which it serves as an electron carrier by being alternately oxidized (NAD+) and reduced (NADH). It forms NADP with the addition …	N/A			NADH	NADH dehydrogenase [ubiquinone] iron-sulfur protein 4, mitochondrial	NA	HGNC_SYMBOL	NDUFS4	0		PUBMED:11181577;PUBMED:17139284;PUBMED:11860175;PUBMED:17016423;PUBMED:11864782
NADH	NA	DRUGBANK	DB00157	0		NADH is the reduced form of NAD+, and NAD+ is the oxidized form of NADH, a coenzyme composed of ribosylnicotinamide 5'-diphosphate coupled to adenosine 5'-phosphate by pyrophosphate linkage. It is found widely in nature and is involved in numerous enzymatic reactions in which it serves as an electron carrier by being alternately oxidized (NAD+) and reduced (NADH). It forms NADP with the addition …	N/A			NADH	NADH dehydrogenase [ubiquinone] iron-sulfur protein 5	NA	HGNC_SYMBOL	NDUFS5	0		PUBMED:17139284;PUBMED:17016423;PUBMED:10070614
NADH	NA	DRUGBANK	DB00157	0		NADH is the reduced form of NAD+, and NAD+ is the oxidized form of NADH, a coenzyme composed of ribosylnicotinamide 5'-diphosphate coupled to adenosine 5'-phosphate by pyrophosphate linkage. It is found widely in nature and is involved in numerous enzymatic reactions in which it serves as an electron carrier by being alternately oxidized (NAD+) and reduced (NADH). It forms NADP with the addition …	N/A			NADH	NADH dehydrogenase [ubiquinone] 1 alpha subcomplex subunit 12	NA	HGNC_SYMBOL	NDUFA12	0		PUBMED:17139284;PUBMED:17016423
NADH	NA	DRUGBANK	DB00157	0		NADH is the reduced form of NAD+, and NAD+ is the oxidized form of NADH, a coenzyme composed of ribosylnicotinamide 5'-diphosphate coupled to adenosine 5'-phosphate by pyrophosphate linkage. It is found widely in nature and is involved in numerous enzymatic reactions in which it serves as an electron carrier by being alternately oxidized (NAD+) and reduced (NADH). It forms NADP with the addition …	N/A			NADH	NADH dehydrogenase [ubiquinone] iron-sulfur protein 3, mitochondrial	NA	HGNC_SYMBOL	NDUFS3	0		PUBMED:17139284;PUBMED:17016423
NADH	NA	DRUGBANK	DB00157	0		NADH is the reduced form of NAD+, and NAD+ is the oxidized form of NADH, a coenzyme composed of ribosylnicotinamide 5'-diphosphate coupled to adenosine 5'-phosphate by pyrophosphate linkage. It is found widely in nature and is involved in numerous enzymatic reactions in which it serves as an electron carrier by being alternately oxidized (NAD+) and reduced (NADH). It forms NADP with the addition …	N/A			NADH	Dihydrolipoyl dehydrogenase, mitochondrial	NA	HGNC_SYMBOL	DLD	0		PUBMED:17017892;PUBMED:17314104;PUBMED:17315258
NADH	NA	DRUGBANK	DB00157	0		NADH is the reduced form of NAD+, and NAD+ is the oxidized form of NADH, a coenzyme composed of ribosylnicotinamide 5'-diphosphate coupled to adenosine 5'-phosphate by pyrophosphate linkage. It is found widely in nature and is involved in numerous enzymatic reactions in which it serves as an electron carrier by being alternately oxidized (NAD+) and reduced (NADH). It forms NADP with the addition …	N/A			NADH	NADH dehydrogenase [ubiquinone] flavoprotein 3, mitochondrial	NA	HGNC_SYMBOL	NDUFV3	0		PUBMED:17139284;PUBMED:17016423
NADH	NA	DRUGBANK	DB00157	0		NADH is the reduced form of NAD+, and NAD+ is the oxidized form of NADH, a coenzyme composed of ribosylnicotinamide 5'-diphosphate coupled to adenosine 5'-phosphate by pyrophosphate linkage. It is found widely in nature and is involved in numerous enzymatic reactions in which it serves as an electron carrier by being alternately oxidized (NAD+) and reduced (NADH). It forms NADP with the addition …	N/A			NADH	NADH dehydrogenase [ubiquinone] 1 beta subcomplex subunit 6	NA	HGNC_SYMBOL	NDUFB6	0		PUBMED:17139284;PUBMED:17016423
NADH	NA	DRUGBANK	DB00157	0		NADH is the reduced form of NAD+, and NAD+ is the oxidized form of NADH, a coenzyme composed of ribosylnicotinamide 5'-diphosphate coupled to adenosine 5'-phosphate by pyrophosphate linkage. It is found widely in nature and is involved in numerous enzymatic reactions in which it serves as an electron carrier by being alternately oxidized (NAD+) and reduced (NADH). It forms NADP with the addition …	N/A			NADH	NADH dehydrogenase [ubiquinone] 1 subunit C1, mitochondrial	NA	HGNC_SYMBOL	NDUFC1	0		PUBMED:17139284;PUBMED:17016423
NADH	NA	DRUGBANK	DB00157	0		NADH is the reduced form of NAD+, and NAD+ is the oxidized form of NADH, a coenzyme composed of ribosylnicotinamide 5'-diphosphate coupled to adenosine 5'-phosphate by pyrophosphate linkage. It is found widely in nature and is involved in numerous enzymatic reactions in which it serves as an electron carrier by being alternately oxidized (NAD+) and reduced (NADH). It forms NADP with the addition …	N/A			NADH	NADH dehydrogenase [ubiquinone] 1 beta subcomplex subunit 5, mitochondrial	NA	HGNC_SYMBOL	NDUFB5	0		PUBMED:17139284;PUBMED:17016423
NADH	NA	DRUGBANK	DB00157	0		NADH is the reduced form of NAD+, and NAD+ is the oxidized form of NADH, a coenzyme composed of ribosylnicotinamide 5'-diphosphate coupled to adenosine 5'-phosphate by pyrophosphate linkage. It is found widely in nature and is involved in numerous enzymatic reactions in which it serves as an electron carrier by being alternately oxidized (NAD+) and reduced (NADH). It forms NADP with the addition …	N/A			NADH	NADH dehydrogenase [ubiquinone] iron-sulfur protein 2, mitochondrial	NA	HGNC_SYMBOL	NDUFS2	0		PUBMED:17139284;PUBMED:17016423
NADH	NA	DRUGBANK	DB00157	0		NADH is the reduced form of NAD+, and NAD+ is the oxidized form of NADH, a coenzyme composed of ribosylnicotinamide 5'-diphosphate coupled to adenosine 5'-phosphate by pyrophosphate linkage. It is found widely in nature and is involved in numerous enzymatic reactions in which it serves as an electron carrier by being alternately oxidized (NAD+) and reduced (NADH). It forms NADP with the addition …	N/A			NADH	NADH dehydrogenase [ubiquinone] 1 beta subcomplex subunit 9	NA	HGNC_SYMBOL	NDUFB9	0		PUBMED:17139284;PUBMED:17016423
NADH	NA	DRUGBANK	DB00157	0		NADH is the reduced form of NAD+, and NAD+ is the oxidized form of NADH, a coenzyme composed of ribosylnicotinamide 5'-diphosphate coupled to adenosine 5'-phosphate by pyrophosphate linkage. It is found widely in nature and is involved in numerous enzymatic reactions in which it serves as an electron carrier by being alternately oxidized (NAD+) and reduced (NADH). It forms NADP with the addition …	N/A			NADH	NADH dehydrogenase [ubiquinone] 1 beta subcomplex subunit 7	NA	HGNC_SYMBOL	NDUFB7	0		PUBMED:17139284;PUBMED:17016423;PUBMED:11864782
NADH	NA	DRUGBANK	DB00157	0		NADH is the reduced form of NAD+, and NAD+ is the oxidized form of NADH, a coenzyme composed of ribosylnicotinamide 5'-diphosphate coupled to adenosine 5'-phosphate by pyrophosphate linkage. It is found widely in nature and is involved in numerous enzymatic reactions in which it serves as an electron carrier by being alternately oxidized (NAD+) and reduced (NADH). It forms NADP with the addition …	N/A			NADH	NADH dehydrogenase [ubiquinone] 1 beta subcomplex subunit 2, mitochondrial	NA	HGNC_SYMBOL	NDUFB2	0		PUBMED:17139284;PUBMED:17016423
NADH	NA	DRUGBANK	DB00157	0		NADH is the reduced form of NAD+, and NAD+ is the oxidized form of NADH, a coenzyme composed of ribosylnicotinamide 5'-diphosphate coupled to adenosine 5'-phosphate by pyrophosphate linkage. It is found widely in nature and is involved in numerous enzymatic reactions in which it serves as an electron carrier by being alternately oxidized (NAD+) and reduced (NADH). It forms NADP with the addition …	N/A			NADH	NADH dehydrogenase [ubiquinone] 1 beta subcomplex subunit 3	NA	HGNC_SYMBOL	NDUFB3	0		PUBMED:17139284;PUBMED:17016423
NADH	NA	DRUGBANK	DB00157	0		NADH is the reduced form of NAD+, and NAD+ is the oxidized form of NADH, a coenzyme composed of ribosylnicotinamide 5'-diphosphate coupled to adenosine 5'-phosphate by pyrophosphate linkage. It is found widely in nature and is involved in numerous enzymatic reactions in which it serves as an electron carrier by being alternately oxidized (NAD+) and reduced (NADH). It forms NADP with the addition …	N/A			NADH	NADH dehydrogenase [ubiquinone] 1 beta subcomplex subunit 4	NA	HGNC_SYMBOL	NDUFB4	0		PUBMED:17139284;PUBMED:17016423
NADH	NA	DRUGBANK	DB00157	0		NADH is the reduced form of NAD+, and NAD+ is the oxidized form of NADH, a coenzyme composed of ribosylnicotinamide 5'-diphosphate coupled to adenosine 5'-phosphate by pyrophosphate linkage. It is found widely in nature and is involved in numerous enzymatic reactions in which it serves as an electron carrier by being alternately oxidized (NAD+) and reduced (NADH). It forms NADP with the addition …	N/A			NADH	NADH dehydrogenase [ubiquinone] 1 beta subcomplex subunit 10	NA	HGNC_SYMBOL	NDUFB10	0		PUBMED:17139284;PUBMED:17016423
NADH	NA	DRUGBANK	DB00157	0		NADH is the reduced form of NAD+, and NAD+ is the oxidized form of NADH, a coenzyme composed of ribosylnicotinamide 5'-diphosphate coupled to adenosine 5'-phosphate by pyrophosphate linkage. It is found widely in nature and is involved in numerous enzymatic reactions in which it serves as an electron carrier by being alternately oxidized (NAD+) and reduced (NADH). It forms NADP with the addition …	N/A			NADH	NADH-ubiquinone oxidoreductase 75 kDa subunit, mitochondrial	NA	HGNC_SYMBOL	NDUFS1	0		PUBMED:17139284;PUBMED:17016423
NADH	NA	DRUGBANK	DB00157	0		NADH is the reduced form of NAD+, and NAD+ is the oxidized form of NADH, a coenzyme composed of ribosylnicotinamide 5'-diphosphate coupled to adenosine 5'-phosphate by pyrophosphate linkage. It is found widely in nature and is involved in numerous enzymatic reactions in which it serves as an electron carrier by being alternately oxidized (NAD+) and reduced (NADH). It forms NADP with the addition …	N/A			NADH	NADH dehydrogenase [ubiquinone] 1 beta subcomplex subunit 1	NA	HGNC_SYMBOL	NDUFB1	0		PUBMED:17139284;PUBMED:17016423
NADH	NA	DRUGBANK	DB00157	0		NADH is the reduced form of NAD+, and NAD+ is the oxidized form of NADH, a coenzyme composed of ribosylnicotinamide 5'-diphosphate coupled to adenosine 5'-phosphate by pyrophosphate linkage. It is found widely in nature and is involved in numerous enzymatic reactions in which it serves as an electron carrier by being alternately oxidized (NAD+) and reduced (NADH). It forms NADP with the addition …	N/A			NADH	NADH dehydrogenase [ubiquinone] 1 subunit C2	NA	HGNC_SYMBOL	NDUFC2	0		PUBMED:16898010;PUBMED:17015645;PUBMED:17496098;PUBMED:17513495;PUBMED:17614984
NADH	NA	DRUGBANK	DB00157	0		NADH is the reduced form of NAD+, and NAD+ is the oxidized form of NADH, a coenzyme composed of ribosylnicotinamide 5'-diphosphate coupled to adenosine 5'-phosphate by pyrophosphate linkage. It is found widely in nature and is involved in numerous enzymatic reactions in which it serves as an electron carrier by being alternately oxidized (NAD+) and reduced (NADH). It forms NADP with the addition …	N/A			NADH	NADH dehydrogenase [ubiquinone] 1 beta subcomplex subunit 8, mitochondrial	NA	HGNC_SYMBOL	NDUFB8	0		PUBMED:17139284;PUBMED:17016423
NADH	NA	DRUGBANK	DB00157	0		NADH is the reduced form of NAD+, and NAD+ is the oxidized form of NADH, a coenzyme composed of ribosylnicotinamide 5'-diphosphate coupled to adenosine 5'-phosphate by pyrophosphate linkage. It is found widely in nature and is involved in numerous enzymatic reactions in which it serves as an electron carrier by being alternately oxidized (NAD+) and reduced (NADH). It forms NADP with the addition …	N/A			NADH	NADH dehydrogenase [ubiquinone] 1 alpha subcomplex subunit 3	NA	HGNC_SYMBOL	NDUFA3	0		PUBMED:17139284;PUBMED:17016423
NADH	NA	DRUGBANK	DB00157	0		NADH is the reduced form of NAD+, and NAD+ is the oxidized form of NADH, a coenzyme composed of ribosylnicotinamide 5'-diphosphate coupled to adenosine 5'-phosphate by pyrophosphate linkage. It is found widely in nature and is involved in numerous enzymatic reactions in which it serves as an electron carrier by being alternately oxidized (NAD+) and reduced (NADH). It forms NADP with the addition …	N/A			NADH	NADH dehydrogenase [ubiquinone] 1 alpha subcomplex subunit 8	NA	HGNC_SYMBOL	NDUFA8	0		PUBMED:17139284;PUBMED:17016423;PUBMED:9860297
NADH	NA	DRUGBANK	DB00157	0		NADH is the reduced form of NAD+, and NAD+ is the oxidized form of NADH, a coenzyme composed of ribosylnicotinamide 5'-diphosphate coupled to adenosine 5'-phosphate by pyrophosphate linkage. It is found widely in nature and is involved in numerous enzymatic reactions in which it serves as an electron carrier by being alternately oxidized (NAD+) and reduced (NADH). It forms NADP with the addition …	N/A			NADH	NADH dehydrogenase [ubiquinone] 1 alpha subcomplex subunit 2	NA	HGNC_SYMBOL	NDUFA2	0		PUBMED:17139284;PUBMED:17016423
NADH	NA	DRUGBANK	DB00157	0		NADH is the reduced form of NAD+, and NAD+ is the oxidized form of NADH, a coenzyme composed of ribosylnicotinamide 5'-diphosphate coupled to adenosine 5'-phosphate by pyrophosphate linkage. It is found widely in nature and is involved in numerous enzymatic reactions in which it serves as an electron carrier by being alternately oxidized (NAD+) and reduced (NADH). It forms NADP with the addition …	N/A			NADH	Acyl carrier protein, mitochondrial	NA	HGNC_SYMBOL	NDUFAB1	0		PUBMED:17139284;PUBMED:17016423
NADH	NA	DRUGBANK	DB00157	0		NADH is the reduced form of NAD+, and NAD+ is the oxidized form of NADH, a coenzyme composed of ribosylnicotinamide 5'-diphosphate coupled to adenosine 5'-phosphate by pyrophosphate linkage. It is found widely in nature and is involved in numerous enzymatic reactions in which it serves as an electron carrier by being alternately oxidized (NAD+) and reduced (NADH). It forms NADP with the addition …	N/A			NADH	NADH dehydrogenase [ubiquinone] 1 alpha subcomplex subunit 6	NA	HGNC_SYMBOL	NDUFA6	0		PUBMED:17139284;PUBMED:17016423
NADH	NA	DRUGBANK	DB00157	0		NADH is the reduced form of NAD+, and NAD+ is the oxidized form of NADH, a coenzyme composed of ribosylnicotinamide 5'-diphosphate coupled to adenosine 5'-phosphate by pyrophosphate linkage. It is found widely in nature and is involved in numerous enzymatic reactions in which it serves as an electron carrier by being alternately oxidized (NAD+) and reduced (NADH). It forms NADP with the addition …	N/A			NADH	NADH dehydrogenase [ubiquinone] 1 alpha subcomplex subunit 4	NA	HGNC_SYMBOL	NDUFA4	0		PUBMED:17139284;PUBMED:17016423
NADH	NA	DRUGBANK	DB00157	0		NADH is the reduced form of NAD+, and NAD+ is the oxidized form of NADH, a coenzyme composed of ribosylnicotinamide 5'-diphosphate coupled to adenosine 5'-phosphate by pyrophosphate linkage. It is found widely in nature and is involved in numerous enzymatic reactions in which it serves as an electron carrier by being alternately oxidized (NAD+) and reduced (NADH). It forms NADP with the addition …	N/A			NADH	NADH dehydrogenase [ubiquinone] 1 alpha subcomplex subunit 1	NA	HGNC_SYMBOL	NDUFA1	0		PUBMED:17139284;PUBMED:17016423;PUBMED:11864782;PUBMED:10200266
NADH	NA	DRUGBANK	DB00157	0		NADH is the reduced form of NAD+, and NAD+ is the oxidized form of NADH, a coenzyme composed of ribosylnicotinamide 5'-diphosphate coupled to adenosine 5'-phosphate by pyrophosphate linkage. It is found widely in nature and is involved in numerous enzymatic reactions in which it serves as an electron carrier by being alternately oxidized (NAD+) and reduced (NADH). It forms NADP with the addition …	N/A			NADH	NADH dehydrogenase [ubiquinone] 1 alpha subcomplex subunit 7	NA	HGNC_SYMBOL	NDUFA7	0		PUBMED:17139284;PUBMED:17016423
NADH	NA	DRUGBANK	DB00157	0		NADH is the reduced form of NAD+, and NAD+ is the oxidized form of NADH, a coenzyme composed of ribosylnicotinamide 5'-diphosphate coupled to adenosine 5'-phosphate by pyrophosphate linkage. It is found widely in nature and is involved in numerous enzymatic reactions in which it serves as an electron carrier by being alternately oxidized (NAD+) and reduced (NADH). It forms NADP with the addition …	N/A			NADH	NADH dehydrogenase [ubiquinone] 1 alpha subcomplex subunit 10, mitochondrial	NA	HGNC_SYMBOL	NDUFA10	0		PUBMED:17139284;PUBMED:17016423
NADH	NA	DRUGBANK	DB00157	0		NADH is the reduced form of NAD+, and NAD+ is the oxidized form of NADH, a coenzyme composed of ribosylnicotinamide 5'-diphosphate coupled to adenosine 5'-phosphate by pyrophosphate linkage. It is found widely in nature and is involved in numerous enzymatic reactions in which it serves as an electron carrier by being alternately oxidized (NAD+) and reduced (NADH). It forms NADP with the addition …	N/A			NADH	NADH dehydrogenase [ubiquinone] 1 alpha subcomplex subunit 9, mitochondrial	NA	HGNC_SYMBOL	NDUFA9	0		PUBMED:17499024;PUBMED:17323923;PUBMED:17530440;PUBMED:17132781;PUBMED:17260964
NADH	NA	DRUGBANK	DB00157	0		NADH is the reduced form of NAD+, and NAD+ is the oxidized form of NADH, a coenzyme composed of ribosylnicotinamide 5'-diphosphate coupled to adenosine 5'-phosphate by pyrophosphate linkage. It is found widely in nature and is involved in numerous enzymatic reactions in which it serves as an electron carrier by being alternately oxidized (NAD+) and reduced (NADH). It forms NADP with the addition …	N/A			NADH	NADH dehydrogenase [ubiquinone] 1 alpha subcomplex subunit 5	NA	HGNC_SYMBOL	NDUFA5	0		PUBMED:17444656;PUBMED:17209562
NADH	NA	DRUGBANK	DB00157	0		NADH is the reduced form of NAD+, and NAD+ is the oxidized form of NADH, a coenzyme composed of ribosylnicotinamide 5'-diphosphate coupled to adenosine 5'-phosphate by pyrophosphate linkage. It is found widely in nature and is involved in numerous enzymatic reactions in which it serves as an electron carrier by being alternately oxidized (NAD+) and reduced (NADH). It forms NADP with the addition …	N/A			NADH	NAD(P) transhydrogenase, mitochondrial	NA	HGNC_SYMBOL	NNT	0		PUBMED:17216441
NADH	NA	DRUGBANK	DB00157	0		NADH is the reduced form of NAD+, and NAD+ is the oxidized form of NADH, a coenzyme composed of ribosylnicotinamide 5'-diphosphate coupled to adenosine 5'-phosphate by pyrophosphate linkage. It is found widely in nature and is involved in numerous enzymatic reactions in which it serves as an electron carrier by being alternately oxidized (NAD+) and reduced (NADH). It forms NADP with the addition …	N/A			NADH	NADH dehydrogenase [ubiquinone] 1 alpha subcomplex subunit 11	NA	HGNC_SYMBOL	NDUFA11	0		PUBMED:17139284;PUBMED:17016423
NADH	NA	DRUGBANK	DB00157	0		NADH is the reduced form of NAD+, and NAD+ is the oxidized form of NADH, a coenzyme composed of ribosylnicotinamide 5'-diphosphate coupled to adenosine 5'-phosphate by pyrophosphate linkage. It is found widely in nature and is involved in numerous enzymatic reactions in which it serves as an electron carrier by being alternately oxidized (NAD+) and reduced (NADH). It forms NADP with the addition …	N/A			NADH	Delta-1-pyrroline-5-carboxylate dehydrogenase, mitochondrial	NA	HGNC_SYMBOL	ALDH4A1	0		PUBMED:16934832
NADH	NA	DRUGBANK	DB00157	0		NADH is the reduced form of NAD+, and NAD+ is the oxidized form of NADH, a coenzyme composed of ribosylnicotinamide 5'-diphosphate coupled to adenosine 5'-phosphate by pyrophosphate linkage. It is found widely in nature and is involved in numerous enzymatic reactions in which it serves as an electron carrier by being alternately oxidized (NAD+) and reduced (NADH). It forms NADP with the addition …	N/A			NADH	NADH dehydrogenase [ubiquinone] iron-sulfur protein 7, mitochondrial	NA	HGNC_SYMBOL	NDUFS7	0		PUBMED:17139284;PUBMED:10097178;PUBMED:8938450;PUBMED:17016423;PUBMED:8369340
NADH	NA	DRUGBANK	DB00157	0		NADH is the reduced form of NAD+, and NAD+ is the oxidized form of NADH, a coenzyme composed of ribosylnicotinamide 5'-diphosphate coupled to adenosine 5'-phosphate by pyrophosphate linkage. It is found widely in nature and is involved in numerous enzymatic reactions in which it serves as an electron carrier by being alternately oxidized (NAD+) and reduced (NADH). It forms NADP with the addition …	N/A			NADH	7-dehydrocholesterol reductase	NA	HGNC_SYMBOL	DHCR7	0		PUBMED:17139284;PUBMED:17016423
NADH	NA	DRUGBANK	DB00157	0		NADH is the reduced form of NAD+, and NAD+ is the oxidized form of NADH, a coenzyme composed of ribosylnicotinamide 5'-diphosphate coupled to adenosine 5'-phosphate by pyrophosphate linkage. It is found widely in nature and is involved in numerous enzymatic reactions in which it serves as an electron carrier by being alternately oxidized (NAD+) and reduced (NADH). It forms NADP with the addition …	N/A			NADH	Glutamate dehydrogenase 2, mitochondrial	NA	HGNC_SYMBOL	GLUD2	0		PUBMED:17139284;PUBMED:17016423
NADH	NA	DRUGBANK	DB00157	0		NADH is the reduced form of NAD+, and NAD+ is the oxidized form of NADH, a coenzyme composed of ribosylnicotinamide 5'-diphosphate coupled to adenosine 5'-phosphate by pyrophosphate linkage. It is found widely in nature and is involved in numerous enzymatic reactions in which it serves as an electron carrier by being alternately oxidized (NAD+) and reduced (NADH). It forms NADP with the addition …	N/A			NADH	2-oxoglutarate dehydrogenase, mitochondrial	NA	HGNC_SYMBOL	OGDH	0		PUBMED:17668068
NADH	NA	DRUGBANK	DB00157	0		NADH is the reduced form of NAD+, and NAD+ is the oxidized form of NADH, a coenzyme composed of ribosylnicotinamide 5'-diphosphate coupled to adenosine 5'-phosphate by pyrophosphate linkage. It is found widely in nature and is involved in numerous enzymatic reactions in which it serves as an electron carrier by being alternately oxidized (NAD+) and reduced (NADH). It forms NADP with the addition …	N/A			NADH	Pyruvate dehydrogenase E1 component subunit alpha, somatic form, mitochondrial	NA	HGNC_SYMBOL	PDHA1	0		PUBMED:17139284;PUBMED:17016423
NADH	NA	DRUGBANK	DB00157	0		NADH is the reduced form of NAD+, and NAD+ is the oxidized form of NADH, a coenzyme composed of ribosylnicotinamide 5'-diphosphate coupled to adenosine 5'-phosphate by pyrophosphate linkage. It is found widely in nature and is involved in numerous enzymatic reactions in which it serves as an electron carrier by being alternately oxidized (NAD+) and reduced (NADH). It forms NADP with the addition …	N/A			NADH	Pyruvate dehydrogenase E1 component subunit beta, mitochondrial	NA	HGNC_SYMBOL	PDHB	0		PUBMED:17139284;PUBMED:17016423;PUBMED:1116996
NADH	NA	DRUGBANK	DB00157	0		NADH is the reduced form of NAD+, and NAD+ is the oxidized form of NADH, a coenzyme composed of ribosylnicotinamide 5'-diphosphate coupled to adenosine 5'-phosphate by pyrophosphate linkage. It is found widely in nature and is involved in numerous enzymatic reactions in which it serves as an electron carrier by being alternately oxidized (NAD+) and reduced (NADH). It forms NADP with the addition …	N/A			NADH	Glutamate dehydrogenase 1, mitochondrial	NA	HGNC_SYMBOL	GLUD1	0		PUBMED:17139284;PUBMED:17016423
NADH	NA	DRUGBANK	DB00157	0		NADH is the reduced form of NAD+, and NAD+ is the oxidized form of NADH, a coenzyme composed of ribosylnicotinamide 5'-diphosphate coupled to adenosine 5'-phosphate by pyrophosphate linkage. It is found widely in nature and is involved in numerous enzymatic reactions in which it serves as an electron carrier by being alternately oxidized (NAD+) and reduced (NADH). It forms NADP with the addition …	N/A			NADH	Retinal dehydrogenase 2	NA	HGNC_SYMBOL	ALDH1A2	0		PUBMED:17139284;PUBMED:11872149;PUBMED:10320326;PUBMED:17016423
NADH	NA	DRUGBANK	DB00157	0		NADH is the reduced form of NAD+, and NAD+ is the oxidized form of NADH, a coenzyme composed of ribosylnicotinamide 5'-diphosphate coupled to adenosine 5'-phosphate by pyrophosphate linkage. It is found widely in nature and is involved in numerous enzymatic reactions in which it serves as an electron carrier by being alternately oxidized (NAD+) and reduced (NADH). It forms NADP with the addition …	N/A			NADH	Glyceraldehyde-3-phosphate dehydrogenase	NA	HGNC_SYMBOL	GAPDH	0		PUBMED:17508915;PUBMED:17031544;PUBMED:16898590;PUBMED:17194030
NADH	NA	DRUGBANK	DB00157	0		NADH is the reduced form of NAD+, and NAD+ is the oxidized form of NADH, a coenzyme composed of ribosylnicotinamide 5'-diphosphate coupled to adenosine 5'-phosphate by pyrophosphate linkage. It is found widely in nature and is involved in numerous enzymatic reactions in which it serves as an electron carrier by being alternately oxidized (NAD+) and reduced (NADH). It forms NADP with the addition …	N/A			NADH	Aldehyde dehydrogenase X, mitochondrial	NA	HGNC_SYMBOL	ALDH1B1	0		PUBMED:17139284;PUBMED:17016423
NADH	NA	DRUGBANK	DB00157	0		NADH is the reduced form of NAD+, and NAD+ is the oxidized form of NADH, a coenzyme composed of ribosylnicotinamide 5'-diphosphate coupled to adenosine 5'-phosphate by pyrophosphate linkage. It is found widely in nature and is involved in numerous enzymatic reactions in which it serves as an electron carrier by being alternately oxidized (NAD+) and reduced (NADH). It forms NADP with the addition …	N/A			NADH	Aldehyde dehydrogenase family 1 member A3	NA	HGNC_SYMBOL	ALDH1A3	0		PUBMED:17139284;PUBMED:17016423;PUBMED:16241904
NADH	NA	DRUGBANK	DB00157	0		NADH is the reduced form of NAD+, and NAD+ is the oxidized form of NADH, a coenzyme composed of ribosylnicotinamide 5'-diphosphate coupled to adenosine 5'-phosphate by pyrophosphate linkage. It is found widely in nature and is involved in numerous enzymatic reactions in which it serves as an electron carrier by being alternately oxidized (NAD+) and reduced (NADH). It forms NADP with the addition …	N/A			NADH	Retinal dehydrogenase 1	NA	HGNC_SYMBOL	ALDH1A1	0		PUBMED:17139284;PUBMED:11872149;PUBMED:17016423;PUBMED:16583981
NADH	NA	DRUGBANK	DB00157	0		NADH is the reduced form of NAD+, and NAD+ is the oxidized form of NADH, a coenzyme composed of ribosylnicotinamide 5'-diphosphate coupled to adenosine 5'-phosphate by pyrophosphate linkage. It is found widely in nature and is involved in numerous enzymatic reactions in which it serves as an electron carrier by being alternately oxidized (NAD+) and reduced (NADH). It forms NADP with the addition …	N/A			NADH	Methylmalonate-semialdehyde dehydrogenase [acylating], mitochondrial	NA	HGNC_SYMBOL	ALDH6A1	0		PUBMED:17139284;PUBMED:17016423;PUBMED:1898092
NADH	NA	DRUGBANK	DB00157	0		NADH is the reduced form of NAD+, and NAD+ is the oxidized form of NADH, a coenzyme composed of ribosylnicotinamide 5'-diphosphate coupled to adenosine 5'-phosphate by pyrophosphate linkage. It is found widely in nature and is involved in numerous enzymatic reactions in which it serves as an electron carrier by being alternately oxidized (NAD+) and reduced (NADH). It forms NADP with the addition …	N/A			NADH	Sterol-4-alpha-carboxylate 3-dehydrogenase, decarboxylating	NA	HGNC_SYMBOL	NSDHL	0		PUBMED:17139284;PUBMED:17016423;PUBMED:15805545
NADH	NA	DRUGBANK	DB00157	0		NADH is the reduced form of NAD+, and NAD+ is the oxidized form of NADH, a coenzyme composed of ribosylnicotinamide 5'-diphosphate coupled to adenosine 5'-phosphate by pyrophosphate linkage. It is found widely in nature and is involved in numerous enzymatic reactions in which it serves as an electron carrier by being alternately oxidized (NAD+) and reduced (NADH). It forms NADP with the addition …	N/A			NADH	Trifunctional enzyme subunit alpha, mitochondrial	NA	HGNC_SYMBOL	HADHA	0		PUBMED:17139284;PUBMED:17016423
NADH	NA	DRUGBANK	DB00157	0		NADH is the reduced form of NAD+, and NAD+ is the oxidized form of NADH, a coenzyme composed of ribosylnicotinamide 5'-diphosphate coupled to adenosine 5'-phosphate by pyrophosphate linkage. It is found widely in nature and is involved in numerous enzymatic reactions in which it serves as an electron carrier by being alternately oxidized (NAD+) and reduced (NADH). It forms NADP with the addition …	N/A			NADH	Aldo-keto reductase family 1 member C3	NA	HGNC_SYMBOL	AKR1C3	0		PUBMED:17139284;PUBMED:17016423;PUBMED:2146972;PUBMED:2615366;PUBMED:6584048
NADH	NA	DRUGBANK	DB00157	0		NADH is the reduced form of NAD+, and NAD+ is the oxidized form of NADH, a coenzyme composed of ribosylnicotinamide 5'-diphosphate coupled to adenosine 5'-phosphate by pyrophosphate linkage. It is found widely in nature and is involved in numerous enzymatic reactions in which it serves as an electron carrier by being alternately oxidized (NAD+) and reduced (NADH). It forms NADP with the addition …	N/A			NADH	Isocitrate dehydrogenase [NAD] subunit alpha, mitochondrial	NA	HGNC_SYMBOL	IDH3A	0		PUBMED:17139284;PUBMED:17016423;PUBMED:4292141;PUBMED:4380379;PUBMED:13152105
NADH	NA	DRUGBANK	DB00157	0		NADH is the reduced form of NAD+, and NAD+ is the oxidized form of NADH, a coenzyme composed of ribosylnicotinamide 5'-diphosphate coupled to adenosine 5'-phosphate by pyrophosphate linkage. It is found widely in nature and is involved in numerous enzymatic reactions in which it serves as an electron carrier by being alternately oxidized (NAD+) and reduced (NADH). It forms NADP with the addition …	N/A			NADH	Isocitrate dehydrogenase [NAD] subunit beta, mitochondrial	NA	HGNC_SYMBOL	IDH3B	0		PUBMED:17139284;PUBMED:17016423;PUBMED:4292141;PUBMED:14189899;PUBMED:4380379
NADH	NA	DRUGBANK	DB00157	0		NADH is the reduced form of NAD+, and NAD+ is the oxidized form of NADH, a coenzyme composed of ribosylnicotinamide 5'-diphosphate coupled to adenosine 5'-phosphate by pyrophosphate linkage. It is found widely in nature and is involved in numerous enzymatic reactions in which it serves as an electron carrier by being alternately oxidized (NAD+) and reduced (NADH). It forms NADP with the addition …	N/A			NADH	Isocitrate dehydrogenase [NAD] subunit gamma, mitochondrial	NA	HGNC_SYMBOL	IDH3G	0		PUBMED:17139284;PUBMED:17016423;PUBMED:4292141;PUBMED:14189899;PUBMED:4380379
NADH	NA	DRUGBANK	DB00157	0		NADH is the reduced form of NAD+, and NAD+ is the oxidized form of NADH, a coenzyme composed of ribosylnicotinamide 5'-diphosphate coupled to adenosine 5'-phosphate by pyrophosphate linkage. It is found widely in nature and is involved in numerous enzymatic reactions in which it serves as an electron carrier by being alternately oxidized (NAD+) and reduced (NADH). It forms NADP with the addition …	N/A			NADH	3-keto-steroid reductase	NA	HGNC_SYMBOL	HSD17B7	0		PUBMED:17139284;PUBMED:17016423
NADH	NA	DRUGBANK	DB00157	0		NADH is the reduced form of NAD+, and NAD+ is the oxidized form of NADH, a coenzyme composed of ribosylnicotinamide 5'-diphosphate coupled to adenosine 5'-phosphate by pyrophosphate linkage. It is found widely in nature and is involved in numerous enzymatic reactions in which it serves as an electron carrier by being alternately oxidized (NAD+) and reduced (NADH). It forms NADP with the addition …	N/A			NADH	NADP-dependent malic enzyme	NA	HGNC_SYMBOL	ME1	0		PUBMED:17197218
NADH	NA	DRUGBANK	DB00157	0		NADH is the reduced form of NAD+, and NAD+ is the oxidized form of NADH, a coenzyme composed of ribosylnicotinamide 5'-diphosphate coupled to adenosine 5'-phosphate by pyrophosphate linkage. It is found widely in nature and is involved in numerous enzymatic reactions in which it serves as an electron carrier by being alternately oxidized (NAD+) and reduced (NADH). It forms NADP with the addition …	N/A			NADH	Malate dehydrogenase, cytoplasmic	NA	HGNC_SYMBOL	MDH1	0		PUBMED:16983536
NADH	NA	DRUGBANK	DB00157	0		NADH is the reduced form of NAD+, and NAD+ is the oxidized form of NADH, a coenzyme composed of ribosylnicotinamide 5'-diphosphate coupled to adenosine 5'-phosphate by pyrophosphate linkage. It is found widely in nature and is involved in numerous enzymatic reactions in which it serves as an electron carrier by being alternately oxidized (NAD+) and reduced (NADH). It forms NADP with the addition …	N/A			NADH	D-beta-hydroxybutyrate dehydrogenase, mitochondrial	NA	HGNC_SYMBOL	BDH1	0		PUBMED:17139284;PUBMED:8533882;PUBMED:17016423;PUBMED:38961;PUBMED:2550053
NADH	NA	DRUGBANK	DB00157	0		NADH is the reduced form of NAD+, and NAD+ is the oxidized form of NADH, a coenzyme composed of ribosylnicotinamide 5'-diphosphate coupled to adenosine 5'-phosphate by pyrophosphate linkage. It is found widely in nature and is involved in numerous enzymatic reactions in which it serves as an electron carrier by being alternately oxidized (NAD+) and reduced (NADH). It forms NADP with the addition …	N/A			NADH	Hydroxyacyl-coenzyme A dehydrogenase, mitochondrial	NA	HGNC_SYMBOL	HADH	0		PUBMED:17202348
NADH	NA	DRUGBANK	DB00157	0		NADH is the reduced form of NAD+, and NAD+ is the oxidized form of NADH, a coenzyme composed of ribosylnicotinamide 5'-diphosphate coupled to adenosine 5'-phosphate by pyrophosphate linkage. It is found widely in nature and is involved in numerous enzymatic reactions in which it serves as an electron carrier by being alternately oxidized (NAD+) and reduced (NADH). It forms NADP with the addition …	N/A			NADH	Peroxisomal multifunctional enzyme type 2	NA	HGNC_SYMBOL	HSD17B4	0		PUBMED:17139284;PUBMED:12517343;PUBMED:17016423
NADH	NA	DRUGBANK	DB00157	0		NADH is the reduced form of NAD+, and NAD+ is the oxidized form of NADH, a coenzyme composed of ribosylnicotinamide 5'-diphosphate coupled to adenosine 5'-phosphate by pyrophosphate linkage. It is found widely in nature and is involved in numerous enzymatic reactions in which it serves as an electron carrier by being alternately oxidized (NAD+) and reduced (NADH). It forms NADP with the addition …	N/A			NADH	NAD-dependent malic enzyme, mitochondrial	NA	HGNC_SYMBOL	ME2	0		PUBMED:17139284;PUBMED:17016423
NADH	NA	DRUGBANK	DB00157	0		NADH is the reduced form of NAD+, and NAD+ is the oxidized form of NADH, a coenzyme composed of ribosylnicotinamide 5'-diphosphate coupled to adenosine 5'-phosphate by pyrophosphate linkage. It is found widely in nature and is involved in numerous enzymatic reactions in which it serves as an electron carrier by being alternately oxidized (NAD+) and reduced (NADH). It forms NADP with the addition …	N/A			NADH	L-lactate dehydrogenase A chain	NA	HGNC_SYMBOL	LDHA	0		PUBMED:17308685;PUBMED:17555402;PUBMED:17006762
NADH	NA	DRUGBANK	DB00157	0		NADH is the reduced form of NAD+, and NAD+ is the oxidized form of NADH, a coenzyme composed of ribosylnicotinamide 5'-diphosphate coupled to adenosine 5'-phosphate by pyrophosphate linkage. It is found widely in nature and is involved in numerous enzymatic reactions in which it serves as an electron carrier by being alternately oxidized (NAD+) and reduced (NADH). It forms NADP with the addition …	N/A			NADH	Malate dehydrogenase, mitochondrial	NA	HGNC_SYMBOL	MDH2	0		PUBMED:17619232;PUBMED:17603759;PUBMED:16898590;PUBMED:17203264;PUBMED:17487443
NADH	NA	DRUGBANK	DB00157	0		NADH is the reduced form of NAD+, and NAD+ is the oxidized form of NADH, a coenzyme composed of ribosylnicotinamide 5'-diphosphate coupled to adenosine 5'-phosphate by pyrophosphate linkage. It is found widely in nature and is involved in numerous enzymatic reactions in which it serves as an electron carrier by being alternately oxidized (NAD+) and reduced (NADH). It forms NADP with the addition …	N/A			NADH	3-hydroxyacyl-CoA dehydrogenase type-2	NA	HGNC_SYMBOL	HSD17B10	0		PUBMED:17139284;PUBMED:17016423
NADH	NA	DRUGBANK	DB00157	0		NADH is the reduced form of NAD+, and NAD+ is the oxidized form of NADH, a coenzyme composed of ribosylnicotinamide 5'-diphosphate coupled to adenosine 5'-phosphate by pyrophosphate linkage. It is found widely in nature and is involved in numerous enzymatic reactions in which it serves as an electron carrier by being alternately oxidized (NAD+) and reduced (NADH). It forms NADP with the addition …	N/A			NADH	Alcohol dehydrogenase class-3	NA	HGNC_SYMBOL	ADH5	0		PUBMED:17092593;PUBMED:17619232;PUBMED:17525463;PUBMED:16821840
NADH	NA	DRUGBANK	DB00157	0		NADH is the reduced form of NAD+, and NAD+ is the oxidized form of NADH, a coenzyme composed of ribosylnicotinamide 5'-diphosphate coupled to adenosine 5'-phosphate by pyrophosphate linkage. It is found widely in nature and is involved in numerous enzymatic reactions in which it serves as an electron carrier by being alternately oxidized (NAD+) and reduced (NADH). It forms NADP with the addition …	N/A			NADH	Glycerol-3-phosphate dehydrogenase [NAD(+)], cytoplasmic	NA	HGNC_SYMBOL	GPD1	0		PUBMED:17088060
NADH	NA	DRUGBANK	DB00157	0		NADH is the reduced form of NAD+, and NAD+ is the oxidized form of NADH, a coenzyme composed of ribosylnicotinamide 5'-diphosphate coupled to adenosine 5'-phosphate by pyrophosphate linkage. It is found widely in nature and is involved in numerous enzymatic reactions in which it serves as an electron carrier by being alternately oxidized (NAD+) and reduced (NADH). It forms NADP with the addition …	N/A			NADH	Alcohol dehydrogenase 1B	NA	HGNC_SYMBOL	ADH1B	0		PUBMED:16897483
NADH	NA	DRUGBANK	DB00157	0		NADH is the reduced form of NAD+, and NAD+ is the oxidized form of NADH, a coenzyme composed of ribosylnicotinamide 5'-diphosphate coupled to adenosine 5'-phosphate by pyrophosphate linkage. It is found widely in nature and is involved in numerous enzymatic reactions in which it serves as an electron carrier by being alternately oxidized (NAD+) and reduced (NADH). It forms NADP with the addition …	N/A			NADH	Alcohol dehydrogenase 1C	NA	HGNC_SYMBOL	ADH1C	0		PUBMED:12604203;PUBMED:17139284;PUBMED:17016423
NADH	NA	DRUGBANK	DB00157	0		NADH is the reduced form of NAD+, and NAD+ is the oxidized form of NADH, a coenzyme composed of ribosylnicotinamide 5'-diphosphate coupled to adenosine 5'-phosphate by pyrophosphate linkage. It is found widely in nature and is involved in numerous enzymatic reactions in which it serves as an electron carrier by being alternately oxidized (NAD+) and reduced (NADH). It forms NADP with the addition …	N/A			NADH	Alcohol dehydrogenase 4	NA	HGNC_SYMBOL	ADH4	0		PUBMED:11306066;PUBMED:17139284;PUBMED:17016423;PUBMED:1938903;PUBMED:3593480
NADH	NA	DRUGBANK	DB00157	0		NADH is the reduced form of NAD+, and NAD+ is the oxidized form of NADH, a coenzyme composed of ribosylnicotinamide 5'-diphosphate coupled to adenosine 5'-phosphate by pyrophosphate linkage. It is found widely in nature and is involved in numerous enzymatic reactions in which it serves as an electron carrier by being alternately oxidized (NAD+) and reduced (NADH). It forms NADP with the addition …	N/A			NADH	Sorbitol dehydrogenase	NA	HGNC_SYMBOL	SORD	0		PUBMED:17508915;PUBMED:17343568
NADH	NA	DRUGBANK	DB00157	0		NADH is the reduced form of NAD+, and NAD+ is the oxidized form of NADH, a coenzyme composed of ribosylnicotinamide 5'-diphosphate coupled to adenosine 5'-phosphate by pyrophosphate linkage. It is found widely in nature and is involved in numerous enzymatic reactions in which it serves as an electron carrier by being alternately oxidized (NAD+) and reduced (NADH). It forms NADP with the addition …	N/A			NADH	Alcohol dehydrogenase 1A	NA	HGNC_SYMBOL	ADH1A	0		PUBMED:16897483;PUBMED:16760478
NADH	NA	DRUGBANK	DB00157	0		NADH is the reduced form of NAD+, and NAD+ is the oxidized form of NADH, a coenzyme composed of ribosylnicotinamide 5'-diphosphate coupled to adenosine 5'-phosphate by pyrophosphate linkage. It is found widely in nature and is involved in numerous enzymatic reactions in which it serves as an electron carrier by being alternately oxidized (NAD+) and reduced (NADH). It forms NADP with the addition …	N/A			NADH	UDP-glucose 6-dehydrogenase	NA	HGNC_SYMBOL	UGDH	0		PUBMED:17139284;PUBMED:17016423;PUBMED:1472079;PUBMED:3804697
NADH	NA	DRUGBANK	DB00157	0		NADH is the reduced form of NAD+, and NAD+ is the oxidized form of NADH, a coenzyme composed of ribosylnicotinamide 5'-diphosphate coupled to adenosine 5'-phosphate by pyrophosphate linkage. It is found widely in nature and is involved in numerous enzymatic reactions in which it serves as an electron carrier by being alternately oxidized (NAD+) and reduced (NADH). It forms NADP with the addition …	N/A			NADH	Methylsterol monooxygenase 1	NA	HGNC_SYMBOL	MSMO1	0		PUBMED:17139284;PUBMED:17016423
NADH	NA	DRUGBANK	DB00157	0		NADH is the reduced form of NAD+, and NAD+ is the oxidized form of NADH, a coenzyme composed of ribosylnicotinamide 5'-diphosphate coupled to adenosine 5'-phosphate by pyrophosphate linkage. It is found widely in nature and is involved in numerous enzymatic reactions in which it serves as an electron carrier by being alternately oxidized (NAD+) and reduced (NADH). It forms NADP with the addition …	N/A			NADH	Dihydrolipoyllysine-residue acetyltransferase component of pyruvate dehydrogenase complex, mitochondrial	NA	HGNC_SYMBOL	DLAT	0		PUBMED:16368957;PUBMED:17139284;PUBMED:17016423
NADH	NA	DRUGBANK	DB00157	0		NADH is the reduced form of NAD+, and NAD+ is the oxidized form of NADH, a coenzyme composed of ribosylnicotinamide 5'-diphosphate coupled to adenosine 5'-phosphate by pyrophosphate linkage. It is found widely in nature and is involved in numerous enzymatic reactions in which it serves as an electron carrier by being alternately oxidized (NAD+) and reduced (NADH). It forms NADP with the addition …	N/A			NADH	Cytochrome P450 4A11	NA	HGNC_SYMBOL	CYP4A11	0		PUBMED:17139284;PUBMED:17016423;PUBMED:11246504
NADH	NA	DRUGBANK	DB00157	0		NADH is the reduced form of NAD+, and NAD+ is the oxidized form of NADH, a coenzyme composed of ribosylnicotinamide 5'-diphosphate coupled to adenosine 5'-phosphate by pyrophosphate linkage. It is found widely in nature and is involved in numerous enzymatic reactions in which it serves as an electron carrier by being alternately oxidized (NAD+) and reduced (NADH). It forms NADP with the addition …	N/A			NADH	NADH dehydrogenase [ubiquinone] iron-sulfur protein 8, mitochondrial	NA	HGNC_SYMBOL	NDUFS8	0		PUBMED:17139284;PUBMED:9576793;PUBMED:9837812;PUBMED:17016423;PUBMED:11086155
NADH	NA	DRUGBANK	DB00157	0		NADH is the reduced form of NAD+, and NAD+ is the oxidized form of NADH, a coenzyme composed of ribosylnicotinamide 5'-diphosphate coupled to adenosine 5'-phosphate by pyrophosphate linkage. It is found widely in nature and is involved in numerous enzymatic reactions in which it serves as an electron carrier by being alternately oxidized (NAD+) and reduced (NADH). It forms NADP with the addition …	N/A			NADH	NADH dehydrogenase [ubiquinone] iron-sulfur protein 6, mitochondrial	NA	HGNC_SYMBOL	NDUFS6	0		PUBMED:17139284;PUBMED:17016423
NADH	NA	DRUGBANK	DB00157	0		NADH is the reduced form of NAD+, and NAD+ is the oxidized form of NADH, a coenzyme composed of ribosylnicotinamide 5'-diphosphate coupled to adenosine 5'-phosphate by pyrophosphate linkage. It is found widely in nature and is involved in numerous enzymatic reactions in which it serves as an electron carrier by being alternately oxidized (NAD+) and reduced (NADH). It forms NADP with the addition …	N/A			NADH	NADH dehydrogenase [ubiquinone] 1 alpha subcomplex subunit 13	NA	HGNC_SYMBOL	NDUFA13	0		PUBMED:17139284;PUBMED:17016423
NADH	NA	DRUGBANK	DB00157	0		NADH is the reduced form of NAD+, and NAD+ is the oxidized form of NADH, a coenzyme composed of ribosylnicotinamide 5'-diphosphate coupled to adenosine 5'-phosphate by pyrophosphate linkage. It is found widely in nature and is involved in numerous enzymatic reactions in which it serves as an electron carrier by being alternately oxidized (NAD+) and reduced (NADH). It forms NADP with the addition …	N/A			NADH	NADH dehydrogenase [ubiquinone] flavoprotein 2, mitochondrial	NA	HGNC_SYMBOL	NDUFV2	0		PUBMED:17139284;PUBMED:17016423;PUBMED:10716640
NADH	NA	DRUGBANK	DB00157	0		NADH is the reduced form of NAD+, and NAD+ is the oxidized form of NADH, a coenzyme composed of ribosylnicotinamide 5'-diphosphate coupled to adenosine 5'-phosphate by pyrophosphate linkage. It is found widely in nature and is involved in numerous enzymatic reactions in which it serves as an electron carrier by being alternately oxidized (NAD+) and reduced (NADH). It forms NADP with the addition …	N/A			NADH	NADH dehydrogenase [ubiquinone] flavoprotein 1, mitochondrial	NA	HGNC_SYMBOL	NDUFV1	0		PUBMED:17139284;PUBMED:14662656;PUBMED:17016423;PUBMED:9571201;PUBMED:8288251
NADH	NA	DRUGBANK	DB00157	0		NADH is the reduced form of NAD+, and NAD+ is the oxidized form of NADH, a coenzyme composed of ribosylnicotinamide 5'-diphosphate coupled to adenosine 5'-phosphate by pyrophosphate linkage. It is found widely in nature and is involved in numerous enzymatic reactions in which it serves as an electron carrier by being alternately oxidized (NAD+) and reduced (NADH). It forms NADP with the addition …	N/A			NADH	NADH dehydrogenase [ubiquinone] iron-sulfur protein 4, mitochondrial	NA	HGNC_SYMBOL	NDUFS4	0		PUBMED:11181577;PUBMED:17139284;PUBMED:11860175;PUBMED:17016423;PUBMED:11864782
NADH	NA	DRUGBANK	DB00157	0		NADH is the reduced form of NAD+, and NAD+ is the oxidized form of NADH, a coenzyme composed of ribosylnicotinamide 5'-diphosphate coupled to adenosine 5'-phosphate by pyrophosphate linkage. It is found widely in nature and is involved in numerous enzymatic reactions in which it serves as an electron carrier by being alternately oxidized (NAD+) and reduced (NADH). It forms NADP with the addition …	N/A			NADH	NADH dehydrogenase [ubiquinone] iron-sulfur protein 5	NA	HGNC_SYMBOL	NDUFS5	0		PUBMED:17139284;PUBMED:17016423;PUBMED:10070614
NADH	NA	DRUGBANK	DB00157	0		NADH is the reduced form of NAD+, and NAD+ is the oxidized form of NADH, a coenzyme composed of ribosylnicotinamide 5'-diphosphate coupled to adenosine 5'-phosphate by pyrophosphate linkage. It is found widely in nature and is involved in numerous enzymatic reactions in which it serves as an electron carrier by being alternately oxidized (NAD+) and reduced (NADH). It forms NADP with the addition …	N/A			NADH	NADH dehydrogenase [ubiquinone] 1 alpha subcomplex subunit 12	NA	HGNC_SYMBOL	NDUFA12	0		PUBMED:17139284;PUBMED:17016423
NADH	NA	DRUGBANK	DB00157	0		NADH is the reduced form of NAD+, and NAD+ is the oxidized form of NADH, a coenzyme composed of ribosylnicotinamide 5'-diphosphate coupled to adenosine 5'-phosphate by pyrophosphate linkage. It is found widely in nature and is involved in numerous enzymatic reactions in which it serves as an electron carrier by being alternately oxidized (NAD+) and reduced (NADH). It forms NADP with the addition …	N/A			NADH	NADH dehydrogenase [ubiquinone] iron-sulfur protein 3, mitochondrial	NA	HGNC_SYMBOL	NDUFS3	0		PUBMED:17139284;PUBMED:17016423
NADH	NA	DRUGBANK	DB00157	0		NADH is the reduced form of NAD+, and NAD+ is the oxidized form of NADH, a coenzyme composed of ribosylnicotinamide 5'-diphosphate coupled to adenosine 5'-phosphate by pyrophosphate linkage. It is found widely in nature and is involved in numerous enzymatic reactions in which it serves as an electron carrier by being alternately oxidized (NAD+) and reduced (NADH). It forms NADP with the addition …	N/A			NADH	Dihydrolipoyl dehydrogenase, mitochondrial	NA	HGNC_SYMBOL	DLD	0		PUBMED:17017892;PUBMED:17314104;PUBMED:17315258
NADH	NA	DRUGBANK	DB00157	0		NADH is the reduced form of NAD+, and NAD+ is the oxidized form of NADH, a coenzyme composed of ribosylnicotinamide 5'-diphosphate coupled to adenosine 5'-phosphate by pyrophosphate linkage. It is found widely in nature and is involved in numerous enzymatic reactions in which it serves as an electron carrier by being alternately oxidized (NAD+) and reduced (NADH). It forms NADP with the addition …	N/A			NADH	NADH dehydrogenase [ubiquinone] flavoprotein 3, mitochondrial	NA	HGNC_SYMBOL	NDUFV3	0		PUBMED:17139284;PUBMED:17016423
NADH	NA	DRUGBANK	DB00157	0		NADH is the reduced form of NAD+, and NAD+ is the oxidized form of NADH, a coenzyme composed of ribosylnicotinamide 5'-diphosphate coupled to adenosine 5'-phosphate by pyrophosphate linkage. It is found widely in nature and is involved in numerous enzymatic reactions in which it serves as an electron carrier by being alternately oxidized (NAD+) and reduced (NADH). It forms NADP with the addition …	N/A			NADH	NADH dehydrogenase [ubiquinone] 1 beta subcomplex subunit 6	NA	HGNC_SYMBOL	NDUFB6	0		PUBMED:17139284;PUBMED:17016423
NADH	NA	DRUGBANK	DB00157	0		NADH is the reduced form of NAD+, and NAD+ is the oxidized form of NADH, a coenzyme composed of ribosylnicotinamide 5'-diphosphate coupled to adenosine 5'-phosphate by pyrophosphate linkage. It is found widely in nature and is involved in numerous enzymatic reactions in which it serves as an electron carrier by being alternately oxidized (NAD+) and reduced (NADH). It forms NADP with the addition …	N/A			NADH	NADH dehydrogenase [ubiquinone] 1 subunit C1, mitochondrial	NA	HGNC_SYMBOL	NDUFC1	0		PUBMED:17139284;PUBMED:17016423
NADH	NA	DRUGBANK	DB00157	0		NADH is the reduced form of NAD+, and NAD+ is the oxidized form of NADH, a coenzyme composed of ribosylnicotinamide 5'-diphosphate coupled to adenosine 5'-phosphate by pyrophosphate linkage. It is found widely in nature and is involved in numerous enzymatic reactions in which it serves as an electron carrier by being alternately oxidized (NAD+) and reduced (NADH). It forms NADP with the addition …	N/A			NADH	NADH dehydrogenase [ubiquinone] 1 beta subcomplex subunit 5, mitochondrial	NA	HGNC_SYMBOL	NDUFB5	0		PUBMED:17139284;PUBMED:17016423
NADH	NA	DRUGBANK	DB00157	0		NADH is the reduced form of NAD+, and NAD+ is the oxidized form of NADH, a coenzyme composed of ribosylnicotinamide 5'-diphosphate coupled to adenosine 5'-phosphate by pyrophosphate linkage. It is found widely in nature and is involved in numerous enzymatic reactions in which it serves as an electron carrier by being alternately oxidized (NAD+) and reduced (NADH). It forms NADP with the addition …	N/A			NADH	NADH dehydrogenase [ubiquinone] iron-sulfur protein 2, mitochondrial	NA	HGNC_SYMBOL	NDUFS2	0		PUBMED:17139284;PUBMED:17016423
NADH	NA	DRUGBANK	DB00157	0		NADH is the reduced form of NAD+, and NAD+ is the oxidized form of NADH, a coenzyme composed of ribosylnicotinamide 5'-diphosphate coupled to adenosine 5'-phosphate by pyrophosphate linkage. It is found widely in nature and is involved in numerous enzymatic reactions in which it serves as an electron carrier by being alternately oxidized (NAD+) and reduced (NADH). It forms NADP with the addition …	N/A			NADH	NADH dehydrogenase [ubiquinone] 1 beta subcomplex subunit 9	NA	HGNC_SYMBOL	NDUFB9	0		PUBMED:17139284;PUBMED:17016423
NADH	NA	DRUGBANK	DB00157	0		NADH is the reduced form of NAD+, and NAD+ is the oxidized form of NADH, a coenzyme composed of ribosylnicotinamide 5'-diphosphate coupled to adenosine 5'-phosphate by pyrophosphate linkage. It is found widely in nature and is involved in numerous enzymatic reactions in which it serves as an electron carrier by being alternately oxidized (NAD+) and reduced (NADH). It forms NADP with the addition …	N/A			NADH	NADH dehydrogenase [ubiquinone] 1 beta subcomplex subunit 7	NA	HGNC_SYMBOL	NDUFB7	0		PUBMED:17139284;PUBMED:17016423;PUBMED:11864782
NADH	NA	DRUGBANK	DB00157	0		NADH is the reduced form of NAD+, and NAD+ is the oxidized form of NADH, a coenzyme composed of ribosylnicotinamide 5'-diphosphate coupled to adenosine 5'-phosphate by pyrophosphate linkage. It is found widely in nature and is involved in numerous enzymatic reactions in which it serves as an electron carrier by being alternately oxidized (NAD+) and reduced (NADH). It forms NADP with the addition …	N/A			NADH	NADH dehydrogenase [ubiquinone] 1 beta subcomplex subunit 2, mitochondrial	NA	HGNC_SYMBOL	NDUFB2	0		PUBMED:17139284;PUBMED:17016423
NADH	NA	DRUGBANK	DB00157	0		NADH is the reduced form of NAD+, and NAD+ is the oxidized form of NADH, a coenzyme composed of ribosylnicotinamide 5'-diphosphate coupled to adenosine 5'-phosphate by pyrophosphate linkage. It is found widely in nature and is involved in numerous enzymatic reactions in which it serves as an electron carrier by being alternately oxidized (NAD+) and reduced (NADH). It forms NADP with the addition …	N/A			NADH	NADH dehydrogenase [ubiquinone] 1 beta subcomplex subunit 3	NA	HGNC_SYMBOL	NDUFB3	0		PUBMED:17139284;PUBMED:17016423
NADH	NA	DRUGBANK	DB00157	0		NADH is the reduced form of NAD+, and NAD+ is the oxidized form of NADH, a coenzyme composed of ribosylnicotinamide 5'-diphosphate coupled to adenosine 5'-phosphate by pyrophosphate linkage. It is found widely in nature and is involved in numerous enzymatic reactions in which it serves as an electron carrier by being alternately oxidized (NAD+) and reduced (NADH). It forms NADP with the addition …	N/A			NADH	NADH dehydrogenase [ubiquinone] 1 beta subcomplex subunit 4	NA	HGNC_SYMBOL	NDUFB4	0		PUBMED:17139284;PUBMED:17016423
NADH	NA	DRUGBANK	DB00157	0		NADH is the reduced form of NAD+, and NAD+ is the oxidized form of NADH, a coenzyme composed of ribosylnicotinamide 5'-diphosphate coupled to adenosine 5'-phosphate by pyrophosphate linkage. It is found widely in nature and is involved in numerous enzymatic reactions in which it serves as an electron carrier by being alternately oxidized (NAD+) and reduced (NADH). It forms NADP with the addition …	N/A			NADH	NADH dehydrogenase [ubiquinone] 1 beta subcomplex subunit 10	NA	HGNC_SYMBOL	NDUFB10	0		PUBMED:17139284;PUBMED:17016423
NADH	NA	DRUGBANK	DB00157	0		NADH is the reduced form of NAD+, and NAD+ is the oxidized form of NADH, a coenzyme composed of ribosylnicotinamide 5'-diphosphate coupled to adenosine 5'-phosphate by pyrophosphate linkage. It is found widely in nature and is involved in numerous enzymatic reactions in which it serves as an electron carrier by being alternately oxidized (NAD+) and reduced (NADH). It forms NADP with the addition …	N/A			NADH	NADH-ubiquinone oxidoreductase 75 kDa subunit, mitochondrial	NA	HGNC_SYMBOL	NDUFS1	0		PUBMED:17139284;PUBMED:17016423
NADH	NA	DRUGBANK	DB00157	0		NADH is the reduced form of NAD+, and NAD+ is the oxidized form of NADH, a coenzyme composed of ribosylnicotinamide 5'-diphosphate coupled to adenosine 5'-phosphate by pyrophosphate linkage. It is found widely in nature and is involved in numerous enzymatic reactions in which it serves as an electron carrier by being alternately oxidized (NAD+) and reduced (NADH). It forms NADP with the addition …	N/A			NADH	NADH dehydrogenase [ubiquinone] 1 beta subcomplex subunit 1	NA	HGNC_SYMBOL	NDUFB1	0		PUBMED:17139284;PUBMED:17016423
NADH	NA	DRUGBANK	DB00157	0		NADH is the reduced form of NAD+, and NAD+ is the oxidized form of NADH, a coenzyme composed of ribosylnicotinamide 5'-diphosphate coupled to adenosine 5'-phosphate by pyrophosphate linkage. It is found widely in nature and is involved in numerous enzymatic reactions in which it serves as an electron carrier by being alternately oxidized (NAD+) and reduced (NADH). It forms NADP with the addition …	N/A			NADH	NADH dehydrogenase [ubiquinone] 1 subunit C2	NA	HGNC_SYMBOL	NDUFC2	0		PUBMED:16898010;PUBMED:17015645;PUBMED:17496098;PUBMED:17513495;PUBMED:17614984
NADH	NA	DRUGBANK	DB00157	0		NADH is the reduced form of NAD+, and NAD+ is the oxidized form of NADH, a coenzyme composed of ribosylnicotinamide 5'-diphosphate coupled to adenosine 5'-phosphate by pyrophosphate linkage. It is found widely in nature and is involved in numerous enzymatic reactions in which it serves as an electron carrier by being alternately oxidized (NAD+) and reduced (NADH). It forms NADP with the addition …	N/A			NADH	NADH dehydrogenase [ubiquinone] 1 beta subcomplex subunit 8, mitochondrial	NA	HGNC_SYMBOL	NDUFB8	0		PUBMED:17139284;PUBMED:17016423
NADH	NA	DRUGBANK	DB00157	0		NADH is the reduced form of NAD+, and NAD+ is the oxidized form of NADH, a coenzyme composed of ribosylnicotinamide 5'-diphosphate coupled to adenosine 5'-phosphate by pyrophosphate linkage. It is found widely in nature and is involved in numerous enzymatic reactions in which it serves as an electron carrier by being alternately oxidized (NAD+) and reduced (NADH). It forms NADP with the addition …	N/A			NADH	NADH dehydrogenase [ubiquinone] 1 alpha subcomplex subunit 3	NA	HGNC_SYMBOL	NDUFA3	0		PUBMED:17139284;PUBMED:17016423
NADH	NA	DRUGBANK	DB00157	0		NADH is the reduced form of NAD+, and NAD+ is the oxidized form of NADH, a coenzyme composed of ribosylnicotinamide 5'-diphosphate coupled to adenosine 5'-phosphate by pyrophosphate linkage. It is found widely in nature and is involved in numerous enzymatic reactions in which it serves as an electron carrier by being alternately oxidized (NAD+) and reduced (NADH). It forms NADP with the addition …	N/A			NADH	NADH dehydrogenase [ubiquinone] 1 alpha subcomplex subunit 8	NA	HGNC_SYMBOL	NDUFA8	0		PUBMED:17139284;PUBMED:17016423;PUBMED:9860297
NADH	NA	DRUGBANK	DB00157	0		NADH is the reduced form of NAD+, and NAD+ is the oxidized form of NADH, a coenzyme composed of ribosylnicotinamide 5'-diphosphate coupled to adenosine 5'-phosphate by pyrophosphate linkage. It is found widely in nature and is involved in numerous enzymatic reactions in which it serves as an electron carrier by being alternately oxidized (NAD+) and reduced (NADH). It forms NADP with the addition …	N/A			NADH	NADH dehydrogenase [ubiquinone] 1 alpha subcomplex subunit 2	NA	HGNC_SYMBOL	NDUFA2	0		PUBMED:17139284;PUBMED:17016423
NADH	NA	DRUGBANK	DB00157	0		NADH is the reduced form of NAD+, and NAD+ is the oxidized form of NADH, a coenzyme composed of ribosylnicotinamide 5'-diphosphate coupled to adenosine 5'-phosphate by pyrophosphate linkage. It is found widely in nature and is involved in numerous enzymatic reactions in which it serves as an electron carrier by being alternately oxidized (NAD+) and reduced (NADH). It forms NADP with the addition …	N/A			NADH	Acyl carrier protein, mitochondrial	NA	HGNC_SYMBOL	NDUFAB1	0		PUBMED:17139284;PUBMED:17016423
NADH	NA	DRUGBANK	DB00157	0		NADH is the reduced form of NAD+, and NAD+ is the oxidized form of NADH, a coenzyme composed of ribosylnicotinamide 5'-diphosphate coupled to adenosine 5'-phosphate by pyrophosphate linkage. It is found widely in nature and is involved in numerous enzymatic reactions in which it serves as an electron carrier by being alternately oxidized (NAD+) and reduced (NADH). It forms NADP with the addition …	N/A			NADH	NADH dehydrogenase [ubiquinone] 1 alpha subcomplex subunit 6	NA	HGNC_SYMBOL	NDUFA6	0		PUBMED:17139284;PUBMED:17016423
NADH	NA	DRUGBANK	DB00157	0		NADH is the reduced form of NAD+, and NAD+ is the oxidized form of NADH, a coenzyme composed of ribosylnicotinamide 5'-diphosphate coupled to adenosine 5'-phosphate by pyrophosphate linkage. It is found widely in nature and is involved in numerous enzymatic reactions in which it serves as an electron carrier by being alternately oxidized (NAD+) and reduced (NADH). It forms NADP with the addition …	N/A			NADH	NADH dehydrogenase [ubiquinone] 1 alpha subcomplex subunit 4	NA	HGNC_SYMBOL	NDUFA4	0		PUBMED:17139284;PUBMED:17016423
NADH	NA	DRUGBANK	DB00157	0		NADH is the reduced form of NAD+, and NAD+ is the oxidized form of NADH, a coenzyme composed of ribosylnicotinamide 5'-diphosphate coupled to adenosine 5'-phosphate by pyrophosphate linkage. It is found widely in nature and is involved in numerous enzymatic reactions in which it serves as an electron carrier by being alternately oxidized (NAD+) and reduced (NADH). It forms NADP with the addition …	N/A			NADH	NADH dehydrogenase [ubiquinone] 1 alpha subcomplex subunit 1	NA	HGNC_SYMBOL	NDUFA1	0		PUBMED:17139284;PUBMED:17016423;PUBMED:11864782;PUBMED:10200266
NADH	NA	DRUGBANK	DB00157	0		NADH is the reduced form of NAD+, and NAD+ is the oxidized form of NADH, a coenzyme composed of ribosylnicotinamide 5'-diphosphate coupled to adenosine 5'-phosphate by pyrophosphate linkage. It is found widely in nature and is involved in numerous enzymatic reactions in which it serves as an electron carrier by being alternately oxidized (NAD+) and reduced (NADH). It forms NADP with the addition …	N/A			NADH	NADH dehydrogenase [ubiquinone] 1 alpha subcomplex subunit 7	NA	HGNC_SYMBOL	NDUFA7	0		PUBMED:17139284;PUBMED:17016423
NADH	NA	DRUGBANK	DB00157	0		NADH is the reduced form of NAD+, and NAD+ is the oxidized form of NADH, a coenzyme composed of ribosylnicotinamide 5'-diphosphate coupled to adenosine 5'-phosphate by pyrophosphate linkage. It is found widely in nature and is involved in numerous enzymatic reactions in which it serves as an electron carrier by being alternately oxidized (NAD+) and reduced (NADH). It forms NADP with the addition …	N/A			NADH	NADH dehydrogenase [ubiquinone] 1 alpha subcomplex subunit 10, mitochondrial	NA	HGNC_SYMBOL	NDUFA10	0		PUBMED:17139284;PUBMED:17016423
NADH	NA	DRUGBANK	DB00157	0		NADH is the reduced form of NAD+, and NAD+ is the oxidized form of NADH, a coenzyme composed of ribosylnicotinamide 5'-diphosphate coupled to adenosine 5'-phosphate by pyrophosphate linkage. It is found widely in nature and is involved in numerous enzymatic reactions in which it serves as an electron carrier by being alternately oxidized (NAD+) and reduced (NADH). It forms NADP with the addition …	N/A			NADH	NADH dehydrogenase [ubiquinone] 1 alpha subcomplex subunit 9, mitochondrial	NA	HGNC_SYMBOL	NDUFA9	0		PUBMED:17499024;PUBMED:17323923;PUBMED:17530440;PUBMED:17132781;PUBMED:17260964
NADH	NA	DRUGBANK	DB00157	0		NADH is the reduced form of NAD+, and NAD+ is the oxidized form of NADH, a coenzyme composed of ribosylnicotinamide 5'-diphosphate coupled to adenosine 5'-phosphate by pyrophosphate linkage. It is found widely in nature and is involved in numerous enzymatic reactions in which it serves as an electron carrier by being alternately oxidized (NAD+) and reduced (NADH). It forms NADP with the addition …	N/A			NADH	NADH dehydrogenase [ubiquinone] 1 alpha subcomplex subunit 5	NA	HGNC_SYMBOL	NDUFA5	0		PUBMED:17444656;PUBMED:17209562
NADH	NA	DRUGBANK	DB00157	0		NADH is the reduced form of NAD+, and NAD+ is the oxidized form of NADH, a coenzyme composed of ribosylnicotinamide 5'-diphosphate coupled to adenosine 5'-phosphate by pyrophosphate linkage. It is found widely in nature and is involved in numerous enzymatic reactions in which it serves as an electron carrier by being alternately oxidized (NAD+) and reduced (NADH). It forms NADP with the addition …	N/A			NADH	NAD(P) transhydrogenase, mitochondrial	NA	HGNC_SYMBOL	NNT	0		PUBMED:17216441
NADH	NA	DRUGBANK	DB00157	0		NADH is the reduced form of NAD+, and NAD+ is the oxidized form of NADH, a coenzyme composed of ribosylnicotinamide 5'-diphosphate coupled to adenosine 5'-phosphate by pyrophosphate linkage. It is found widely in nature and is involved in numerous enzymatic reactions in which it serves as an electron carrier by being alternately oxidized (NAD+) and reduced (NADH). It forms NADP with the addition …	N/A			NADH	NADH dehydrogenase [ubiquinone] 1 alpha subcomplex subunit 11	NA	HGNC_SYMBOL	NDUFA11	0		PUBMED:17139284;PUBMED:17016423
NADH	NA	DRUGBANK	DB00157	0		NADH is the reduced form of NAD+, and NAD+ is the oxidized form of NADH, a coenzyme composed of ribosylnicotinamide 5'-diphosphate coupled to adenosine 5'-phosphate by pyrophosphate linkage. It is found widely in nature and is involved in numerous enzymatic reactions in which it serves as an electron carrier by being alternately oxidized (NAD+) and reduced (NADH). It forms NADP with the addition …	N/A			NADH	Delta-1-pyrroline-5-carboxylate dehydrogenase, mitochondrial	NA	HGNC_SYMBOL	ALDH4A1	0		PUBMED:16934832
NADH	NA	DRUGBANK	DB00157	0		NADH is the reduced form of NAD+, and NAD+ is the oxidized form of NADH, a coenzyme composed of ribosylnicotinamide 5'-diphosphate coupled to adenosine 5'-phosphate by pyrophosphate linkage. It is found widely in nature and is involved in numerous enzymatic reactions in which it serves as an electron carrier by being alternately oxidized (NAD+) and reduced (NADH). It forms NADP with the addition …	N/A			NADH	NADH dehydrogenase [ubiquinone] iron-sulfur protein 7, mitochondrial	NA	HGNC_SYMBOL	NDUFS7	0		PUBMED:17139284;PUBMED:10097178;PUBMED:8938450;PUBMED:17016423;PUBMED:8369340
NADH	NA	DRUGBANK	DB00157	0		NADH is the reduced form of NAD+, and NAD+ is the oxidized form of NADH, a coenzyme composed of ribosylnicotinamide 5'-diphosphate coupled to adenosine 5'-phosphate by pyrophosphate linkage. It is found widely in nature and is involved in numerous enzymatic reactions in which it serves as an electron carrier by being alternately oxidized (NAD+) and reduced (NADH). It forms NADP with the addition …	N/A			NADH	7-dehydrocholesterol reductase	NA	HGNC_SYMBOL	DHCR7	0		PUBMED:17139284;PUBMED:17016423
NADH	NA	DRUGBANK	DB00157	0		NADH is the reduced form of NAD+, and NAD+ is the oxidized form of NADH, a coenzyme composed of ribosylnicotinamide 5'-diphosphate coupled to adenosine 5'-phosphate by pyrophosphate linkage. It is found widely in nature and is involved in numerous enzymatic reactions in which it serves as an electron carrier by being alternately oxidized (NAD+) and reduced (NADH). It forms NADP with the addition …	N/A			NADH	Glutamate dehydrogenase 2, mitochondrial	NA	HGNC_SYMBOL	GLUD2	0		PUBMED:17139284;PUBMED:17016423
NADH	NA	DRUGBANK	DB00157	0		NADH is the reduced form of NAD+, and NAD+ is the oxidized form of NADH, a coenzyme composed of ribosylnicotinamide 5'-diphosphate coupled to adenosine 5'-phosphate by pyrophosphate linkage. It is found widely in nature and is involved in numerous enzymatic reactions in which it serves as an electron carrier by being alternately oxidized (NAD+) and reduced (NADH). It forms NADP with the addition …	N/A			NADH	2-oxoglutarate dehydrogenase, mitochondrial	NA	HGNC_SYMBOL	OGDH	0		PUBMED:17668068
NADH	NA	DRUGBANK	DB00157	0		NADH is the reduced form of NAD+, and NAD+ is the oxidized form of NADH, a coenzyme composed of ribosylnicotinamide 5'-diphosphate coupled to adenosine 5'-phosphate by pyrophosphate linkage. It is found widely in nature and is involved in numerous enzymatic reactions in which it serves as an electron carrier by being alternately oxidized (NAD+) and reduced (NADH). It forms NADP with the addition …	N/A			NADH	Pyruvate dehydrogenase E1 component subunit alpha, somatic form, mitochondrial	NA	HGNC_SYMBOL	PDHA1	0		PUBMED:17139284;PUBMED:17016423
NADH	NA	DRUGBANK	DB00157	0		NADH is the reduced form of NAD+, and NAD+ is the oxidized form of NADH, a coenzyme composed of ribosylnicotinamide 5'-diphosphate coupled to adenosine 5'-phosphate by pyrophosphate linkage. It is found widely in nature and is involved in numerous enzymatic reactions in which it serves as an electron carrier by being alternately oxidized (NAD+) and reduced (NADH). It forms NADP with the addition …	N/A			NADH	Pyruvate dehydrogenase E1 component subunit beta, mitochondrial	NA	HGNC_SYMBOL	PDHB	0		PUBMED:17139284;PUBMED:17016423;PUBMED:1116996
NADH	NA	DRUGBANK	DB00157	0		NADH is the reduced form of NAD+, and NAD+ is the oxidized form of NADH, a coenzyme composed of ribosylnicotinamide 5'-diphosphate coupled to adenosine 5'-phosphate by pyrophosphate linkage. It is found widely in nature and is involved in numerous enzymatic reactions in which it serves as an electron carrier by being alternately oxidized (NAD+) and reduced (NADH). It forms NADP with the addition …	N/A			NADH	Glutamate dehydrogenase 1, mitochondrial	NA	HGNC_SYMBOL	GLUD1	0		PUBMED:17139284;PUBMED:17016423
NADH	NA	DRUGBANK	DB00157	0		NADH is the reduced form of NAD+, and NAD+ is the oxidized form of NADH, a coenzyme composed of ribosylnicotinamide 5'-diphosphate coupled to adenosine 5'-phosphate by pyrophosphate linkage. It is found widely in nature and is involved in numerous enzymatic reactions in which it serves as an electron carrier by being alternately oxidized (NAD+) and reduced (NADH). It forms NADP with the addition …	N/A			NADH	Retinal dehydrogenase 2	NA	HGNC_SYMBOL	ALDH1A2	0		PUBMED:17139284;PUBMED:11872149;PUBMED:10320326;PUBMED:17016423
NADH	NA	DRUGBANK	DB00157	0		NADH is the reduced form of NAD+, and NAD+ is the oxidized form of NADH, a coenzyme composed of ribosylnicotinamide 5'-diphosphate coupled to adenosine 5'-phosphate by pyrophosphate linkage. It is found widely in nature and is involved in numerous enzymatic reactions in which it serves as an electron carrier by being alternately oxidized (NAD+) and reduced (NADH). It forms NADP with the addition …	N/A			NADH	Glyceraldehyde-3-phosphate dehydrogenase	NA	HGNC_SYMBOL	GAPDH	0		PUBMED:17508915;PUBMED:17031544;PUBMED:16898590;PUBMED:17194030
NADH	NA	DRUGBANK	DB00157	0		NADH is the reduced form of NAD+, and NAD+ is the oxidized form of NADH, a coenzyme composed of ribosylnicotinamide 5'-diphosphate coupled to adenosine 5'-phosphate by pyrophosphate linkage. It is found widely in nature and is involved in numerous enzymatic reactions in which it serves as an electron carrier by being alternately oxidized (NAD+) and reduced (NADH). It forms NADP with the addition …	N/A			NADH	Aldehyde dehydrogenase X, mitochondrial	NA	HGNC_SYMBOL	ALDH1B1	0		PUBMED:17139284;PUBMED:17016423
NADH	NA	DRUGBANK	DB00157	0		NADH is the reduced form of NAD+, and NAD+ is the oxidized form of NADH, a coenzyme composed of ribosylnicotinamide 5'-diphosphate coupled to adenosine 5'-phosphate by pyrophosphate linkage. It is found widely in nature and is involved in numerous enzymatic reactions in which it serves as an electron carrier by being alternately oxidized (NAD+) and reduced (NADH). It forms NADP with the addition …	N/A			NADH	Aldehyde dehydrogenase family 1 member A3	NA	HGNC_SYMBOL	ALDH1A3	0		PUBMED:17139284;PUBMED:17016423;PUBMED:16241904
NADH	NA	DRUGBANK	DB00157	0		NADH is the reduced form of NAD+, and NAD+ is the oxidized form of NADH, a coenzyme composed of ribosylnicotinamide 5'-diphosphate coupled to adenosine 5'-phosphate by pyrophosphate linkage. It is found widely in nature and is involved in numerous enzymatic reactions in which it serves as an electron carrier by being alternately oxidized (NAD+) and reduced (NADH). It forms NADP with the addition …	N/A			NADH	Retinal dehydrogenase 1	NA	HGNC_SYMBOL	ALDH1A1	0		PUBMED:17139284;PUBMED:11872149;PUBMED:17016423;PUBMED:16583981
NADH	NA	DRUGBANK	DB00157	0		NADH is the reduced form of NAD+, and NAD+ is the oxidized form of NADH, a coenzyme composed of ribosylnicotinamide 5'-diphosphate coupled to adenosine 5'-phosphate by pyrophosphate linkage. It is found widely in nature and is involved in numerous enzymatic reactions in which it serves as an electron carrier by being alternately oxidized (NAD+) and reduced (NADH). It forms NADP with the addition …	N/A			NADH	Methylmalonate-semialdehyde dehydrogenase [acylating], mitochondrial	NA	HGNC_SYMBOL	ALDH6A1	0		PUBMED:17139284;PUBMED:17016423;PUBMED:1898092
NADH	NA	DRUGBANK	DB00157	0		NADH is the reduced form of NAD+, and NAD+ is the oxidized form of NADH, a coenzyme composed of ribosylnicotinamide 5'-diphosphate coupled to adenosine 5'-phosphate by pyrophosphate linkage. It is found widely in nature and is involved in numerous enzymatic reactions in which it serves as an electron carrier by being alternately oxidized (NAD+) and reduced (NADH). It forms NADP with the addition …	N/A			NADH	Sterol-4-alpha-carboxylate 3-dehydrogenase, decarboxylating	NA	HGNC_SYMBOL	NSDHL	0		PUBMED:17139284;PUBMED:17016423;PUBMED:15805545
NADH	NA	DRUGBANK	DB00157	0		NADH is the reduced form of NAD+, and NAD+ is the oxidized form of NADH, a coenzyme composed of ribosylnicotinamide 5'-diphosphate coupled to adenosine 5'-phosphate by pyrophosphate linkage. It is found widely in nature and is involved in numerous enzymatic reactions in which it serves as an electron carrier by being alternately oxidized (NAD+) and reduced (NADH). It forms NADP with the addition …	N/A			NADH	Trifunctional enzyme subunit alpha, mitochondrial	NA	HGNC_SYMBOL	HADHA	0		PUBMED:17139284;PUBMED:17016423
NADH	NA	DRUGBANK	DB00157	0		NADH is the reduced form of NAD+, and NAD+ is the oxidized form of NADH, a coenzyme composed of ribosylnicotinamide 5'-diphosphate coupled to adenosine 5'-phosphate by pyrophosphate linkage. It is found widely in nature and is involved in numerous enzymatic reactions in which it serves as an electron carrier by being alternately oxidized (NAD+) and reduced (NADH). It forms NADP with the addition …	N/A			NADH	Aldo-keto reductase family 1 member C3	NA	HGNC_SYMBOL	AKR1C3	0		PUBMED:17139284;PUBMED:17016423;PUBMED:2146972;PUBMED:2615366;PUBMED:6584048
NADH	NA	DRUGBANK	DB00157	0		NADH is the reduced form of NAD+, and NAD+ is the oxidized form of NADH, a coenzyme composed of ribosylnicotinamide 5'-diphosphate coupled to adenosine 5'-phosphate by pyrophosphate linkage. It is found widely in nature and is involved in numerous enzymatic reactions in which it serves as an electron carrier by being alternately oxidized (NAD+) and reduced (NADH). It forms NADP with the addition …	N/A			NADH	Isocitrate dehydrogenase [NAD] subunit alpha, mitochondrial	NA	HGNC_SYMBOL	IDH3A	0		PUBMED:17139284;PUBMED:17016423;PUBMED:4292141;PUBMED:4380379;PUBMED:13152105
NADH	NA	DRUGBANK	DB00157	0		NADH is the reduced form of NAD+, and NAD+ is the oxidized form of NADH, a coenzyme composed of ribosylnicotinamide 5'-diphosphate coupled to adenosine 5'-phosphate by pyrophosphate linkage. It is found widely in nature and is involved in numerous enzymatic reactions in which it serves as an electron carrier by being alternately oxidized (NAD+) and reduced (NADH). It forms NADP with the addition …	N/A			NADH	Isocitrate dehydrogenase [NAD] subunit beta, mitochondrial	NA	HGNC_SYMBOL	IDH3B	0		PUBMED:17139284;PUBMED:17016423;PUBMED:4292141;PUBMED:14189899;PUBMED:4380379
NADH	NA	DRUGBANK	DB00157	0		NADH is the reduced form of NAD+, and NAD+ is the oxidized form of NADH, a coenzyme composed of ribosylnicotinamide 5'-diphosphate coupled to adenosine 5'-phosphate by pyrophosphate linkage. It is found widely in nature and is involved in numerous enzymatic reactions in which it serves as an electron carrier by being alternately oxidized (NAD+) and reduced (NADH). It forms NADP with the addition …	N/A			NADH	Isocitrate dehydrogenase [NAD] subunit gamma, mitochondrial	NA	HGNC_SYMBOL	IDH3G	0		PUBMED:17139284;PUBMED:17016423;PUBMED:4292141;PUBMED:14189899;PUBMED:4380379
NADH	NA	DRUGBANK	DB00157	0		NADH is the reduced form of NAD+, and NAD+ is the oxidized form of NADH, a coenzyme composed of ribosylnicotinamide 5'-diphosphate coupled to adenosine 5'-phosphate by pyrophosphate linkage. It is found widely in nature and is involved in numerous enzymatic reactions in which it serves as an electron carrier by being alternately oxidized (NAD+) and reduced (NADH). It forms NADP with the addition …	N/A			NADH	3-keto-steroid reductase	NA	HGNC_SYMBOL	HSD17B7	0		PUBMED:17139284;PUBMED:17016423
NADH	NA	DRUGBANK	DB00157	0		NADH is the reduced form of NAD+, and NAD+ is the oxidized form of NADH, a coenzyme composed of ribosylnicotinamide 5'-diphosphate coupled to adenosine 5'-phosphate by pyrophosphate linkage. It is found widely in nature and is involved in numerous enzymatic reactions in which it serves as an electron carrier by being alternately oxidized (NAD+) and reduced (NADH). It forms NADP with the addition …	N/A			NADH	NADP-dependent malic enzyme	NA	HGNC_SYMBOL	ME1	0		PUBMED:17197218
NADH	NA	DRUGBANK	DB00157	0		NADH is the reduced form of NAD+, and NAD+ is the oxidized form of NADH, a coenzyme composed of ribosylnicotinamide 5'-diphosphate coupled to adenosine 5'-phosphate by pyrophosphate linkage. It is found widely in nature and is involved in numerous enzymatic reactions in which it serves as an electron carrier by being alternately oxidized (NAD+) and reduced (NADH). It forms NADP with the addition …	N/A			NADH	Malate dehydrogenase, cytoplasmic	NA	HGNC_SYMBOL	MDH1	0		PUBMED:16983536
NADH	NA	DRUGBANK	DB00157	0		NADH is the reduced form of NAD+, and NAD+ is the oxidized form of NADH, a coenzyme composed of ribosylnicotinamide 5'-diphosphate coupled to adenosine 5'-phosphate by pyrophosphate linkage. It is found widely in nature and is involved in numerous enzymatic reactions in which it serves as an electron carrier by being alternately oxidized (NAD+) and reduced (NADH). It forms NADP with the addition …	N/A			NADH	D-beta-hydroxybutyrate dehydrogenase, mitochondrial	NA	HGNC_SYMBOL	BDH1	0		PUBMED:17139284;PUBMED:8533882;PUBMED:17016423;PUBMED:38961;PUBMED:2550053
NADH	NA	DRUGBANK	DB00157	0		NADH is the reduced form of NAD+, and NAD+ is the oxidized form of NADH, a coenzyme composed of ribosylnicotinamide 5'-diphosphate coupled to adenosine 5'-phosphate by pyrophosphate linkage. It is found widely in nature and is involved in numerous enzymatic reactions in which it serves as an electron carrier by being alternately oxidized (NAD+) and reduced (NADH). It forms NADP with the addition …	N/A			NADH	Hydroxyacyl-coenzyme A dehydrogenase, mitochondrial	NA	HGNC_SYMBOL	HADH	0		PUBMED:17202348
NADH	NA	DRUGBANK	DB00157	0		NADH is the reduced form of NAD+, and NAD+ is the oxidized form of NADH, a coenzyme composed of ribosylnicotinamide 5'-diphosphate coupled to adenosine 5'-phosphate by pyrophosphate linkage. It is found widely in nature and is involved in numerous enzymatic reactions in which it serves as an electron carrier by being alternately oxidized (NAD+) and reduced (NADH). It forms NADP with the addition …	N/A			NADH	Peroxisomal multifunctional enzyme type 2	NA	HGNC_SYMBOL	HSD17B4	0		PUBMED:17139284;PUBMED:12517343;PUBMED:17016423
NADH	NA	DRUGBANK	DB00157	0		NADH is the reduced form of NAD+, and NAD+ is the oxidized form of NADH, a coenzyme composed of ribosylnicotinamide 5'-diphosphate coupled to adenosine 5'-phosphate by pyrophosphate linkage. It is found widely in nature and is involved in numerous enzymatic reactions in which it serves as an electron carrier by being alternately oxidized (NAD+) and reduced (NADH). It forms NADP with the addition …	N/A			NADH	NAD-dependent malic enzyme, mitochondrial	NA	HGNC_SYMBOL	ME2	0		PUBMED:17139284;PUBMED:17016423
NADH	NA	DRUGBANK	DB00157	0		NADH is the reduced form of NAD+, and NAD+ is the oxidized form of NADH, a coenzyme composed of ribosylnicotinamide 5'-diphosphate coupled to adenosine 5'-phosphate by pyrophosphate linkage. It is found widely in nature and is involved in numerous enzymatic reactions in which it serves as an electron carrier by being alternately oxidized (NAD+) and reduced (NADH). It forms NADP with the addition …	N/A			NADH	L-lactate dehydrogenase A chain	NA	HGNC_SYMBOL	LDHA	0		PUBMED:17308685;PUBMED:17555402;PUBMED:17006762
NADH	NA	DRUGBANK	DB00157	0		NADH is the reduced form of NAD+, and NAD+ is the oxidized form of NADH, a coenzyme composed of ribosylnicotinamide 5'-diphosphate coupled to adenosine 5'-phosphate by pyrophosphate linkage. It is found widely in nature and is involved in numerous enzymatic reactions in which it serves as an electron carrier by being alternately oxidized (NAD+) and reduced (NADH). It forms NADP with the addition …	N/A			NADH	Malate dehydrogenase, mitochondrial	NA	HGNC_SYMBOL	MDH2	0		PUBMED:17619232;PUBMED:17603759;PUBMED:16898590;PUBMED:17203264;PUBMED:17487443
NADH	NA	DRUGBANK	DB00157	0		NADH is the reduced form of NAD+, and NAD+ is the oxidized form of NADH, a coenzyme composed of ribosylnicotinamide 5'-diphosphate coupled to adenosine 5'-phosphate by pyrophosphate linkage. It is found widely in nature and is involved in numerous enzymatic reactions in which it serves as an electron carrier by being alternately oxidized (NAD+) and reduced (NADH). It forms NADP with the addition …	N/A			NADH	3-hydroxyacyl-CoA dehydrogenase type-2	NA	HGNC_SYMBOL	HSD17B10	0		PUBMED:17139284;PUBMED:17016423
NADH	NA	DRUGBANK	DB00157	0		NADH is the reduced form of NAD+, and NAD+ is the oxidized form of NADH, a coenzyme composed of ribosylnicotinamide 5'-diphosphate coupled to adenosine 5'-phosphate by pyrophosphate linkage. It is found widely in nature and is involved in numerous enzymatic reactions in which it serves as an electron carrier by being alternately oxidized (NAD+) and reduced (NADH). It forms NADP with the addition …	N/A			NADH	Alcohol dehydrogenase class-3	NA	HGNC_SYMBOL	ADH5	0		PUBMED:17092593;PUBMED:17619232;PUBMED:17525463;PUBMED:16821840
NADH	NA	DRUGBANK	DB00157	0		NADH is the reduced form of NAD+, and NAD+ is the oxidized form of NADH, a coenzyme composed of ribosylnicotinamide 5'-diphosphate coupled to adenosine 5'-phosphate by pyrophosphate linkage. It is found widely in nature and is involved in numerous enzymatic reactions in which it serves as an electron carrier by being alternately oxidized (NAD+) and reduced (NADH). It forms NADP with the addition …	N/A			NADH	Glycerol-3-phosphate dehydrogenase [NAD(+)], cytoplasmic	NA	HGNC_SYMBOL	GPD1	0		PUBMED:17088060
NADH	NA	DRUGBANK	DB00157	0		NADH is the reduced form of NAD+, and NAD+ is the oxidized form of NADH, a coenzyme composed of ribosylnicotinamide 5'-diphosphate coupled to adenosine 5'-phosphate by pyrophosphate linkage. It is found widely in nature and is involved in numerous enzymatic reactions in which it serves as an electron carrier by being alternately oxidized (NAD+) and reduced (NADH). It forms NADP with the addition …	N/A			NADH	Alcohol dehydrogenase 1B	NA	HGNC_SYMBOL	ADH1B	0		PUBMED:16897483
NADH	NA	DRUGBANK	DB00157	0		NADH is the reduced form of NAD+, and NAD+ is the oxidized form of NADH, a coenzyme composed of ribosylnicotinamide 5'-diphosphate coupled to adenosine 5'-phosphate by pyrophosphate linkage. It is found widely in nature and is involved in numerous enzymatic reactions in which it serves as an electron carrier by being alternately oxidized (NAD+) and reduced (NADH). It forms NADP with the addition …	N/A			NADH	Alcohol dehydrogenase 1C	NA	HGNC_SYMBOL	ADH1C	0		PUBMED:12604203;PUBMED:17139284;PUBMED:17016423
NADH	NA	DRUGBANK	DB00157	0		NADH is the reduced form of NAD+, and NAD+ is the oxidized form of NADH, a coenzyme composed of ribosylnicotinamide 5'-diphosphate coupled to adenosine 5'-phosphate by pyrophosphate linkage. It is found widely in nature and is involved in numerous enzymatic reactions in which it serves as an electron carrier by being alternately oxidized (NAD+) and reduced (NADH). It forms NADP with the addition …	N/A			NADH	Alcohol dehydrogenase 4	NA	HGNC_SYMBOL	ADH4	0		PUBMED:11306066;PUBMED:17139284;PUBMED:17016423;PUBMED:1938903;PUBMED:3593480
NADH	NA	DRUGBANK	DB00157	0		NADH is the reduced form of NAD+, and NAD+ is the oxidized form of NADH, a coenzyme composed of ribosylnicotinamide 5'-diphosphate coupled to adenosine 5'-phosphate by pyrophosphate linkage. It is found widely in nature and is involved in numerous enzymatic reactions in which it serves as an electron carrier by being alternately oxidized (NAD+) and reduced (NADH). It forms NADP with the addition …	N/A			NADH	Sorbitol dehydrogenase	NA	HGNC_SYMBOL	SORD	0		PUBMED:17508915;PUBMED:17343568
NADH	NA	DRUGBANK	DB00157	0		NADH is the reduced form of NAD+, and NAD+ is the oxidized form of NADH, a coenzyme composed of ribosylnicotinamide 5'-diphosphate coupled to adenosine 5'-phosphate by pyrophosphate linkage. It is found widely in nature and is involved in numerous enzymatic reactions in which it serves as an electron carrier by being alternately oxidized (NAD+) and reduced (NADH). It forms NADP with the addition …	N/A			NADH	Alcohol dehydrogenase 1A	NA	HGNC_SYMBOL	ADH1A	0		PUBMED:16897483;PUBMED:16760478
NADH	NA	DRUGBANK	DB00157	0		NADH is the reduced form of NAD+, and NAD+ is the oxidized form of NADH, a coenzyme composed of ribosylnicotinamide 5'-diphosphate coupled to adenosine 5'-phosphate by pyrophosphate linkage. It is found widely in nature and is involved in numerous enzymatic reactions in which it serves as an electron carrier by being alternately oxidized (NAD+) and reduced (NADH). It forms NADP with the addition …	N/A			NADH	UDP-glucose 6-dehydrogenase	NA	HGNC_SYMBOL	UGDH	0		PUBMED:17139284;PUBMED:17016423;PUBMED:1472079;PUBMED:3804697
NADH	NA	DRUGBANK	DB00157	0		NADH is the reduced form of NAD+, and NAD+ is the oxidized form of NADH, a coenzyme composed of ribosylnicotinamide 5'-diphosphate coupled to adenosine 5'-phosphate by pyrophosphate linkage. It is found widely in nature and is involved in numerous enzymatic reactions in which it serves as an electron carrier by being alternately oxidized (NAD+) and reduced (NADH). It forms NADP with the addition …	N/A			NADH	Methylsterol monooxygenase 1	NA	HGNC_SYMBOL	MSMO1	0		PUBMED:17139284;PUBMED:17016423
NADH	NA	DRUGBANK	DB00157	0		NADH is the reduced form of NAD+, and NAD+ is the oxidized form of NADH, a coenzyme composed of ribosylnicotinamide 5'-diphosphate coupled to adenosine 5'-phosphate by pyrophosphate linkage. It is found widely in nature and is involved in numerous enzymatic reactions in which it serves as an electron carrier by being alternately oxidized (NAD+) and reduced (NADH). It forms NADP with the addition …	N/A			NADH	Dihydrolipoyllysine-residue acetyltransferase component of pyruvate dehydrogenase complex, mitochondrial	NA	HGNC_SYMBOL	DLAT	0		PUBMED:16368957;PUBMED:17139284;PUBMED:17016423
NADH	NA	DRUGBANK	DB00157	0		NADH is the reduced form of NAD+, and NAD+ is the oxidized form of NADH, a coenzyme composed of ribosylnicotinamide 5'-diphosphate coupled to adenosine 5'-phosphate by pyrophosphate linkage. It is found widely in nature and is involved in numerous enzymatic reactions in which it serves as an electron carrier by being alternately oxidized (NAD+) and reduced (NADH). It forms NADP with the addition …	N/A			NADH	Cytochrome P450 4A11	NA	HGNC_SYMBOL	CYP4A11	0		PUBMED:17139284;PUBMED:17016423;PUBMED:11246504
NADH	NA	DRUGBANK	DB00157	0		NADH is the reduced form of NAD+, and NAD+ is the oxidized form of NADH, a coenzyme composed of ribosylnicotinamide 5'-diphosphate coupled to adenosine 5'-phosphate by pyrophosphate linkage. It is found widely in nature and is involved in numerous enzymatic reactions in which it serves as an electron carrier by being alternately oxidized (NAD+) and reduced (NADH). It forms NADP with the addition …	N/A			NADH	NADH dehydrogenase [ubiquinone] iron-sulfur protein 8, mitochondrial	NA	HGNC_SYMBOL	NDUFS8	0		PUBMED:17139284;PUBMED:9576793;PUBMED:9837812;PUBMED:17016423;PUBMED:11086155
NADH	NA	DRUGBANK	DB00157	0		NADH is the reduced form of NAD+, and NAD+ is the oxidized form of NADH, a coenzyme composed of ribosylnicotinamide 5'-diphosphate coupled to adenosine 5'-phosphate by pyrophosphate linkage. It is found widely in nature and is involved in numerous enzymatic reactions in which it serves as an electron carrier by being alternately oxidized (NAD+) and reduced (NADH). It forms NADP with the addition …	N/A			NADH	NADH dehydrogenase [ubiquinone] iron-sulfur protein 6, mitochondrial	NA	HGNC_SYMBOL	NDUFS6	0		PUBMED:17139284;PUBMED:17016423
NADH	NA	DRUGBANK	DB00157	0		NADH is the reduced form of NAD+, and NAD+ is the oxidized form of NADH, a coenzyme composed of ribosylnicotinamide 5'-diphosphate coupled to adenosine 5'-phosphate by pyrophosphate linkage. It is found widely in nature and is involved in numerous enzymatic reactions in which it serves as an electron carrier by being alternately oxidized (NAD+) and reduced (NADH). It forms NADP with the addition …	N/A			NADH	NADH dehydrogenase [ubiquinone] 1 alpha subcomplex subunit 13	NA	HGNC_SYMBOL	NDUFA13	0		PUBMED:17139284;PUBMED:17016423
NADH	NA	DRUGBANK	DB00157	0		NADH is the reduced form of NAD+, and NAD+ is the oxidized form of NADH, a coenzyme composed of ribosylnicotinamide 5'-diphosphate coupled to adenosine 5'-phosphate by pyrophosphate linkage. It is found widely in nature and is involved in numerous enzymatic reactions in which it serves as an electron carrier by being alternately oxidized (NAD+) and reduced (NADH). It forms NADP with the addition …	N/A			NADH	NADH dehydrogenase [ubiquinone] flavoprotein 2, mitochondrial	NA	HGNC_SYMBOL	NDUFV2	0		PUBMED:17139284;PUBMED:17016423;PUBMED:10716640
NADH	NA	DRUGBANK	DB00157	0		NADH is the reduced form of NAD+, and NAD+ is the oxidized form of NADH, a coenzyme composed of ribosylnicotinamide 5'-diphosphate coupled to adenosine 5'-phosphate by pyrophosphate linkage. It is found widely in nature and is involved in numerous enzymatic reactions in which it serves as an electron carrier by being alternately oxidized (NAD+) and reduced (NADH). It forms NADP with the addition …	N/A			NADH	NADH dehydrogenase [ubiquinone] flavoprotein 1, mitochondrial	NA	HGNC_SYMBOL	NDUFV1	0		PUBMED:17139284;PUBMED:14662656;PUBMED:17016423;PUBMED:9571201;PUBMED:8288251
NADH	NA	DRUGBANK	DB00157	0		NADH is the reduced form of NAD+, and NAD+ is the oxidized form of NADH, a coenzyme composed of ribosylnicotinamide 5'-diphosphate coupled to adenosine 5'-phosphate by pyrophosphate linkage. It is found widely in nature and is involved in numerous enzymatic reactions in which it serves as an electron carrier by being alternately oxidized (NAD+) and reduced (NADH). It forms NADP with the addition …	N/A			NADH	NADH dehydrogenase [ubiquinone] iron-sulfur protein 4, mitochondrial	NA	HGNC_SYMBOL	NDUFS4	0		PUBMED:11181577;PUBMED:17139284;PUBMED:11860175;PUBMED:17016423;PUBMED:11864782
NADH	NA	DRUGBANK	DB00157	0		NADH is the reduced form of NAD+, and NAD+ is the oxidized form of NADH, a coenzyme composed of ribosylnicotinamide 5'-diphosphate coupled to adenosine 5'-phosphate by pyrophosphate linkage. It is found widely in nature and is involved in numerous enzymatic reactions in which it serves as an electron carrier by being alternately oxidized (NAD+) and reduced (NADH). It forms NADP with the addition …	N/A			NADH	NADH dehydrogenase [ubiquinone] iron-sulfur protein 5	NA	HGNC_SYMBOL	NDUFS5	0		PUBMED:17139284;PUBMED:17016423;PUBMED:10070614
NADH	NA	DRUGBANK	DB00157	0		NADH is the reduced form of NAD+, and NAD+ is the oxidized form of NADH, a coenzyme composed of ribosylnicotinamide 5'-diphosphate coupled to adenosine 5'-phosphate by pyrophosphate linkage. It is found widely in nature and is involved in numerous enzymatic reactions in which it serves as an electron carrier by being alternately oxidized (NAD+) and reduced (NADH). It forms NADP with the addition …	N/A			NADH	NADH dehydrogenase [ubiquinone] 1 alpha subcomplex subunit 12	NA	HGNC_SYMBOL	NDUFA12	0		PUBMED:17139284;PUBMED:17016423
NADH	NA	DRUGBANK	DB00157	0		NADH is the reduced form of NAD+, and NAD+ is the oxidized form of NADH, a coenzyme composed of ribosylnicotinamide 5'-diphosphate coupled to adenosine 5'-phosphate by pyrophosphate linkage. It is found widely in nature and is involved in numerous enzymatic reactions in which it serves as an electron carrier by being alternately oxidized (NAD+) and reduced (NADH). It forms NADP with the addition …	N/A			NADH	NADH dehydrogenase [ubiquinone] iron-sulfur protein 3, mitochondrial	NA	HGNC_SYMBOL	NDUFS3	0		PUBMED:17139284;PUBMED:17016423
NADH	NA	DRUGBANK	DB00157	0		NADH is the reduced form of NAD+, and NAD+ is the oxidized form of NADH, a coenzyme composed of ribosylnicotinamide 5'-diphosphate coupled to adenosine 5'-phosphate by pyrophosphate linkage. It is found widely in nature and is involved in numerous enzymatic reactions in which it serves as an electron carrier by being alternately oxidized (NAD+) and reduced (NADH). It forms NADP with the addition …	N/A			NADH	Dihydrolipoyl dehydrogenase, mitochondrial	NA	HGNC_SYMBOL	DLD	0		PUBMED:17017892;PUBMED:17314104;PUBMED:17315258
NADH	NA	DRUGBANK	DB00157	0		NADH is the reduced form of NAD+, and NAD+ is the oxidized form of NADH, a coenzyme composed of ribosylnicotinamide 5'-diphosphate coupled to adenosine 5'-phosphate by pyrophosphate linkage. It is found widely in nature and is involved in numerous enzymatic reactions in which it serves as an electron carrier by being alternately oxidized (NAD+) and reduced (NADH). It forms NADP with the addition …	N/A			NADH	NADH dehydrogenase [ubiquinone] flavoprotein 3, mitochondrial	NA	HGNC_SYMBOL	NDUFV3	0		PUBMED:17139284;PUBMED:17016423
NADH	NA	DRUGBANK	DB00157	0		NADH is the reduced form of NAD+, and NAD+ is the oxidized form of NADH, a coenzyme composed of ribosylnicotinamide 5'-diphosphate coupled to adenosine 5'-phosphate by pyrophosphate linkage. It is found widely in nature and is involved in numerous enzymatic reactions in which it serves as an electron carrier by being alternately oxidized (NAD+) and reduced (NADH). It forms NADP with the addition …	N/A			NADH	NADH dehydrogenase [ubiquinone] 1 beta subcomplex subunit 6	NA	HGNC_SYMBOL	NDUFB6	0		PUBMED:17139284;PUBMED:17016423
NADH	NA	DRUGBANK	DB00157	0		NADH is the reduced form of NAD+, and NAD+ is the oxidized form of NADH, a coenzyme composed of ribosylnicotinamide 5'-diphosphate coupled to adenosine 5'-phosphate by pyrophosphate linkage. It is found widely in nature and is involved in numerous enzymatic reactions in which it serves as an electron carrier by being alternately oxidized (NAD+) and reduced (NADH). It forms NADP with the addition …	N/A			NADH	NADH dehydrogenase [ubiquinone] 1 subunit C1, mitochondrial	NA	HGNC_SYMBOL	NDUFC1	0		PUBMED:17139284;PUBMED:17016423
NADH	NA	DRUGBANK	DB00157	0		NADH is the reduced form of NAD+, and NAD+ is the oxidized form of NADH, a coenzyme composed of ribosylnicotinamide 5'-diphosphate coupled to adenosine 5'-phosphate by pyrophosphate linkage. It is found widely in nature and is involved in numerous enzymatic reactions in which it serves as an electron carrier by being alternately oxidized (NAD+) and reduced (NADH). It forms NADP with the addition …	N/A			NADH	NADH dehydrogenase [ubiquinone] 1 beta subcomplex subunit 5, mitochondrial	NA	HGNC_SYMBOL	NDUFB5	0		PUBMED:17139284;PUBMED:17016423
NADH	NA	DRUGBANK	DB00157	0		NADH is the reduced form of NAD+, and NAD+ is the oxidized form of NADH, a coenzyme composed of ribosylnicotinamide 5'-diphosphate coupled to adenosine 5'-phosphate by pyrophosphate linkage. It is found widely in nature and is involved in numerous enzymatic reactions in which it serves as an electron carrier by being alternately oxidized (NAD+) and reduced (NADH). It forms NADP with the addition …	N/A			NADH	NADH dehydrogenase [ubiquinone] iron-sulfur protein 2, mitochondrial	NA	HGNC_SYMBOL	NDUFS2	0		PUBMED:17139284;PUBMED:17016423
NADH	NA	DRUGBANK	DB00157	0		NADH is the reduced form of NAD+, and NAD+ is the oxidized form of NADH, a coenzyme composed of ribosylnicotinamide 5'-diphosphate coupled to adenosine 5'-phosphate by pyrophosphate linkage. It is found widely in nature and is involved in numerous enzymatic reactions in which it serves as an electron carrier by being alternately oxidized (NAD+) and reduced (NADH). It forms NADP with the addition …	N/A			NADH	NADH dehydrogenase [ubiquinone] 1 beta subcomplex subunit 9	NA	HGNC_SYMBOL	NDUFB9	0		PUBMED:17139284;PUBMED:17016423
NADH	NA	DRUGBANK	DB00157	0		NADH is the reduced form of NAD+, and NAD+ is the oxidized form of NADH, a coenzyme composed of ribosylnicotinamide 5'-diphosphate coupled to adenosine 5'-phosphate by pyrophosphate linkage. It is found widely in nature and is involved in numerous enzymatic reactions in which it serves as an electron carrier by being alternately oxidized (NAD+) and reduced (NADH). It forms NADP with the addition …	N/A			NADH	NADH dehydrogenase [ubiquinone] 1 beta subcomplex subunit 7	NA	HGNC_SYMBOL	NDUFB7	0		PUBMED:17139284;PUBMED:17016423;PUBMED:11864782
NADH	NA	DRUGBANK	DB00157	0		NADH is the reduced form of NAD+, and NAD+ is the oxidized form of NADH, a coenzyme composed of ribosylnicotinamide 5'-diphosphate coupled to adenosine 5'-phosphate by pyrophosphate linkage. It is found widely in nature and is involved in numerous enzymatic reactions in which it serves as an electron carrier by being alternately oxidized (NAD+) and reduced (NADH). It forms NADP with the addition …	N/A			NADH	NADH dehydrogenase [ubiquinone] 1 beta subcomplex subunit 2, mitochondrial	NA	HGNC_SYMBOL	NDUFB2	0		PUBMED:17139284;PUBMED:17016423
NADH	NA	DRUGBANK	DB00157	0		NADH is the reduced form of NAD+, and NAD+ is the oxidized form of NADH, a coenzyme composed of ribosylnicotinamide 5'-diphosphate coupled to adenosine 5'-phosphate by pyrophosphate linkage. It is found widely in nature and is involved in numerous enzymatic reactions in which it serves as an electron carrier by being alternately oxidized (NAD+) and reduced (NADH). It forms NADP with the addition …	N/A			NADH	NADH dehydrogenase [ubiquinone] 1 beta subcomplex subunit 3	NA	HGNC_SYMBOL	NDUFB3	0		PUBMED:17139284;PUBMED:17016423
NADH	NA	DRUGBANK	DB00157	0		NADH is the reduced form of NAD+, and NAD+ is the oxidized form of NADH, a coenzyme composed of ribosylnicotinamide 5'-diphosphate coupled to adenosine 5'-phosphate by pyrophosphate linkage. It is found widely in nature and is involved in numerous enzymatic reactions in which it serves as an electron carrier by being alternately oxidized (NAD+) and reduced (NADH). It forms NADP with the addition …	N/A			NADH	NADH dehydrogenase [ubiquinone] 1 beta subcomplex subunit 4	NA	HGNC_SYMBOL	NDUFB4	0		PUBMED:17139284;PUBMED:17016423
NADH	NA	DRUGBANK	DB00157	0		NADH is the reduced form of NAD+, and NAD+ is the oxidized form of NADH, a coenzyme composed of ribosylnicotinamide 5'-diphosphate coupled to adenosine 5'-phosphate by pyrophosphate linkage. It is found widely in nature and is involved in numerous enzymatic reactions in which it serves as an electron carrier by being alternately oxidized (NAD+) and reduced (NADH). It forms NADP with the addition …	N/A			NADH	NADH dehydrogenase [ubiquinone] 1 beta subcomplex subunit 10	NA	HGNC_SYMBOL	NDUFB10	0		PUBMED:17139284;PUBMED:17016423
NADH	NA	DRUGBANK	DB00157	0		NADH is the reduced form of NAD+, and NAD+ is the oxidized form of NADH, a coenzyme composed of ribosylnicotinamide 5'-diphosphate coupled to adenosine 5'-phosphate by pyrophosphate linkage. It is found widely in nature and is involved in numerous enzymatic reactions in which it serves as an electron carrier by being alternately oxidized (NAD+) and reduced (NADH). It forms NADP with the addition …	N/A			NADH	NADH-ubiquinone oxidoreductase 75 kDa subunit, mitochondrial	NA	HGNC_SYMBOL	NDUFS1	0		PUBMED:17139284;PUBMED:17016423
NADH	NA	DRUGBANK	DB00157	0		NADH is the reduced form of NAD+, and NAD+ is the oxidized form of NADH, a coenzyme composed of ribosylnicotinamide 5'-diphosphate coupled to adenosine 5'-phosphate by pyrophosphate linkage. It is found widely in nature and is involved in numerous enzymatic reactions in which it serves as an electron carrier by being alternately oxidized (NAD+) and reduced (NADH). It forms NADP with the addition …	N/A			NADH	NADH dehydrogenase [ubiquinone] 1 beta subcomplex subunit 1	NA	HGNC_SYMBOL	NDUFB1	0		PUBMED:17139284;PUBMED:17016423
NADH	NA	DRUGBANK	DB00157	0		NADH is the reduced form of NAD+, and NAD+ is the oxidized form of NADH, a coenzyme composed of ribosylnicotinamide 5'-diphosphate coupled to adenosine 5'-phosphate by pyrophosphate linkage. It is found widely in nature and is involved in numerous enzymatic reactions in which it serves as an electron carrier by being alternately oxidized (NAD+) and reduced (NADH). It forms NADP with the addition …	N/A			NADH	NADH dehydrogenase [ubiquinone] 1 subunit C2	NA	HGNC_SYMBOL	NDUFC2	0		PUBMED:16898010;PUBMED:17015645;PUBMED:17496098;PUBMED:17513495;PUBMED:17614984
NADH	NA	DRUGBANK	DB00157	0		NADH is the reduced form of NAD+, and NAD+ is the oxidized form of NADH, a coenzyme composed of ribosylnicotinamide 5'-diphosphate coupled to adenosine 5'-phosphate by pyrophosphate linkage. It is found widely in nature and is involved in numerous enzymatic reactions in which it serves as an electron carrier by being alternately oxidized (NAD+) and reduced (NADH). It forms NADP with the addition …	N/A			NADH	NADH dehydrogenase [ubiquinone] 1 beta subcomplex subunit 8, mitochondrial	NA	HGNC_SYMBOL	NDUFB8	0		PUBMED:17139284;PUBMED:17016423
NADH	NA	DRUGBANK	DB00157	0		NADH is the reduced form of NAD+, and NAD+ is the oxidized form of NADH, a coenzyme composed of ribosylnicotinamide 5'-diphosphate coupled to adenosine 5'-phosphate by pyrophosphate linkage. It is found widely in nature and is involved in numerous enzymatic reactions in which it serves as an electron carrier by being alternately oxidized (NAD+) and reduced (NADH). It forms NADP with the addition …	N/A			NADH	NADH dehydrogenase [ubiquinone] 1 alpha subcomplex subunit 3	NA	HGNC_SYMBOL	NDUFA3	0		PUBMED:17139284;PUBMED:17016423
NADH	NA	DRUGBANK	DB00157	0		NADH is the reduced form of NAD+, and NAD+ is the oxidized form of NADH, a coenzyme composed of ribosylnicotinamide 5'-diphosphate coupled to adenosine 5'-phosphate by pyrophosphate linkage. It is found widely in nature and is involved in numerous enzymatic reactions in which it serves as an electron carrier by being alternately oxidized (NAD+) and reduced (NADH). It forms NADP with the addition …	N/A			NADH	NADH dehydrogenase [ubiquinone] 1 alpha subcomplex subunit 8	NA	HGNC_SYMBOL	NDUFA8	0		PUBMED:17139284;PUBMED:17016423;PUBMED:9860297
NADH	NA	DRUGBANK	DB00157	0		NADH is the reduced form of NAD+, and NAD+ is the oxidized form of NADH, a coenzyme composed of ribosylnicotinamide 5'-diphosphate coupled to adenosine 5'-phosphate by pyrophosphate linkage. It is found widely in nature and is involved in numerous enzymatic reactions in which it serves as an electron carrier by being alternately oxidized (NAD+) and reduced (NADH). It forms NADP with the addition …	N/A			NADH	NADH dehydrogenase [ubiquinone] 1 alpha subcomplex subunit 2	NA	HGNC_SYMBOL	NDUFA2	0		PUBMED:17139284;PUBMED:17016423
NADH	NA	DRUGBANK	DB00157	0		NADH is the reduced form of NAD+, and NAD+ is the oxidized form of NADH, a coenzyme composed of ribosylnicotinamide 5'-diphosphate coupled to adenosine 5'-phosphate by pyrophosphate linkage. It is found widely in nature and is involved in numerous enzymatic reactions in which it serves as an electron carrier by being alternately oxidized (NAD+) and reduced (NADH). It forms NADP with the addition …	N/A			NADH	Acyl carrier protein, mitochondrial	NA	HGNC_SYMBOL	NDUFAB1	0		PUBMED:17139284;PUBMED:17016423
NADH	NA	DRUGBANK	DB00157	0		NADH is the reduced form of NAD+, and NAD+ is the oxidized form of NADH, a coenzyme composed of ribosylnicotinamide 5'-diphosphate coupled to adenosine 5'-phosphate by pyrophosphate linkage. It is found widely in nature and is involved in numerous enzymatic reactions in which it serves as an electron carrier by being alternately oxidized (NAD+) and reduced (NADH). It forms NADP with the addition …	N/A			NADH	NADH dehydrogenase [ubiquinone] 1 alpha subcomplex subunit 6	NA	HGNC_SYMBOL	NDUFA6	0		PUBMED:17139284;PUBMED:17016423
NADH	NA	DRUGBANK	DB00157	0		NADH is the reduced form of NAD+, and NAD+ is the oxidized form of NADH, a coenzyme composed of ribosylnicotinamide 5'-diphosphate coupled to adenosine 5'-phosphate by pyrophosphate linkage. It is found widely in nature and is involved in numerous enzymatic reactions in which it serves as an electron carrier by being alternately oxidized (NAD+) and reduced (NADH). It forms NADP with the addition …	N/A			NADH	NADH dehydrogenase [ubiquinone] 1 alpha subcomplex subunit 4	NA	HGNC_SYMBOL	NDUFA4	0		PUBMED:17139284;PUBMED:17016423
NADH	NA	DRUGBANK	DB00157	0		NADH is the reduced form of NAD+, and NAD+ is the oxidized form of NADH, a coenzyme composed of ribosylnicotinamide 5'-diphosphate coupled to adenosine 5'-phosphate by pyrophosphate linkage. It is found widely in nature and is involved in numerous enzymatic reactions in which it serves as an electron carrier by being alternately oxidized (NAD+) and reduced (NADH). It forms NADP with the addition …	N/A			NADH	NADH dehydrogenase [ubiquinone] 1 alpha subcomplex subunit 1	NA	HGNC_SYMBOL	NDUFA1	0		PUBMED:17139284;PUBMED:17016423;PUBMED:11864782;PUBMED:10200266
NADH	NA	DRUGBANK	DB00157	0		NADH is the reduced form of NAD+, and NAD+ is the oxidized form of NADH, a coenzyme composed of ribosylnicotinamide 5'-diphosphate coupled to adenosine 5'-phosphate by pyrophosphate linkage. It is found widely in nature and is involved in numerous enzymatic reactions in which it serves as an electron carrier by being alternately oxidized (NAD+) and reduced (NADH). It forms NADP with the addition …	N/A			NADH	NADH dehydrogenase [ubiquinone] 1 alpha subcomplex subunit 7	NA	HGNC_SYMBOL	NDUFA7	0		PUBMED:17139284;PUBMED:17016423
NADH	NA	DRUGBANK	DB00157	0		NADH is the reduced form of NAD+, and NAD+ is the oxidized form of NADH, a coenzyme composed of ribosylnicotinamide 5'-diphosphate coupled to adenosine 5'-phosphate by pyrophosphate linkage. It is found widely in nature and is involved in numerous enzymatic reactions in which it serves as an electron carrier by being alternately oxidized (NAD+) and reduced (NADH). It forms NADP with the addition …	N/A			NADH	NADH dehydrogenase [ubiquinone] 1 alpha subcomplex subunit 10, mitochondrial	NA	HGNC_SYMBOL	NDUFA10	0		PUBMED:17139284;PUBMED:17016423
NADH	NA	DRUGBANK	DB00157	0		NADH is the reduced form of NAD+, and NAD+ is the oxidized form of NADH, a coenzyme composed of ribosylnicotinamide 5'-diphosphate coupled to adenosine 5'-phosphate by pyrophosphate linkage. It is found widely in nature and is involved in numerous enzymatic reactions in which it serves as an electron carrier by being alternately oxidized (NAD+) and reduced (NADH). It forms NADP with the addition …	N/A			NADH	NADH dehydrogenase [ubiquinone] 1 alpha subcomplex subunit 9, mitochondrial	NA	HGNC_SYMBOL	NDUFA9	0		PUBMED:17499024;PUBMED:17323923;PUBMED:17530440;PUBMED:17132781;PUBMED:17260964
NADH	NA	DRUGBANK	DB00157	0		NADH is the reduced form of NAD+, and NAD+ is the oxidized form of NADH, a coenzyme composed of ribosylnicotinamide 5'-diphosphate coupled to adenosine 5'-phosphate by pyrophosphate linkage. It is found widely in nature and is involved in numerous enzymatic reactions in which it serves as an electron carrier by being alternately oxidized (NAD+) and reduced (NADH). It forms NADP with the addition …	N/A			NADH	NADH dehydrogenase [ubiquinone] 1 alpha subcomplex subunit 5	NA	HGNC_SYMBOL	NDUFA5	0		PUBMED:17444656;PUBMED:17209562
NADH	NA	DRUGBANK	DB00157	0		NADH is the reduced form of NAD+, and NAD+ is the oxidized form of NADH, a coenzyme composed of ribosylnicotinamide 5'-diphosphate coupled to adenosine 5'-phosphate by pyrophosphate linkage. It is found widely in nature and is involved in numerous enzymatic reactions in which it serves as an electron carrier by being alternately oxidized (NAD+) and reduced (NADH). It forms NADP with the addition …	N/A			NADH	NAD(P) transhydrogenase, mitochondrial	NA	HGNC_SYMBOL	NNT	0		PUBMED:17216441
NADH	NA	DRUGBANK	DB00157	0		NADH is the reduced form of NAD+, and NAD+ is the oxidized form of NADH, a coenzyme composed of ribosylnicotinamide 5'-diphosphate coupled to adenosine 5'-phosphate by pyrophosphate linkage. It is found widely in nature and is involved in numerous enzymatic reactions in which it serves as an electron carrier by being alternately oxidized (NAD+) and reduced (NADH). It forms NADP with the addition …	N/A			NADH	NADH dehydrogenase [ubiquinone] 1 alpha subcomplex subunit 11	NA	HGNC_SYMBOL	NDUFA11	0		PUBMED:17139284;PUBMED:17016423
NADH	NA	DRUGBANK	DB00157	0		NADH is the reduced form of NAD+, and NAD+ is the oxidized form of NADH, a coenzyme composed of ribosylnicotinamide 5'-diphosphate coupled to adenosine 5'-phosphate by pyrophosphate linkage. It is found widely in nature and is involved in numerous enzymatic reactions in which it serves as an electron carrier by being alternately oxidized (NAD+) and reduced (NADH). It forms NADP with the addition …	N/A			NADH	Delta-1-pyrroline-5-carboxylate dehydrogenase, mitochondrial	NA	HGNC_SYMBOL	ALDH4A1	0		PUBMED:16934832
NADH	NA	DRUGBANK	DB00157	0		NADH is the reduced form of NAD+, and NAD+ is the oxidized form of NADH, a coenzyme composed of ribosylnicotinamide 5'-diphosphate coupled to adenosine 5'-phosphate by pyrophosphate linkage. It is found widely in nature and is involved in numerous enzymatic reactions in which it serves as an electron carrier by being alternately oxidized (NAD+) and reduced (NADH). It forms NADP with the addition …	N/A			NADH	NADH dehydrogenase [ubiquinone] iron-sulfur protein 7, mitochondrial	NA	HGNC_SYMBOL	NDUFS7	0		PUBMED:17139284;PUBMED:10097178;PUBMED:8938450;PUBMED:17016423;PUBMED:8369340
NADH	NA	DRUGBANK	DB00157	0		NADH is the reduced form of NAD+, and NAD+ is the oxidized form of NADH, a coenzyme composed of ribosylnicotinamide 5'-diphosphate coupled to adenosine 5'-phosphate by pyrophosphate linkage. It is found widely in nature and is involved in numerous enzymatic reactions in which it serves as an electron carrier by being alternately oxidized (NAD+) and reduced (NADH). It forms NADP with the addition …	N/A			NADH	7-dehydrocholesterol reductase	NA	HGNC_SYMBOL	DHCR7	0		PUBMED:17139284;PUBMED:17016423
NADH	NA	DRUGBANK	DB00157	0		NADH is the reduced form of NAD+, and NAD+ is the oxidized form of NADH, a coenzyme composed of ribosylnicotinamide 5'-diphosphate coupled to adenosine 5'-phosphate by pyrophosphate linkage. It is found widely in nature and is involved in numerous enzymatic reactions in which it serves as an electron carrier by being alternately oxidized (NAD+) and reduced (NADH). It forms NADP with the addition …	N/A			NADH	Glutamate dehydrogenase 2, mitochondrial	NA	HGNC_SYMBOL	GLUD2	0		PUBMED:17139284;PUBMED:17016423
NADH	NA	DRUGBANK	DB00157	0		NADH is the reduced form of NAD+, and NAD+ is the oxidized form of NADH, a coenzyme composed of ribosylnicotinamide 5'-diphosphate coupled to adenosine 5'-phosphate by pyrophosphate linkage. It is found widely in nature and is involved in numerous enzymatic reactions in which it serves as an electron carrier by being alternately oxidized (NAD+) and reduced (NADH). It forms NADP with the addition …	N/A			NADH	2-oxoglutarate dehydrogenase, mitochondrial	NA	HGNC_SYMBOL	OGDH	0		PUBMED:17668068
NADH	NA	DRUGBANK	DB00157	0		NADH is the reduced form of NAD+, and NAD+ is the oxidized form of NADH, a coenzyme composed of ribosylnicotinamide 5'-diphosphate coupled to adenosine 5'-phosphate by pyrophosphate linkage. It is found widely in nature and is involved in numerous enzymatic reactions in which it serves as an electron carrier by being alternately oxidized (NAD+) and reduced (NADH). It forms NADP with the addition …	N/A			NADH	Pyruvate dehydrogenase E1 component subunit alpha, somatic form, mitochondrial	NA	HGNC_SYMBOL	PDHA1	0		PUBMED:17139284;PUBMED:17016423
NADH	NA	DRUGBANK	DB00157	0		NADH is the reduced form of NAD+, and NAD+ is the oxidized form of NADH, a coenzyme composed of ribosylnicotinamide 5'-diphosphate coupled to adenosine 5'-phosphate by pyrophosphate linkage. It is found widely in nature and is involved in numerous enzymatic reactions in which it serves as an electron carrier by being alternately oxidized (NAD+) and reduced (NADH). It forms NADP with the addition …	N/A			NADH	Pyruvate dehydrogenase E1 component subunit beta, mitochondrial	NA	HGNC_SYMBOL	PDHB	0		PUBMED:17139284;PUBMED:17016423;PUBMED:1116996
NADH	NA	DRUGBANK	DB00157	0		NADH is the reduced form of NAD+, and NAD+ is the oxidized form of NADH, a coenzyme composed of ribosylnicotinamide 5'-diphosphate coupled to adenosine 5'-phosphate by pyrophosphate linkage. It is found widely in nature and is involved in numerous enzymatic reactions in which it serves as an electron carrier by being alternately oxidized (NAD+) and reduced (NADH). It forms NADP with the addition …	N/A			NADH	Glutamate dehydrogenase 1, mitochondrial	NA	HGNC_SYMBOL	GLUD1	0		PUBMED:17139284;PUBMED:17016423
NADH	NA	DRUGBANK	DB00157	0		NADH is the reduced form of NAD+, and NAD+ is the oxidized form of NADH, a coenzyme composed of ribosylnicotinamide 5'-diphosphate coupled to adenosine 5'-phosphate by pyrophosphate linkage. It is found widely in nature and is involved in numerous enzymatic reactions in which it serves as an electron carrier by being alternately oxidized (NAD+) and reduced (NADH). It forms NADP with the addition …	N/A			NADH	Retinal dehydrogenase 2	NA	HGNC_SYMBOL	ALDH1A2	0		PUBMED:17139284;PUBMED:11872149;PUBMED:10320326;PUBMED:17016423
NADH	NA	DRUGBANK	DB00157	0		NADH is the reduced form of NAD+, and NAD+ is the oxidized form of NADH, a coenzyme composed of ribosylnicotinamide 5'-diphosphate coupled to adenosine 5'-phosphate by pyrophosphate linkage. It is found widely in nature and is involved in numerous enzymatic reactions in which it serves as an electron carrier by being alternately oxidized (NAD+) and reduced (NADH). It forms NADP with the addition …	N/A			NADH	Glyceraldehyde-3-phosphate dehydrogenase	NA	HGNC_SYMBOL	GAPDH	0		PUBMED:17508915;PUBMED:17031544;PUBMED:16898590;PUBMED:17194030
NADH	NA	DRUGBANK	DB00157	0		NADH is the reduced form of NAD+, and NAD+ is the oxidized form of NADH, a coenzyme composed of ribosylnicotinamide 5'-diphosphate coupled to adenosine 5'-phosphate by pyrophosphate linkage. It is found widely in nature and is involved in numerous enzymatic reactions in which it serves as an electron carrier by being alternately oxidized (NAD+) and reduced (NADH). It forms NADP with the addition …	N/A			NADH	Aldehyde dehydrogenase X, mitochondrial	NA	HGNC_SYMBOL	ALDH1B1	0		PUBMED:17139284;PUBMED:17016423
NADH	NA	DRUGBANK	DB00157	0		NADH is the reduced form of NAD+, and NAD+ is the oxidized form of NADH, a coenzyme composed of ribosylnicotinamide 5'-diphosphate coupled to adenosine 5'-phosphate by pyrophosphate linkage. It is found widely in nature and is involved in numerous enzymatic reactions in which it serves as an electron carrier by being alternately oxidized (NAD+) and reduced (NADH). It forms NADP with the addition …	N/A			NADH	Aldehyde dehydrogenase family 1 member A3	NA	HGNC_SYMBOL	ALDH1A3	0		PUBMED:17139284;PUBMED:17016423;PUBMED:16241904
NADH	NA	DRUGBANK	DB00157	0		NADH is the reduced form of NAD+, and NAD+ is the oxidized form of NADH, a coenzyme composed of ribosylnicotinamide 5'-diphosphate coupled to adenosine 5'-phosphate by pyrophosphate linkage. It is found widely in nature and is involved in numerous enzymatic reactions in which it serves as an electron carrier by being alternately oxidized (NAD+) and reduced (NADH). It forms NADP with the addition …	N/A			NADH	Retinal dehydrogenase 1	NA	HGNC_SYMBOL	ALDH1A1	0		PUBMED:17139284;PUBMED:11872149;PUBMED:17016423;PUBMED:16583981
NADH	NA	DRUGBANK	DB00157	0		NADH is the reduced form of NAD+, and NAD+ is the oxidized form of NADH, a coenzyme composed of ribosylnicotinamide 5'-diphosphate coupled to adenosine 5'-phosphate by pyrophosphate linkage. It is found widely in nature and is involved in numerous enzymatic reactions in which it serves as an electron carrier by being alternately oxidized (NAD+) and reduced (NADH). It forms NADP with the addition …	N/A			NADH	Methylmalonate-semialdehyde dehydrogenase [acylating], mitochondrial	NA	HGNC_SYMBOL	ALDH6A1	0		PUBMED:17139284;PUBMED:17016423;PUBMED:1898092
NADH	NA	DRUGBANK	DB00157	0		NADH is the reduced form of NAD+, and NAD+ is the oxidized form of NADH, a coenzyme composed of ribosylnicotinamide 5'-diphosphate coupled to adenosine 5'-phosphate by pyrophosphate linkage. It is found widely in nature and is involved in numerous enzymatic reactions in which it serves as an electron carrier by being alternately oxidized (NAD+) and reduced (NADH). It forms NADP with the addition …	N/A			NADH	Sterol-4-alpha-carboxylate 3-dehydrogenase, decarboxylating	NA	HGNC_SYMBOL	NSDHL	0		PUBMED:17139284;PUBMED:17016423;PUBMED:15805545
NADH	NA	DRUGBANK	DB00157	0		NADH is the reduced form of NAD+, and NAD+ is the oxidized form of NADH, a coenzyme composed of ribosylnicotinamide 5'-diphosphate coupled to adenosine 5'-phosphate by pyrophosphate linkage. It is found widely in nature and is involved in numerous enzymatic reactions in which it serves as an electron carrier by being alternately oxidized (NAD+) and reduced (NADH). It forms NADP with the addition …	N/A			NADH	Trifunctional enzyme subunit alpha, mitochondrial	NA	HGNC_SYMBOL	HADHA	0		PUBMED:17139284;PUBMED:17016423
NADH	NA	DRUGBANK	DB00157	0		NADH is the reduced form of NAD+, and NAD+ is the oxidized form of NADH, a coenzyme composed of ribosylnicotinamide 5'-diphosphate coupled to adenosine 5'-phosphate by pyrophosphate linkage. It is found widely in nature and is involved in numerous enzymatic reactions in which it serves as an electron carrier by being alternately oxidized (NAD+) and reduced (NADH). It forms NADP with the addition …	N/A			NADH	Aldo-keto reductase family 1 member C3	NA	HGNC_SYMBOL	AKR1C3	0		PUBMED:17139284;PUBMED:17016423;PUBMED:2146972;PUBMED:2615366;PUBMED:6584048
NADH	NA	DRUGBANK	DB00157	0		NADH is the reduced form of NAD+, and NAD+ is the oxidized form of NADH, a coenzyme composed of ribosylnicotinamide 5'-diphosphate coupled to adenosine 5'-phosphate by pyrophosphate linkage. It is found widely in nature and is involved in numerous enzymatic reactions in which it serves as an electron carrier by being alternately oxidized (NAD+) and reduced (NADH). It forms NADP with the addition …	N/A			NADH	Isocitrate dehydrogenase [NAD] subunit alpha, mitochondrial	NA	HGNC_SYMBOL	IDH3A	0		PUBMED:17139284;PUBMED:17016423;PUBMED:4292141;PUBMED:4380379;PUBMED:13152105
NADH	NA	DRUGBANK	DB00157	0		NADH is the reduced form of NAD+, and NAD+ is the oxidized form of NADH, a coenzyme composed of ribosylnicotinamide 5'-diphosphate coupled to adenosine 5'-phosphate by pyrophosphate linkage. It is found widely in nature and is involved in numerous enzymatic reactions in which it serves as an electron carrier by being alternately oxidized (NAD+) and reduced (NADH). It forms NADP with the addition …	N/A			NADH	Isocitrate dehydrogenase [NAD] subunit beta, mitochondrial	NA	HGNC_SYMBOL	IDH3B	0		PUBMED:17139284;PUBMED:17016423;PUBMED:4292141;PUBMED:14189899;PUBMED:4380379
NADH	NA	DRUGBANK	DB00157	0		NADH is the reduced form of NAD+, and NAD+ is the oxidized form of NADH, a coenzyme composed of ribosylnicotinamide 5'-diphosphate coupled to adenosine 5'-phosphate by pyrophosphate linkage. It is found widely in nature and is involved in numerous enzymatic reactions in which it serves as an electron carrier by being alternately oxidized (NAD+) and reduced (NADH). It forms NADP with the addition …	N/A			NADH	Isocitrate dehydrogenase [NAD] subunit gamma, mitochondrial	NA	HGNC_SYMBOL	IDH3G	0		PUBMED:17139284;PUBMED:17016423;PUBMED:4292141;PUBMED:14189899;PUBMED:4380379
NADH	NA	DRUGBANK	DB00157	0		NADH is the reduced form of NAD+, and NAD+ is the oxidized form of NADH, a coenzyme composed of ribosylnicotinamide 5'-diphosphate coupled to adenosine 5'-phosphate by pyrophosphate linkage. It is found widely in nature and is involved in numerous enzymatic reactions in which it serves as an electron carrier by being alternately oxidized (NAD+) and reduced (NADH). It forms NADP with the addition …	N/A			NADH	3-keto-steroid reductase	NA	HGNC_SYMBOL	HSD17B7	0		PUBMED:17139284;PUBMED:17016423
NADH	NA	DRUGBANK	DB00157	0		NADH is the reduced form of NAD+, and NAD+ is the oxidized form of NADH, a coenzyme composed of ribosylnicotinamide 5'-diphosphate coupled to adenosine 5'-phosphate by pyrophosphate linkage. It is found widely in nature and is involved in numerous enzymatic reactions in which it serves as an electron carrier by being alternately oxidized (NAD+) and reduced (NADH). It forms NADP with the addition …	N/A			NADH	NADP-dependent malic enzyme	NA	HGNC_SYMBOL	ME1	0		PUBMED:17197218
NADH	NA	DRUGBANK	DB00157	0		NADH is the reduced form of NAD+, and NAD+ is the oxidized form of NADH, a coenzyme composed of ribosylnicotinamide 5'-diphosphate coupled to adenosine 5'-phosphate by pyrophosphate linkage. It is found widely in nature and is involved in numerous enzymatic reactions in which it serves as an electron carrier by being alternately oxidized (NAD+) and reduced (NADH). It forms NADP with the addition …	N/A			NADH	Malate dehydrogenase, cytoplasmic	NA	HGNC_SYMBOL	MDH1	0		PUBMED:16983536
NADH	NA	DRUGBANK	DB00157	0		NADH is the reduced form of NAD+, and NAD+ is the oxidized form of NADH, a coenzyme composed of ribosylnicotinamide 5'-diphosphate coupled to adenosine 5'-phosphate by pyrophosphate linkage. It is found widely in nature and is involved in numerous enzymatic reactions in which it serves as an electron carrier by being alternately oxidized (NAD+) and reduced (NADH). It forms NADP with the addition …	N/A			NADH	D-beta-hydroxybutyrate dehydrogenase, mitochondrial	NA	HGNC_SYMBOL	BDH1	0		PUBMED:17139284;PUBMED:8533882;PUBMED:17016423;PUBMED:38961;PUBMED:2550053
NADH	NA	DRUGBANK	DB00157	0		NADH is the reduced form of NAD+, and NAD+ is the oxidized form of NADH, a coenzyme composed of ribosylnicotinamide 5'-diphosphate coupled to adenosine 5'-phosphate by pyrophosphate linkage. It is found widely in nature and is involved in numerous enzymatic reactions in which it serves as an electron carrier by being alternately oxidized (NAD+) and reduced (NADH). It forms NADP with the addition …	N/A			NADH	Hydroxyacyl-coenzyme A dehydrogenase, mitochondrial	NA	HGNC_SYMBOL	HADH	0		PUBMED:17202348
NADH	NA	DRUGBANK	DB00157	0		NADH is the reduced form of NAD+, and NAD+ is the oxidized form of NADH, a coenzyme composed of ribosylnicotinamide 5'-diphosphate coupled to adenosine 5'-phosphate by pyrophosphate linkage. It is found widely in nature and is involved in numerous enzymatic reactions in which it serves as an electron carrier by being alternately oxidized (NAD+) and reduced (NADH). It forms NADP with the addition …	N/A			NADH	Peroxisomal multifunctional enzyme type 2	NA	HGNC_SYMBOL	HSD17B4	0		PUBMED:17139284;PUBMED:12517343;PUBMED:17016423
NADH	NA	DRUGBANK	DB00157	0		NADH is the reduced form of NAD+, and NAD+ is the oxidized form of NADH, a coenzyme composed of ribosylnicotinamide 5'-diphosphate coupled to adenosine 5'-phosphate by pyrophosphate linkage. It is found widely in nature and is involved in numerous enzymatic reactions in which it serves as an electron carrier by being alternately oxidized (NAD+) and reduced (NADH). It forms NADP with the addition …	N/A			NADH	NAD-dependent malic enzyme, mitochondrial	NA	HGNC_SYMBOL	ME2	0		PUBMED:17139284;PUBMED:17016423
NADH	NA	DRUGBANK	DB00157	0		NADH is the reduced form of NAD+, and NAD+ is the oxidized form of NADH, a coenzyme composed of ribosylnicotinamide 5'-diphosphate coupled to adenosine 5'-phosphate by pyrophosphate linkage. It is found widely in nature and is involved in numerous enzymatic reactions in which it serves as an electron carrier by being alternately oxidized (NAD+) and reduced (NADH). It forms NADP with the addition …	N/A			NADH	L-lactate dehydrogenase A chain	NA	HGNC_SYMBOL	LDHA	0		PUBMED:17308685;PUBMED:17555402;PUBMED:17006762
NADH	NA	DRUGBANK	DB00157	0		NADH is the reduced form of NAD+, and NAD+ is the oxidized form of NADH, a coenzyme composed of ribosylnicotinamide 5'-diphosphate coupled to adenosine 5'-phosphate by pyrophosphate linkage. It is found widely in nature and is involved in numerous enzymatic reactions in which it serves as an electron carrier by being alternately oxidized (NAD+) and reduced (NADH). It forms NADP with the addition …	N/A			NADH	Malate dehydrogenase, mitochondrial	NA	HGNC_SYMBOL	MDH2	0		PUBMED:17619232;PUBMED:17603759;PUBMED:16898590;PUBMED:17203264;PUBMED:17487443
NADH	NA	DRUGBANK	DB00157	0		NADH is the reduced form of NAD+, and NAD+ is the oxidized form of NADH, a coenzyme composed of ribosylnicotinamide 5'-diphosphate coupled to adenosine 5'-phosphate by pyrophosphate linkage. It is found widely in nature and is involved in numerous enzymatic reactions in which it serves as an electron carrier by being alternately oxidized (NAD+) and reduced (NADH). It forms NADP with the addition …	N/A			NADH	3-hydroxyacyl-CoA dehydrogenase type-2	NA	HGNC_SYMBOL	HSD17B10	0		PUBMED:17139284;PUBMED:17016423
NADH	NA	DRUGBANK	DB00157	0		NADH is the reduced form of NAD+, and NAD+ is the oxidized form of NADH, a coenzyme composed of ribosylnicotinamide 5'-diphosphate coupled to adenosine 5'-phosphate by pyrophosphate linkage. It is found widely in nature and is involved in numerous enzymatic reactions in which it serves as an electron carrier by being alternately oxidized (NAD+) and reduced (NADH). It forms NADP with the addition …	N/A			NADH	Alcohol dehydrogenase class-3	NA	HGNC_SYMBOL	ADH5	0		PUBMED:17092593;PUBMED:17619232;PUBMED:17525463;PUBMED:16821840
NADH	NA	DRUGBANK	DB00157	0		NADH is the reduced form of NAD+, and NAD+ is the oxidized form of NADH, a coenzyme composed of ribosylnicotinamide 5'-diphosphate coupled to adenosine 5'-phosphate by pyrophosphate linkage. It is found widely in nature and is involved in numerous enzymatic reactions in which it serves as an electron carrier by being alternately oxidized (NAD+) and reduced (NADH). It forms NADP with the addition …	N/A			NADH	Glycerol-3-phosphate dehydrogenase [NAD(+)], cytoplasmic	NA	HGNC_SYMBOL	GPD1	0		PUBMED:17088060
NADH	NA	DRUGBANK	DB00157	0		NADH is the reduced form of NAD+, and NAD+ is the oxidized form of NADH, a coenzyme composed of ribosylnicotinamide 5'-diphosphate coupled to adenosine 5'-phosphate by pyrophosphate linkage. It is found widely in nature and is involved in numerous enzymatic reactions in which it serves as an electron carrier by being alternately oxidized (NAD+) and reduced (NADH). It forms NADP with the addition …	N/A			NADH	Alcohol dehydrogenase 1B	NA	HGNC_SYMBOL	ADH1B	0		PUBMED:16897483
NADH	NA	DRUGBANK	DB00157	0		NADH is the reduced form of NAD+, and NAD+ is the oxidized form of NADH, a coenzyme composed of ribosylnicotinamide 5'-diphosphate coupled to adenosine 5'-phosphate by pyrophosphate linkage. It is found widely in nature and is involved in numerous enzymatic reactions in which it serves as an electron carrier by being alternately oxidized (NAD+) and reduced (NADH). It forms NADP with the addition …	N/A			NADH	Alcohol dehydrogenase 1C	NA	HGNC_SYMBOL	ADH1C	0		PUBMED:12604203;PUBMED:17139284;PUBMED:17016423
NADH	NA	DRUGBANK	DB00157	0		NADH is the reduced form of NAD+, and NAD+ is the oxidized form of NADH, a coenzyme composed of ribosylnicotinamide 5'-diphosphate coupled to adenosine 5'-phosphate by pyrophosphate linkage. It is found widely in nature and is involved in numerous enzymatic reactions in which it serves as an electron carrier by being alternately oxidized (NAD+) and reduced (NADH). It forms NADP with the addition …	N/A			NADH	Alcohol dehydrogenase 4	NA	HGNC_SYMBOL	ADH4	0		PUBMED:11306066;PUBMED:17139284;PUBMED:17016423;PUBMED:1938903;PUBMED:3593480
NADH	NA	DRUGBANK	DB00157	0		NADH is the reduced form of NAD+, and NAD+ is the oxidized form of NADH, a coenzyme composed of ribosylnicotinamide 5'-diphosphate coupled to adenosine 5'-phosphate by pyrophosphate linkage. It is found widely in nature and is involved in numerous enzymatic reactions in which it serves as an electron carrier by being alternately oxidized (NAD+) and reduced (NADH). It forms NADP with the addition …	N/A			NADH	Sorbitol dehydrogenase	NA	HGNC_SYMBOL	SORD	0		PUBMED:17508915;PUBMED:17343568
NADH	NA	DRUGBANK	DB00157	0		NADH is the reduced form of NAD+, and NAD+ is the oxidized form of NADH, a coenzyme composed of ribosylnicotinamide 5'-diphosphate coupled to adenosine 5'-phosphate by pyrophosphate linkage. It is found widely in nature and is involved in numerous enzymatic reactions in which it serves as an electron carrier by being alternately oxidized (NAD+) and reduced (NADH). It forms NADP with the addition …	N/A			NADH	Alcohol dehydrogenase 1A	NA	HGNC_SYMBOL	ADH1A	0		PUBMED:16897483;PUBMED:16760478
NADH	NA	DRUGBANK	DB00157	0		NADH is the reduced form of NAD+, and NAD+ is the oxidized form of NADH, a coenzyme composed of ribosylnicotinamide 5'-diphosphate coupled to adenosine 5'-phosphate by pyrophosphate linkage. It is found widely in nature and is involved in numerous enzymatic reactions in which it serves as an electron carrier by being alternately oxidized (NAD+) and reduced (NADH). It forms NADP with the addition …	N/A			NADH	UDP-glucose 6-dehydrogenase	NA	HGNC_SYMBOL	UGDH	0		PUBMED:17139284;PUBMED:17016423;PUBMED:1472079;PUBMED:3804697
Tretinoin	NA	DRUGBANK	DB00755	0		Tretinoin, also known as all-trans-retinoic acid (ATRA), is a naturally occurring derivative of vitamin A (retinol). Retinoids such as tretinoin are important regulators of cell reproduction, proliferation, and differentiation and are used to treat acne and photodamaged skin and to manage keratinization disorders such as ichthyosis and keratosis follicularis. Tretinoin also represents the class o…	N/A			Tretinoin	Retinoic acid receptor RXR-alpha	NA	HGNC_SYMBOL	RXRA	0		PUBMED:16946489
Tretinoin	NA	DRUGBANK	DB00755	0		Tretinoin, also known as all-trans-retinoic acid (ATRA), is a naturally occurring derivative of vitamin A (retinol). Retinoids such as tretinoin are important regulators of cell reproduction, proliferation, and differentiation and are used to treat acne and photodamaged skin and to manage keratinization disorders such as ichthyosis and keratosis follicularis. Tretinoin also represents the class o…	N/A			Tretinoin	Retinal dehydrogenase 2	NA	HGNC_SYMBOL	ALDH1A2	0		PUBMED:15366004;PUBMED:15299009;PUBMED:15950488;PUBMED:15069081;PUBMED:15950969
Tretinoin	NA	DRUGBANK	DB00755	0		Tretinoin, also known as all-trans-retinoic acid (ATRA), is a naturally occurring derivative of vitamin A (retinol). Retinoids such as tretinoin are important regulators of cell reproduction, proliferation, and differentiation and are used to treat acne and photodamaged skin and to manage keratinization disorders such as ichthyosis and keratosis follicularis. Tretinoin also represents the class o…	N/A			Tretinoin	Retinal dehydrogenase 1	NA	HGNC_SYMBOL	ALDH1A1	0		PUBMED:15366004;PUBMED:16166285;PUBMED:16207763;PUBMED:16837774;PUBMED:15245423
Vitamin A	NA	DRUGBANK	DB00162	0		Retinol and derivatives of retinol that play an essential role in metabolic functioning of the retina, the growth of and differentiation of epithelial tissue, the growth of bone, reproduction, and the immune response. Dietary vitamin A is derived from a variety of carotenoids found in plants. It is enriched in the liver, egg yolks, and the fat component of dairy products.	N/A			Vitamin A	Retinal dehydrogenase 1	NA	HGNC_SYMBOL	ALDH1A1	0		PUBMED:17486539;PUBMED:16763553;PUBMED:17329364;PUBMED:16829625;PUBMED:16538685
Vitamin A	NA	DRUGBANK	DB00162	0		Retinol and derivatives of retinol that play an essential role in metabolic functioning of the retina, the growth of and differentiation of epithelial tissue, the growth of bone, reproduction, and the immune response. Dietary vitamin A is derived from a variety of carotenoids found in plants. It is enriched in the liver, egg yolks, and the fat component of dairy products.	N/A			Vitamin A	Retinal dehydrogenase 2	NA	HGNC_SYMBOL	ALDH1A2	0		PUBMED:17098734;PUBMED:16982809;PUBMED:17184764;PUBMED:17270546;PUBMED:16538685
Vitamin A	NA	DRUGBANK	DB00162	0		Retinol and derivatives of retinol that play an essential role in metabolic functioning of the retina, the growth of and differentiation of epithelial tissue, the growth of bone, reproduction, and the immune response. Dietary vitamin A is derived from a variety of carotenoids found in plants. It is enriched in the liver, egg yolks, and the fat component of dairy products.	N/A			Vitamin A	Aldehyde dehydrogenase family 1 member A3	NA	HGNC_SYMBOL	ALDH1A3	0		PUBMED:17184764;PUBMED:17486539;PUBMED:15950969;PUBMED:17270546
NADH	NA	DRUGBANK	DB00157	0		NADH is the reduced form of NAD+, and NAD+ is the oxidized form of NADH, a coenzyme composed of ribosylnicotinamide 5'-diphosphate coupled to adenosine 5'-phosphate by pyrophosphate linkage. It is found widely in nature and is involved in numerous enzymatic reactions in which it serves as an electron carrier by being alternately oxidized (NAD+) and reduced (NADH). It forms NADP with the addition …	N/A			NADH	Methylsterol monooxygenase 1	NA	HGNC_SYMBOL	MSMO1	0		PUBMED:17139284;PUBMED:17016423
NADH	NA	DRUGBANK	DB00157	0		NADH is the reduced form of NAD+, and NAD+ is the oxidized form of NADH, a coenzyme composed of ribosylnicotinamide 5'-diphosphate coupled to adenosine 5'-phosphate by pyrophosphate linkage. It is found widely in nature and is involved in numerous enzymatic reactions in which it serves as an electron carrier by being alternately oxidized (NAD+) and reduced (NADH). It forms NADP with the addition …	N/A			NADH	Dihydrolipoyllysine-residue acetyltransferase component of pyruvate dehydrogenase complex, mitochondrial	NA	HGNC_SYMBOL	DLAT	0		PUBMED:16368957;PUBMED:17139284;PUBMED:17016423
NADH	NA	DRUGBANK	DB00157	0		NADH is the reduced form of NAD+, and NAD+ is the oxidized form of NADH, a coenzyme composed of ribosylnicotinamide 5'-diphosphate coupled to adenosine 5'-phosphate by pyrophosphate linkage. It is found widely in nature and is involved in numerous enzymatic reactions in which it serves as an electron carrier by being alternately oxidized (NAD+) and reduced (NADH). It forms NADP with the addition …	N/A			NADH	Cytochrome P450 4A11	NA	HGNC_SYMBOL	CYP4A11	0		PUBMED:17139284;PUBMED:17016423;PUBMED:11246504
NADH	NA	DRUGBANK	DB00157	0		NADH is the reduced form of NAD+, and NAD+ is the oxidized form of NADH, a coenzyme composed of ribosylnicotinamide 5'-diphosphate coupled to adenosine 5'-phosphate by pyrophosphate linkage. It is found widely in nature and is involved in numerous enzymatic reactions in which it serves as an electron carrier by being alternately oxidized (NAD+) and reduced (NADH). It forms NADP with the addition …	N/A			NADH	NADH dehydrogenase [ubiquinone] iron-sulfur protein 8, mitochondrial	NA	HGNC_SYMBOL	NDUFS8	0		PUBMED:17139284;PUBMED:9576793;PUBMED:9837812;PUBMED:17016423;PUBMED:11086155
NADH	NA	DRUGBANK	DB00157	0		NADH is the reduced form of NAD+, and NAD+ is the oxidized form of NADH, a coenzyme composed of ribosylnicotinamide 5'-diphosphate coupled to adenosine 5'-phosphate by pyrophosphate linkage. It is found widely in nature and is involved in numerous enzymatic reactions in which it serves as an electron carrier by being alternately oxidized (NAD+) and reduced (NADH). It forms NADP with the addition …	N/A			NADH	NADH dehydrogenase [ubiquinone] iron-sulfur protein 6, mitochondrial	NA	HGNC_SYMBOL	NDUFS6	0		PUBMED:17139284;PUBMED:17016423
NADH	NA	DRUGBANK	DB00157	0		NADH is the reduced form of NAD+, and NAD+ is the oxidized form of NADH, a coenzyme composed of ribosylnicotinamide 5'-diphosphate coupled to adenosine 5'-phosphate by pyrophosphate linkage. It is found widely in nature and is involved in numerous enzymatic reactions in which it serves as an electron carrier by being alternately oxidized (NAD+) and reduced (NADH). It forms NADP with the addition …	N/A			NADH	NADH dehydrogenase [ubiquinone] 1 alpha subcomplex subunit 13	NA	HGNC_SYMBOL	NDUFA13	0		PUBMED:17139284;PUBMED:17016423
NADH	NA	DRUGBANK	DB00157	0		NADH is the reduced form of NAD+, and NAD+ is the oxidized form of NADH, a coenzyme composed of ribosylnicotinamide 5'-diphosphate coupled to adenosine 5'-phosphate by pyrophosphate linkage. It is found widely in nature and is involved in numerous enzymatic reactions in which it serves as an electron carrier by being alternately oxidized (NAD+) and reduced (NADH). It forms NADP with the addition …	N/A			NADH	NADH dehydrogenase [ubiquinone] flavoprotein 2, mitochondrial	NA	HGNC_SYMBOL	NDUFV2	0		PUBMED:17139284;PUBMED:17016423;PUBMED:10716640
NADH	NA	DRUGBANK	DB00157	0		NADH is the reduced form of NAD+, and NAD+ is the oxidized form of NADH, a coenzyme composed of ribosylnicotinamide 5'-diphosphate coupled to adenosine 5'-phosphate by pyrophosphate linkage. It is found widely in nature and is involved in numerous enzymatic reactions in which it serves as an electron carrier by being alternately oxidized (NAD+) and reduced (NADH). It forms NADP with the addition …	N/A			NADH	NADH dehydrogenase [ubiquinone] flavoprotein 1, mitochondrial	NA	HGNC_SYMBOL	NDUFV1	0		PUBMED:17139284;PUBMED:14662656;PUBMED:17016423;PUBMED:9571201;PUBMED:8288251
NADH	NA	DRUGBANK	DB00157	0		NADH is the reduced form of NAD+, and NAD+ is the oxidized form of NADH, a coenzyme composed of ribosylnicotinamide 5'-diphosphate coupled to adenosine 5'-phosphate by pyrophosphate linkage. It is found widely in nature and is involved in numerous enzymatic reactions in which it serves as an electron carrier by being alternately oxidized (NAD+) and reduced (NADH). It forms NADP with the addition …	N/A			NADH	NADH dehydrogenase [ubiquinone] iron-sulfur protein 4, mitochondrial	NA	HGNC_SYMBOL	NDUFS4	0		PUBMED:11181577;PUBMED:17139284;PUBMED:11860175;PUBMED:17016423;PUBMED:11864782
NADH	NA	DRUGBANK	DB00157	0		NADH is the reduced form of NAD+, and NAD+ is the oxidized form of NADH, a coenzyme composed of ribosylnicotinamide 5'-diphosphate coupled to adenosine 5'-phosphate by pyrophosphate linkage. It is found widely in nature and is involved in numerous enzymatic reactions in which it serves as an electron carrier by being alternately oxidized (NAD+) and reduced (NADH). It forms NADP with the addition …	N/A			NADH	NADH dehydrogenase [ubiquinone] iron-sulfur protein 5	NA	HGNC_SYMBOL	NDUFS5	0		PUBMED:17139284;PUBMED:17016423;PUBMED:10070614
NADH	NA	DRUGBANK	DB00157	0		NADH is the reduced form of NAD+, and NAD+ is the oxidized form of NADH, a coenzyme composed of ribosylnicotinamide 5'-diphosphate coupled to adenosine 5'-phosphate by pyrophosphate linkage. It is found widely in nature and is involved in numerous enzymatic reactions in which it serves as an electron carrier by being alternately oxidized (NAD+) and reduced (NADH). It forms NADP with the addition …	N/A			NADH	NADH dehydrogenase [ubiquinone] 1 alpha subcomplex subunit 12	NA	HGNC_SYMBOL	NDUFA12	0		PUBMED:17139284;PUBMED:17016423
NADH	NA	DRUGBANK	DB00157	0		NADH is the reduced form of NAD+, and NAD+ is the oxidized form of NADH, a coenzyme composed of ribosylnicotinamide 5'-diphosphate coupled to adenosine 5'-phosphate by pyrophosphate linkage. It is found widely in nature and is involved in numerous enzymatic reactions in which it serves as an electron carrier by being alternately oxidized (NAD+) and reduced (NADH). It forms NADP with the addition …	N/A			NADH	NADH dehydrogenase [ubiquinone] iron-sulfur protein 3, mitochondrial	NA	HGNC_SYMBOL	NDUFS3	0		PUBMED:17139284;PUBMED:17016423
NADH	NA	DRUGBANK	DB00157	0		NADH is the reduced form of NAD+, and NAD+ is the oxidized form of NADH, a coenzyme composed of ribosylnicotinamide 5'-diphosphate coupled to adenosine 5'-phosphate by pyrophosphate linkage. It is found widely in nature and is involved in numerous enzymatic reactions in which it serves as an electron carrier by being alternately oxidized (NAD+) and reduced (NADH). It forms NADP with the addition …	N/A			NADH	Dihydrolipoyl dehydrogenase, mitochondrial	NA	HGNC_SYMBOL	DLD	0		PUBMED:17017892;PUBMED:17314104;PUBMED:17315258
NADH	NA	DRUGBANK	DB00157	0		NADH is the reduced form of NAD+, and NAD+ is the oxidized form of NADH, a coenzyme composed of ribosylnicotinamide 5'-diphosphate coupled to adenosine 5'-phosphate by pyrophosphate linkage. It is found widely in nature and is involved in numerous enzymatic reactions in which it serves as an electron carrier by being alternately oxidized (NAD+) and reduced (NADH). It forms NADP with the addition …	N/A			NADH	NADH dehydrogenase [ubiquinone] flavoprotein 3, mitochondrial	NA	HGNC_SYMBOL	NDUFV3	0		PUBMED:17139284;PUBMED:17016423
NADH	NA	DRUGBANK	DB00157	0		NADH is the reduced form of NAD+, and NAD+ is the oxidized form of NADH, a coenzyme composed of ribosylnicotinamide 5'-diphosphate coupled to adenosine 5'-phosphate by pyrophosphate linkage. It is found widely in nature and is involved in numerous enzymatic reactions in which it serves as an electron carrier by being alternately oxidized (NAD+) and reduced (NADH). It forms NADP with the addition …	N/A			NADH	NADH dehydrogenase [ubiquinone] 1 beta subcomplex subunit 6	NA	HGNC_SYMBOL	NDUFB6	0		PUBMED:17139284;PUBMED:17016423
NADH	NA	DRUGBANK	DB00157	0		NADH is the reduced form of NAD+, and NAD+ is the oxidized form of NADH, a coenzyme composed of ribosylnicotinamide 5'-diphosphate coupled to adenosine 5'-phosphate by pyrophosphate linkage. It is found widely in nature and is involved in numerous enzymatic reactions in which it serves as an electron carrier by being alternately oxidized (NAD+) and reduced (NADH). It forms NADP with the addition …	N/A			NADH	NADH dehydrogenase [ubiquinone] 1 subunit C1, mitochondrial	NA	HGNC_SYMBOL	NDUFC1	0		PUBMED:17139284;PUBMED:17016423
NADH	NA	DRUGBANK	DB00157	0		NADH is the reduced form of NAD+, and NAD+ is the oxidized form of NADH, a coenzyme composed of ribosylnicotinamide 5'-diphosphate coupled to adenosine 5'-phosphate by pyrophosphate linkage. It is found widely in nature and is involved in numerous enzymatic reactions in which it serves as an electron carrier by being alternately oxidized (NAD+) and reduced (NADH). It forms NADP with the addition …	N/A			NADH	NADH dehydrogenase [ubiquinone] 1 beta subcomplex subunit 5, mitochondrial	NA	HGNC_SYMBOL	NDUFB5	0		PUBMED:17139284;PUBMED:17016423
NADH	NA	DRUGBANK	DB00157	0		NADH is the reduced form of NAD+, and NAD+ is the oxidized form of NADH, a coenzyme composed of ribosylnicotinamide 5'-diphosphate coupled to adenosine 5'-phosphate by pyrophosphate linkage. It is found widely in nature and is involved in numerous enzymatic reactions in which it serves as an electron carrier by being alternately oxidized (NAD+) and reduced (NADH). It forms NADP with the addition …	N/A			NADH	NADH dehydrogenase [ubiquinone] iron-sulfur protein 2, mitochondrial	NA	HGNC_SYMBOL	NDUFS2	0		PUBMED:17139284;PUBMED:17016423
NADH	NA	DRUGBANK	DB00157	0		NADH is the reduced form of NAD+, and NAD+ is the oxidized form of NADH, a coenzyme composed of ribosylnicotinamide 5'-diphosphate coupled to adenosine 5'-phosphate by pyrophosphate linkage. It is found widely in nature and is involved in numerous enzymatic reactions in which it serves as an electron carrier by being alternately oxidized (NAD+) and reduced (NADH). It forms NADP with the addition …	N/A			NADH	NADH dehydrogenase [ubiquinone] 1 beta subcomplex subunit 9	NA	HGNC_SYMBOL	NDUFB9	0		PUBMED:17139284;PUBMED:17016423
NADH	NA	DRUGBANK	DB00157	0		NADH is the reduced form of NAD+, and NAD+ is the oxidized form of NADH, a coenzyme composed of ribosylnicotinamide 5'-diphosphate coupled to adenosine 5'-phosphate by pyrophosphate linkage. It is found widely in nature and is involved in numerous enzymatic reactions in which it serves as an electron carrier by being alternately oxidized (NAD+) and reduced (NADH). It forms NADP with the addition …	N/A			NADH	NADH dehydrogenase [ubiquinone] 1 beta subcomplex subunit 7	NA	HGNC_SYMBOL	NDUFB7	0		PUBMED:17139284;PUBMED:17016423;PUBMED:11864782
NADH	NA	DRUGBANK	DB00157	0		NADH is the reduced form of NAD+, and NAD+ is the oxidized form of NADH, a coenzyme composed of ribosylnicotinamide 5'-diphosphate coupled to adenosine 5'-phosphate by pyrophosphate linkage. It is found widely in nature and is involved in numerous enzymatic reactions in which it serves as an electron carrier by being alternately oxidized (NAD+) and reduced (NADH). It forms NADP with the addition …	N/A			NADH	NADH dehydrogenase [ubiquinone] 1 beta subcomplex subunit 2, mitochondrial	NA	HGNC_SYMBOL	NDUFB2	0		PUBMED:17139284;PUBMED:17016423
NADH	NA	DRUGBANK	DB00157	0		NADH is the reduced form of NAD+, and NAD+ is the oxidized form of NADH, a coenzyme composed of ribosylnicotinamide 5'-diphosphate coupled to adenosine 5'-phosphate by pyrophosphate linkage. It is found widely in nature and is involved in numerous enzymatic reactions in which it serves as an electron carrier by being alternately oxidized (NAD+) and reduced (NADH). It forms NADP with the addition …	N/A			NADH	NADH dehydrogenase [ubiquinone] 1 beta subcomplex subunit 3	NA	HGNC_SYMBOL	NDUFB3	0		PUBMED:17139284;PUBMED:17016423
NADH	NA	DRUGBANK	DB00157	0		NADH is the reduced form of NAD+, and NAD+ is the oxidized form of NADH, a coenzyme composed of ribosylnicotinamide 5'-diphosphate coupled to adenosine 5'-phosphate by pyrophosphate linkage. It is found widely in nature and is involved in numerous enzymatic reactions in which it serves as an electron carrier by being alternately oxidized (NAD+) and reduced (NADH). It forms NADP with the addition …	N/A			NADH	NADH dehydrogenase [ubiquinone] 1 beta subcomplex subunit 4	NA	HGNC_SYMBOL	NDUFB4	0		PUBMED:17139284;PUBMED:17016423
NADH	NA	DRUGBANK	DB00157	0		NADH is the reduced form of NAD+, and NAD+ is the oxidized form of NADH, a coenzyme composed of ribosylnicotinamide 5'-diphosphate coupled to adenosine 5'-phosphate by pyrophosphate linkage. It is found widely in nature and is involved in numerous enzymatic reactions in which it serves as an electron carrier by being alternately oxidized (NAD+) and reduced (NADH). It forms NADP with the addition …	N/A			NADH	NADH dehydrogenase [ubiquinone] 1 beta subcomplex subunit 10	NA	HGNC_SYMBOL	NDUFB10	0		PUBMED:17139284;PUBMED:17016423
NADH	NA	DRUGBANK	DB00157	0		NADH is the reduced form of NAD+, and NAD+ is the oxidized form of NADH, a coenzyme composed of ribosylnicotinamide 5'-diphosphate coupled to adenosine 5'-phosphate by pyrophosphate linkage. It is found widely in nature and is involved in numerous enzymatic reactions in which it serves as an electron carrier by being alternately oxidized (NAD+) and reduced (NADH). It forms NADP with the addition …	N/A			NADH	NADH-ubiquinone oxidoreductase 75 kDa subunit, mitochondrial	NA	HGNC_SYMBOL	NDUFS1	0		PUBMED:17139284;PUBMED:17016423
NADH	NA	DRUGBANK	DB00157	0		NADH is the reduced form of NAD+, and NAD+ is the oxidized form of NADH, a coenzyme composed of ribosylnicotinamide 5'-diphosphate coupled to adenosine 5'-phosphate by pyrophosphate linkage. It is found widely in nature and is involved in numerous enzymatic reactions in which it serves as an electron carrier by being alternately oxidized (NAD+) and reduced (NADH). It forms NADP with the addition …	N/A			NADH	NADH dehydrogenase [ubiquinone] 1 beta subcomplex subunit 1	NA	HGNC_SYMBOL	NDUFB1	0		PUBMED:17139284;PUBMED:17016423
NADH	NA	DRUGBANK	DB00157	0		NADH is the reduced form of NAD+, and NAD+ is the oxidized form of NADH, a coenzyme composed of ribosylnicotinamide 5'-diphosphate coupled to adenosine 5'-phosphate by pyrophosphate linkage. It is found widely in nature and is involved in numerous enzymatic reactions in which it serves as an electron carrier by being alternately oxidized (NAD+) and reduced (NADH). It forms NADP with the addition …	N/A			NADH	NADH dehydrogenase [ubiquinone] 1 subunit C2	NA	HGNC_SYMBOL	NDUFC2	0		PUBMED:16898010;PUBMED:17015645;PUBMED:17496098;PUBMED:17513495;PUBMED:17614984
NADH	NA	DRUGBANK	DB00157	0		NADH is the reduced form of NAD+, and NAD+ is the oxidized form of NADH, a coenzyme composed of ribosylnicotinamide 5'-diphosphate coupled to adenosine 5'-phosphate by pyrophosphate linkage. It is found widely in nature and is involved in numerous enzymatic reactions in which it serves as an electron carrier by being alternately oxidized (NAD+) and reduced (NADH). It forms NADP with the addition …	N/A			NADH	NADH dehydrogenase [ubiquinone] 1 beta subcomplex subunit 8, mitochondrial	NA	HGNC_SYMBOL	NDUFB8	0		PUBMED:17139284;PUBMED:17016423
NADH	NA	DRUGBANK	DB00157	0		NADH is the reduced form of NAD+, and NAD+ is the oxidized form of NADH, a coenzyme composed of ribosylnicotinamide 5'-diphosphate coupled to adenosine 5'-phosphate by pyrophosphate linkage. It is found widely in nature and is involved in numerous enzymatic reactions in which it serves as an electron carrier by being alternately oxidized (NAD+) and reduced (NADH). It forms NADP with the addition …	N/A			NADH	NADH dehydrogenase [ubiquinone] 1 alpha subcomplex subunit 3	NA	HGNC_SYMBOL	NDUFA3	0		PUBMED:17139284;PUBMED:17016423
NADH	NA	DRUGBANK	DB00157	0		NADH is the reduced form of NAD+, and NAD+ is the oxidized form of NADH, a coenzyme composed of ribosylnicotinamide 5'-diphosphate coupled to adenosine 5'-phosphate by pyrophosphate linkage. It is found widely in nature and is involved in numerous enzymatic reactions in which it serves as an electron carrier by being alternately oxidized (NAD+) and reduced (NADH). It forms NADP with the addition …	N/A			NADH	NADH dehydrogenase [ubiquinone] 1 alpha subcomplex subunit 8	NA	HGNC_SYMBOL	NDUFA8	0		PUBMED:17139284;PUBMED:17016423;PUBMED:9860297
NADH	NA	DRUGBANK	DB00157	0		NADH is the reduced form of NAD+, and NAD+ is the oxidized form of NADH, a coenzyme composed of ribosylnicotinamide 5'-diphosphate coupled to adenosine 5'-phosphate by pyrophosphate linkage. It is found widely in nature and is involved in numerous enzymatic reactions in which it serves as an electron carrier by being alternately oxidized (NAD+) and reduced (NADH). It forms NADP with the addition …	N/A			NADH	NADH dehydrogenase [ubiquinone] 1 alpha subcomplex subunit 2	NA	HGNC_SYMBOL	NDUFA2	0		PUBMED:17139284;PUBMED:17016423
NADH	NA	DRUGBANK	DB00157	0		NADH is the reduced form of NAD+, and NAD+ is the oxidized form of NADH, a coenzyme composed of ribosylnicotinamide 5'-diphosphate coupled to adenosine 5'-phosphate by pyrophosphate linkage. It is found widely in nature and is involved in numerous enzymatic reactions in which it serves as an electron carrier by being alternately oxidized (NAD+) and reduced (NADH). It forms NADP with the addition …	N/A			NADH	Acyl carrier protein, mitochondrial	NA	HGNC_SYMBOL	NDUFAB1	0		PUBMED:17139284;PUBMED:17016423
NADH	NA	DRUGBANK	DB00157	0		NADH is the reduced form of NAD+, and NAD+ is the oxidized form of NADH, a coenzyme composed of ribosylnicotinamide 5'-diphosphate coupled to adenosine 5'-phosphate by pyrophosphate linkage. It is found widely in nature and is involved in numerous enzymatic reactions in which it serves as an electron carrier by being alternately oxidized (NAD+) and reduced (NADH). It forms NADP with the addition …	N/A			NADH	NADH dehydrogenase [ubiquinone] 1 alpha subcomplex subunit 6	NA	HGNC_SYMBOL	NDUFA6	0		PUBMED:17139284;PUBMED:17016423
NADH	NA	DRUGBANK	DB00157	0		NADH is the reduced form of NAD+, and NAD+ is the oxidized form of NADH, a coenzyme composed of ribosylnicotinamide 5'-diphosphate coupled to adenosine 5'-phosphate by pyrophosphate linkage. It is found widely in nature and is involved in numerous enzymatic reactions in which it serves as an electron carrier by being alternately oxidized (NAD+) and reduced (NADH). It forms NADP with the addition …	N/A			NADH	NADH dehydrogenase [ubiquinone] 1 alpha subcomplex subunit 4	NA	HGNC_SYMBOL	NDUFA4	0		PUBMED:17139284;PUBMED:17016423
NADH	NA	DRUGBANK	DB00157	0		NADH is the reduced form of NAD+, and NAD+ is the oxidized form of NADH, a coenzyme composed of ribosylnicotinamide 5'-diphosphate coupled to adenosine 5'-phosphate by pyrophosphate linkage. It is found widely in nature and is involved in numerous enzymatic reactions in which it serves as an electron carrier by being alternately oxidized (NAD+) and reduced (NADH). It forms NADP with the addition …	N/A			NADH	NADH dehydrogenase [ubiquinone] 1 alpha subcomplex subunit 1	NA	HGNC_SYMBOL	NDUFA1	0		PUBMED:17139284;PUBMED:17016423;PUBMED:11864782;PUBMED:10200266
NADH	NA	DRUGBANK	DB00157	0		NADH is the reduced form of NAD+, and NAD+ is the oxidized form of NADH, a coenzyme composed of ribosylnicotinamide 5'-diphosphate coupled to adenosine 5'-phosphate by pyrophosphate linkage. It is found widely in nature and is involved in numerous enzymatic reactions in which it serves as an electron carrier by being alternately oxidized (NAD+) and reduced (NADH). It forms NADP with the addition …	N/A			NADH	NADH dehydrogenase [ubiquinone] 1 alpha subcomplex subunit 7	NA	HGNC_SYMBOL	NDUFA7	0		PUBMED:17139284;PUBMED:17016423
NADH	NA	DRUGBANK	DB00157	0		NADH is the reduced form of NAD+, and NAD+ is the oxidized form of NADH, a coenzyme composed of ribosylnicotinamide 5'-diphosphate coupled to adenosine 5'-phosphate by pyrophosphate linkage. It is found widely in nature and is involved in numerous enzymatic reactions in which it serves as an electron carrier by being alternately oxidized (NAD+) and reduced (NADH). It forms NADP with the addition …	N/A			NADH	NADH dehydrogenase [ubiquinone] 1 alpha subcomplex subunit 10, mitochondrial	NA	HGNC_SYMBOL	NDUFA10	0		PUBMED:17139284;PUBMED:17016423
NADH	NA	DRUGBANK	DB00157	0		NADH is the reduced form of NAD+, and NAD+ is the oxidized form of NADH, a coenzyme composed of ribosylnicotinamide 5'-diphosphate coupled to adenosine 5'-phosphate by pyrophosphate linkage. It is found widely in nature and is involved in numerous enzymatic reactions in which it serves as an electron carrier by being alternately oxidized (NAD+) and reduced (NADH). It forms NADP with the addition …	N/A			NADH	NADH dehydrogenase [ubiquinone] 1 alpha subcomplex subunit 9, mitochondrial	NA	HGNC_SYMBOL	NDUFA9	0		PUBMED:17499024;PUBMED:17323923;PUBMED:17530440;PUBMED:17132781;PUBMED:17260964
NADH	NA	DRUGBANK	DB00157	0		NADH is the reduced form of NAD+, and NAD+ is the oxidized form of NADH, a coenzyme composed of ribosylnicotinamide 5'-diphosphate coupled to adenosine 5'-phosphate by pyrophosphate linkage. It is found widely in nature and is involved in numerous enzymatic reactions in which it serves as an electron carrier by being alternately oxidized (NAD+) and reduced (NADH). It forms NADP with the addition …	N/A			NADH	NADH dehydrogenase [ubiquinone] 1 alpha subcomplex subunit 5	NA	HGNC_SYMBOL	NDUFA5	0		PUBMED:17444656;PUBMED:17209562
NADH	NA	DRUGBANK	DB00157	0		NADH is the reduced form of NAD+, and NAD+ is the oxidized form of NADH, a coenzyme composed of ribosylnicotinamide 5'-diphosphate coupled to adenosine 5'-phosphate by pyrophosphate linkage. It is found widely in nature and is involved in numerous enzymatic reactions in which it serves as an electron carrier by being alternately oxidized (NAD+) and reduced (NADH). It forms NADP with the addition …	N/A			NADH	NAD(P) transhydrogenase, mitochondrial	NA	HGNC_SYMBOL	NNT	0		PUBMED:17216441
NADH	NA	DRUGBANK	DB00157	0		NADH is the reduced form of NAD+, and NAD+ is the oxidized form of NADH, a coenzyme composed of ribosylnicotinamide 5'-diphosphate coupled to adenosine 5'-phosphate by pyrophosphate linkage. It is found widely in nature and is involved in numerous enzymatic reactions in which it serves as an electron carrier by being alternately oxidized (NAD+) and reduced (NADH). It forms NADP with the addition …	N/A			NADH	NADH dehydrogenase [ubiquinone] 1 alpha subcomplex subunit 11	NA	HGNC_SYMBOL	NDUFA11	0		PUBMED:17139284;PUBMED:17016423
NADH	NA	DRUGBANK	DB00157	0		NADH is the reduced form of NAD+, and NAD+ is the oxidized form of NADH, a coenzyme composed of ribosylnicotinamide 5'-diphosphate coupled to adenosine 5'-phosphate by pyrophosphate linkage. It is found widely in nature and is involved in numerous enzymatic reactions in which it serves as an electron carrier by being alternately oxidized (NAD+) and reduced (NADH). It forms NADP with the addition …	N/A			NADH	Delta-1-pyrroline-5-carboxylate dehydrogenase, mitochondrial	NA	HGNC_SYMBOL	ALDH4A1	0		PUBMED:16934832
NADH	NA	DRUGBANK	DB00157	0		NADH is the reduced form of NAD+, and NAD+ is the oxidized form of NADH, a coenzyme composed of ribosylnicotinamide 5'-diphosphate coupled to adenosine 5'-phosphate by pyrophosphate linkage. It is found widely in nature and is involved in numerous enzymatic reactions in which it serves as an electron carrier by being alternately oxidized (NAD+) and reduced (NADH). It forms NADP with the addition …	N/A			NADH	NADH dehydrogenase [ubiquinone] iron-sulfur protein 7, mitochondrial	NA	HGNC_SYMBOL	NDUFS7	0		PUBMED:17139284;PUBMED:10097178;PUBMED:8938450;PUBMED:17016423;PUBMED:8369340
NADH	NA	DRUGBANK	DB00157	0		NADH is the reduced form of NAD+, and NAD+ is the oxidized form of NADH, a coenzyme composed of ribosylnicotinamide 5'-diphosphate coupled to adenosine 5'-phosphate by pyrophosphate linkage. It is found widely in nature and is involved in numerous enzymatic reactions in which it serves as an electron carrier by being alternately oxidized (NAD+) and reduced (NADH). It forms NADP with the addition …	N/A			NADH	7-dehydrocholesterol reductase	NA	HGNC_SYMBOL	DHCR7	0		PUBMED:17139284;PUBMED:17016423
NADH	NA	DRUGBANK	DB00157	0		NADH is the reduced form of NAD+, and NAD+ is the oxidized form of NADH, a coenzyme composed of ribosylnicotinamide 5'-diphosphate coupled to adenosine 5'-phosphate by pyrophosphate linkage. It is found widely in nature and is involved in numerous enzymatic reactions in which it serves as an electron carrier by being alternately oxidized (NAD+) and reduced (NADH). It forms NADP with the addition …	N/A			NADH	Glutamate dehydrogenase 2, mitochondrial	NA	HGNC_SYMBOL	GLUD2	0		PUBMED:17139284;PUBMED:17016423
NADH	NA	DRUGBANK	DB00157	0		NADH is the reduced form of NAD+, and NAD+ is the oxidized form of NADH, a coenzyme composed of ribosylnicotinamide 5'-diphosphate coupled to adenosine 5'-phosphate by pyrophosphate linkage. It is found widely in nature and is involved in numerous enzymatic reactions in which it serves as an electron carrier by being alternately oxidized (NAD+) and reduced (NADH). It forms NADP with the addition …	N/A			NADH	2-oxoglutarate dehydrogenase, mitochondrial	NA	HGNC_SYMBOL	OGDH	0		PUBMED:17668068
NADH	NA	DRUGBANK	DB00157	0		NADH is the reduced form of NAD+, and NAD+ is the oxidized form of NADH, a coenzyme composed of ribosylnicotinamide 5'-diphosphate coupled to adenosine 5'-phosphate by pyrophosphate linkage. It is found widely in nature and is involved in numerous enzymatic reactions in which it serves as an electron carrier by being alternately oxidized (NAD+) and reduced (NADH). It forms NADP with the addition …	N/A			NADH	Pyruvate dehydrogenase E1 component subunit alpha, somatic form, mitochondrial	NA	HGNC_SYMBOL	PDHA1	0		PUBMED:17139284;PUBMED:17016423
NADH	NA	DRUGBANK	DB00157	0		NADH is the reduced form of NAD+, and NAD+ is the oxidized form of NADH, a coenzyme composed of ribosylnicotinamide 5'-diphosphate coupled to adenosine 5'-phosphate by pyrophosphate linkage. It is found widely in nature and is involved in numerous enzymatic reactions in which it serves as an electron carrier by being alternately oxidized (NAD+) and reduced (NADH). It forms NADP with the addition …	N/A			NADH	Pyruvate dehydrogenase E1 component subunit beta, mitochondrial	NA	HGNC_SYMBOL	PDHB	0		PUBMED:17139284;PUBMED:17016423;PUBMED:1116996
NADH	NA	DRUGBANK	DB00157	0		NADH is the reduced form of NAD+, and NAD+ is the oxidized form of NADH, a coenzyme composed of ribosylnicotinamide 5'-diphosphate coupled to adenosine 5'-phosphate by pyrophosphate linkage. It is found widely in nature and is involved in numerous enzymatic reactions in which it serves as an electron carrier by being alternately oxidized (NAD+) and reduced (NADH). It forms NADP with the addition …	N/A			NADH	Glutamate dehydrogenase 1, mitochondrial	NA	HGNC_SYMBOL	GLUD1	0		PUBMED:17139284;PUBMED:17016423
NADH	NA	DRUGBANK	DB00157	0		NADH is the reduced form of NAD+, and NAD+ is the oxidized form of NADH, a coenzyme composed of ribosylnicotinamide 5'-diphosphate coupled to adenosine 5'-phosphate by pyrophosphate linkage. It is found widely in nature and is involved in numerous enzymatic reactions in which it serves as an electron carrier by being alternately oxidized (NAD+) and reduced (NADH). It forms NADP with the addition …	N/A			NADH	Retinal dehydrogenase 2	NA	HGNC_SYMBOL	ALDH1A2	0		PUBMED:17139284;PUBMED:11872149;PUBMED:10320326;PUBMED:17016423
NADH	NA	DRUGBANK	DB00157	0		NADH is the reduced form of NAD+, and NAD+ is the oxidized form of NADH, a coenzyme composed of ribosylnicotinamide 5'-diphosphate coupled to adenosine 5'-phosphate by pyrophosphate linkage. It is found widely in nature and is involved in numerous enzymatic reactions in which it serves as an electron carrier by being alternately oxidized (NAD+) and reduced (NADH). It forms NADP with the addition …	N/A			NADH	Glyceraldehyde-3-phosphate dehydrogenase	NA	HGNC_SYMBOL	GAPDH	0		PUBMED:17508915;PUBMED:17031544;PUBMED:16898590;PUBMED:17194030
NADH	NA	DRUGBANK	DB00157	0		NADH is the reduced form of NAD+, and NAD+ is the oxidized form of NADH, a coenzyme composed of ribosylnicotinamide 5'-diphosphate coupled to adenosine 5'-phosphate by pyrophosphate linkage. It is found widely in nature and is involved in numerous enzymatic reactions in which it serves as an electron carrier by being alternately oxidized (NAD+) and reduced (NADH). It forms NADP with the addition …	N/A			NADH	Aldehyde dehydrogenase X, mitochondrial	NA	HGNC_SYMBOL	ALDH1B1	0		PUBMED:17139284;PUBMED:17016423
NADH	NA	DRUGBANK	DB00157	0		NADH is the reduced form of NAD+, and NAD+ is the oxidized form of NADH, a coenzyme composed of ribosylnicotinamide 5'-diphosphate coupled to adenosine 5'-phosphate by pyrophosphate linkage. It is found widely in nature and is involved in numerous enzymatic reactions in which it serves as an electron carrier by being alternately oxidized (NAD+) and reduced (NADH). It forms NADP with the addition …	N/A			NADH	Aldehyde dehydrogenase family 1 member A3	NA	HGNC_SYMBOL	ALDH1A3	0		PUBMED:17139284;PUBMED:17016423;PUBMED:16241904
NADH	NA	DRUGBANK	DB00157	0		NADH is the reduced form of NAD+, and NAD+ is the oxidized form of NADH, a coenzyme composed of ribosylnicotinamide 5'-diphosphate coupled to adenosine 5'-phosphate by pyrophosphate linkage. It is found widely in nature and is involved in numerous enzymatic reactions in which it serves as an electron carrier by being alternately oxidized (NAD+) and reduced (NADH). It forms NADP with the addition …	N/A			NADH	Retinal dehydrogenase 1	NA	HGNC_SYMBOL	ALDH1A1	0		PUBMED:17139284;PUBMED:11872149;PUBMED:17016423;PUBMED:16583981
NADH	NA	DRUGBANK	DB00157	0		NADH is the reduced form of NAD+, and NAD+ is the oxidized form of NADH, a coenzyme composed of ribosylnicotinamide 5'-diphosphate coupled to adenosine 5'-phosphate by pyrophosphate linkage. It is found widely in nature and is involved in numerous enzymatic reactions in which it serves as an electron carrier by being alternately oxidized (NAD+) and reduced (NADH). It forms NADP with the addition …	N/A			NADH	Methylmalonate-semialdehyde dehydrogenase [acylating], mitochondrial	NA	HGNC_SYMBOL	ALDH6A1	0		PUBMED:17139284;PUBMED:17016423;PUBMED:1898092
NADH	NA	DRUGBANK	DB00157	0		NADH is the reduced form of NAD+, and NAD+ is the oxidized form of NADH, a coenzyme composed of ribosylnicotinamide 5'-diphosphate coupled to adenosine 5'-phosphate by pyrophosphate linkage. It is found widely in nature and is involved in numerous enzymatic reactions in which it serves as an electron carrier by being alternately oxidized (NAD+) and reduced (NADH). It forms NADP with the addition …	N/A			NADH	Sterol-4-alpha-carboxylate 3-dehydrogenase, decarboxylating	NA	HGNC_SYMBOL	NSDHL	0		PUBMED:17139284;PUBMED:17016423;PUBMED:15805545
NADH	NA	DRUGBANK	DB00157	0		NADH is the reduced form of NAD+, and NAD+ is the oxidized form of NADH, a coenzyme composed of ribosylnicotinamide 5'-diphosphate coupled to adenosine 5'-phosphate by pyrophosphate linkage. It is found widely in nature and is involved in numerous enzymatic reactions in which it serves as an electron carrier by being alternately oxidized (NAD+) and reduced (NADH). It forms NADP with the addition …	N/A			NADH	Trifunctional enzyme subunit alpha, mitochondrial	NA	HGNC_SYMBOL	HADHA	0		PUBMED:17139284;PUBMED:17016423
NADH	NA	DRUGBANK	DB00157	0		NADH is the reduced form of NAD+, and NAD+ is the oxidized form of NADH, a coenzyme composed of ribosylnicotinamide 5'-diphosphate coupled to adenosine 5'-phosphate by pyrophosphate linkage. It is found widely in nature and is involved in numerous enzymatic reactions in which it serves as an electron carrier by being alternately oxidized (NAD+) and reduced (NADH). It forms NADP with the addition …	N/A			NADH	Aldo-keto reductase family 1 member C3	NA	HGNC_SYMBOL	AKR1C3	0		PUBMED:17139284;PUBMED:17016423;PUBMED:2146972;PUBMED:2615366;PUBMED:6584048
NADH	NA	DRUGBANK	DB00157	0		NADH is the reduced form of NAD+, and NAD+ is the oxidized form of NADH, a coenzyme composed of ribosylnicotinamide 5'-diphosphate coupled to adenosine 5'-phosphate by pyrophosphate linkage. It is found widely in nature and is involved in numerous enzymatic reactions in which it serves as an electron carrier by being alternately oxidized (NAD+) and reduced (NADH). It forms NADP with the addition …	N/A			NADH	Isocitrate dehydrogenase [NAD] subunit alpha, mitochondrial	NA	HGNC_SYMBOL	IDH3A	0		PUBMED:17139284;PUBMED:17016423;PUBMED:4292141;PUBMED:4380379;PUBMED:13152105
NADH	NA	DRUGBANK	DB00157	0		NADH is the reduced form of NAD+, and NAD+ is the oxidized form of NADH, a coenzyme composed of ribosylnicotinamide 5'-diphosphate coupled to adenosine 5'-phosphate by pyrophosphate linkage. It is found widely in nature and is involved in numerous enzymatic reactions in which it serves as an electron carrier by being alternately oxidized (NAD+) and reduced (NADH). It forms NADP with the addition …	N/A			NADH	Isocitrate dehydrogenase [NAD] subunit beta, mitochondrial	NA	HGNC_SYMBOL	IDH3B	0		PUBMED:17139284;PUBMED:17016423;PUBMED:4292141;PUBMED:14189899;PUBMED:4380379
NADH	NA	DRUGBANK	DB00157	0		NADH is the reduced form of NAD+, and NAD+ is the oxidized form of NADH, a coenzyme composed of ribosylnicotinamide 5'-diphosphate coupled to adenosine 5'-phosphate by pyrophosphate linkage. It is found widely in nature and is involved in numerous enzymatic reactions in which it serves as an electron carrier by being alternately oxidized (NAD+) and reduced (NADH). It forms NADP with the addition …	N/A			NADH	Isocitrate dehydrogenase [NAD] subunit gamma, mitochondrial	NA	HGNC_SYMBOL	IDH3G	0		PUBMED:17139284;PUBMED:17016423;PUBMED:4292141;PUBMED:14189899;PUBMED:4380379
NADH	NA	DRUGBANK	DB00157	0		NADH is the reduced form of NAD+, and NAD+ is the oxidized form of NADH, a coenzyme composed of ribosylnicotinamide 5'-diphosphate coupled to adenosine 5'-phosphate by pyrophosphate linkage. It is found widely in nature and is involved in numerous enzymatic reactions in which it serves as an electron carrier by being alternately oxidized (NAD+) and reduced (NADH). It forms NADP with the addition …	N/A			NADH	3-keto-steroid reductase	NA	HGNC_SYMBOL	HSD17B7	0		PUBMED:17139284;PUBMED:17016423
NADH	NA	DRUGBANK	DB00157	0		NADH is the reduced form of NAD+, and NAD+ is the oxidized form of NADH, a coenzyme composed of ribosylnicotinamide 5'-diphosphate coupled to adenosine 5'-phosphate by pyrophosphate linkage. It is found widely in nature and is involved in numerous enzymatic reactions in which it serves as an electron carrier by being alternately oxidized (NAD+) and reduced (NADH). It forms NADP with the addition …	N/A			NADH	NADP-dependent malic enzyme	NA	HGNC_SYMBOL	ME1	0		PUBMED:17197218
NADH	NA	DRUGBANK	DB00157	0		NADH is the reduced form of NAD+, and NAD+ is the oxidized form of NADH, a coenzyme composed of ribosylnicotinamide 5'-diphosphate coupled to adenosine 5'-phosphate by pyrophosphate linkage. It is found widely in nature and is involved in numerous enzymatic reactions in which it serves as an electron carrier by being alternately oxidized (NAD+) and reduced (NADH). It forms NADP with the addition …	N/A			NADH	Malate dehydrogenase, cytoplasmic	NA	HGNC_SYMBOL	MDH1	0		PUBMED:16983536
NADH	NA	DRUGBANK	DB00157	0		NADH is the reduced form of NAD+, and NAD+ is the oxidized form of NADH, a coenzyme composed of ribosylnicotinamide 5'-diphosphate coupled to adenosine 5'-phosphate by pyrophosphate linkage. It is found widely in nature and is involved in numerous enzymatic reactions in which it serves as an electron carrier by being alternately oxidized (NAD+) and reduced (NADH). It forms NADP with the addition …	N/A			NADH	D-beta-hydroxybutyrate dehydrogenase, mitochondrial	NA	HGNC_SYMBOL	BDH1	0		PUBMED:17139284;PUBMED:8533882;PUBMED:17016423;PUBMED:38961;PUBMED:2550053
NADH	NA	DRUGBANK	DB00157	0		NADH is the reduced form of NAD+, and NAD+ is the oxidized form of NADH, a coenzyme composed of ribosylnicotinamide 5'-diphosphate coupled to adenosine 5'-phosphate by pyrophosphate linkage. It is found widely in nature and is involved in numerous enzymatic reactions in which it serves as an electron carrier by being alternately oxidized (NAD+) and reduced (NADH). It forms NADP with the addition …	N/A			NADH	Hydroxyacyl-coenzyme A dehydrogenase, mitochondrial	NA	HGNC_SYMBOL	HADH	0		PUBMED:17202348
NADH	NA	DRUGBANK	DB00157	0		NADH is the reduced form of NAD+, and NAD+ is the oxidized form of NADH, a coenzyme composed of ribosylnicotinamide 5'-diphosphate coupled to adenosine 5'-phosphate by pyrophosphate linkage. It is found widely in nature and is involved in numerous enzymatic reactions in which it serves as an electron carrier by being alternately oxidized (NAD+) and reduced (NADH). It forms NADP with the addition …	N/A			NADH	Peroxisomal multifunctional enzyme type 2	NA	HGNC_SYMBOL	HSD17B4	0		PUBMED:17139284;PUBMED:12517343;PUBMED:17016423
NADH	NA	DRUGBANK	DB00157	0		NADH is the reduced form of NAD+, and NAD+ is the oxidized form of NADH, a coenzyme composed of ribosylnicotinamide 5'-diphosphate coupled to adenosine 5'-phosphate by pyrophosphate linkage. It is found widely in nature and is involved in numerous enzymatic reactions in which it serves as an electron carrier by being alternately oxidized (NAD+) and reduced (NADH). It forms NADP with the addition …	N/A			NADH	NAD-dependent malic enzyme, mitochondrial	NA	HGNC_SYMBOL	ME2	0		PUBMED:17139284;PUBMED:17016423
NADH	NA	DRUGBANK	DB00157	0		NADH is the reduced form of NAD+, and NAD+ is the oxidized form of NADH, a coenzyme composed of ribosylnicotinamide 5'-diphosphate coupled to adenosine 5'-phosphate by pyrophosphate linkage. It is found widely in nature and is involved in numerous enzymatic reactions in which it serves as an electron carrier by being alternately oxidized (NAD+) and reduced (NADH). It forms NADP with the addition …	N/A			NADH	L-lactate dehydrogenase A chain	NA	HGNC_SYMBOL	LDHA	0		PUBMED:17308685;PUBMED:17555402;PUBMED:17006762
NADH	NA	DRUGBANK	DB00157	0		NADH is the reduced form of NAD+, and NAD+ is the oxidized form of NADH, a coenzyme composed of ribosylnicotinamide 5'-diphosphate coupled to adenosine 5'-phosphate by pyrophosphate linkage. It is found widely in nature and is involved in numerous enzymatic reactions in which it serves as an electron carrier by being alternately oxidized (NAD+) and reduced (NADH). It forms NADP with the addition …	N/A			NADH	Malate dehydrogenase, mitochondrial	NA	HGNC_SYMBOL	MDH2	0		PUBMED:17619232;PUBMED:17603759;PUBMED:16898590;PUBMED:17203264;PUBMED:17487443
NADH	NA	DRUGBANK	DB00157	0		NADH is the reduced form of NAD+, and NAD+ is the oxidized form of NADH, a coenzyme composed of ribosylnicotinamide 5'-diphosphate coupled to adenosine 5'-phosphate by pyrophosphate linkage. It is found widely in nature and is involved in numerous enzymatic reactions in which it serves as an electron carrier by being alternately oxidized (NAD+) and reduced (NADH). It forms NADP with the addition …	N/A			NADH	3-hydroxyacyl-CoA dehydrogenase type-2	NA	HGNC_SYMBOL	HSD17B10	0		PUBMED:17139284;PUBMED:17016423
NADH	NA	DRUGBANK	DB00157	0		NADH is the reduced form of NAD+, and NAD+ is the oxidized form of NADH, a coenzyme composed of ribosylnicotinamide 5'-diphosphate coupled to adenosine 5'-phosphate by pyrophosphate linkage. It is found widely in nature and is involved in numerous enzymatic reactions in which it serves as an electron carrier by being alternately oxidized (NAD+) and reduced (NADH). It forms NADP with the addition …	N/A			NADH	Alcohol dehydrogenase class-3	NA	HGNC_SYMBOL	ADH5	0		PUBMED:17092593;PUBMED:17619232;PUBMED:17525463;PUBMED:16821840
NADH	NA	DRUGBANK	DB00157	0		NADH is the reduced form of NAD+, and NAD+ is the oxidized form of NADH, a coenzyme composed of ribosylnicotinamide 5'-diphosphate coupled to adenosine 5'-phosphate by pyrophosphate linkage. It is found widely in nature and is involved in numerous enzymatic reactions in which it serves as an electron carrier by being alternately oxidized (NAD+) and reduced (NADH). It forms NADP with the addition …	N/A			NADH	Glycerol-3-phosphate dehydrogenase [NAD(+)], cytoplasmic	NA	HGNC_SYMBOL	GPD1	0		PUBMED:17088060
NADH	NA	DRUGBANK	DB00157	0		NADH is the reduced form of NAD+, and NAD+ is the oxidized form of NADH, a coenzyme composed of ribosylnicotinamide 5'-diphosphate coupled to adenosine 5'-phosphate by pyrophosphate linkage. It is found widely in nature and is involved in numerous enzymatic reactions in which it serves as an electron carrier by being alternately oxidized (NAD+) and reduced (NADH). It forms NADP with the addition …	N/A			NADH	Alcohol dehydrogenase 1B	NA	HGNC_SYMBOL	ADH1B	0		PUBMED:16897483
NADH	NA	DRUGBANK	DB00157	0		NADH is the reduced form of NAD+, and NAD+ is the oxidized form of NADH, a coenzyme composed of ribosylnicotinamide 5'-diphosphate coupled to adenosine 5'-phosphate by pyrophosphate linkage. It is found widely in nature and is involved in numerous enzymatic reactions in which it serves as an electron carrier by being alternately oxidized (NAD+) and reduced (NADH). It forms NADP with the addition …	N/A			NADH	Alcohol dehydrogenase 1C	NA	HGNC_SYMBOL	ADH1C	0		PUBMED:12604203;PUBMED:17139284;PUBMED:17016423
NADH	NA	DRUGBANK	DB00157	0		NADH is the reduced form of NAD+, and NAD+ is the oxidized form of NADH, a coenzyme composed of ribosylnicotinamide 5'-diphosphate coupled to adenosine 5'-phosphate by pyrophosphate linkage. It is found widely in nature and is involved in numerous enzymatic reactions in which it serves as an electron carrier by being alternately oxidized (NAD+) and reduced (NADH). It forms NADP with the addition …	N/A			NADH	Alcohol dehydrogenase 4	NA	HGNC_SYMBOL	ADH4	0		PUBMED:11306066;PUBMED:17139284;PUBMED:17016423;PUBMED:1938903;PUBMED:3593480
NADH	NA	DRUGBANK	DB00157	0		NADH is the reduced form of NAD+, and NAD+ is the oxidized form of NADH, a coenzyme composed of ribosylnicotinamide 5'-diphosphate coupled to adenosine 5'-phosphate by pyrophosphate linkage. It is found widely in nature and is involved in numerous enzymatic reactions in which it serves as an electron carrier by being alternately oxidized (NAD+) and reduced (NADH). It forms NADP with the addition …	N/A			NADH	Sorbitol dehydrogenase	NA	HGNC_SYMBOL	SORD	0		PUBMED:17508915;PUBMED:17343568
NADH	NA	DRUGBANK	DB00157	0		NADH is the reduced form of NAD+, and NAD+ is the oxidized form of NADH, a coenzyme composed of ribosylnicotinamide 5'-diphosphate coupled to adenosine 5'-phosphate by pyrophosphate linkage. It is found widely in nature and is involved in numerous enzymatic reactions in which it serves as an electron carrier by being alternately oxidized (NAD+) and reduced (NADH). It forms NADP with the addition …	N/A			NADH	Alcohol dehydrogenase 1A	NA	HGNC_SYMBOL	ADH1A	0		PUBMED:16897483;PUBMED:16760478
NADH	NA	DRUGBANK	DB00157	0		NADH is the reduced form of NAD+, and NAD+ is the oxidized form of NADH, a coenzyme composed of ribosylnicotinamide 5'-diphosphate coupled to adenosine 5'-phosphate by pyrophosphate linkage. It is found widely in nature and is involved in numerous enzymatic reactions in which it serves as an electron carrier by being alternately oxidized (NAD+) and reduced (NADH). It forms NADP with the addition …	N/A			NADH	UDP-glucose 6-dehydrogenase	NA	HGNC_SYMBOL	UGDH	0		PUBMED:17139284;PUBMED:17016423;PUBMED:1472079;PUBMED:3804697
1,4-Dithiothreitol	NA	DRUGBANK	DB04447	0		A reagent commonly used in biochemical studies as a protective agent to prevent the oxidation of SH (thiol) groups and for reducing disulphides to dithiols. [PubChem]	N/A			1,4-Dithiothreitol	Retinal dehydrogenase 1	NA	HGNC_SYMBOL	ALDH1A1	0		PUBMED:10592235
1,4-Dithiothreitol	NA	DRUGBANK	DB04447	0		A reagent commonly used in biochemical studies as a protective agent to prevent the oxidation of SH (thiol) groups and for reducing disulphides to dithiols. [PubChem]	N/A			1,4-Dithiothreitol	Triosephosphate isomerase	NA	HGNC_SYMBOL	TPI1	0		PUBMED:17139284;PUBMED:10592235;PUBMED:17016423
NADH	NA	DRUGBANK	DB00157	0		NADH is the reduced form of NAD+, and NAD+ is the oxidized form of NADH, a coenzyme composed of ribosylnicotinamide 5'-diphosphate coupled to adenosine 5'-phosphate by pyrophosphate linkage. It is found widely in nature and is involved in numerous enzymatic reactions in which it serves as an electron carrier by being alternately oxidized (NAD+) and reduced (NADH). It forms NADP with the addition …	N/A			NADH	Methylsterol monooxygenase 1	NA	HGNC_SYMBOL	MSMO1	0		PUBMED:17139284;PUBMED:17016423
NADH	NA	DRUGBANK	DB00157	0		NADH is the reduced form of NAD+, and NAD+ is the oxidized form of NADH, a coenzyme composed of ribosylnicotinamide 5'-diphosphate coupled to adenosine 5'-phosphate by pyrophosphate linkage. It is found widely in nature and is involved in numerous enzymatic reactions in which it serves as an electron carrier by being alternately oxidized (NAD+) and reduced (NADH). It forms NADP with the addition …	N/A			NADH	Dihydrolipoyllysine-residue acetyltransferase component of pyruvate dehydrogenase complex, mitochondrial	NA	HGNC_SYMBOL	DLAT	0		PUBMED:16368957;PUBMED:17139284;PUBMED:17016423
NADH	NA	DRUGBANK	DB00157	0		NADH is the reduced form of NAD+, and NAD+ is the oxidized form of NADH, a coenzyme composed of ribosylnicotinamide 5'-diphosphate coupled to adenosine 5'-phosphate by pyrophosphate linkage. It is found widely in nature and is involved in numerous enzymatic reactions in which it serves as an electron carrier by being alternately oxidized (NAD+) and reduced (NADH). It forms NADP with the addition …	N/A			NADH	Cytochrome P450 4A11	NA	HGNC_SYMBOL	CYP4A11	0		PUBMED:17139284;PUBMED:17016423;PUBMED:11246504
NADH	NA	DRUGBANK	DB00157	0		NADH is the reduced form of NAD+, and NAD+ is the oxidized form of NADH, a coenzyme composed of ribosylnicotinamide 5'-diphosphate coupled to adenosine 5'-phosphate by pyrophosphate linkage. It is found widely in nature and is involved in numerous enzymatic reactions in which it serves as an electron carrier by being alternately oxidized (NAD+) and reduced (NADH). It forms NADP with the addition …	N/A			NADH	NADH dehydrogenase [ubiquinone] iron-sulfur protein 8, mitochondrial	NA	HGNC_SYMBOL	NDUFS8	0		PUBMED:17139284;PUBMED:9576793;PUBMED:9837812;PUBMED:17016423;PUBMED:11086155
NADH	NA	DRUGBANK	DB00157	0		NADH is the reduced form of NAD+, and NAD+ is the oxidized form of NADH, a coenzyme composed of ribosylnicotinamide 5'-diphosphate coupled to adenosine 5'-phosphate by pyrophosphate linkage. It is found widely in nature and is involved in numerous enzymatic reactions in which it serves as an electron carrier by being alternately oxidized (NAD+) and reduced (NADH). It forms NADP with the addition …	N/A			NADH	NADH dehydrogenase [ubiquinone] iron-sulfur protein 6, mitochondrial	NA	HGNC_SYMBOL	NDUFS6	0		PUBMED:17139284;PUBMED:17016423
NADH	NA	DRUGBANK	DB00157	0		NADH is the reduced form of NAD+, and NAD+ is the oxidized form of NADH, a coenzyme composed of ribosylnicotinamide 5'-diphosphate coupled to adenosine 5'-phosphate by pyrophosphate linkage. It is found widely in nature and is involved in numerous enzymatic reactions in which it serves as an electron carrier by being alternately oxidized (NAD+) and reduced (NADH). It forms NADP with the addition …	N/A			NADH	NADH dehydrogenase [ubiquinone] 1 alpha subcomplex subunit 13	NA	HGNC_SYMBOL	NDUFA13	0		PUBMED:17139284;PUBMED:17016423
NADH	NA	DRUGBANK	DB00157	0		NADH is the reduced form of NAD+, and NAD+ is the oxidized form of NADH, a coenzyme composed of ribosylnicotinamide 5'-diphosphate coupled to adenosine 5'-phosphate by pyrophosphate linkage. It is found widely in nature and is involved in numerous enzymatic reactions in which it serves as an electron carrier by being alternately oxidized (NAD+) and reduced (NADH). It forms NADP with the addition …	N/A			NADH	NADH dehydrogenase [ubiquinone] flavoprotein 2, mitochondrial	NA	HGNC_SYMBOL	NDUFV2	0		PUBMED:17139284;PUBMED:17016423;PUBMED:10716640
NADH	NA	DRUGBANK	DB00157	0		NADH is the reduced form of NAD+, and NAD+ is the oxidized form of NADH, a coenzyme composed of ribosylnicotinamide 5'-diphosphate coupled to adenosine 5'-phosphate by pyrophosphate linkage. It is found widely in nature and is involved in numerous enzymatic reactions in which it serves as an electron carrier by being alternately oxidized (NAD+) and reduced (NADH). It forms NADP with the addition …	N/A			NADH	NADH dehydrogenase [ubiquinone] flavoprotein 1, mitochondrial	NA	HGNC_SYMBOL	NDUFV1	0		PUBMED:17139284;PUBMED:14662656;PUBMED:17016423;PUBMED:9571201;PUBMED:8288251
NADH	NA	DRUGBANK	DB00157	0		NADH is the reduced form of NAD+, and NAD+ is the oxidized form of NADH, a coenzyme composed of ribosylnicotinamide 5'-diphosphate coupled to adenosine 5'-phosphate by pyrophosphate linkage. It is found widely in nature and is involved in numerous enzymatic reactions in which it serves as an electron carrier by being alternately oxidized (NAD+) and reduced (NADH). It forms NADP with the addition …	N/A			NADH	NADH dehydrogenase [ubiquinone] iron-sulfur protein 4, mitochondrial	NA	HGNC_SYMBOL	NDUFS4	0		PUBMED:11181577;PUBMED:17139284;PUBMED:11860175;PUBMED:17016423;PUBMED:11864782
NADH	NA	DRUGBANK	DB00157	0		NADH is the reduced form of NAD+, and NAD+ is the oxidized form of NADH, a coenzyme composed of ribosylnicotinamide 5'-diphosphate coupled to adenosine 5'-phosphate by pyrophosphate linkage. It is found widely in nature and is involved in numerous enzymatic reactions in which it serves as an electron carrier by being alternately oxidized (NAD+) and reduced (NADH). It forms NADP with the addition …	N/A			NADH	NADH dehydrogenase [ubiquinone] iron-sulfur protein 5	NA	HGNC_SYMBOL	NDUFS5	0		PUBMED:17139284;PUBMED:17016423;PUBMED:10070614
NADH	NA	DRUGBANK	DB00157	0		NADH is the reduced form of NAD+, and NAD+ is the oxidized form of NADH, a coenzyme composed of ribosylnicotinamide 5'-diphosphate coupled to adenosine 5'-phosphate by pyrophosphate linkage. It is found widely in nature and is involved in numerous enzymatic reactions in which it serves as an electron carrier by being alternately oxidized (NAD+) and reduced (NADH). It forms NADP with the addition …	N/A			NADH	NADH dehydrogenase [ubiquinone] 1 alpha subcomplex subunit 12	NA	HGNC_SYMBOL	NDUFA12	0		PUBMED:17139284;PUBMED:17016423
NADH	NA	DRUGBANK	DB00157	0		NADH is the reduced form of NAD+, and NAD+ is the oxidized form of NADH, a coenzyme composed of ribosylnicotinamide 5'-diphosphate coupled to adenosine 5'-phosphate by pyrophosphate linkage. It is found widely in nature and is involved in numerous enzymatic reactions in which it serves as an electron carrier by being alternately oxidized (NAD+) and reduced (NADH). It forms NADP with the addition …	N/A			NADH	NADH dehydrogenase [ubiquinone] iron-sulfur protein 3, mitochondrial	NA	HGNC_SYMBOL	NDUFS3	0		PUBMED:17139284;PUBMED:17016423
NADH	NA	DRUGBANK	DB00157	0		NADH is the reduced form of NAD+, and NAD+ is the oxidized form of NADH, a coenzyme composed of ribosylnicotinamide 5'-diphosphate coupled to adenosine 5'-phosphate by pyrophosphate linkage. It is found widely in nature and is involved in numerous enzymatic reactions in which it serves as an electron carrier by being alternately oxidized (NAD+) and reduced (NADH). It forms NADP with the addition …	N/A			NADH	Dihydrolipoyl dehydrogenase, mitochondrial	NA	HGNC_SYMBOL	DLD	0		PUBMED:17017892;PUBMED:17314104;PUBMED:17315258
NADH	NA	DRUGBANK	DB00157	0		NADH is the reduced form of NAD+, and NAD+ is the oxidized form of NADH, a coenzyme composed of ribosylnicotinamide 5'-diphosphate coupled to adenosine 5'-phosphate by pyrophosphate linkage. It is found widely in nature and is involved in numerous enzymatic reactions in which it serves as an electron carrier by being alternately oxidized (NAD+) and reduced (NADH). It forms NADP with the addition …	N/A			NADH	NADH dehydrogenase [ubiquinone] flavoprotein 3, mitochondrial	NA	HGNC_SYMBOL	NDUFV3	0		PUBMED:17139284;PUBMED:17016423
NADH	NA	DRUGBANK	DB00157	0		NADH is the reduced form of NAD+, and NAD+ is the oxidized form of NADH, a coenzyme composed of ribosylnicotinamide 5'-diphosphate coupled to adenosine 5'-phosphate by pyrophosphate linkage. It is found widely in nature and is involved in numerous enzymatic reactions in which it serves as an electron carrier by being alternately oxidized (NAD+) and reduced (NADH). It forms NADP with the addition …	N/A			NADH	NADH dehydrogenase [ubiquinone] 1 beta subcomplex subunit 6	NA	HGNC_SYMBOL	NDUFB6	0		PUBMED:17139284;PUBMED:17016423
NADH	NA	DRUGBANK	DB00157	0		NADH is the reduced form of NAD+, and NAD+ is the oxidized form of NADH, a coenzyme composed of ribosylnicotinamide 5'-diphosphate coupled to adenosine 5'-phosphate by pyrophosphate linkage. It is found widely in nature and is involved in numerous enzymatic reactions in which it serves as an electron carrier by being alternately oxidized (NAD+) and reduced (NADH). It forms NADP with the addition …	N/A			NADH	NADH dehydrogenase [ubiquinone] 1 subunit C1, mitochondrial	NA	HGNC_SYMBOL	NDUFC1	0		PUBMED:17139284;PUBMED:17016423
NADH	NA	DRUGBANK	DB00157	0		NADH is the reduced form of NAD+, and NAD+ is the oxidized form of NADH, a coenzyme composed of ribosylnicotinamide 5'-diphosphate coupled to adenosine 5'-phosphate by pyrophosphate linkage. It is found widely in nature and is involved in numerous enzymatic reactions in which it serves as an electron carrier by being alternately oxidized (NAD+) and reduced (NADH). It forms NADP with the addition …	N/A			NADH	NADH dehydrogenase [ubiquinone] 1 beta subcomplex subunit 5, mitochondrial	NA	HGNC_SYMBOL	NDUFB5	0		PUBMED:17139284;PUBMED:17016423
NADH	NA	DRUGBANK	DB00157	0		NADH is the reduced form of NAD+, and NAD+ is the oxidized form of NADH, a coenzyme composed of ribosylnicotinamide 5'-diphosphate coupled to adenosine 5'-phosphate by pyrophosphate linkage. It is found widely in nature and is involved in numerous enzymatic reactions in which it serves as an electron carrier by being alternately oxidized (NAD+) and reduced (NADH). It forms NADP with the addition …	N/A			NADH	NADH dehydrogenase [ubiquinone] iron-sulfur protein 2, mitochondrial	NA	HGNC_SYMBOL	NDUFS2	0		PUBMED:17139284;PUBMED:17016423
NADH	NA	DRUGBANK	DB00157	0		NADH is the reduced form of NAD+, and NAD+ is the oxidized form of NADH, a coenzyme composed of ribosylnicotinamide 5'-diphosphate coupled to adenosine 5'-phosphate by pyrophosphate linkage. It is found widely in nature and is involved in numerous enzymatic reactions in which it serves as an electron carrier by being alternately oxidized (NAD+) and reduced (NADH). It forms NADP with the addition …	N/A			NADH	NADH dehydrogenase [ubiquinone] 1 beta subcomplex subunit 9	NA	HGNC_SYMBOL	NDUFB9	0		PUBMED:17139284;PUBMED:17016423
NADH	NA	DRUGBANK	DB00157	0		NADH is the reduced form of NAD+, and NAD+ is the oxidized form of NADH, a coenzyme composed of ribosylnicotinamide 5'-diphosphate coupled to adenosine 5'-phosphate by pyrophosphate linkage. It is found widely in nature and is involved in numerous enzymatic reactions in which it serves as an electron carrier by being alternately oxidized (NAD+) and reduced (NADH). It forms NADP with the addition …	N/A			NADH	NADH dehydrogenase [ubiquinone] 1 beta subcomplex subunit 7	NA	HGNC_SYMBOL	NDUFB7	0		PUBMED:17139284;PUBMED:17016423;PUBMED:11864782
NADH	NA	DRUGBANK	DB00157	0		NADH is the reduced form of NAD+, and NAD+ is the oxidized form of NADH, a coenzyme composed of ribosylnicotinamide 5'-diphosphate coupled to adenosine 5'-phosphate by pyrophosphate linkage. It is found widely in nature and is involved in numerous enzymatic reactions in which it serves as an electron carrier by being alternately oxidized (NAD+) and reduced (NADH). It forms NADP with the addition …	N/A			NADH	NADH dehydrogenase [ubiquinone] 1 beta subcomplex subunit 2, mitochondrial	NA	HGNC_SYMBOL	NDUFB2	0		PUBMED:17139284;PUBMED:17016423
NADH	NA	DRUGBANK	DB00157	0		NADH is the reduced form of NAD+, and NAD+ is the oxidized form of NADH, a coenzyme composed of ribosylnicotinamide 5'-diphosphate coupled to adenosine 5'-phosphate by pyrophosphate linkage. It is found widely in nature and is involved in numerous enzymatic reactions in which it serves as an electron carrier by being alternately oxidized (NAD+) and reduced (NADH). It forms NADP with the addition …	N/A			NADH	NADH dehydrogenase [ubiquinone] 1 beta subcomplex subunit 3	NA	HGNC_SYMBOL	NDUFB3	0		PUBMED:17139284;PUBMED:17016423
NADH	NA	DRUGBANK	DB00157	0		NADH is the reduced form of NAD+, and NAD+ is the oxidized form of NADH, a coenzyme composed of ribosylnicotinamide 5'-diphosphate coupled to adenosine 5'-phosphate by pyrophosphate linkage. It is found widely in nature and is involved in numerous enzymatic reactions in which it serves as an electron carrier by being alternately oxidized (NAD+) and reduced (NADH). It forms NADP with the addition …	N/A			NADH	NADH dehydrogenase [ubiquinone] 1 beta subcomplex subunit 4	NA	HGNC_SYMBOL	NDUFB4	0		PUBMED:17139284;PUBMED:17016423
NADH	NA	DRUGBANK	DB00157	0		NADH is the reduced form of NAD+, and NAD+ is the oxidized form of NADH, a coenzyme composed of ribosylnicotinamide 5'-diphosphate coupled to adenosine 5'-phosphate by pyrophosphate linkage. It is found widely in nature and is involved in numerous enzymatic reactions in which it serves as an electron carrier by being alternately oxidized (NAD+) and reduced (NADH). It forms NADP with the addition …	N/A			NADH	NADH dehydrogenase [ubiquinone] 1 beta subcomplex subunit 10	NA	HGNC_SYMBOL	NDUFB10	0		PUBMED:17139284;PUBMED:17016423
NADH	NA	DRUGBANK	DB00157	0		NADH is the reduced form of NAD+, and NAD+ is the oxidized form of NADH, a coenzyme composed of ribosylnicotinamide 5'-diphosphate coupled to adenosine 5'-phosphate by pyrophosphate linkage. It is found widely in nature and is involved in numerous enzymatic reactions in which it serves as an electron carrier by being alternately oxidized (NAD+) and reduced (NADH). It forms NADP with the addition …	N/A			NADH	NADH-ubiquinone oxidoreductase 75 kDa subunit, mitochondrial	NA	HGNC_SYMBOL	NDUFS1	0		PUBMED:17139284;PUBMED:17016423
NADH	NA	DRUGBANK	DB00157	0		NADH is the reduced form of NAD+, and NAD+ is the oxidized form of NADH, a coenzyme composed of ribosylnicotinamide 5'-diphosphate coupled to adenosine 5'-phosphate by pyrophosphate linkage. It is found widely in nature and is involved in numerous enzymatic reactions in which it serves as an electron carrier by being alternately oxidized (NAD+) and reduced (NADH). It forms NADP with the addition …	N/A			NADH	NADH dehydrogenase [ubiquinone] 1 beta subcomplex subunit 1	NA	HGNC_SYMBOL	NDUFB1	0		PUBMED:17139284;PUBMED:17016423
NADH	NA	DRUGBANK	DB00157	0		NADH is the reduced form of NAD+, and NAD+ is the oxidized form of NADH, a coenzyme composed of ribosylnicotinamide 5'-diphosphate coupled to adenosine 5'-phosphate by pyrophosphate linkage. It is found widely in nature and is involved in numerous enzymatic reactions in which it serves as an electron carrier by being alternately oxidized (NAD+) and reduced (NADH). It forms NADP with the addition …	N/A			NADH	NADH dehydrogenase [ubiquinone] 1 subunit C2	NA	HGNC_SYMBOL	NDUFC2	0		PUBMED:16898010;PUBMED:17015645;PUBMED:17496098;PUBMED:17513495;PUBMED:17614984
NADH	NA	DRUGBANK	DB00157	0		NADH is the reduced form of NAD+, and NAD+ is the oxidized form of NADH, a coenzyme composed of ribosylnicotinamide 5'-diphosphate coupled to adenosine 5'-phosphate by pyrophosphate linkage. It is found widely in nature and is involved in numerous enzymatic reactions in which it serves as an electron carrier by being alternately oxidized (NAD+) and reduced (NADH). It forms NADP with the addition …	N/A			NADH	NADH dehydrogenase [ubiquinone] 1 beta subcomplex subunit 8, mitochondrial	NA	HGNC_SYMBOL	NDUFB8	0		PUBMED:17139284;PUBMED:17016423
NADH	NA	DRUGBANK	DB00157	0		NADH is the reduced form of NAD+, and NAD+ is the oxidized form of NADH, a coenzyme composed of ribosylnicotinamide 5'-diphosphate coupled to adenosine 5'-phosphate by pyrophosphate linkage. It is found widely in nature and is involved in numerous enzymatic reactions in which it serves as an electron carrier by being alternately oxidized (NAD+) and reduced (NADH). It forms NADP with the addition …	N/A			NADH	NADH dehydrogenase [ubiquinone] 1 alpha subcomplex subunit 3	NA	HGNC_SYMBOL	NDUFA3	0		PUBMED:17139284;PUBMED:17016423
NADH	NA	DRUGBANK	DB00157	0		NADH is the reduced form of NAD+, and NAD+ is the oxidized form of NADH, a coenzyme composed of ribosylnicotinamide 5'-diphosphate coupled to adenosine 5'-phosphate by pyrophosphate linkage. It is found widely in nature and is involved in numerous enzymatic reactions in which it serves as an electron carrier by being alternately oxidized (NAD+) and reduced (NADH). It forms NADP with the addition …	N/A			NADH	NADH dehydrogenase [ubiquinone] 1 alpha subcomplex subunit 8	NA	HGNC_SYMBOL	NDUFA8	0		PUBMED:17139284;PUBMED:17016423;PUBMED:9860297
NADH	NA	DRUGBANK	DB00157	0		NADH is the reduced form of NAD+, and NAD+ is the oxidized form of NADH, a coenzyme composed of ribosylnicotinamide 5'-diphosphate coupled to adenosine 5'-phosphate by pyrophosphate linkage. It is found widely in nature and is involved in numerous enzymatic reactions in which it serves as an electron carrier by being alternately oxidized (NAD+) and reduced (NADH). It forms NADP with the addition …	N/A			NADH	NADH dehydrogenase [ubiquinone] 1 alpha subcomplex subunit 2	NA	HGNC_SYMBOL	NDUFA2	0		PUBMED:17139284;PUBMED:17016423
NADH	NA	DRUGBANK	DB00157	0		NADH is the reduced form of NAD+, and NAD+ is the oxidized form of NADH, a coenzyme composed of ribosylnicotinamide 5'-diphosphate coupled to adenosine 5'-phosphate by pyrophosphate linkage. It is found widely in nature and is involved in numerous enzymatic reactions in which it serves as an electron carrier by being alternately oxidized (NAD+) and reduced (NADH). It forms NADP with the addition …	N/A			NADH	Acyl carrier protein, mitochondrial	NA	HGNC_SYMBOL	NDUFAB1	0		PUBMED:17139284;PUBMED:17016423
NADH	NA	DRUGBANK	DB00157	0		NADH is the reduced form of NAD+, and NAD+ is the oxidized form of NADH, a coenzyme composed of ribosylnicotinamide 5'-diphosphate coupled to adenosine 5'-phosphate by pyrophosphate linkage. It is found widely in nature and is involved in numerous enzymatic reactions in which it serves as an electron carrier by being alternately oxidized (NAD+) and reduced (NADH). It forms NADP with the addition …	N/A			NADH	NADH dehydrogenase [ubiquinone] 1 alpha subcomplex subunit 6	NA	HGNC_SYMBOL	NDUFA6	0		PUBMED:17139284;PUBMED:17016423
NADH	NA	DRUGBANK	DB00157	0		NADH is the reduced form of NAD+, and NAD+ is the oxidized form of NADH, a coenzyme composed of ribosylnicotinamide 5'-diphosphate coupled to adenosine 5'-phosphate by pyrophosphate linkage. It is found widely in nature and is involved in numerous enzymatic reactions in which it serves as an electron carrier by being alternately oxidized (NAD+) and reduced (NADH). It forms NADP with the addition …	N/A			NADH	NADH dehydrogenase [ubiquinone] 1 alpha subcomplex subunit 4	NA	HGNC_SYMBOL	NDUFA4	0		PUBMED:17139284;PUBMED:17016423
NADH	NA	DRUGBANK	DB00157	0		NADH is the reduced form of NAD+, and NAD+ is the oxidized form of NADH, a coenzyme composed of ribosylnicotinamide 5'-diphosphate coupled to adenosine 5'-phosphate by pyrophosphate linkage. It is found widely in nature and is involved in numerous enzymatic reactions in which it serves as an electron carrier by being alternately oxidized (NAD+) and reduced (NADH). It forms NADP with the addition …	N/A			NADH	NADH dehydrogenase [ubiquinone] 1 alpha subcomplex subunit 1	NA	HGNC_SYMBOL	NDUFA1	0		PUBMED:17139284;PUBMED:17016423;PUBMED:11864782;PUBMED:10200266
NADH	NA	DRUGBANK	DB00157	0		NADH is the reduced form of NAD+, and NAD+ is the oxidized form of NADH, a coenzyme composed of ribosylnicotinamide 5'-diphosphate coupled to adenosine 5'-phosphate by pyrophosphate linkage. It is found widely in nature and is involved in numerous enzymatic reactions in which it serves as an electron carrier by being alternately oxidized (NAD+) and reduced (NADH). It forms NADP with the addition …	N/A			NADH	NADH dehydrogenase [ubiquinone] 1 alpha subcomplex subunit 7	NA	HGNC_SYMBOL	NDUFA7	0		PUBMED:17139284;PUBMED:17016423
NADH	NA	DRUGBANK	DB00157	0		NADH is the reduced form of NAD+, and NAD+ is the oxidized form of NADH, a coenzyme composed of ribosylnicotinamide 5'-diphosphate coupled to adenosine 5'-phosphate by pyrophosphate linkage. It is found widely in nature and is involved in numerous enzymatic reactions in which it serves as an electron carrier by being alternately oxidized (NAD+) and reduced (NADH). It forms NADP with the addition …	N/A			NADH	NADH dehydrogenase [ubiquinone] 1 alpha subcomplex subunit 10, mitochondrial	NA	HGNC_SYMBOL	NDUFA10	0		PUBMED:17139284;PUBMED:17016423
NADH	NA	DRUGBANK	DB00157	0		NADH is the reduced form of NAD+, and NAD+ is the oxidized form of NADH, a coenzyme composed of ribosylnicotinamide 5'-diphosphate coupled to adenosine 5'-phosphate by pyrophosphate linkage. It is found widely in nature and is involved in numerous enzymatic reactions in which it serves as an electron carrier by being alternately oxidized (NAD+) and reduced (NADH). It forms NADP with the addition …	N/A			NADH	NADH dehydrogenase [ubiquinone] 1 alpha subcomplex subunit 9, mitochondrial	NA	HGNC_SYMBOL	NDUFA9	0		PUBMED:17499024;PUBMED:17323923;PUBMED:17530440;PUBMED:17132781;PUBMED:17260964
NADH	NA	DRUGBANK	DB00157	0		NADH is the reduced form of NAD+, and NAD+ is the oxidized form of NADH, a coenzyme composed of ribosylnicotinamide 5'-diphosphate coupled to adenosine 5'-phosphate by pyrophosphate linkage. It is found widely in nature and is involved in numerous enzymatic reactions in which it serves as an electron carrier by being alternately oxidized (NAD+) and reduced (NADH). It forms NADP with the addition …	N/A			NADH	NADH dehydrogenase [ubiquinone] 1 alpha subcomplex subunit 5	NA	HGNC_SYMBOL	NDUFA5	0		PUBMED:17444656;PUBMED:17209562
NADH	NA	DRUGBANK	DB00157	0		NADH is the reduced form of NAD+, and NAD+ is the oxidized form of NADH, a coenzyme composed of ribosylnicotinamide 5'-diphosphate coupled to adenosine 5'-phosphate by pyrophosphate linkage. It is found widely in nature and is involved in numerous enzymatic reactions in which it serves as an electron carrier by being alternately oxidized (NAD+) and reduced (NADH). It forms NADP with the addition …	N/A			NADH	NAD(P) transhydrogenase, mitochondrial	NA	HGNC_SYMBOL	NNT	0		PUBMED:17216441
NADH	NA	DRUGBANK	DB00157	0		NADH is the reduced form of NAD+, and NAD+ is the oxidized form of NADH, a coenzyme composed of ribosylnicotinamide 5'-diphosphate coupled to adenosine 5'-phosphate by pyrophosphate linkage. It is found widely in nature and is involved in numerous enzymatic reactions in which it serves as an electron carrier by being alternately oxidized (NAD+) and reduced (NADH). It forms NADP with the addition …	N/A			NADH	NADH dehydrogenase [ubiquinone] 1 alpha subcomplex subunit 11	NA	HGNC_SYMBOL	NDUFA11	0		PUBMED:17139284;PUBMED:17016423
NADH	NA	DRUGBANK	DB00157	0		NADH is the reduced form of NAD+, and NAD+ is the oxidized form of NADH, a coenzyme composed of ribosylnicotinamide 5'-diphosphate coupled to adenosine 5'-phosphate by pyrophosphate linkage. It is found widely in nature and is involved in numerous enzymatic reactions in which it serves as an electron carrier by being alternately oxidized (NAD+) and reduced (NADH). It forms NADP with the addition …	N/A			NADH	Delta-1-pyrroline-5-carboxylate dehydrogenase, mitochondrial	NA	HGNC_SYMBOL	ALDH4A1	0		PUBMED:16934832
NADH	NA	DRUGBANK	DB00157	0		NADH is the reduced form of NAD+, and NAD+ is the oxidized form of NADH, a coenzyme composed of ribosylnicotinamide 5'-diphosphate coupled to adenosine 5'-phosphate by pyrophosphate linkage. It is found widely in nature and is involved in numerous enzymatic reactions in which it serves as an electron carrier by being alternately oxidized (NAD+) and reduced (NADH). It forms NADP with the addition …	N/A			NADH	NADH dehydrogenase [ubiquinone] iron-sulfur protein 7, mitochondrial	NA	HGNC_SYMBOL	NDUFS7	0		PUBMED:17139284;PUBMED:10097178;PUBMED:8938450;PUBMED:17016423;PUBMED:8369340
NADH	NA	DRUGBANK	DB00157	0		NADH is the reduced form of NAD+, and NAD+ is the oxidized form of NADH, a coenzyme composed of ribosylnicotinamide 5'-diphosphate coupled to adenosine 5'-phosphate by pyrophosphate linkage. It is found widely in nature and is involved in numerous enzymatic reactions in which it serves as an electron carrier by being alternately oxidized (NAD+) and reduced (NADH). It forms NADP with the addition …	N/A			NADH	7-dehydrocholesterol reductase	NA	HGNC_SYMBOL	DHCR7	0		PUBMED:17139284;PUBMED:17016423
NADH	NA	DRUGBANK	DB00157	0		NADH is the reduced form of NAD+, and NAD+ is the oxidized form of NADH, a coenzyme composed of ribosylnicotinamide 5'-diphosphate coupled to adenosine 5'-phosphate by pyrophosphate linkage. It is found widely in nature and is involved in numerous enzymatic reactions in which it serves as an electron carrier by being alternately oxidized (NAD+) and reduced (NADH). It forms NADP with the addition …	N/A			NADH	Glutamate dehydrogenase 2, mitochondrial	NA	HGNC_SYMBOL	GLUD2	0		PUBMED:17139284;PUBMED:17016423
NADH	NA	DRUGBANK	DB00157	0		NADH is the reduced form of NAD+, and NAD+ is the oxidized form of NADH, a coenzyme composed of ribosylnicotinamide 5'-diphosphate coupled to adenosine 5'-phosphate by pyrophosphate linkage. It is found widely in nature and is involved in numerous enzymatic reactions in which it serves as an electron carrier by being alternately oxidized (NAD+) and reduced (NADH). It forms NADP with the addition …	N/A			NADH	2-oxoglutarate dehydrogenase, mitochondrial	NA	HGNC_SYMBOL	OGDH	0		PUBMED:17668068
NADH	NA	DRUGBANK	DB00157	0		NADH is the reduced form of NAD+, and NAD+ is the oxidized form of NADH, a coenzyme composed of ribosylnicotinamide 5'-diphosphate coupled to adenosine 5'-phosphate by pyrophosphate linkage. It is found widely in nature and is involved in numerous enzymatic reactions in which it serves as an electron carrier by being alternately oxidized (NAD+) and reduced (NADH). It forms NADP with the addition …	N/A			NADH	Pyruvate dehydrogenase E1 component subunit alpha, somatic form, mitochondrial	NA	HGNC_SYMBOL	PDHA1	0		PUBMED:17139284;PUBMED:17016423
NADH	NA	DRUGBANK	DB00157	0		NADH is the reduced form of NAD+, and NAD+ is the oxidized form of NADH, a coenzyme composed of ribosylnicotinamide 5'-diphosphate coupled to adenosine 5'-phosphate by pyrophosphate linkage. It is found widely in nature and is involved in numerous enzymatic reactions in which it serves as an electron carrier by being alternately oxidized (NAD+) and reduced (NADH). It forms NADP with the addition …	N/A			NADH	Pyruvate dehydrogenase E1 component subunit beta, mitochondrial	NA	HGNC_SYMBOL	PDHB	0		PUBMED:17139284;PUBMED:17016423;PUBMED:1116996
NADH	NA	DRUGBANK	DB00157	0		NADH is the reduced form of NAD+, and NAD+ is the oxidized form of NADH, a coenzyme composed of ribosylnicotinamide 5'-diphosphate coupled to adenosine 5'-phosphate by pyrophosphate linkage. It is found widely in nature and is involved in numerous enzymatic reactions in which it serves as an electron carrier by being alternately oxidized (NAD+) and reduced (NADH). It forms NADP with the addition …	N/A			NADH	Glutamate dehydrogenase 1, mitochondrial	NA	HGNC_SYMBOL	GLUD1	0		PUBMED:17139284;PUBMED:17016423
NADH	NA	DRUGBANK	DB00157	0		NADH is the reduced form of NAD+, and NAD+ is the oxidized form of NADH, a coenzyme composed of ribosylnicotinamide 5'-diphosphate coupled to adenosine 5'-phosphate by pyrophosphate linkage. It is found widely in nature and is involved in numerous enzymatic reactions in which it serves as an electron carrier by being alternately oxidized (NAD+) and reduced (NADH). It forms NADP with the addition …	N/A			NADH	Retinal dehydrogenase 2	NA	HGNC_SYMBOL	ALDH1A2	0		PUBMED:17139284;PUBMED:11872149;PUBMED:10320326;PUBMED:17016423
NADH	NA	DRUGBANK	DB00157	0		NADH is the reduced form of NAD+, and NAD+ is the oxidized form of NADH, a coenzyme composed of ribosylnicotinamide 5'-diphosphate coupled to adenosine 5'-phosphate by pyrophosphate linkage. It is found widely in nature and is involved in numerous enzymatic reactions in which it serves as an electron carrier by being alternately oxidized (NAD+) and reduced (NADH). It forms NADP with the addition …	N/A			NADH	Glyceraldehyde-3-phosphate dehydrogenase	NA	HGNC_SYMBOL	GAPDH	0		PUBMED:17508915;PUBMED:17031544;PUBMED:16898590;PUBMED:17194030
NADH	NA	DRUGBANK	DB00157	0		NADH is the reduced form of NAD+, and NAD+ is the oxidized form of NADH, a coenzyme composed of ribosylnicotinamide 5'-diphosphate coupled to adenosine 5'-phosphate by pyrophosphate linkage. It is found widely in nature and is involved in numerous enzymatic reactions in which it serves as an electron carrier by being alternately oxidized (NAD+) and reduced (NADH). It forms NADP with the addition …	N/A			NADH	Aldehyde dehydrogenase X, mitochondrial	NA	HGNC_SYMBOL	ALDH1B1	0		PUBMED:17139284;PUBMED:17016423
NADH	NA	DRUGBANK	DB00157	0		NADH is the reduced form of NAD+, and NAD+ is the oxidized form of NADH, a coenzyme composed of ribosylnicotinamide 5'-diphosphate coupled to adenosine 5'-phosphate by pyrophosphate linkage. It is found widely in nature and is involved in numerous enzymatic reactions in which it serves as an electron carrier by being alternately oxidized (NAD+) and reduced (NADH). It forms NADP with the addition …	N/A			NADH	Aldehyde dehydrogenase family 1 member A3	NA	HGNC_SYMBOL	ALDH1A3	0		PUBMED:17139284;PUBMED:17016423;PUBMED:16241904
NADH	NA	DRUGBANK	DB00157	0		NADH is the reduced form of NAD+, and NAD+ is the oxidized form of NADH, a coenzyme composed of ribosylnicotinamide 5'-diphosphate coupled to adenosine 5'-phosphate by pyrophosphate linkage. It is found widely in nature and is involved in numerous enzymatic reactions in which it serves as an electron carrier by being alternately oxidized (NAD+) and reduced (NADH). It forms NADP with the addition …	N/A			NADH	Retinal dehydrogenase 1	NA	HGNC_SYMBOL	ALDH1A1	0		PUBMED:17139284;PUBMED:11872149;PUBMED:17016423;PUBMED:16583981
NADH	NA	DRUGBANK	DB00157	0		NADH is the reduced form of NAD+, and NAD+ is the oxidized form of NADH, a coenzyme composed of ribosylnicotinamide 5'-diphosphate coupled to adenosine 5'-phosphate by pyrophosphate linkage. It is found widely in nature and is involved in numerous enzymatic reactions in which it serves as an electron carrier by being alternately oxidized (NAD+) and reduced (NADH). It forms NADP with the addition …	N/A			NADH	Methylmalonate-semialdehyde dehydrogenase [acylating], mitochondrial	NA	HGNC_SYMBOL	ALDH6A1	0		PUBMED:17139284;PUBMED:17016423;PUBMED:1898092
NADH	NA	DRUGBANK	DB00157	0		NADH is the reduced form of NAD+, and NAD+ is the oxidized form of NADH, a coenzyme composed of ribosylnicotinamide 5'-diphosphate coupled to adenosine 5'-phosphate by pyrophosphate linkage. It is found widely in nature and is involved in numerous enzymatic reactions in which it serves as an electron carrier by being alternately oxidized (NAD+) and reduced (NADH). It forms NADP with the addition …	N/A			NADH	Sterol-4-alpha-carboxylate 3-dehydrogenase, decarboxylating	NA	HGNC_SYMBOL	NSDHL	0		PUBMED:17139284;PUBMED:17016423;PUBMED:15805545
NADH	NA	DRUGBANK	DB00157	0		NADH is the reduced form of NAD+, and NAD+ is the oxidized form of NADH, a coenzyme composed of ribosylnicotinamide 5'-diphosphate coupled to adenosine 5'-phosphate by pyrophosphate linkage. It is found widely in nature and is involved in numerous enzymatic reactions in which it serves as an electron carrier by being alternately oxidized (NAD+) and reduced (NADH). It forms NADP with the addition …	N/A			NADH	Trifunctional enzyme subunit alpha, mitochondrial	NA	HGNC_SYMBOL	HADHA	0		PUBMED:17139284;PUBMED:17016423
NADH	NA	DRUGBANK	DB00157	0		NADH is the reduced form of NAD+, and NAD+ is the oxidized form of NADH, a coenzyme composed of ribosylnicotinamide 5'-diphosphate coupled to adenosine 5'-phosphate by pyrophosphate linkage. It is found widely in nature and is involved in numerous enzymatic reactions in which it serves as an electron carrier by being alternately oxidized (NAD+) and reduced (NADH). It forms NADP with the addition …	N/A			NADH	Aldo-keto reductase family 1 member C3	NA	HGNC_SYMBOL	AKR1C3	0		PUBMED:17139284;PUBMED:17016423;PUBMED:2146972;PUBMED:2615366;PUBMED:6584048
NADH	NA	DRUGBANK	DB00157	0		NADH is the reduced form of NAD+, and NAD+ is the oxidized form of NADH, a coenzyme composed of ribosylnicotinamide 5'-diphosphate coupled to adenosine 5'-phosphate by pyrophosphate linkage. It is found widely in nature and is involved in numerous enzymatic reactions in which it serves as an electron carrier by being alternately oxidized (NAD+) and reduced (NADH). It forms NADP with the addition …	N/A			NADH	Isocitrate dehydrogenase [NAD] subunit alpha, mitochondrial	NA	HGNC_SYMBOL	IDH3A	0		PUBMED:17139284;PUBMED:17016423;PUBMED:4292141;PUBMED:4380379;PUBMED:13152105
NADH	NA	DRUGBANK	DB00157	0		NADH is the reduced form of NAD+, and NAD+ is the oxidized form of NADH, a coenzyme composed of ribosylnicotinamide 5'-diphosphate coupled to adenosine 5'-phosphate by pyrophosphate linkage. It is found widely in nature and is involved in numerous enzymatic reactions in which it serves as an electron carrier by being alternately oxidized (NAD+) and reduced (NADH). It forms NADP with the addition …	N/A			NADH	Isocitrate dehydrogenase [NAD] subunit beta, mitochondrial	NA	HGNC_SYMBOL	IDH3B	0		PUBMED:17139284;PUBMED:17016423;PUBMED:4292141;PUBMED:14189899;PUBMED:4380379
NADH	NA	DRUGBANK	DB00157	0		NADH is the reduced form of NAD+, and NAD+ is the oxidized form of NADH, a coenzyme composed of ribosylnicotinamide 5'-diphosphate coupled to adenosine 5'-phosphate by pyrophosphate linkage. It is found widely in nature and is involved in numerous enzymatic reactions in which it serves as an electron carrier by being alternately oxidized (NAD+) and reduced (NADH). It forms NADP with the addition …	N/A			NADH	Isocitrate dehydrogenase [NAD] subunit gamma, mitochondrial	NA	HGNC_SYMBOL	IDH3G	0		PUBMED:17139284;PUBMED:17016423;PUBMED:4292141;PUBMED:14189899;PUBMED:4380379
NADH	NA	DRUGBANK	DB00157	0		NADH is the reduced form of NAD+, and NAD+ is the oxidized form of NADH, a coenzyme composed of ribosylnicotinamide 5'-diphosphate coupled to adenosine 5'-phosphate by pyrophosphate linkage. It is found widely in nature and is involved in numerous enzymatic reactions in which it serves as an electron carrier by being alternately oxidized (NAD+) and reduced (NADH). It forms NADP with the addition …	N/A			NADH	3-keto-steroid reductase	NA	HGNC_SYMBOL	HSD17B7	0		PUBMED:17139284;PUBMED:17016423
NADH	NA	DRUGBANK	DB00157	0		NADH is the reduced form of NAD+, and NAD+ is the oxidized form of NADH, a coenzyme composed of ribosylnicotinamide 5'-diphosphate coupled to adenosine 5'-phosphate by pyrophosphate linkage. It is found widely in nature and is involved in numerous enzymatic reactions in which it serves as an electron carrier by being alternately oxidized (NAD+) and reduced (NADH). It forms NADP with the addition …	N/A			NADH	NADP-dependent malic enzyme	NA	HGNC_SYMBOL	ME1	0		PUBMED:17197218
NADH	NA	DRUGBANK	DB00157	0		NADH is the reduced form of NAD+, and NAD+ is the oxidized form of NADH, a coenzyme composed of ribosylnicotinamide 5'-diphosphate coupled to adenosine 5'-phosphate by pyrophosphate linkage. It is found widely in nature and is involved in numerous enzymatic reactions in which it serves as an electron carrier by being alternately oxidized (NAD+) and reduced (NADH). It forms NADP with the addition …	N/A			NADH	Malate dehydrogenase, cytoplasmic	NA	HGNC_SYMBOL	MDH1	0		PUBMED:16983536
NADH	NA	DRUGBANK	DB00157	0		NADH is the reduced form of NAD+, and NAD+ is the oxidized form of NADH, a coenzyme composed of ribosylnicotinamide 5'-diphosphate coupled to adenosine 5'-phosphate by pyrophosphate linkage. It is found widely in nature and is involved in numerous enzymatic reactions in which it serves as an electron carrier by being alternately oxidized (NAD+) and reduced (NADH). It forms NADP with the addition …	N/A			NADH	D-beta-hydroxybutyrate dehydrogenase, mitochondrial	NA	HGNC_SYMBOL	BDH1	0		PUBMED:17139284;PUBMED:8533882;PUBMED:17016423;PUBMED:38961;PUBMED:2550053
NADH	NA	DRUGBANK	DB00157	0		NADH is the reduced form of NAD+, and NAD+ is the oxidized form of NADH, a coenzyme composed of ribosylnicotinamide 5'-diphosphate coupled to adenosine 5'-phosphate by pyrophosphate linkage. It is found widely in nature and is involved in numerous enzymatic reactions in which it serves as an electron carrier by being alternately oxidized (NAD+) and reduced (NADH). It forms NADP with the addition …	N/A			NADH	Hydroxyacyl-coenzyme A dehydrogenase, mitochondrial	NA	HGNC_SYMBOL	HADH	0		PUBMED:17202348
NADH	NA	DRUGBANK	DB00157	0		NADH is the reduced form of NAD+, and NAD+ is the oxidized form of NADH, a coenzyme composed of ribosylnicotinamide 5'-diphosphate coupled to adenosine 5'-phosphate by pyrophosphate linkage. It is found widely in nature and is involved in numerous enzymatic reactions in which it serves as an electron carrier by being alternately oxidized (NAD+) and reduced (NADH). It forms NADP with the addition …	N/A			NADH	Peroxisomal multifunctional enzyme type 2	NA	HGNC_SYMBOL	HSD17B4	0		PUBMED:17139284;PUBMED:12517343;PUBMED:17016423
NADH	NA	DRUGBANK	DB00157	0		NADH is the reduced form of NAD+, and NAD+ is the oxidized form of NADH, a coenzyme composed of ribosylnicotinamide 5'-diphosphate coupled to adenosine 5'-phosphate by pyrophosphate linkage. It is found widely in nature and is involved in numerous enzymatic reactions in which it serves as an electron carrier by being alternately oxidized (NAD+) and reduced (NADH). It forms NADP with the addition …	N/A			NADH	NAD-dependent malic enzyme, mitochondrial	NA	HGNC_SYMBOL	ME2	0		PUBMED:17139284;PUBMED:17016423
NADH	NA	DRUGBANK	DB00157	0		NADH is the reduced form of NAD+, and NAD+ is the oxidized form of NADH, a coenzyme composed of ribosylnicotinamide 5'-diphosphate coupled to adenosine 5'-phosphate by pyrophosphate linkage. It is found widely in nature and is involved in numerous enzymatic reactions in which it serves as an electron carrier by being alternately oxidized (NAD+) and reduced (NADH). It forms NADP with the addition …	N/A			NADH	L-lactate dehydrogenase A chain	NA	HGNC_SYMBOL	LDHA	0		PUBMED:17308685;PUBMED:17555402;PUBMED:17006762
NADH	NA	DRUGBANK	DB00157	0		NADH is the reduced form of NAD+, and NAD+ is the oxidized form of NADH, a coenzyme composed of ribosylnicotinamide 5'-diphosphate coupled to adenosine 5'-phosphate by pyrophosphate linkage. It is found widely in nature and is involved in numerous enzymatic reactions in which it serves as an electron carrier by being alternately oxidized (NAD+) and reduced (NADH). It forms NADP with the addition …	N/A			NADH	Malate dehydrogenase, mitochondrial	NA	HGNC_SYMBOL	MDH2	0		PUBMED:17619232;PUBMED:17603759;PUBMED:16898590;PUBMED:17203264;PUBMED:17487443
NADH	NA	DRUGBANK	DB00157	0		NADH is the reduced form of NAD+, and NAD+ is the oxidized form of NADH, a coenzyme composed of ribosylnicotinamide 5'-diphosphate coupled to adenosine 5'-phosphate by pyrophosphate linkage. It is found widely in nature and is involved in numerous enzymatic reactions in which it serves as an electron carrier by being alternately oxidized (NAD+) and reduced (NADH). It forms NADP with the addition …	N/A			NADH	3-hydroxyacyl-CoA dehydrogenase type-2	NA	HGNC_SYMBOL	HSD17B10	0		PUBMED:17139284;PUBMED:17016423
NADH	NA	DRUGBANK	DB00157	0		NADH is the reduced form of NAD+, and NAD+ is the oxidized form of NADH, a coenzyme composed of ribosylnicotinamide 5'-diphosphate coupled to adenosine 5'-phosphate by pyrophosphate linkage. It is found widely in nature and is involved in numerous enzymatic reactions in which it serves as an electron carrier by being alternately oxidized (NAD+) and reduced (NADH). It forms NADP with the addition …	N/A			NADH	Alcohol dehydrogenase class-3	NA	HGNC_SYMBOL	ADH5	0		PUBMED:17092593;PUBMED:17619232;PUBMED:17525463;PUBMED:16821840
NADH	NA	DRUGBANK	DB00157	0		NADH is the reduced form of NAD+, and NAD+ is the oxidized form of NADH, a coenzyme composed of ribosylnicotinamide 5'-diphosphate coupled to adenosine 5'-phosphate by pyrophosphate linkage. It is found widely in nature and is involved in numerous enzymatic reactions in which it serves as an electron carrier by being alternately oxidized (NAD+) and reduced (NADH). It forms NADP with the addition …	N/A			NADH	Glycerol-3-phosphate dehydrogenase [NAD(+)], cytoplasmic	NA	HGNC_SYMBOL	GPD1	0		PUBMED:17088060
NADH	NA	DRUGBANK	DB00157	0		NADH is the reduced form of NAD+, and NAD+ is the oxidized form of NADH, a coenzyme composed of ribosylnicotinamide 5'-diphosphate coupled to adenosine 5'-phosphate by pyrophosphate linkage. It is found widely in nature and is involved in numerous enzymatic reactions in which it serves as an electron carrier by being alternately oxidized (NAD+) and reduced (NADH). It forms NADP with the addition …	N/A			NADH	Alcohol dehydrogenase 1B	NA	HGNC_SYMBOL	ADH1B	0		PUBMED:16897483
NADH	NA	DRUGBANK	DB00157	0		NADH is the reduced form of NAD+, and NAD+ is the oxidized form of NADH, a coenzyme composed of ribosylnicotinamide 5'-diphosphate coupled to adenosine 5'-phosphate by pyrophosphate linkage. It is found widely in nature and is involved in numerous enzymatic reactions in which it serves as an electron carrier by being alternately oxidized (NAD+) and reduced (NADH). It forms NADP with the addition …	N/A			NADH	Alcohol dehydrogenase 1C	NA	HGNC_SYMBOL	ADH1C	0		PUBMED:12604203;PUBMED:17139284;PUBMED:17016423
NADH	NA	DRUGBANK	DB00157	0		NADH is the reduced form of NAD+, and NAD+ is the oxidized form of NADH, a coenzyme composed of ribosylnicotinamide 5'-diphosphate coupled to adenosine 5'-phosphate by pyrophosphate linkage. It is found widely in nature and is involved in numerous enzymatic reactions in which it serves as an electron carrier by being alternately oxidized (NAD+) and reduced (NADH). It forms NADP with the addition …	N/A			NADH	Alcohol dehydrogenase 4	NA	HGNC_SYMBOL	ADH4	0		PUBMED:11306066;PUBMED:17139284;PUBMED:17016423;PUBMED:1938903;PUBMED:3593480
NADH	NA	DRUGBANK	DB00157	0		NADH is the reduced form of NAD+, and NAD+ is the oxidized form of NADH, a coenzyme composed of ribosylnicotinamide 5'-diphosphate coupled to adenosine 5'-phosphate by pyrophosphate linkage. It is found widely in nature and is involved in numerous enzymatic reactions in which it serves as an electron carrier by being alternately oxidized (NAD+) and reduced (NADH). It forms NADP with the addition …	N/A			NADH	Sorbitol dehydrogenase	NA	HGNC_SYMBOL	SORD	0		PUBMED:17508915;PUBMED:17343568
NADH	NA	DRUGBANK	DB00157	0		NADH is the reduced form of NAD+, and NAD+ is the oxidized form of NADH, a coenzyme composed of ribosylnicotinamide 5'-diphosphate coupled to adenosine 5'-phosphate by pyrophosphate linkage. It is found widely in nature and is involved in numerous enzymatic reactions in which it serves as an electron carrier by being alternately oxidized (NAD+) and reduced (NADH). It forms NADP with the addition …	N/A			NADH	Alcohol dehydrogenase 1A	NA	HGNC_SYMBOL	ADH1A	0		PUBMED:16897483;PUBMED:16760478
NADH	NA	DRUGBANK	DB00157	0		NADH is the reduced form of NAD+, and NAD+ is the oxidized form of NADH, a coenzyme composed of ribosylnicotinamide 5'-diphosphate coupled to adenosine 5'-phosphate by pyrophosphate linkage. It is found widely in nature and is involved in numerous enzymatic reactions in which it serves as an electron carrier by being alternately oxidized (NAD+) and reduced (NADH). It forms NADP with the addition …	N/A			NADH	UDP-glucose 6-dehydrogenase	NA	HGNC_SYMBOL	UGDH	0		PUBMED:17139284;PUBMED:17016423;PUBMED:1472079;PUBMED:3804697
Tretinoin	NA	DRUGBANK	DB00755	0		Tretinoin, also known as all-trans-retinoic acid (ATRA), is a naturally occurring derivative of vitamin A (retinol). Retinoids such as tretinoin are important regulators of cell reproduction, proliferation, and differentiation and are used to treat acne and photodamaged skin and to manage keratinization disorders such as ichthyosis and keratosis follicularis. Tretinoin also represents the class o…	N/A			Tretinoin	Retinoic acid receptor RXR-alpha	NA	HGNC_SYMBOL	RXRA	0		PUBMED:16946489
Tretinoin	NA	DRUGBANK	DB00755	0		Tretinoin, also known as all-trans-retinoic acid (ATRA), is a naturally occurring derivative of vitamin A (retinol). Retinoids such as tretinoin are important regulators of cell reproduction, proliferation, and differentiation and are used to treat acne and photodamaged skin and to manage keratinization disorders such as ichthyosis and keratosis follicularis. Tretinoin also represents the class o…	N/A			Tretinoin	Retinal dehydrogenase 2	NA	HGNC_SYMBOL	ALDH1A2	0		PUBMED:15366004;PUBMED:15299009;PUBMED:15950488;PUBMED:15069081;PUBMED:15950969
Tretinoin	NA	DRUGBANK	DB00755	0		Tretinoin, also known as all-trans-retinoic acid (ATRA), is a naturally occurring derivative of vitamin A (retinol). Retinoids such as tretinoin are important regulators of cell reproduction, proliferation, and differentiation and are used to treat acne and photodamaged skin and to manage keratinization disorders such as ichthyosis and keratosis follicularis. Tretinoin also represents the class o…	N/A			Tretinoin	Retinal dehydrogenase 1	NA	HGNC_SYMBOL	ALDH1A1	0		PUBMED:15366004;PUBMED:16166285;PUBMED:16207763;PUBMED:16837774;PUBMED:15245423
Vitamin A	NA	DRUGBANK	DB00162	0		Retinol and derivatives of retinol that play an essential role in metabolic functioning of the retina, the growth of and differentiation of epithelial tissue, the growth of bone, reproduction, and the immune response. Dietary vitamin A is derived from a variety of carotenoids found in plants. It is enriched in the liver, egg yolks, and the fat component of dairy products.	N/A			Vitamin A	Retinal dehydrogenase 1	NA	HGNC_SYMBOL	ALDH1A1	0		PUBMED:17486539;PUBMED:16763553;PUBMED:17329364;PUBMED:16829625;PUBMED:16538685
Vitamin A	NA	DRUGBANK	DB00162	0		Retinol and derivatives of retinol that play an essential role in metabolic functioning of the retina, the growth of and differentiation of epithelial tissue, the growth of bone, reproduction, and the immune response. Dietary vitamin A is derived from a variety of carotenoids found in plants. It is enriched in the liver, egg yolks, and the fat component of dairy products.	N/A			Vitamin A	Retinal dehydrogenase 2	NA	HGNC_SYMBOL	ALDH1A2	0		PUBMED:17098734;PUBMED:16982809;PUBMED:17184764;PUBMED:17270546;PUBMED:16538685
Vitamin A	NA	DRUGBANK	DB00162	0		Retinol and derivatives of retinol that play an essential role in metabolic functioning of the retina, the growth of and differentiation of epithelial tissue, the growth of bone, reproduction, and the immune response. Dietary vitamin A is derived from a variety of carotenoids found in plants. It is enriched in the liver, egg yolks, and the fat component of dairy products.	N/A			Vitamin A	Aldehyde dehydrogenase family 1 member A3	NA	HGNC_SYMBOL	ALDH1A3	0		PUBMED:17184764;PUBMED:17486539;PUBMED:15950969;PUBMED:17270546
Tetrahydrofolic acid	NA	DRUGBANK	DB00116	0		Tetrahydrofolic acid is a folic acid derivative that is produced from dihydrofolic acid after conversion by dihydrofolate reductase. It is converted into 5,10-methylenetetrahydrofolate by serine hydroxymethyltransferase. It is a soluble coenzyme in many reactions, especially in the metabolism of amino acids and nucleic acids.	N/A			Tetrahydrofolic acid	Cytosolic 10-formyltetrahydrofolate dehydrogenase	NA	HGNC_SYMBOL	ALDH1L1	0		PUBMED:10585460;PUBMED:11320079;PUBMED:16627483;PUBMED:10395731;PUBMED:16712799
Tetrahydrofolic acid	NA	DRUGBANK	DB00116	0		Tetrahydrofolic acid is a folic acid derivative that is produced from dihydrofolic acid after conversion by dihydrofolate reductase. It is converted into 5,10-methylenetetrahydrofolate by serine hydroxymethyltransferase. It is a soluble coenzyme in many reactions, especially in the metabolism of amino acids and nucleic acids.	N/A			Tetrahydrofolic acid	Serine hydroxymethyltransferase, cytosolic	NA	HGNC_SYMBOL	SHMT1	0		PUBMED:10592235;PUBMED:12668769;PUBMED:10656824;PUBMED:11386852;PUBMED:11752472;PUBMED:10998057
Tetrahydrofolic acid	NA	DRUGBANK	DB00116	0		Tetrahydrofolic acid is a folic acid derivative that is produced from dihydrofolic acid after conversion by dihydrofolate reductase. It is converted into 5,10-methylenetetrahydrofolate by serine hydroxymethyltransferase. It is a soluble coenzyme in many reactions, especially in the metabolism of amino acids and nucleic acids.	N/A			Tetrahydrofolic acid	Serine hydroxymethyltransferase, mitochondrial	NA	HGNC_SYMBOL	SHMT2	0		PUBMED:17142057;PUBMED:17651438;PUBMED:12668769;PUBMED:9449840;PUBMED:12686103;PUBMED:11737206;PUBMED:11386852;PUBMED:12902326
Tetrahydrofolic acid	NA	DRUGBANK	DB00116	0		Tetrahydrofolic acid is a folic acid derivative that is produced from dihydrofolic acid after conversion by dihydrofolate reductase. It is converted into 5,10-methylenetetrahydrofolate by serine hydroxymethyltransferase. It is a soluble coenzyme in many reactions, especially in the metabolism of amino acids and nucleic acids.	N/A			Tetrahydrofolic acid	Methionyl-tRNA formyltransferase, mitochondrial	NA	HGNC_SYMBOL	MTFMT	0		PUBMED:10781559
NADH	NA	DRUGBANK	DB00157	0		NADH is the reduced form of NAD+, and NAD+ is the oxidized form of NADH, a coenzyme composed of ribosylnicotinamide 5'-diphosphate coupled to adenosine 5'-phosphate by pyrophosphate linkage. It is found widely in nature and is involved in numerous enzymatic reactions in which it serves as an electron carrier by being alternately oxidized (NAD+) and reduced (NADH). It forms NADP with the addition …	N/A			NADH	Methylsterol monooxygenase 1	NA	HGNC_SYMBOL	MSMO1	0		PUBMED:17139284;PUBMED:17016423
NADH	NA	DRUGBANK	DB00157	0		NADH is the reduced form of NAD+, and NAD+ is the oxidized form of NADH, a coenzyme composed of ribosylnicotinamide 5'-diphosphate coupled to adenosine 5'-phosphate by pyrophosphate linkage. It is found widely in nature and is involved in numerous enzymatic reactions in which it serves as an electron carrier by being alternately oxidized (NAD+) and reduced (NADH). It forms NADP with the addition …	N/A			NADH	Dihydrolipoyllysine-residue acetyltransferase component of pyruvate dehydrogenase complex, mitochondrial	NA	HGNC_SYMBOL	DLAT	0		PUBMED:16368957;PUBMED:17139284;PUBMED:17016423
NADH	NA	DRUGBANK	DB00157	0		NADH is the reduced form of NAD+, and NAD+ is the oxidized form of NADH, a coenzyme composed of ribosylnicotinamide 5'-diphosphate coupled to adenosine 5'-phosphate by pyrophosphate linkage. It is found widely in nature and is involved in numerous enzymatic reactions in which it serves as an electron carrier by being alternately oxidized (NAD+) and reduced (NADH). It forms NADP with the addition …	N/A			NADH	Cytochrome P450 4A11	NA	HGNC_SYMBOL	CYP4A11	0		PUBMED:17139284;PUBMED:17016423;PUBMED:11246504
NADH	NA	DRUGBANK	DB00157	0		NADH is the reduced form of NAD+, and NAD+ is the oxidized form of NADH, a coenzyme composed of ribosylnicotinamide 5'-diphosphate coupled to adenosine 5'-phosphate by pyrophosphate linkage. It is found widely in nature and is involved in numerous enzymatic reactions in which it serves as an electron carrier by being alternately oxidized (NAD+) and reduced (NADH). It forms NADP with the addition …	N/A			NADH	NADH dehydrogenase [ubiquinone] iron-sulfur protein 8, mitochondrial	NA	HGNC_SYMBOL	NDUFS8	0		PUBMED:17139284;PUBMED:9576793;PUBMED:9837812;PUBMED:17016423;PUBMED:11086155
NADH	NA	DRUGBANK	DB00157	0		NADH is the reduced form of NAD+, and NAD+ is the oxidized form of NADH, a coenzyme composed of ribosylnicotinamide 5'-diphosphate coupled to adenosine 5'-phosphate by pyrophosphate linkage. It is found widely in nature and is involved in numerous enzymatic reactions in which it serves as an electron carrier by being alternately oxidized (NAD+) and reduced (NADH). It forms NADP with the addition …	N/A			NADH	NADH dehydrogenase [ubiquinone] iron-sulfur protein 6, mitochondrial	NA	HGNC_SYMBOL	NDUFS6	0		PUBMED:17139284;PUBMED:17016423
NADH	NA	DRUGBANK	DB00157	0		NADH is the reduced form of NAD+, and NAD+ is the oxidized form of NADH, a coenzyme composed of ribosylnicotinamide 5'-diphosphate coupled to adenosine 5'-phosphate by pyrophosphate linkage. It is found widely in nature and is involved in numerous enzymatic reactions in which it serves as an electron carrier by being alternately oxidized (NAD+) and reduced (NADH). It forms NADP with the addition …	N/A			NADH	NADH dehydrogenase [ubiquinone] 1 alpha subcomplex subunit 13	NA	HGNC_SYMBOL	NDUFA13	0		PUBMED:17139284;PUBMED:17016423
NADH	NA	DRUGBANK	DB00157	0		NADH is the reduced form of NAD+, and NAD+ is the oxidized form of NADH, a coenzyme composed of ribosylnicotinamide 5'-diphosphate coupled to adenosine 5'-phosphate by pyrophosphate linkage. It is found widely in nature and is involved in numerous enzymatic reactions in which it serves as an electron carrier by being alternately oxidized (NAD+) and reduced (NADH). It forms NADP with the addition …	N/A			NADH	NADH dehydrogenase [ubiquinone] flavoprotein 2, mitochondrial	NA	HGNC_SYMBOL	NDUFV2	0		PUBMED:17139284;PUBMED:17016423;PUBMED:10716640
NADH	NA	DRUGBANK	DB00157	0		NADH is the reduced form of NAD+, and NAD+ is the oxidized form of NADH, a coenzyme composed of ribosylnicotinamide 5'-diphosphate coupled to adenosine 5'-phosphate by pyrophosphate linkage. It is found widely in nature and is involved in numerous enzymatic reactions in which it serves as an electron carrier by being alternately oxidized (NAD+) and reduced (NADH). It forms NADP with the addition …	N/A			NADH	NADH dehydrogenase [ubiquinone] flavoprotein 1, mitochondrial	NA	HGNC_SYMBOL	NDUFV1	0		PUBMED:17139284;PUBMED:14662656;PUBMED:17016423;PUBMED:9571201;PUBMED:8288251
NADH	NA	DRUGBANK	DB00157	0		NADH is the reduced form of NAD+, and NAD+ is the oxidized form of NADH, a coenzyme composed of ribosylnicotinamide 5'-diphosphate coupled to adenosine 5'-phosphate by pyrophosphate linkage. It is found widely in nature and is involved in numerous enzymatic reactions in which it serves as an electron carrier by being alternately oxidized (NAD+) and reduced (NADH). It forms NADP with the addition …	N/A			NADH	NADH dehydrogenase [ubiquinone] iron-sulfur protein 4, mitochondrial	NA	HGNC_SYMBOL	NDUFS4	0		PUBMED:11181577;PUBMED:17139284;PUBMED:11860175;PUBMED:17016423;PUBMED:11864782
NADH	NA	DRUGBANK	DB00157	0		NADH is the reduced form of NAD+, and NAD+ is the oxidized form of NADH, a coenzyme composed of ribosylnicotinamide 5'-diphosphate coupled to adenosine 5'-phosphate by pyrophosphate linkage. It is found widely in nature and is involved in numerous enzymatic reactions in which it serves as an electron carrier by being alternately oxidized (NAD+) and reduced (NADH). It forms NADP with the addition …	N/A			NADH	NADH dehydrogenase [ubiquinone] iron-sulfur protein 5	NA	HGNC_SYMBOL	NDUFS5	0		PUBMED:17139284;PUBMED:17016423;PUBMED:10070614
NADH	NA	DRUGBANK	DB00157	0		NADH is the reduced form of NAD+, and NAD+ is the oxidized form of NADH, a coenzyme composed of ribosylnicotinamide 5'-diphosphate coupled to adenosine 5'-phosphate by pyrophosphate linkage. It is found widely in nature and is involved in numerous enzymatic reactions in which it serves as an electron carrier by being alternately oxidized (NAD+) and reduced (NADH). It forms NADP with the addition …	N/A			NADH	NADH dehydrogenase [ubiquinone] 1 alpha subcomplex subunit 12	NA	HGNC_SYMBOL	NDUFA12	0		PUBMED:17139284;PUBMED:17016423
NADH	NA	DRUGBANK	DB00157	0		NADH is the reduced form of NAD+, and NAD+ is the oxidized form of NADH, a coenzyme composed of ribosylnicotinamide 5'-diphosphate coupled to adenosine 5'-phosphate by pyrophosphate linkage. It is found widely in nature and is involved in numerous enzymatic reactions in which it serves as an electron carrier by being alternately oxidized (NAD+) and reduced (NADH). It forms NADP with the addition …	N/A			NADH	NADH dehydrogenase [ubiquinone] iron-sulfur protein 3, mitochondrial	NA	HGNC_SYMBOL	NDUFS3	0		PUBMED:17139284;PUBMED:17016423
NADH	NA	DRUGBANK	DB00157	0		NADH is the reduced form of NAD+, and NAD+ is the oxidized form of NADH, a coenzyme composed of ribosylnicotinamide 5'-diphosphate coupled to adenosine 5'-phosphate by pyrophosphate linkage. It is found widely in nature and is involved in numerous enzymatic reactions in which it serves as an electron carrier by being alternately oxidized (NAD+) and reduced (NADH). It forms NADP with the addition …	N/A			NADH	Dihydrolipoyl dehydrogenase, mitochondrial	NA	HGNC_SYMBOL	DLD	0		PUBMED:17017892;PUBMED:17314104;PUBMED:17315258
NADH	NA	DRUGBANK	DB00157	0		NADH is the reduced form of NAD+, and NAD+ is the oxidized form of NADH, a coenzyme composed of ribosylnicotinamide 5'-diphosphate coupled to adenosine 5'-phosphate by pyrophosphate linkage. It is found widely in nature and is involved in numerous enzymatic reactions in which it serves as an electron carrier by being alternately oxidized (NAD+) and reduced (NADH). It forms NADP with the addition …	N/A			NADH	NADH dehydrogenase [ubiquinone] flavoprotein 3, mitochondrial	NA	HGNC_SYMBOL	NDUFV3	0		PUBMED:17139284;PUBMED:17016423
NADH	NA	DRUGBANK	DB00157	0		NADH is the reduced form of NAD+, and NAD+ is the oxidized form of NADH, a coenzyme composed of ribosylnicotinamide 5'-diphosphate coupled to adenosine 5'-phosphate by pyrophosphate linkage. It is found widely in nature and is involved in numerous enzymatic reactions in which it serves as an electron carrier by being alternately oxidized (NAD+) and reduced (NADH). It forms NADP with the addition …	N/A			NADH	NADH dehydrogenase [ubiquinone] 1 beta subcomplex subunit 6	NA	HGNC_SYMBOL	NDUFB6	0		PUBMED:17139284;PUBMED:17016423
NADH	NA	DRUGBANK	DB00157	0		NADH is the reduced form of NAD+, and NAD+ is the oxidized form of NADH, a coenzyme composed of ribosylnicotinamide 5'-diphosphate coupled to adenosine 5'-phosphate by pyrophosphate linkage. It is found widely in nature and is involved in numerous enzymatic reactions in which it serves as an electron carrier by being alternately oxidized (NAD+) and reduced (NADH). It forms NADP with the addition …	N/A			NADH	NADH dehydrogenase [ubiquinone] 1 subunit C1, mitochondrial	NA	HGNC_SYMBOL	NDUFC1	0		PUBMED:17139284;PUBMED:17016423
NADH	NA	DRUGBANK	DB00157	0		NADH is the reduced form of NAD+, and NAD+ is the oxidized form of NADH, a coenzyme composed of ribosylnicotinamide 5'-diphosphate coupled to adenosine 5'-phosphate by pyrophosphate linkage. It is found widely in nature and is involved in numerous enzymatic reactions in which it serves as an electron carrier by being alternately oxidized (NAD+) and reduced (NADH). It forms NADP with the addition …	N/A			NADH	NADH dehydrogenase [ubiquinone] 1 beta subcomplex subunit 5, mitochondrial	NA	HGNC_SYMBOL	NDUFB5	0		PUBMED:17139284;PUBMED:17016423
NADH	NA	DRUGBANK	DB00157	0		NADH is the reduced form of NAD+, and NAD+ is the oxidized form of NADH, a coenzyme composed of ribosylnicotinamide 5'-diphosphate coupled to adenosine 5'-phosphate by pyrophosphate linkage. It is found widely in nature and is involved in numerous enzymatic reactions in which it serves as an electron carrier by being alternately oxidized (NAD+) and reduced (NADH). It forms NADP with the addition …	N/A			NADH	NADH dehydrogenase [ubiquinone] iron-sulfur protein 2, mitochondrial	NA	HGNC_SYMBOL	NDUFS2	0		PUBMED:17139284;PUBMED:17016423
NADH	NA	DRUGBANK	DB00157	0		NADH is the reduced form of NAD+, and NAD+ is the oxidized form of NADH, a coenzyme composed of ribosylnicotinamide 5'-diphosphate coupled to adenosine 5'-phosphate by pyrophosphate linkage. It is found widely in nature and is involved in numerous enzymatic reactions in which it serves as an electron carrier by being alternately oxidized (NAD+) and reduced (NADH). It forms NADP with the addition …	N/A			NADH	NADH dehydrogenase [ubiquinone] 1 beta subcomplex subunit 9	NA	HGNC_SYMBOL	NDUFB9	0		PUBMED:17139284;PUBMED:17016423
NADH	NA	DRUGBANK	DB00157	0		NADH is the reduced form of NAD+, and NAD+ is the oxidized form of NADH, a coenzyme composed of ribosylnicotinamide 5'-diphosphate coupled to adenosine 5'-phosphate by pyrophosphate linkage. It is found widely in nature and is involved in numerous enzymatic reactions in which it serves as an electron carrier by being alternately oxidized (NAD+) and reduced (NADH). It forms NADP with the addition …	N/A			NADH	NADH dehydrogenase [ubiquinone] 1 beta subcomplex subunit 7	NA	HGNC_SYMBOL	NDUFB7	0		PUBMED:17139284;PUBMED:17016423;PUBMED:11864782
NADH	NA	DRUGBANK	DB00157	0		NADH is the reduced form of NAD+, and NAD+ is the oxidized form of NADH, a coenzyme composed of ribosylnicotinamide 5'-diphosphate coupled to adenosine 5'-phosphate by pyrophosphate linkage. It is found widely in nature and is involved in numerous enzymatic reactions in which it serves as an electron carrier by being alternately oxidized (NAD+) and reduced (NADH). It forms NADP with the addition …	N/A			NADH	NADH dehydrogenase [ubiquinone] 1 beta subcomplex subunit 2, mitochondrial	NA	HGNC_SYMBOL	NDUFB2	0		PUBMED:17139284;PUBMED:17016423
NADH	NA	DRUGBANK	DB00157	0		NADH is the reduced form of NAD+, and NAD+ is the oxidized form of NADH, a coenzyme composed of ribosylnicotinamide 5'-diphosphate coupled to adenosine 5'-phosphate by pyrophosphate linkage. It is found widely in nature and is involved in numerous enzymatic reactions in which it serves as an electron carrier by being alternately oxidized (NAD+) and reduced (NADH). It forms NADP with the addition …	N/A			NADH	NADH dehydrogenase [ubiquinone] 1 beta subcomplex subunit 3	NA	HGNC_SYMBOL	NDUFB3	0		PUBMED:17139284;PUBMED:17016423
NADH	NA	DRUGBANK	DB00157	0		NADH is the reduced form of NAD+, and NAD+ is the oxidized form of NADH, a coenzyme composed of ribosylnicotinamide 5'-diphosphate coupled to adenosine 5'-phosphate by pyrophosphate linkage. It is found widely in nature and is involved in numerous enzymatic reactions in which it serves as an electron carrier by being alternately oxidized (NAD+) and reduced (NADH). It forms NADP with the addition …	N/A			NADH	NADH dehydrogenase [ubiquinone] 1 beta subcomplex subunit 4	NA	HGNC_SYMBOL	NDUFB4	0		PUBMED:17139284;PUBMED:17016423
NADH	NA	DRUGBANK	DB00157	0		NADH is the reduced form of NAD+, and NAD+ is the oxidized form of NADH, a coenzyme composed of ribosylnicotinamide 5'-diphosphate coupled to adenosine 5'-phosphate by pyrophosphate linkage. It is found widely in nature and is involved in numerous enzymatic reactions in which it serves as an electron carrier by being alternately oxidized (NAD+) and reduced (NADH). It forms NADP with the addition …	N/A			NADH	NADH dehydrogenase [ubiquinone] 1 beta subcomplex subunit 10	NA	HGNC_SYMBOL	NDUFB10	0		PUBMED:17139284;PUBMED:17016423
NADH	NA	DRUGBANK	DB00157	0		NADH is the reduced form of NAD+, and NAD+ is the oxidized form of NADH, a coenzyme composed of ribosylnicotinamide 5'-diphosphate coupled to adenosine 5'-phosphate by pyrophosphate linkage. It is found widely in nature and is involved in numerous enzymatic reactions in which it serves as an electron carrier by being alternately oxidized (NAD+) and reduced (NADH). It forms NADP with the addition …	N/A			NADH	NADH-ubiquinone oxidoreductase 75 kDa subunit, mitochondrial	NA	HGNC_SYMBOL	NDUFS1	0		PUBMED:17139284;PUBMED:17016423
NADH	NA	DRUGBANK	DB00157	0		NADH is the reduced form of NAD+, and NAD+ is the oxidized form of NADH, a coenzyme composed of ribosylnicotinamide 5'-diphosphate coupled to adenosine 5'-phosphate by pyrophosphate linkage. It is found widely in nature and is involved in numerous enzymatic reactions in which it serves as an electron carrier by being alternately oxidized (NAD+) and reduced (NADH). It forms NADP with the addition …	N/A			NADH	NADH dehydrogenase [ubiquinone] 1 beta subcomplex subunit 1	NA	HGNC_SYMBOL	NDUFB1	0		PUBMED:17139284;PUBMED:17016423
NADH	NA	DRUGBANK	DB00157	0		NADH is the reduced form of NAD+, and NAD+ is the oxidized form of NADH, a coenzyme composed of ribosylnicotinamide 5'-diphosphate coupled to adenosine 5'-phosphate by pyrophosphate linkage. It is found widely in nature and is involved in numerous enzymatic reactions in which it serves as an electron carrier by being alternately oxidized (NAD+) and reduced (NADH). It forms NADP with the addition …	N/A			NADH	NADH dehydrogenase [ubiquinone] 1 subunit C2	NA	HGNC_SYMBOL	NDUFC2	0		PUBMED:16898010;PUBMED:17015645;PUBMED:17496098;PUBMED:17513495;PUBMED:17614984
NADH	NA	DRUGBANK	DB00157	0		NADH is the reduced form of NAD+, and NAD+ is the oxidized form of NADH, a coenzyme composed of ribosylnicotinamide 5'-diphosphate coupled to adenosine 5'-phosphate by pyrophosphate linkage. It is found widely in nature and is involved in numerous enzymatic reactions in which it serves as an electron carrier by being alternately oxidized (NAD+) and reduced (NADH). It forms NADP with the addition …	N/A			NADH	NADH dehydrogenase [ubiquinone] 1 beta subcomplex subunit 8, mitochondrial	NA	HGNC_SYMBOL	NDUFB8	0		PUBMED:17139284;PUBMED:17016423
NADH	NA	DRUGBANK	DB00157	0		NADH is the reduced form of NAD+, and NAD+ is the oxidized form of NADH, a coenzyme composed of ribosylnicotinamide 5'-diphosphate coupled to adenosine 5'-phosphate by pyrophosphate linkage. It is found widely in nature and is involved in numerous enzymatic reactions in which it serves as an electron carrier by being alternately oxidized (NAD+) and reduced (NADH). It forms NADP with the addition …	N/A			NADH	NADH dehydrogenase [ubiquinone] 1 alpha subcomplex subunit 3	NA	HGNC_SYMBOL	NDUFA3	0		PUBMED:17139284;PUBMED:17016423
NADH	NA	DRUGBANK	DB00157	0		NADH is the reduced form of NAD+, and NAD+ is the oxidized form of NADH, a coenzyme composed of ribosylnicotinamide 5'-diphosphate coupled to adenosine 5'-phosphate by pyrophosphate linkage. It is found widely in nature and is involved in numerous enzymatic reactions in which it serves as an electron carrier by being alternately oxidized (NAD+) and reduced (NADH). It forms NADP with the addition …	N/A			NADH	NADH dehydrogenase [ubiquinone] 1 alpha subcomplex subunit 8	NA	HGNC_SYMBOL	NDUFA8	0		PUBMED:17139284;PUBMED:17016423;PUBMED:9860297
NADH	NA	DRUGBANK	DB00157	0		NADH is the reduced form of NAD+, and NAD+ is the oxidized form of NADH, a coenzyme composed of ribosylnicotinamide 5'-diphosphate coupled to adenosine 5'-phosphate by pyrophosphate linkage. It is found widely in nature and is involved in numerous enzymatic reactions in which it serves as an electron carrier by being alternately oxidized (NAD+) and reduced (NADH). It forms NADP with the addition …	N/A			NADH	NADH dehydrogenase [ubiquinone] 1 alpha subcomplex subunit 2	NA	HGNC_SYMBOL	NDUFA2	0		PUBMED:17139284;PUBMED:17016423
NADH	NA	DRUGBANK	DB00157	0		NADH is the reduced form of NAD+, and NAD+ is the oxidized form of NADH, a coenzyme composed of ribosylnicotinamide 5'-diphosphate coupled to adenosine 5'-phosphate by pyrophosphate linkage. It is found widely in nature and is involved in numerous enzymatic reactions in which it serves as an electron carrier by being alternately oxidized (NAD+) and reduced (NADH). It forms NADP with the addition …	N/A			NADH	Acyl carrier protein, mitochondrial	NA	HGNC_SYMBOL	NDUFAB1	0		PUBMED:17139284;PUBMED:17016423
NADH	NA	DRUGBANK	DB00157	0		NADH is the reduced form of NAD+, and NAD+ is the oxidized form of NADH, a coenzyme composed of ribosylnicotinamide 5'-diphosphate coupled to adenosine 5'-phosphate by pyrophosphate linkage. It is found widely in nature and is involved in numerous enzymatic reactions in which it serves as an electron carrier by being alternately oxidized (NAD+) and reduced (NADH). It forms NADP with the addition …	N/A			NADH	NADH dehydrogenase [ubiquinone] 1 alpha subcomplex subunit 6	NA	HGNC_SYMBOL	NDUFA6	0		PUBMED:17139284;PUBMED:17016423
NADH	NA	DRUGBANK	DB00157	0		NADH is the reduced form of NAD+, and NAD+ is the oxidized form of NADH, a coenzyme composed of ribosylnicotinamide 5'-diphosphate coupled to adenosine 5'-phosphate by pyrophosphate linkage. It is found widely in nature and is involved in numerous enzymatic reactions in which it serves as an electron carrier by being alternately oxidized (NAD+) and reduced (NADH). It forms NADP with the addition …	N/A			NADH	NADH dehydrogenase [ubiquinone] 1 alpha subcomplex subunit 4	NA	HGNC_SYMBOL	NDUFA4	0		PUBMED:17139284;PUBMED:17016423
NADH	NA	DRUGBANK	DB00157	0		NADH is the reduced form of NAD+, and NAD+ is the oxidized form of NADH, a coenzyme composed of ribosylnicotinamide 5'-diphosphate coupled to adenosine 5'-phosphate by pyrophosphate linkage. It is found widely in nature and is involved in numerous enzymatic reactions in which it serves as an electron carrier by being alternately oxidized (NAD+) and reduced (NADH). It forms NADP with the addition …	N/A			NADH	NADH dehydrogenase [ubiquinone] 1 alpha subcomplex subunit 1	NA	HGNC_SYMBOL	NDUFA1	0		PUBMED:17139284;PUBMED:17016423;PUBMED:11864782;PUBMED:10200266
NADH	NA	DRUGBANK	DB00157	0		NADH is the reduced form of NAD+, and NAD+ is the oxidized form of NADH, a coenzyme composed of ribosylnicotinamide 5'-diphosphate coupled to adenosine 5'-phosphate by pyrophosphate linkage. It is found widely in nature and is involved in numerous enzymatic reactions in which it serves as an electron carrier by being alternately oxidized (NAD+) and reduced (NADH). It forms NADP with the addition …	N/A			NADH	NADH dehydrogenase [ubiquinone] 1 alpha subcomplex subunit 7	NA	HGNC_SYMBOL	NDUFA7	0		PUBMED:17139284;PUBMED:17016423
NADH	NA	DRUGBANK	DB00157	0		NADH is the reduced form of NAD+, and NAD+ is the oxidized form of NADH, a coenzyme composed of ribosylnicotinamide 5'-diphosphate coupled to adenosine 5'-phosphate by pyrophosphate linkage. It is found widely in nature and is involved in numerous enzymatic reactions in which it serves as an electron carrier by being alternately oxidized (NAD+) and reduced (NADH). It forms NADP with the addition …	N/A			NADH	NADH dehydrogenase [ubiquinone] 1 alpha subcomplex subunit 10, mitochondrial	NA	HGNC_SYMBOL	NDUFA10	0		PUBMED:17139284;PUBMED:17016423
NADH	NA	DRUGBANK	DB00157	0		NADH is the reduced form of NAD+, and NAD+ is the oxidized form of NADH, a coenzyme composed of ribosylnicotinamide 5'-diphosphate coupled to adenosine 5'-phosphate by pyrophosphate linkage. It is found widely in nature and is involved in numerous enzymatic reactions in which it serves as an electron carrier by being alternately oxidized (NAD+) and reduced (NADH). It forms NADP with the addition …	N/A			NADH	NADH dehydrogenase [ubiquinone] 1 alpha subcomplex subunit 9, mitochondrial	NA	HGNC_SYMBOL	NDUFA9	0		PUBMED:17499024;PUBMED:17323923;PUBMED:17530440;PUBMED:17132781;PUBMED:17260964
NADH	NA	DRUGBANK	DB00157	0		NADH is the reduced form of NAD+, and NAD+ is the oxidized form of NADH, a coenzyme composed of ribosylnicotinamide 5'-diphosphate coupled to adenosine 5'-phosphate by pyrophosphate linkage. It is found widely in nature and is involved in numerous enzymatic reactions in which it serves as an electron carrier by being alternately oxidized (NAD+) and reduced (NADH). It forms NADP with the addition …	N/A			NADH	NADH dehydrogenase [ubiquinone] 1 alpha subcomplex subunit 5	NA	HGNC_SYMBOL	NDUFA5	0		PUBMED:17444656;PUBMED:17209562
NADH	NA	DRUGBANK	DB00157	0		NADH is the reduced form of NAD+, and NAD+ is the oxidized form of NADH, a coenzyme composed of ribosylnicotinamide 5'-diphosphate coupled to adenosine 5'-phosphate by pyrophosphate linkage. It is found widely in nature and is involved in numerous enzymatic reactions in which it serves as an electron carrier by being alternately oxidized (NAD+) and reduced (NADH). It forms NADP with the addition …	N/A			NADH	NAD(P) transhydrogenase, mitochondrial	NA	HGNC_SYMBOL	NNT	0		PUBMED:17216441
NADH	NA	DRUGBANK	DB00157	0		NADH is the reduced form of NAD+, and NAD+ is the oxidized form of NADH, a coenzyme composed of ribosylnicotinamide 5'-diphosphate coupled to adenosine 5'-phosphate by pyrophosphate linkage. It is found widely in nature and is involved in numerous enzymatic reactions in which it serves as an electron carrier by being alternately oxidized (NAD+) and reduced (NADH). It forms NADP with the addition …	N/A			NADH	NADH dehydrogenase [ubiquinone] 1 alpha subcomplex subunit 11	NA	HGNC_SYMBOL	NDUFA11	0		PUBMED:17139284;PUBMED:17016423
NADH	NA	DRUGBANK	DB00157	0		NADH is the reduced form of NAD+, and NAD+ is the oxidized form of NADH, a coenzyme composed of ribosylnicotinamide 5'-diphosphate coupled to adenosine 5'-phosphate by pyrophosphate linkage. It is found widely in nature and is involved in numerous enzymatic reactions in which it serves as an electron carrier by being alternately oxidized (NAD+) and reduced (NADH). It forms NADP with the addition …	N/A			NADH	Delta-1-pyrroline-5-carboxylate dehydrogenase, mitochondrial	NA	HGNC_SYMBOL	ALDH4A1	0		PUBMED:16934832
NADH	NA	DRUGBANK	DB00157	0		NADH is the reduced form of NAD+, and NAD+ is the oxidized form of NADH, a coenzyme composed of ribosylnicotinamide 5'-diphosphate coupled to adenosine 5'-phosphate by pyrophosphate linkage. It is found widely in nature and is involved in numerous enzymatic reactions in which it serves as an electron carrier by being alternately oxidized (NAD+) and reduced (NADH). It forms NADP with the addition …	N/A			NADH	NADH dehydrogenase [ubiquinone] iron-sulfur protein 7, mitochondrial	NA	HGNC_SYMBOL	NDUFS7	0		PUBMED:17139284;PUBMED:10097178;PUBMED:8938450;PUBMED:17016423;PUBMED:8369340
NADH	NA	DRUGBANK	DB00157	0		NADH is the reduced form of NAD+, and NAD+ is the oxidized form of NADH, a coenzyme composed of ribosylnicotinamide 5'-diphosphate coupled to adenosine 5'-phosphate by pyrophosphate linkage. It is found widely in nature and is involved in numerous enzymatic reactions in which it serves as an electron carrier by being alternately oxidized (NAD+) and reduced (NADH). It forms NADP with the addition …	N/A			NADH	7-dehydrocholesterol reductase	NA	HGNC_SYMBOL	DHCR7	0		PUBMED:17139284;PUBMED:17016423
NADH	NA	DRUGBANK	DB00157	0		NADH is the reduced form of NAD+, and NAD+ is the oxidized form of NADH, a coenzyme composed of ribosylnicotinamide 5'-diphosphate coupled to adenosine 5'-phosphate by pyrophosphate linkage. It is found widely in nature and is involved in numerous enzymatic reactions in which it serves as an electron carrier by being alternately oxidized (NAD+) and reduced (NADH). It forms NADP with the addition …	N/A			NADH	Glutamate dehydrogenase 2, mitochondrial	NA	HGNC_SYMBOL	GLUD2	0		PUBMED:17139284;PUBMED:17016423
NADH	NA	DRUGBANK	DB00157	0		NADH is the reduced form of NAD+, and NAD+ is the oxidized form of NADH, a coenzyme composed of ribosylnicotinamide 5'-diphosphate coupled to adenosine 5'-phosphate by pyrophosphate linkage. It is found widely in nature and is involved in numerous enzymatic reactions in which it serves as an electron carrier by being alternately oxidized (NAD+) and reduced (NADH). It forms NADP with the addition …	N/A			NADH	2-oxoglutarate dehydrogenase, mitochondrial	NA	HGNC_SYMBOL	OGDH	0		PUBMED:17668068
NADH	NA	DRUGBANK	DB00157	0		NADH is the reduced form of NAD+, and NAD+ is the oxidized form of NADH, a coenzyme composed of ribosylnicotinamide 5'-diphosphate coupled to adenosine 5'-phosphate by pyrophosphate linkage. It is found widely in nature and is involved in numerous enzymatic reactions in which it serves as an electron carrier by being alternately oxidized (NAD+) and reduced (NADH). It forms NADP with the addition …	N/A			NADH	Pyruvate dehydrogenase E1 component subunit alpha, somatic form, mitochondrial	NA	HGNC_SYMBOL	PDHA1	0		PUBMED:17139284;PUBMED:17016423
NADH	NA	DRUGBANK	DB00157	0		NADH is the reduced form of NAD+, and NAD+ is the oxidized form of NADH, a coenzyme composed of ribosylnicotinamide 5'-diphosphate coupled to adenosine 5'-phosphate by pyrophosphate linkage. It is found widely in nature and is involved in numerous enzymatic reactions in which it serves as an electron carrier by being alternately oxidized (NAD+) and reduced (NADH). It forms NADP with the addition …	N/A			NADH	Pyruvate dehydrogenase E1 component subunit beta, mitochondrial	NA	HGNC_SYMBOL	PDHB	0		PUBMED:17139284;PUBMED:17016423;PUBMED:1116996
NADH	NA	DRUGBANK	DB00157	0		NADH is the reduced form of NAD+, and NAD+ is the oxidized form of NADH, a coenzyme composed of ribosylnicotinamide 5'-diphosphate coupled to adenosine 5'-phosphate by pyrophosphate linkage. It is found widely in nature and is involved in numerous enzymatic reactions in which it serves as an electron carrier by being alternately oxidized (NAD+) and reduced (NADH). It forms NADP with the addition …	N/A			NADH	Glutamate dehydrogenase 1, mitochondrial	NA	HGNC_SYMBOL	GLUD1	0		PUBMED:17139284;PUBMED:17016423
NADH	NA	DRUGBANK	DB00157	0		NADH is the reduced form of NAD+, and NAD+ is the oxidized form of NADH, a coenzyme composed of ribosylnicotinamide 5'-diphosphate coupled to adenosine 5'-phosphate by pyrophosphate linkage. It is found widely in nature and is involved in numerous enzymatic reactions in which it serves as an electron carrier by being alternately oxidized (NAD+) and reduced (NADH). It forms NADP with the addition …	N/A			NADH	Retinal dehydrogenase 2	NA	HGNC_SYMBOL	ALDH1A2	0		PUBMED:17139284;PUBMED:11872149;PUBMED:10320326;PUBMED:17016423
NADH	NA	DRUGBANK	DB00157	0		NADH is the reduced form of NAD+, and NAD+ is the oxidized form of NADH, a coenzyme composed of ribosylnicotinamide 5'-diphosphate coupled to adenosine 5'-phosphate by pyrophosphate linkage. It is found widely in nature and is involved in numerous enzymatic reactions in which it serves as an electron carrier by being alternately oxidized (NAD+) and reduced (NADH). It forms NADP with the addition …	N/A			NADH	Glyceraldehyde-3-phosphate dehydrogenase	NA	HGNC_SYMBOL	GAPDH	0		PUBMED:17508915;PUBMED:17031544;PUBMED:16898590;PUBMED:17194030
NADH	NA	DRUGBANK	DB00157	0		NADH is the reduced form of NAD+, and NAD+ is the oxidized form of NADH, a coenzyme composed of ribosylnicotinamide 5'-diphosphate coupled to adenosine 5'-phosphate by pyrophosphate linkage. It is found widely in nature and is involved in numerous enzymatic reactions in which it serves as an electron carrier by being alternately oxidized (NAD+) and reduced (NADH). It forms NADP with the addition …	N/A			NADH	Aldehyde dehydrogenase X, mitochondrial	NA	HGNC_SYMBOL	ALDH1B1	0		PUBMED:17139284;PUBMED:17016423
NADH	NA	DRUGBANK	DB00157	0		NADH is the reduced form of NAD+, and NAD+ is the oxidized form of NADH, a coenzyme composed of ribosylnicotinamide 5'-diphosphate coupled to adenosine 5'-phosphate by pyrophosphate linkage. It is found widely in nature and is involved in numerous enzymatic reactions in which it serves as an electron carrier by being alternately oxidized (NAD+) and reduced (NADH). It forms NADP with the addition …	N/A			NADH	Aldehyde dehydrogenase family 1 member A3	NA	HGNC_SYMBOL	ALDH1A3	0		PUBMED:17139284;PUBMED:17016423;PUBMED:16241904
NADH	NA	DRUGBANK	DB00157	0		NADH is the reduced form of NAD+, and NAD+ is the oxidized form of NADH, a coenzyme composed of ribosylnicotinamide 5'-diphosphate coupled to adenosine 5'-phosphate by pyrophosphate linkage. It is found widely in nature and is involved in numerous enzymatic reactions in which it serves as an electron carrier by being alternately oxidized (NAD+) and reduced (NADH). It forms NADP with the addition …	N/A			NADH	Retinal dehydrogenase 1	NA	HGNC_SYMBOL	ALDH1A1	0		PUBMED:17139284;PUBMED:11872149;PUBMED:17016423;PUBMED:16583981
NADH	NA	DRUGBANK	DB00157	0		NADH is the reduced form of NAD+, and NAD+ is the oxidized form of NADH, a coenzyme composed of ribosylnicotinamide 5'-diphosphate coupled to adenosine 5'-phosphate by pyrophosphate linkage. It is found widely in nature and is involved in numerous enzymatic reactions in which it serves as an electron carrier by being alternately oxidized (NAD+) and reduced (NADH). It forms NADP with the addition …	N/A			NADH	Methylmalonate-semialdehyde dehydrogenase [acylating], mitochondrial	NA	HGNC_SYMBOL	ALDH6A1	0		PUBMED:17139284;PUBMED:17016423;PUBMED:1898092
NADH	NA	DRUGBANK	DB00157	0		NADH is the reduced form of NAD+, and NAD+ is the oxidized form of NADH, a coenzyme composed of ribosylnicotinamide 5'-diphosphate coupled to adenosine 5'-phosphate by pyrophosphate linkage. It is found widely in nature and is involved in numerous enzymatic reactions in which it serves as an electron carrier by being alternately oxidized (NAD+) and reduced (NADH). It forms NADP with the addition …	N/A			NADH	Sterol-4-alpha-carboxylate 3-dehydrogenase, decarboxylating	NA	HGNC_SYMBOL	NSDHL	0		PUBMED:17139284;PUBMED:17016423;PUBMED:15805545
NADH	NA	DRUGBANK	DB00157	0		NADH is the reduced form of NAD+, and NAD+ is the oxidized form of NADH, a coenzyme composed of ribosylnicotinamide 5'-diphosphate coupled to adenosine 5'-phosphate by pyrophosphate linkage. It is found widely in nature and is involved in numerous enzymatic reactions in which it serves as an electron carrier by being alternately oxidized (NAD+) and reduced (NADH). It forms NADP with the addition …	N/A			NADH	Trifunctional enzyme subunit alpha, mitochondrial	NA	HGNC_SYMBOL	HADHA	0		PUBMED:17139284;PUBMED:17016423
NADH	NA	DRUGBANK	DB00157	0		NADH is the reduced form of NAD+, and NAD+ is the oxidized form of NADH, a coenzyme composed of ribosylnicotinamide 5'-diphosphate coupled to adenosine 5'-phosphate by pyrophosphate linkage. It is found widely in nature and is involved in numerous enzymatic reactions in which it serves as an electron carrier by being alternately oxidized (NAD+) and reduced (NADH). It forms NADP with the addition …	N/A			NADH	Aldo-keto reductase family 1 member C3	NA	HGNC_SYMBOL	AKR1C3	0		PUBMED:17139284;PUBMED:17016423;PUBMED:2146972;PUBMED:2615366;PUBMED:6584048
NADH	NA	DRUGBANK	DB00157	0		NADH is the reduced form of NAD+, and NAD+ is the oxidized form of NADH, a coenzyme composed of ribosylnicotinamide 5'-diphosphate coupled to adenosine 5'-phosphate by pyrophosphate linkage. It is found widely in nature and is involved in numerous enzymatic reactions in which it serves as an electron carrier by being alternately oxidized (NAD+) and reduced (NADH). It forms NADP with the addition …	N/A			NADH	Isocitrate dehydrogenase [NAD] subunit alpha, mitochondrial	NA	HGNC_SYMBOL	IDH3A	0		PUBMED:17139284;PUBMED:17016423;PUBMED:4292141;PUBMED:4380379;PUBMED:13152105
NADH	NA	DRUGBANK	DB00157	0		NADH is the reduced form of NAD+, and NAD+ is the oxidized form of NADH, a coenzyme composed of ribosylnicotinamide 5'-diphosphate coupled to adenosine 5'-phosphate by pyrophosphate linkage. It is found widely in nature and is involved in numerous enzymatic reactions in which it serves as an electron carrier by being alternately oxidized (NAD+) and reduced (NADH). It forms NADP with the addition …	N/A			NADH	Isocitrate dehydrogenase [NAD] subunit beta, mitochondrial	NA	HGNC_SYMBOL	IDH3B	0		PUBMED:17139284;PUBMED:17016423;PUBMED:4292141;PUBMED:14189899;PUBMED:4380379
NADH	NA	DRUGBANK	DB00157	0		NADH is the reduced form of NAD+, and NAD+ is the oxidized form of NADH, a coenzyme composed of ribosylnicotinamide 5'-diphosphate coupled to adenosine 5'-phosphate by pyrophosphate linkage. It is found widely in nature and is involved in numerous enzymatic reactions in which it serves as an electron carrier by being alternately oxidized (NAD+) and reduced (NADH). It forms NADP with the addition …	N/A			NADH	Isocitrate dehydrogenase [NAD] subunit gamma, mitochondrial	NA	HGNC_SYMBOL	IDH3G	0		PUBMED:17139284;PUBMED:17016423;PUBMED:4292141;PUBMED:14189899;PUBMED:4380379
NADH	NA	DRUGBANK	DB00157	0		NADH is the reduced form of NAD+, and NAD+ is the oxidized form of NADH, a coenzyme composed of ribosylnicotinamide 5'-diphosphate coupled to adenosine 5'-phosphate by pyrophosphate linkage. It is found widely in nature and is involved in numerous enzymatic reactions in which it serves as an electron carrier by being alternately oxidized (NAD+) and reduced (NADH). It forms NADP with the addition …	N/A			NADH	3-keto-steroid reductase	NA	HGNC_SYMBOL	HSD17B7	0		PUBMED:17139284;PUBMED:17016423
NADH	NA	DRUGBANK	DB00157	0		NADH is the reduced form of NAD+, and NAD+ is the oxidized form of NADH, a coenzyme composed of ribosylnicotinamide 5'-diphosphate coupled to adenosine 5'-phosphate by pyrophosphate linkage. It is found widely in nature and is involved in numerous enzymatic reactions in which it serves as an electron carrier by being alternately oxidized (NAD+) and reduced (NADH). It forms NADP with the addition …	N/A			NADH	NADP-dependent malic enzyme	NA	HGNC_SYMBOL	ME1	0		PUBMED:17197218
NADH	NA	DRUGBANK	DB00157	0		NADH is the reduced form of NAD+, and NAD+ is the oxidized form of NADH, a coenzyme composed of ribosylnicotinamide 5'-diphosphate coupled to adenosine 5'-phosphate by pyrophosphate linkage. It is found widely in nature and is involved in numerous enzymatic reactions in which it serves as an electron carrier by being alternately oxidized (NAD+) and reduced (NADH). It forms NADP with the addition …	N/A			NADH	Malate dehydrogenase, cytoplasmic	NA	HGNC_SYMBOL	MDH1	0		PUBMED:16983536
NADH	NA	DRUGBANK	DB00157	0		NADH is the reduced form of NAD+, and NAD+ is the oxidized form of NADH, a coenzyme composed of ribosylnicotinamide 5'-diphosphate coupled to adenosine 5'-phosphate by pyrophosphate linkage. It is found widely in nature and is involved in numerous enzymatic reactions in which it serves as an electron carrier by being alternately oxidized (NAD+) and reduced (NADH). It forms NADP with the addition …	N/A			NADH	D-beta-hydroxybutyrate dehydrogenase, mitochondrial	NA	HGNC_SYMBOL	BDH1	0		PUBMED:17139284;PUBMED:8533882;PUBMED:17016423;PUBMED:38961;PUBMED:2550053
NADH	NA	DRUGBANK	DB00157	0		NADH is the reduced form of NAD+, and NAD+ is the oxidized form of NADH, a coenzyme composed of ribosylnicotinamide 5'-diphosphate coupled to adenosine 5'-phosphate by pyrophosphate linkage. It is found widely in nature and is involved in numerous enzymatic reactions in which it serves as an electron carrier by being alternately oxidized (NAD+) and reduced (NADH). It forms NADP with the addition …	N/A			NADH	Hydroxyacyl-coenzyme A dehydrogenase, mitochondrial	NA	HGNC_SYMBOL	HADH	0		PUBMED:17202348
NADH	NA	DRUGBANK	DB00157	0		NADH is the reduced form of NAD+, and NAD+ is the oxidized form of NADH, a coenzyme composed of ribosylnicotinamide 5'-diphosphate coupled to adenosine 5'-phosphate by pyrophosphate linkage. It is found widely in nature and is involved in numerous enzymatic reactions in which it serves as an electron carrier by being alternately oxidized (NAD+) and reduced (NADH). It forms NADP with the addition …	N/A			NADH	Peroxisomal multifunctional enzyme type 2	NA	HGNC_SYMBOL	HSD17B4	0		PUBMED:17139284;PUBMED:12517343;PUBMED:17016423
[truncated: 11,842 more rows]
