# Supplementary material for: Unlocking liver physiology: comprehensive pathway maps for mechanistic understanding
Source: Front Toxicol. 2025 Jul 7;7:1619651. doi: 10.3389/ftox.2025.1619651 (PMC12277266; doi:10.3389/ftox.2025.1619651)
Supplement: Supplementary file 1 [file Supplementaryfile1.zip › Supplementary Information/analysis_scripts_and_outputs/output/tables_and_lists/cholestasis_shared_genes_with_liverbilepm.txt]

SLC27A5
LDLR
PCSK9
NR1H3
NR0B2
PPARA
SLCO1B1
UGT2B4
SLC10A1
NR1I2
SLCO1B3
NR1H4
NR1I3
SULT2A1
NFKB1
ABCA1
AKR1C4
APOB
SOAT1
SOAT2
SCARB1
NPC1
LIPA
NPC2
AKR1C1
LDLRAP1
CLDN2
SLC22A1
SLCO2B1
MYLIP
CYP39A1
NFE2L2
SLC10A2
PDE4B
SLC51B
CLDN3
CLDN1
SLC51A
PRKAA1
PRKAA2
ROCK1
RARG
RARA
STK11
MAP2K1
MAP2K2
MAP2K3
MAP2K4
MAP2K5
MAP2K6
MAP2K7
HIF1A
APOA4
APOC1
APOC2
APOA2
APOA1
APOC3
FGFR2
FGFR4
NR4A1
PPARGC1A
NR2F1
NR5A2
HNF1A
SMAD3
HNF4G
VDR
AR
GATA3
RXRA
HNF4A
RPS6KB1
SREBF1
FOXO1
AKT1
CDKN1B
MTOR
MDM2
BAD
PHLPP1
MAPK14
INS
PDPK1
PTEN
DGAT2
NR1H2
ABCG1
SREBF2
SCD
APAF1
FADD
CASP7
CFLAR
BID
HELLS
BCL2L1
MCL1
TRADD
BCL2L11
BBC3
BIRC5
NAIP
CASP8
BIRC6
BIRC7
TNFSF10
TNFRSF10A
NGFR
TNFRSF10B
TNFRSF1A
TNF
TNFRSF6B
TNFRSF10D
IL1R1
TNFRSF25
FASLG
LTA
TNFRSF11B
TNFRSF10C
PRDX6
GSTP1
SOD1
NUDT2
GPX4
NDUFA13
GHITM
PRDX5
PARK7
KARS1
ERCC6
HADHA
SOD2
PRDX2
GPX1
PRDX1
SLC25A6
COA8
TXNRD1
CYBB
NCF2
CYBA
NCF4
NCF1
GPX2
PTGES
ERO1A
GPX8
GPX7
NOX5
NOX4
SOD3
GPX5
GPX6
GPX3
SLC27A1
TSPO
FABP3
FABP1
FABP4
VDAC1
LCAT
MTTP
RALB
BECN1
RB1CC1
IGFBP3
TP53
ATG5
MAP1LC3B
DRAM1
MAP1LC3A
SESN2
FOXO3
CDKN2A
TP73
DAPK1
TIGAR
PIK3CA
BNIP3
SQSTM1
AEN
PFKFB3
PPARG
