# Supplementary material for: Unlocking liver physiology: comprehensive pathway maps for mechanistic understanding
Source: Front Toxicol. 2025 Jul 7;7:1619651. doi: 10.3389/ftox.2025.1619651 (PMC12277266; doi:10.3389/ftox.2025.1619651)
Supplement: Supplementary file 1 [file Supplementaryfile1.zip › Supplementary Information/analysis_scripts_and_outputs/output/tables_and_lists/cholestasis_unique_aop_genes.txt]

GOT1
GPT
GSTA1
GSTA2
GSTM3
HMOX1
HSPA5
HSPB1
HSPB6
HSPE1
HSPH1
ICAM1
IL10
IL17A
IL17F
IL1A
IL1B
IL6
KEAP1
KRT18
KRT19
MANF
MAPK1
MAPK8
MAPK9
MLKL
MLXIPL
MPO
MT1A
MT1X
NFIX
NQO1
PARD3
PARP1
PCK2
PLEC
PON1
PPL
PPP1R12A
PRKCI
PRKCZ
RAB5A
RELA
RIPK1
RIPK3
S100A10
SEC14L2
SEC14L4
SEC61A1
SH3GLB1
SIRT1
SLCO1A2
SLCO1B4
TFAP2A
TFAP2B
TFAP2C
TFAP2D
TFAP2E
TGFB1
TGFB2
UGT1A
UGT1A1
UGT1A11P
XBP1
XDH
MGST1
CLIC2
ALOX5AP
LTC4S
GSTZ1
MGST2
GSTT1
GSTK1
CP
GSTM2
MGST3
NKX3-1
NR6A1
RORA
NR2F2
NR3C2
NR3C1
RXRG
THRB
ESRRB
ESR2
ESRRA
PPARD
RXRB
NR4A3
NR2E3
NR5A1
ESR1
ARNT
NR2E1
NR2C1
PGR
RORB
RARB
NR2C2
STAT3
NR2F6
NR4A2
THRA
NR1D1
RORC
ESRRG
NR1D2
RYBP
BCL2L14
ECSCR
RRP1B
RNF152
BRSK2
PIM3
FAM3B
GAS6
ADORA2A
STK24
TNFRSF19
SYCP2
PMAIP1
TRIM35
SIX1
UNC5D
SHC4
MINDY3
ADRA1A
AXIN1
BNIP3L
EGLN3
SLTM
GRAMD4
MAGEH1
MX1
CKAP2
COL6A1
GADD45G
CIDEB
FEM1B
WNT7A
XKR9
PML
SULF1
CCAR1
TPX2
NOD1
MYDGF
PSMD10
CIDEA
MMP9
DUX4
E2F1
BTC
PDCD6IP
PAK5
ITGB2
CIAPIN1
PAWR
TMBIM6
STK17A
PLSCR3
RMDN3
DAD1
PDCD2L
CASP8AP2
TMEM102
KREMEN1
PRKCA
MELK
TNFRSF1B
THOC6
APP
CXCR3
PRKCE
CHST11
MTFP1
RRAGC
EPB41L3
RELT
PTK2B
BCLAF1
NAIF1
LCN2
BBLN
DIDO1
MOAP1
STK3
PYCARD
SAV1
BCAP29
GZMA
MARCKS
DNAAF10
MINAR2
TNFRSF21
EVA1A
AIFM1
PEG10
HINT2
CSNK2A1
PERP
CTNNA1
KLLN
TNFAIP1
MRPL41
TAOK2
JADE1
IFT57
TRAF1
BCAP31
AURKA
RB1
CAAP1
GML
THOC1
AIFM3
MAPK3
BUB1B
EI24
SOX9
FCHSD1
JAK2
SYCE3
BAG3
RPS3
TNFAIP8
PPM1F
SIVA1
INPP5D
TNFRSF12A
DBNDD2
BMX
EMC4
SMNDC1
RNF144B
PKN2
ALOX15B
DOCK1
SLC5A11
LGALS7B
LGALS7
MEF2D
STK26
NTN1
SLC5A8
NKX2-5
HIPK2
USP17L5
USP17L27
USP17L28
USP17L29
USP17L30
USP17L24
USP17L25
USP17L26
FBXO10
PHLDA2
HAND2
SUDS3
CRADD
MECOM
SHB
RNF130
AVEN
EPG5
TEX11
ZNF385B
EDAR
MAGI3
DDX41
CD2
NOA1
PRAME
PAK1
DDIT4
ZSWIM2
TRIM69
IFI27
IFI27L1
MZB1
PPIF
PMP22
CHIA
IFI27L2
AXL
BCL2L2
TP53INP1
TCTN3
RRAGA
LGALS1
CDK5
SGMS1
DNAJA3
CDIP1
SPIN2B
FASTKD2
IFIT2
HINT1
RASSF7
C3orf38
BRMS1
KRT20
GZMH
TIAL1
BOK
DCC
AKAP1
G2E3
NOTCH1
ZBP1
PDCD7
FGF8
POLB
ADA
DYRK2
FATE1
RNF216
RTL10
IRF3
MAP3K9
ITCH
ASAH2
AREL1
PRF1
AKTIP
MAEL
CGB5
CTSH
ZC3H12A
SEMA6A
MUL1
LGALS12
RTN3
TRIAP1
POU4F2
ELMO3
DYNLL1
BFAR
NKX2-6
PANO1
PPIA
DFFA
CHEK2
XKR8
ACIN1
DAP3
CSNK2A2
BLCAP
TFPT
CLN8
NLRP2
BCL2L10
PDCD4
RNF183
IER3
EPO
MFSD10
CTSC
ING4
SMO
GZMM
GLI3
PPP2R2B
DAPL1
ATG4D
PACS2
SLC40A1
ERN1
PAX3
PRKD1
BTK
TRIB3
PPID
ARHGEF6
BIK
DEDD2
KANK2
GDF6
EPHA7
CIDEC
PAEP
IKBKG
RAD21
KAT5
IRF1
BCL7C
RFFL
EP300
PDCD10
UBE2D3
EMP1
AIMP1
PLSCR1
ELMO2
UMOD
XIAP
STK4
PDCD1
CASP2
MFN2
HTT
DDIAS
PAK2
ELMO1
EMP2
IL2RA
HCAR2
CCN1
GZMB
CCAR2
NSG1
OGT
UNC5B
SLK
SRA1
HRK
LTBR
SH3KBP1
CLPTM1L
BCL2L13
USP17L2
SHF
ERN2
ESPL1
PRKCB
JTB
BEX2
NEK6
HNF1B
DFFB
IFNA2
RACK1
DDB1
PDCD6
CDK1
TAX1BP1
ZNF443
CIB1
PRELID1
GAPDH
GLRX2
OPA1
RIPK2
FKBP8
GABARAP
NME3
CITED1
TP63
CHAC1
PPP1R13L
TP53AIP1
RASSF6
ERCC2
DAB2IP
DNASE1L3
CASP4
BCL7B
PLEKHF1
CASP5
SEPTIN4
HIP1
CLU
CGB8
CGB3
BNIP1
TRIM39
PLAGL1
BRAT1
CD27
CDK11A
BAG6
IL24
FASTK
ZBTB16
DAPK2
CD14
PAK6
CUL1
KLF11
USP17L1
DAB2
USP17L3
BNIP2
EBAG9
TNIP2
RHOB
CARD6
UBE2B
RBM14
KCNJ11
PIM2
STPG1
CSRNP2
UNC5A
PROP1
ATCAY
DAPK3
MTCH1
PIM1
ABL1
TMEM219
DEDD
PEG3
TRAF4
DRAM2
ZMAT3
UXT
C1D
TAF6
PUF60
NISCH
ELP6
LHX3
MEF2A
PSME3
NME6
BAG1
DDX3X
DPF1
C19orf12
RNF41
BEX3
CDK11B
BCL11B
DAXX
APIP
TRAF3
PIDD1
RFK
BUB1
IAPP
MFSD8
CYFIP2
SFRP5
PSEN1
BCL2L2-PABPN1
IFI6
TMEM14A
MAP3K5
NOC2L
GPR65
AIMP2
MAP1S
XKR4
TRAF5
THBS1
PAK4
DIO3
DDX47
CAPN3
TGFBR1
FGFR3
LALBA
GRK5
TCIM
ITPR1
HIF3A
TICAM1
PPP1R13B
TRAF7
TOPAZ1
UNC5C
DAP
WNT11
CEACAM5
CEACAM6
INPPL1
SGPL1
TCHP
BCL2L12
DNASE2
ALDH1A3
NLRP1
TNFSF12
SRGN
AFP
ADAMTS20
ADAMTSL4
MEF2C
VEGFA
GAS2
ZFAND6
MAP3K7
NOL3
TMBIM4
SGK1
SHISA5
THEM4
ACVR1C
WWOX
MAP3K10
AKT2
RHBDD1
TAF10
AGAP2
CD2AP
NAE1
BAK1
ZFP36L1
FGF4
BNIPL
PPP1R15A
TNFAIP3
COMP
TRAIP
RBM5
PALB2
LGALS14
RABEP1
FAM162A
RASSF5
C1QBP
DELE1
ZDHHC16
CGB7
BMF
CCR5
S100A14
TRAF2
SIAH1
TOX3
PRUNE2
CASP1
ATF2
DPP8
FIS1
MRPS30
TAOK1
FHAD1
PRKCD
CSRNP1
PDCD2
FAP
IFNG
FAF1
TCIRG1
TMEM214
NOTCH2
CARD14
FXR1
KCNJ8
ZC3H8
PHLDA1
DPF2
IL19
RAF1
VIL1
API5
PHLDA3
HIPK3
LGALS16
BLID
APBB1
LGALS13
FAIM2
AIPL1
CASP6
DNASE1
FAM32A
TLR2
SFRP2
GADD45B
MAL
GPER1
DIABLO
ARL6IP1
CHI3L1
CASP10
CXCR4
MADD
XAF1
ZNF385A
HTRA2
PRICKLE1
CDCA7
CD47
PTRH2
TBX2
RTKN
KITLG
NLRC4
CADM1
KMT2A
EMP3
TNFSF14
UBE2Z
APLP1
TIA1
PDCD5
MIEN1
YBX3
BIRC3
FHIT
BIRC2
TMF1
KCNIP3
IFI16
C6orf120
G0S2
CHEK1
YARS1
MKNK2
IFT80
RTN4
MYD88
CHMP3
PTPRH
GULP1
TGFBR2
KIF1B
HTATIP2
NCKAP1
BCL2L15
MCM2
TP53BP2
FBXO21
SIAH2
S100A9
S100A8
TNFRSF18
ERCC3
P2RX1
RNF34
FAIM
BABAM2
TNFRSF9
ERRFI1
BCL10
NUAK2
ERBB4
NF1
LHX4
STK17B
CSRNP3
GALNT3
AHCYL1
EAF2
PDCL3
TM2D1
KIFAP3
ADAR
PEA15
ITGB3BP
EPHA2
CD5L
STEAP3
NHLH2
PLK3
HRH4
TOLLIP
BMP2
SETD4
NFX1
NDP
BMP6
IL17D
LYN
OLR1
LTB4R
NINJ1
CLEC7A
LACC1
NFATC4
CCL17
RPS6KA5
CCL22
CELA1
GPR68
IL10RB
AOC3
CXCL6
TSPAN18
TRIL
WNK4
TNIP3
CD180
HYAL1
CAMK4
CX3CL1
MEP1B
TUSC2
PTAFR
LYZ
TAC1
PLA2G2D
CARD18
MIF
TLR7
IL9
ACOD1
NLRP4
IL27
MSMP
SERPINA3
FAM210B
SEMA7A
PLD4
PLAA
CMKLR1
C5AR1
TACR1
PROK2
HCK
FUT7
PARP4
HMGB1
CRH
PTGFR
FFAR4
RPS6KA4
SCUBE1
MAP3K20
GPR32
PLP1
PTGER4
TSPAN2
NLRP10
HMGB2
NFATC3
NDST1
IL17RA
CHST2
ZNF580
SPHK1
GGT5
NLRP9
CSF1R
CSF1
NFAM1
IGHE
LY75
AGTR2
XCL2
P2RX7
CCL3L3
CCL18
CCL3
CCL4
CCL4L2
PYDC2
XCL1
LIAS
ADM
FPR2
FPR3
SCYL3
CCL27
CCL19
TICAM2
FOSL1
KLRG1
ADAM8
SELE
NCR3
IRAK2
AIF1
PTX3
TMEM258
CCL23
DHX9
CCL16
CD40
SELP
CCL15
ABCF1
RARRES2
CCL14
CAMK1D
CRP
ATRN
IKBKB
GSDMD
SMPDL3B
SCN11A
TRIM31
ITGAL
SIGLEC1
ALOX15
PLA2G4B
NAGLU
IDO1
AZU1
SMAD1
IL17RE
C4B
TMED2
CD40LG
IL5
NAMPT
BLNK
WNT5A
TLR8
CXCL9
CXCL10
CXCL11
CEBPB
TBXA2R
KDM6B
LY96
NRROS
AFAP1L2
NLRP6
CXCL13
THEMIS2
ACER3
CCL25
KIT
CHST4
APOL3
CERS6
PLGRKT
PF4V1
PF4
CXCL5
CXCL3
S1PR3
LY86
IL1RL2
IL1RL1
HK1
ODAM
ORM1
FOXP3
IL13
AGER
TLR10
TLR6
FAM114A1
AGTR1
PSTPIP1
TLR4
CCL26
CCL24
PXK
TRIM14
PLA2G2E
F2R
F2RL1
MAPKAPK2
CXCR6
NKG7
KRT16
ECM1
ACKR2
NOX1
TBK1
TLR3
IL34
ASH1L
HYAL3
HAVCR2
TREX1
VNN1
DPEP1
NKIRAS2
CRHBP
TLR9
KNG1
C4A
MACIR
IL17C
CCR1
CCR2
CCRL2
CCR3
KLKB1
IL23A
C5
GKN2
CCL7
PIK3CG
CCL11
CCL8
CCL13
CCL1
LAT
TNFAIP6
TRAF3IP2
IL25
LGALS9
IRF5
NOS2
TAB2
H2BC1
LOXL3
C3
MFHAS1
CCL21
RAC1
GPR33
FOS
BMPR1B
SCYL1
ANXA1
FOLR2
PRKCQ
PTGDR
PTGER2
ALOX5
CD44
SPINK7
IL18R1
CYP26B1
FPR1
MGLL
PLA2G4C
C4B_2
CARD8
HDAC9
RELB
PPBP
IL17B
BDKRB2
BDKRB1
HRH1
AGR2
IL37
CDO1
HSPG2
HDAC4
C3AR1
HNRNPA0
PLD3
CCL28
ELF3
NFKBIB
AP3B1
IRGM
FKRP
IL17RC
TXNIP
FUT4
CX3CR1
TLR1
KDM4D
CHST1
CUL3
CNR2
IL22
TAC4
LXN
SCN9A
MMP25
GBP5
TIRAP
NFKBID
FFAR3
FFAR2
ADGRE2
C5AR2
IL18RAP
MEFV
PTGIR
NFKBIZ
HDAC5
IL36G
IL36A
IL1F10
IL1RN
IL36RN
STK39
CXCR2
XCR1
PJA2
IL1RAP
TMIGD3
ADORA3
STAB1
TNIP1
FCGR2B
FOSL2
ADGRE5
PTGER1
BCL6
REL
SCG2
CSRP3
IL23R
CCR7
S100A12
CD96
CCR4
PIK3CD
IL18
PLA2G2A
TNFRSF4
SLC11A1
ITGB6
IL36B
PTGER3
F11R
ACKR1
TLR5
TNFSF4
NLRP3
AIM2
VCAM1
PYDC5
KBTBD6
JKAMP
SERP2
DNAJC3
CREB3
TRAM1
DERL1
SERPINH1
HSPB2
HERPUD2
CREB3L1
HSPA1L
PIGBOS1
HERPUD1
DNAJB5
EDEM1
ATF6B
EDEM2
HSPA2
VAPB
FICD
ERP44
CREB3L4
HSPA6
TOR1B
HSPA4
HSPD1
HSPA1A
CREBRF
FAF2
HSP90AA1
HSPA4L
DNAJC4
DNAJA1
TMEM129
ERP27
CREB3L2
DNAJB2
UBXN4
HSPB7
EIF2AK3
DERL2
PARP16
DNAJB1
QRICH1
THBS4
HSPB3
HSP90AB1
DNAJB9
HSPA8
FBXO6
SERP1
UBE2J2
STT3B
DNAJB4
EDEM3
YOD1
MAPK4
HACD3
TNFSF11
MAPK12
MAPK11
FGF14
SH2D3C
GPS2
DUSP9
CRKL
MAPK8IP2
SH2D3A
MAP4K2
MAP3K13
MAPK15
MAPK8IP1
MAPK7
MAPK10
MAPK13
MINK1
MAP3K15
NPHS1
MAP4K1
IRAK1
MAPK6
CARD9
PBK
MAPK8IP3
CDC42EP5
LRRK2
STRADB
MAP3K12
TRIB1
CASR
IRAK4
NLK
MAP4K3
PAFAH1B1
FGF12
MAP3K6
MAP3K11
GPS1
SNCAIP
OPTN
EIF4G2
IKBKE
SLC17A3
XPR1
ABCC1
ABCB6
ABCB5
SLC26A6
GJA1
SLC29A4
SLC22A2
ABCC5
ATP8B1
SLC10A3
SLC10A6
ABCD3
CEACAM1
SLC10A5
ABCC11
SLC10A4
SLCO1C1
SLCO1B3-SLCO1B7
SRXN1
MT3
PRDX4
APOM
HP
PRDX3
PRXL2A
ALB
KDM3B
SELENOS
SELENOW
UBIAD1
CXADR
PREX1
VAV1
ITGA9
ITGA1
SAA1
CD300H
VAV3
PIKFYVE
SRP54
LGALS3
GBF1
CKLF
FCER1G
BSG
PIP5K1C
LBP
EDN3
PPIB
SYK
TREM1
PLA2G1B
CXCR1
JAML
EDN2
CSF3R
DIAPH3
SPECC1L
MYO18B
MYO3A
MYO1C
DPYSL3
PDLIM5
BLOC1S6
APC2
PRICKLE4
LDB3
PDLIM4
MYO1A
ACTG1
PDLIM1
MYO6
PDLIM2
PDLIM7
DUSP22
ARPC3
SPECC1
PDLIM3
CARMIL1
JAM3
KPTN
RAC3
ESPN
DYNAP
ADRA2A
ADRA2C
NRG1
FGF1
ADRA2B
IGF1
ITGB1BP1
UGT1A3
NHERF1
ADNP
APOL1
APOO
VLDLR
APOC4
APOC4-APOC2
APOBR
APOA5
LPL
LSR
APOH
PCYOX1
MSR1
PLA2G7
APOF
PTPN1
DNAJC10
EIF2S1
RPAP2
TAFA4
SH3PXD2B
NOX3
NOXO1
RAC2
PRG3
NOXA1
DUOX2
DUOX1
SH3PXD2A
ALOX12
ACP5
EDN1
RALY
LIPG
MALRD1
COMMD9
CD24
LIPC
G6PC1
DISP3
NUS1
PNLIPRP3
LDAH
ABCA5
TMEM97
ANGPTL3
PNLIPRP1
NEGR1
EHD1
INSIG1
CES1
LAMTOR1
CNBP
PLA2G10
SEC24A
ABCA2
ACSM3
MALL
ACSM1
TSKU
PNLIP
ABCG4
TTC39B
PLA2G12B
GPIHBP1
AMPD2
GRAMD1B
NPC1L1
LIMA1
EPHX2
HSDL2
ACOX1
LRP5
CAV3
MED13
JAM2
CLDN17
DSG3
TJP3
CLDN10
PARD6G
PARD6B
CLDN5
TJP2
CLDN20
ILDR2
ACTB
TJP1
CLDN12
CLDN16
MARVELD2
OCLN
CLDN4
MAP3K1
CLDN19
PARD6A
AFDN
CLDN15
CLDN25
CLDN18
CLDN11
ILDR1
LUZP1
OSBPL8
ANGPTL4
ACSM2A
MTLN
ANGPTL8
PNPLA8
OSBPL11
SPRY2
YWHAZ
GRB10
HESX1
FLCN
DUSP5
SPRY1
FGF18
SMAD4
TBC1D10C
FGF23
HTR2B
BTN2A2
DUSP7
TF
EGF
RAPGEF1
MYC
IQGAP3
FGF2
BRAF
FGF10
NLRP12
ITGAV
DUSP6
ZFP36L2
C1QL4
ADIPOQ
SLC6A6
SLC39A14
TSPO2
F7
F3
BCR
MCOLN2
TRIM55
B4GALT1
CNN2
