# Supplementary material for: Unlocking liver physiology: comprehensive pathway maps for mechanistic understanding
Source: Front Toxicol. 2025 Jul 7;7:1619651. doi: 10.3389/ftox.2025.1619651 (PMC12277266; doi:10.3389/ftox.2025.1619651)
Supplement: Supplementary file 1 [file Supplementaryfile1.zip › Supplementary Information/analysis_scripts_and_outputs/output/tables_and_lists/enriched_liverbilepm_unique_genes.txt]

CYCS
SIRT3
NDUFA9
NDUFA10
ECSIT
UQCRFS1
UQCRC1
UQCR10
UQCRQ
UQCR11
UQCRH
UQCRC2
UQCRB
NDUFA8
NDUFA7
NDUFA6
NDUFA3
NDUFA1
NDUFA11
NDUFA5
NDUFA12
NDUFA2
NDUFA4
NDUFB1
NDUFB7
NDUFB4
NDUFB10
NDUFB9
NDUFB2
NDUFB3
NDUFB5
NDUFB11
NDUFB8
NDUFB6
NDUFS4
NDUFS6
NDUFS2
NDUFS7
NDUFS1
NDUFS5
NDUFS8
NDUFS3
NDUFV3
NDUFC1
NDUFV1
NDUFAF1
NDUFV2
NDUFAB1
NDUFC2
NDUFAF7
PDHB
PDHA1
DLD
PDHX
DLAT
SDHC
ATP5F1B
ATP5F1D
ATP5F1E
ATP5F1C
ATP5F1A
ATP5MG
ATP5PB
ATP5ME
ATP5PF
ATP5PD
ATP5PO
ATP5MC1
ATP5MF
ATP5MC2
ATP5MC3
IDH2
SDHA
SDHB
SDHD
CS
ACAT1
PDPR
PDP1
MPC1
MPC2
OGDH
PDP2
SUCLA2
SUCLG1
IDH3B
IDH3G
IDH3A
SUCLG2
L2HGDH
FH
PDK1
PDK2
PDK4
PDK3
ACO2
ADHFE1
NNT
MDH2
SLC25A11
ACAD9
COX7B
COX6A1
COX7C
COX8A
COX7A2L
COX5A
COX5B
COX4I1
COX6B1
COX6C
D2HGDH
SLC25A12
NUBPL
NDUFAF2
COA1
NDUFAF6
NDUFAF4
NDUFAF3
NDUFAF5
COX11
COX16
COX14
COX20
COX19
COX18
SDHAF2
SDHAF1
PC
PKLR
PRKACA
HMGCS2
ACOT2
TIMM9
TIMM10
CHCHD2
TIMM22
ECI1
ECH1
DBT
ALDH2
TWNK
MRPS2
TFAM
SLC25A5
TIMM17A
GLUD1
HADH
BDH1
OXCT1
PCCB
STAR
LBR
MSMO1
CYP7B1
ACAT2
TM7SF2
CYP7A1
CYP8B1
ABCB11
SP1
SCP2
AKR1D1
MVK
ACOT8
EBP
DHCR24
HMGCR
GGPS1
STARD3
CYP27A1
DHCR7
SQLE
BAAT
AKR1C3
AKR1C2
HMGCS1
ACOX2
LSS
HSD17B4
HSD17B7
SC5D
CH25H
HSD3B7
PMVK
IDI1
PLPP6
FDPS
FDFT1
AMACR
MVD
NSDHL
CYP51A1
ABCC3
CYP46A1
CYP11A1
HSD3B2
HSD17B11
AKR1B1
SRD5A3
CYP17A1
HSD17B1
MED1
HSD17B2
IDI2
FASN
GPAM
ACACB
ACACA
FDX2
FDXR
ELOVL6
HSD17B12
SLC27A2
PRKAB2
ACSL1
ACSL3
ACSL4
ELOVL3
FADS1
ELOVL5
ELOVL2
ELOVL4
FADS2
ACOT1
PTGES2
CPT1B
CPT1A
ECHS1
MECR
ACADS
ACADL
CPT2
ACADM
MMAA
DECR1
ACAA2
PECR
ACLY
ACADVL
HADHB
MCEE
SLC25A20
PCCA
ACSL5
ACSL6
ELOVL7
TECR
PTGS1
PTGDS
PTGES3
PTGS2
SLC27A3
DBI
PRKAG2
PRKAB1
CALM2
CREB1
POLG2
TFB2M
POLRMT
TFB1M
SIRT5
PRKAG1
PRKAG3
CALM1
TSC1
TSC2
MLST8
RPTOR
TXN
GSR
RRM2B
SESN1
ITPR3
ADCY1
SLC2A1
PRKACB
PRKACG
PRKAR1A
PRKAR1B
PRKAR2B
CHRM3
GNAS
RAPGEF3
RAP1A
ADCY8
ADCY2
ADCY3
ADCY4
ADCY6
ADCY9
GCG
AGPAT1
CD36
PFKFB1
GCGR
VAPA
CAT
TOMM70
TOMM22
BCS1L
SLC25A4
TIMM23
TIMM17B
HMGCL
COX17
COA4
CHCHD7
COA6
PDE1A
PDE6D
EXOC6
EXOC7
EXOC1
EXOC3
EXOC2
EXOC4
EXOC5
EXOC8
SCTR
PDE4A
PDE4C
PDE3A
PDE4D
PDE11A
PDE2A
PDE3B
P2RY11
PDE7A
PDE8A
PDE7B
PDE10A
SCT
AQP8
AQP9
AQP4
AQP1
ABCG2
CDKN1A
GSK3B
BCL2
CCS
TXNRD2
ATOX1
P4HB
ATP7A
CFTR
HSF1
PLIN2
PINK1
PIK3C3
ATG14
PIK3R4
ATG101
ULK1
ATG13
ATG9A
UVRAG
ATG7
ATG12
GABARAPL1
GK
DGAT1
GPAT2
GPD2
LPIN1
LPIN2
LPIN3
ABHD5
FABP5
FABP2
P2RY1
P2RY2
P2RY4
P2RY6
P2RY12
P2RY13
P2RY14
RPS6KB2
CASP9
RICTOR
PRR5
MAPKAP1
GPD1
AGPAT2
AGPAT3
AGPAT4
AGPAT5
GPAT4
LCLAT1
GPAT3
OSBPL5
PNPLA2
MBOAT2
MBOAT1
FGF19
FGFR1
JUN
EGR1
HDAC7
IRS2
INSR
BAX
FAS
NFKB2
ABCB4
GRHL1
CYP3A4
CYP2B6
ACSS1
ABCG5
APOE
ABCG8
YY1
PCK1
PDE5A
SST
ENO1
GCK
PFKL
FBP1
RHOA
ROCK2
GATA4
GLUL
DDIT3
FBXO32
GFM1
TUFM
TSFM
MTFMT
MRPL3
MRPS16
MRPS22
MRPS5
MRPS25
MRPS27
ATP1A1
ATP1A2
ATP1B3
ATP1B1
P2RX5
