# Supplementary material for: Unlocking liver physiology: comprehensive pathway maps for mechanistic understanding
Source: Front Toxicol. 2025 Jul 7;7:1619651. doi: 10.3389/ftox.2025.1619651 (PMC12277266; doi:10.3389/ftox.2025.1619651)
Supplement: Supplementary file 1 [file Supplementaryfile1.zip › Supplementary Information/analysis_scripts_and_outputs/output/tables_and_lists/enriched_liverlipidpm_unique_genes.txt]

PKLR
ME1
ME2
MDH1
LDHA
MPC1
MPC2
ACAT1
SUCLA2
IDH2
MDH2
PC
OGDH
SDHA
SUCLG2
SUCLG1
CS
PDHB
PDHA1
DLAT
DLD
PDHX
UCP3
IDH3B
IDH3G
IDH3A
FH
ACO2
VDAC1
NDUFA10
NDUFA9
SIRT3
ADHFE1
PDPR
PDP1
UQCRFS1
UQCRC1
UQCR10
UQCRQ
UQCR11
UQCRH
UQCRC2
UQCRB
NDUFA8
NDUFA13
NDUFA7
NDUFA6
NDUFA3
NDUFA1
NDUFA11
NDUFA5
NDUFA12
NDUFA2
NDUFA4
NDUFB1
NDUFB7
NDUFB4
NDUFB10
NDUFB9
NDUFB2
NDUFB3
NDUFB5
NDUFB11
NDUFB8
NDUFB6
NDUFS4
NDUFS6
NDUFS2
NDUFS7
NDUFS1
NDUFS5
NDUFS8
NDUFS3
NDUFV3
NDUFC1
NDUFV1
NDUFAF1
NDUFV2
NDUFAB1
NDUFC2
ATP5F1B
ATP5F1D
ATP5F1E
ATP5F1C
ATP5F1A
ATP5MG
ATP5PB
ATP5ME
ATP5PF
ATP5PD
ATP5PO
ATP5MC1
ATP5MF
ATP5MC2
ATP5MC3
SDHC
SDHB
SDHD
COX7B
COX6A1
COX7C
COX8A
COX7A2L
COX5A
COX5B
COX4I1
COX6B1
COX6C
D2HGDH
PDK1
PDK2
PDK3
SLC25A11
ECSIT
ACAD9
NNT
PDP2
L2HGDH
SLC25A12
NDUFAF7
NUBPL
NDUFAF2
COA1
NDUFAF6
NDUFAF4
NDUFAF3
NDUFAF5
COX11
COX16
COX14
COX20
COX19
COX18
SDHAF2
SDHAF1
SHMT2
PRKACA
ALDH1B1
HADH
HMGCS2
HSD17B10
PCCB
GLUD1
BDH1
OXSM
ECI1
STAR
ACOT2
TIMM9
TIMM10
SLC25A5
ECH1
DBT
TFAM
TWNK
MRPS2
CHCHD2
TIMM17A
SLC25A6
TIMM22
OXCT1
ATOX1
SOD3
ATP7A
PRDX6
GSTP1
PRDX1
SOD1
GPX2
TXN
CYBB
NCF2
CYBA
NCF4
NCF1
CCS
TXNRD1
NOX5
NOX4
P4HB
ERO1A
GPX8
GPX7
PRDX5
PRDX2
TXNRD2
AQP8
NUDT2
GPX3
GPX6
GPX5
PGD
GSK3B
TKT
TALDO1
G6PD
IDH1
RXRA
CDKN1A
PPARA
SC5D
ACAT2
LSS
MSMO1
FDFT1
NSDHL
EBP
MVD
DHCR24
TM7SF2
FDPS
HSD17B7
LBR
GGPS1
DHCR7
HMGCS1
PLPP6
PMVK
CYP51A1
MVK
IDI1
IDI2
ACLY
ACOX2
ACOX3
SLC27A3
ECHS1
MECR
PCCA
ACSM3
ACSL3
ACSL4
ACSL6
HADHB
HADHA
MMUT
MMAA
DECR1
HSD17B12
HTD2
CYP4A11
CYP1A2
HSD17B4
MCEE
ELOVL4
ELOVL3
FADS2
ELOVL5
ACOT1
ELOVL2
FADS1
PTGES3
AKR1C3
ELOVL7
TECR
PTGES
PTGES2
PTGDS
CPT1B
GPX4
PECR
ACSS2
GLUD2
CALM2
CALM1
MAPK14
CREB1
TFB2M
POLRMT
TFB1M
POLG2
SIRT5
GPI
MLST8
RPTOR
TSC1
TSC2
PTEN
RRM2B
CYP7A1
INSIG1
STARD3
TSPO
LDLRAP1
CYP27A1
CH25H
CYP46A1
FDX2
FDXR
TOMM70
TOMM22
BCS1L
TIMM23
TIMM17B
SLC25A4
COX17
COA4
CHCHD7
COA6
HMGCL
VAPA
PRKACB
LDLR
APOC3
PLTP
APOA5
APOA2
LIPC
APOE
APOC1
APOC2
LPA
SOAT1
SOAT2
LIPA
PCSK9
NPC1
NPC2
MYLIP
SCARB1
LCAT
ABCG1
PRKAR2A
PRKAR1B
ADCY1
ADCY8
ADCY2
ADCY3
ADCY4
ADCY6
ADCY9
GBE1
GCK
PFKFB1
PGLS
ALDOB
PFKL
UGP2
GALE
PCK2
ALDH1A1
PYGL
GALT
HK1
GAPDH
AGL
RPE
TPI1
ENO1
RPIA
GYG1
GYG2
GYS1
GYS2
TKFC
FBP1
SORD
PCK1
BPGM
KHK
GALK1
PGM1
PGK1
PGAM1
SLC2A1
PFKFB3
ADH4
ADH1A
ADH1C
ALDH8A1
ALDH1A2
ALDH1A3
BAD
RICTOR
PRR5
MAPKAP1
MDM2
CASP9
PDPK1
RPS6KB2
CDKN1B
ADH1B
ADH6
ADH5
ACSS1
PDE1A
AHRR
CYP4F12
CYP2A6
CYP2D6
SLC2A2
GCG
GCGR
INS
UGDH
ACSM5
ACSM2B
ACSM1
ACSM2A
PDE4A
PDE4C
PDE4D
PDE6D
INSR
IRS2
PHLPP1
ESR1
PPARG
PDE7A
PDE8A
PDE11A
PDE2A
PDE7B
PDE10A
PDE3B
AQP9
BDH2
GPD2
GPD1
GPAT4
AGPAT2
AGPAT3
AGPAT4
GPAT2
AGPAT5
GPAT3
LCLAT1
GK
MOGAT2
MOGAT3
LPIN2
LPIN3
OSBPL5
MBOAT2
MBOAT1
FOXA2
HNF4A
ALDH6A1
MPI
PDE5A
SHMT1
ALDH1L1
ACO1
GCSH
ALDH4A1
GLDC
SLC2A9
SLC2A11
SLC2A8
AARS2
KARS1
DARS2
RARS2
GARS1
MTFMT
GFM1
TUFM
TSFM
MRPL3
MRPS16
MRPS22
MRPS5
MRPS25
MRPS27
COX7A1
