# Supplementary material for: Unlocking liver physiology: comprehensive pathway maps for mechanistic understanding
Source: Front Toxicol. 2025 Jul 7;7:1619651. doi: 10.3389/ftox.2025.1619651 (PMC12277266; doi:10.3389/ftox.2025.1619651)
Supplement: Supplementary file 1 [file Supplementaryfile1.zip › Supplementary Information/analysis_scripts_and_outputs/output/tables_and_lists/enrichment_reactome_cholestasis_shared_genes_with_liverbilepm.csv]

	ID	Description	GeneRatio	BgRatio	pvalue	p.adjust	qvalue	geneID	Count
R-HSA-3299685	R-HSA-3299685	Detoxification of Reactive Oxygen Species	25/177	37/11091	3.25565901518083e-37	2.21384813032297e-34	1.51131118494184e-34	PRDX6/GSTP1/SOD1/NUDT2/PRDX5/SOD2/PRDX2/GPX1/PRDX1/TXNRD1/CYBB/NCF2/CYBA/NCF4/NCF1/GPX2/ERO1A/GPX8/GPX7/NOX5/NOX4/SOD3/GPX5/GPX6/GPX3	25
R-HSA-9711123	R-HSA-9711123	Cellular response to chemical stress	37/177	215/11091	3.50196219011124e-28	1.19066714463782e-25	8.12823855704768e-26	PPARA/NFKB1/NFE2L2/PRKAA2/RXRA/AKT1/BCL2L1/PRDX6/GSTP1/SOD1/NUDT2/PRDX5/SOD2/PRDX2/GPX1/PRDX1/TXNRD1/CYBB/NCF2/CYBA/NCF4/NCF1/GPX2/ERO1A/GPX8/GPX7/NOX5/NOX4/SOD3/GPX5/GPX6/GPX3/FABP1/MAP1LC3B/SESN2/CDKN2A/SQSTM1	37
R-HSA-174824	R-HSA-174824	Plasma lipoprotein assembly, remodeling, and clearance	23/177	75/11091	6.33738308197152e-24	1.43647349858021e-21	9.80626645315593e-22	LDLR/PCSK9/NR1H3/ABCA1/APOB/SOAT1/SOAT2/SCARB1/NPC1/LIPA/NPC2/LDLRAP1/MYLIP/APOA4/APOC1/APOC2/APOA2/APOA1/APOC3/NR1H2/ABCG1/LCAT/MTTP	23
R-HSA-383280	R-HSA-383280	Nuclear Receptor transcription pathway	18/177	52/11091	5.00435602070909e-20	8.50740523520545e-18	5.80768685561239e-18	NR1H3/NR0B2/PPARA/NR1I2/NR1H4/NR1I3/RARG/RARA/NR4A1/NR2F1/NR5A2/HNF4G/VDR/AR/RXRA/HNF4A/NR1H2/PPARG	18
R-HSA-8964043	R-HSA-8964043	Plasma lipoprotein clearance	15/177	37/11091	4.20428689167079e-18	5.71783017267228e-16	3.90334846153015e-16	LDLR/PCSK9/NR1H3/APOB/SOAT1/SOAT2/SCARB1/NPC1/LIPA/NPC2/LDLRAP1/MYLIP/APOC1/APOA1/NR1H2	15
R-HSA-3700989	R-HSA-3700989	Transcriptional Regulation by TP53	30/177	362/11091	7.70260186622474e-14	8.72961544838804e-12	5.95938144386862e-12	PRKAA1/PRKAA2/STK11/MAP2K6/AKT1/CDKN1B/MTOR/MDM2/MAPK14/PDPK1/PTEN/APAF1/BID/BBC3/BIRC5/TNFRSF10A/TNFRSF10B/TNFRSF10D/TNFRSF10C/PRDX5/PRDX2/PRDX1/TXNRD1/GPX2/IGFBP3/TP53/SESN2/CDKN2A/TP73/TIGAR	30
R-HSA-4090294	R-HSA-4090294	SUMOylation of intracellular receptors	11/177	30/11091	5.25774117710459e-13	3.86934870086156e-11	2.6414594072445e-11	NR1H3/PPARA/NR1I2/NR1H4/RARA/NR5A2/VDR/AR/RXRA/NR1H2/PPARG	11
R-HSA-3371378	R-HSA-3371378	Regulation by c-FLIP	8/177	11/11091	5.69021867773759e-13	3.86934870086156e-11	2.6414594072445e-11	FADD/CFLAR/TRADD/CASP8/TNFSF10/TNFRSF10A/TNFRSF10B/FASLG	8
R-HSA-5218900	R-HSA-5218900	CASP8 activity is inhibited	8/177	11/11091	5.69021867773759e-13	3.86934870086156e-11	2.6414594072445e-11	FADD/CFLAR/TRADD/CASP8/TNFSF10/TNFRSF10A/TNFRSF10B/FASLG	8
R-HSA-69416	R-HSA-69416	Dimerization of procaspase-8	8/177	11/11091	5.69021867773759e-13	3.86934870086156e-11	2.6414594072445e-11	FADD/CFLAR/TRADD/CASP8/TNFSF10/TNFRSF10A/TNFRSF10B/FASLG	8
R-HSA-109581	R-HSA-109581	Apoptosis	21/177	180/11091	8.33313541298728e-13	5.15139280075578e-11	3.51666288720325e-11	ROCK1/AKT1/BAD/APAF1/FADD/CASP7/CFLAR/BID/BCL2L1/TRADD/BCL2L11/BBC3/CASP8/TNFSF10/TNFRSF10A/TNFRSF10B/FASLG/TP53/CDKN2A/TP73/DAPK1	21
R-HSA-159418	R-HSA-159418	Recycling of bile acids and salts	9/177	18/11091	2.35388392429169e-12	1.33386755709862e-10	9.10581412818101e-11	SLC27A5/SLCO1B1/SLC10A1/SLCO1B3/NR1H4/SLC10A2/SLC51B/SLC51A/RXRA	9
R-HSA-194068	R-HSA-194068	Bile acid and bile salt metabolism	12/177	45/11091	3.41547865935946e-12	1.78655806797264e-10	1.21961626621662e-10	SLC27A5/SLCO1B1/SLC10A1/SLCO1B3/NR1H4/AKR1C4/AKR1C1/CYP39A1/SLC10A2/SLC51B/SLC51A/RXRA	12
R-HSA-8963898	R-HSA-8963898	Plasma lipoprotein assembly	9/177	19/11091	4.41139193348319e-12	1.9055819388807e-10	1.30086940409658e-10	ABCA1/APOB/APOA4/APOC1/APOC2/APOA2/APOA1/APOC3/MTTP	9
R-HSA-8964038	R-HSA-8964038	LDL clearance	9/177	19/11091	4.41139193348319e-12	1.9055819388807e-10	1.30086940409658e-10	LDLR/PCSK9/APOB/SOAT1/SOAT2/NPC1/LIPA/NPC2/LDLRAP1	9
R-HSA-8957322	R-HSA-8957322	Metabolism of steroids	19/177	155/11091	4.48372220913107e-12	1.9055819388807e-10	1.30086940409658e-10	SLC27A5/PPARA/SLCO1B1/SLC10A1/SLCO1B3/NR1H4/AKR1C4/AKR1C1/LDLRAP1/CYP39A1/SLC10A2/SLC51B/SLC51A/VDR/RXRA/SREBF1/SREBF2/SCD/TSPO	19
R-HSA-5357801	R-HSA-5357801	Programmed Cell Death	21/177	213/11091	2.21081419296106e-11	8.43313688570024e-10	5.75698663559413e-10	ROCK1/AKT1/BAD/APAF1/FADD/CASP7/CFLAR/BID/BCL2L1/TRADD/BCL2L11/BBC3/CASP8/TNFSF10/TNFRSF10A/TNFRSF10B/FASLG/TP53/CDKN2A/TP73/DAPK1	21
R-HSA-9614085	R-HSA-9614085	FOXO-mediated transcription	13/177	65/11091	2.23230094033242e-11	8.43313688570024e-10	5.75698663559413e-10	STK11/PPARGC1A/SMAD3/SREBF1/FOXO1/AKT1/CDKN1B/INS/BCL2L11/BBC3/FASLG/SOD2/FOXO3	13
R-HSA-8963888	R-HSA-8963888	Chylomicron assembly	7/177	10/11091	2.69930323456033e-11	9.66066420790012e-10	6.59497355369033e-10	APOB/APOA4/APOC2/APOA2/APOA1/APOC3/MTTP	7
R-HSA-1989781	R-HSA-1989781	PPARA activates gene expression	16/177	117/11091	4.44440189779144e-11	1.46904812328061e-09	1.00286412131076e-09	NR1H3/PPARA/NR1H4/SULT2A1/ABCA1/APOA2/APOA1/PPARGC1A/RXRA/SREBF1/NR1H2/SREBF2/TXNRD1/SLC27A1/FABP1/PPARG	16
R-HSA-109606	R-HSA-109606	Intrinsic Pathway for Apoptosis	12/177	55/11091	4.53676626307248e-11	1.46904812328061e-09	1.00286412131076e-09	AKT1/BAD/APAF1/CASP7/BID/BCL2L1/BCL2L11/BBC3/CASP8/TP53/CDKN2A/TP73	12
R-HSA-400206	R-HSA-400206	Regulation of lipid metabolism by PPARalpha	16/177	119/11091	5.77827779423126e-11	1.78601313639875e-09	1.21924426184497e-09	NR1H3/PPARA/NR1H4/SULT2A1/ABCA1/APOA2/APOA1/PPARGC1A/RXRA/SREBF1/NR1H2/SREBF2/TXNRD1/SLC27A1/FABP1/PPARG	16
R-HSA-5633008	R-HSA-5633008	TP53 Regulates Transcription of Cell Death Genes	11/177	44/11091	6.08280617677755e-11	1.79839486965597e-09	1.22769680730384e-09	APAF1/BID/BBC3/BIRC5/TNFRSF10A/TNFRSF10B/TNFRSF10D/TNFRSF10C/IGFBP3/TP53/TP73	11
R-HSA-140534	R-HSA-140534	Caspase activation via Death Receptors in the presence of ligand	8/177	17/11091	7.72479870991026e-11	2.18869296780791e-09	1.49413869783791e-09	FADD/CFLAR/TRADD/CASP8/TNFSF10/TNFRSF10A/TNFRSF10B/FASLG	8
R-HSA-5674400	R-HSA-5674400	Constitutive Signaling by AKT1 E17K in Cancer	9/177	25/11091	8.9846238026991e-11	2.44381767433415e-09	1.66830277768013e-09	NR4A1/FOXO1/AKT1/CDKN1B/MTOR/MDM2/BAD/PDPK1/FOXO3	9
R-HSA-6803211	R-HSA-6803211	TP53 Regulates Transcription of Death Receptors and Ligands	7/177	12/11091	1.73406614229233e-10	4.53524991061071e-09	3.09604521761505e-09	TNFRSF10A/TNFRSF10B/TNFRSF10D/TNFRSF10C/IGFBP3/TP53/TP73	7
R-HSA-5357769	R-HSA-5357769	Caspase activation via extrinsic apoptotic signalling pathway	9/177	27/11091	2.00537303568685e-10	5.05056912691503e-09	3.4478343420581e-09	FADD/CFLAR/TRADD/CASP8/TNFSF10/TNFRSF10A/TNFRSF10B/FASLG/DAPK1	9
R-HSA-5628897	R-HSA-5628897	TP53 Regulates Metabolic Genes	13/177	87/11091	1.02569614824319e-09	2.49097636001917e-08	1.7004962457716e-08	PRKAA1/PRKAA2/AKT1/MTOR/PTEN/PRDX5/PRDX2/PRDX1/TXNRD1/GPX2/TP53/SESN2/TIGAR	13
R-HSA-8963899	R-HSA-8963899	Plasma lipoprotein remodeling	9/177	34/11091	2.03874561203457e-09	4.78050695235692e-08	3.26347301236749e-08	APOB/APOA4/APOC2/APOA2/APOA1/APOC3/ABCG1/LCAT/MTTP	9
R-HSA-9024446	R-HSA-9024446	NR1H2 and NR1H3-mediated signaling	10/177	47/11091	2.58213811681725e-09	5.8528463981191e-08	3.99551898075932e-08	NR1H3/ABCA1/MYLIP/APOC1/APOC2/RXRA/SREBF1/NR1H2/ABCG1/SCD	10
R-HSA-73887	R-HSA-73887	Death Receptor Signaling	16/177	154/11091	2.82544856614651e-09	6.19775814509556e-08	4.23097730957762e-08	NFKB1/BAD/FADD/CFLAR/TRADD/BCL2L11/CASP8/TNFSF10/TNFRSF10A/NGFR/TNFRSF10B/TNFRSF1A/TNF/TNFRSF10D/FASLG/SQSTM1	16
R-HSA-8963901	R-HSA-8963901	Chylomicron remodeling	6/177	10/11091	3.02352990476342e-09	6.35031128323969e-08	4.33511962214969e-08	APOB/APOA4/APOC2/APOA2/APOA1/APOC3	6
R-HSA-9734009	R-HSA-9734009	Defective Intrinsic Pathway for Apoptosis	8/177	25/11091	3.08176871098397e-09	6.35031128323969e-08	4.33511962214969e-08	BCL2L11/FASLG/SOD2/PRDX2/PRDX1/TP53/FOXO3/CDKN2A	8
R-HSA-3108232	R-HSA-3108232	SUMO E3 ligases SUMOylate target proteins	17/177	183/11091	4.96314431828738e-09	9.92628863657476e-08	6.77630540051002e-08	NR1H3/PPARA/NR1I2/NR1H4/RARA/PPARGC1A/NR5A2/VDR/AR/RXRA/MDM2/NR1H2/BIRC5/PARK7/TP53/CDKN2A/PPARG	17
R-HSA-2990846	R-HSA-2990846	SUMOylation	17/177	189/11091	8.10606463228635e-09	1.57489255712992e-07	1.07512015122956e-07	NR1H3/PPARA/NR1I2/NR1H4/RARA/PPARGC1A/NR5A2/VDR/AR/RXRA/MDM2/NR1H2/BIRC5/PARK7/TP53/CDKN2A/PPARG	17
R-HSA-2219528	R-HSA-2219528	PI3K/AKT Signaling in Cancer	13/177	104/11091	9.68977847322969e-09	1.83029148938783e-07	1.24947143470593e-07	FGFR2/FGFR4/NR4A1/FOXO1/AKT1/CDKN1B/MTOR/MDM2/BAD/PDPK1/PTEN/FOXO3/PIK3CA	13
R-HSA-5210891	R-HSA-5210891	Uptake and function of anthrax toxins	6/177	13/11091	2.37403767632605e-08	4.29917763895813e-07	2.9348875213321e-07	MAP2K1/MAP2K2/MAP2K3/MAP2K4/MAP2K6/MAP2K7	6
R-HSA-975634	R-HSA-975634	Retinoid metabolism and transport	9/177	44/11091	2.40248162177072e-08	4.29917763895813e-07	2.9348875213321e-07	LDLR/AKR1C4/APOB/AKR1C1/APOA4/APOC2/APOA2/APOA1/APOC3	9
R-HSA-5213460	R-HSA-5213460	RIPK1-mediated regulated necrosis	8/177	32/11091	2.72446104144037e-08	4.63158377044864e-07	3.16180873493475e-07	FADD/CFLAR/TRADD/CASP8/TNFSF10/TNFRSF10A/TNFRSF10B/FASLG	8
R-HSA-5675482	R-HSA-5675482	Regulation of necroptotic cell death	8/177	32/11091	2.72446104144037e-08	4.63158377044864e-07	3.16180873493475e-07	FADD/CFLAR/TRADD/CASP8/TNFSF10/TNFRSF10A/TNFRSF10B/FASLG	8
R-HSA-449147	R-HSA-449147	Signaling by Interleukins	26/177	473/11091	3.03753325641672e-08	5.03786003503262e-07	3.43915832112908e-07	NFKB1/MAP2K1/MAP2K3/MAP2K4/MAP2K6/MAP2K7/HIF1A/SMAD3/GATA3/FOXO1/AKT1/MAPK14/BCL2L1/MCL1/BIRC5/CASP8/TNFRSF1A/TNF/IL1R1/FASLG/SOD1/SOD2/TP53/FOXO3/PIK3CA/SQSTM1	26
R-HSA-6806667	R-HSA-6806667	Metabolism of fat-soluble vitamins	9/177	48/11091	5.38032367995756e-08	8.71100024374081e-07	5.94667354100572e-07	LDLR/AKR1C4/APOB/AKR1C1/APOA4/APOC2/APOA2/APOA1/APOC3	9
R-HSA-9614657	R-HSA-9614657	FOXO-mediated transcription of cell death genes	6/177	16/11091	1.06458534943503e-07	1.6835303200368e-06	1.14928308225422e-06	STK11/FOXO1/BCL2L11/BBC3/FASLG/FOXO3	6
R-HSA-8964058	R-HSA-8964058	HDL remodeling	5/177	10/11091	2.31108766728567e-07	3.57168094035059e-06	2.43825277816503e-06	APOC2/APOA1/APOC3/ABCG1/LCAT	5
R-HSA-9615017	R-HSA-9615017	FOXO-mediated transcription of oxidative stress, metabolic and neuronal genes	7/177	29/11091	2.71714170757507e-07	4.02044741303542e-06	2.74460883769136e-06	PPARGC1A/SMAD3/SREBF1/FOXO1/INS/SOD2/FOXO3	7
R-HSA-9006931	R-HSA-9006931	Signaling by Nuclear Receptors	19/177	298/11091	2.71971442646513e-07	4.02044741303542e-06	2.74460883769136e-06	NR1H3/ABCA1/MYLIP/RARG/RARA/APOC1/APOC2/NR5A2/GATA3/RXRA/SREBF1/AKT1/CDKN1B/PDPK1/NR1H2/ABCG1/SCD/FOXO3/PIK3CA	19
R-HSA-114452	R-HSA-114452	Activation of BH3-only proteins	7/177	30/11091	3.49668392313312e-07	5.05903205900111e-06	3.45361166876082e-06	AKT1/BAD/BID/BCL2L11/BBC3/TP53/TP73	7
R-HSA-5218859	R-HSA-5218859	Regulated Necrosis	9/177	60/11091	4.02374190648496e-07	5.70030103418702e-06	3.89138197535058e-06	FADD/CFLAR/TRADD/CASP8/TNFSF10/TNFRSF10A/TNFRSF10B/FASLG/TP53	9
R-HSA-5339562	R-HSA-5339562	Uptake and actions of bacterial toxins	7/177	31/11091	4.45613540464956e-07	6.18402464318714e-06	4.22160196229958e-06	MAP2K1/MAP2K2/MAP2K3/MAP2K4/MAP2K6/MAP2K7/TXNRD1	7
R-HSA-4420097	R-HSA-4420097	VEGFA-VEGFR2 Pathway	11/177	99/11091	4.67734037563258e-07	6.36118291086031e-06	4.34254127506098e-06	ROCK1/AKT1/MTOR/MAPK14/PDPK1/CYBB/NCF2/CYBA/NCF4/NCF1/PIK3CA	11
R-HSA-210745	R-HSA-210745	Regulation of gene expression in beta cells	6/177	21/11091	6.75050013703069e-07	9.00066684937426e-06	6.14441808138398e-06	HNF1A/HNF4G/HNF4A/FOXO1/AKT1/INS	6
R-HSA-9755511	R-HSA-9755511	KEAP1-NFE2L2 pathway	12/177	126/11091	7.53873778170562e-07	9.85834940684581e-06	6.72992583346595e-06	NFKB1/NFE2L2/PRKAA2/AKT1/BCL2L1/PRDX1/TXNRD1/SOD3/MAP1LC3B/SESN2/CDKN2A/SQSTM1	12
R-HSA-9645723	R-HSA-9645723	Diseases of programmed cell death	11/177	104/11091	7.72473707534213e-07	9.91098341742009e-06	6.76585710074653e-06	FADD/TRADD/BCL2L11/CASP8/FASLG/SOD2/PRDX2/PRDX1/TP53/FOXO3/CDKN2A	11
R-HSA-8862803	R-HSA-8862803	Deregulated CDK5 triggers multiple neurodegenerative pathways in Alzheimer's disease models	6/177	22/11091	9.15958655925859e-07	1.13245797459924e-05	7.73086635910629e-06	BCL2L11/FASLG/SOD2/PRDX2/PRDX1/FOXO3	6
R-HSA-8863678	R-HSA-8863678	Neurodegenerative Diseases	6/177	22/11091	9.15958655925859e-07	1.13245797459924e-05	7.73086635910629e-06	BCL2L11/FASLG/SOD2/PRDX2/PRDX1/FOXO3	6
R-HSA-5663202	R-HSA-5663202	Diseases of signal transduction by growth factor receptors and second messengers	23/177	459/11091	1.04976282061405e-06	1.27471199645992e-05	8.70198127614278e-06	MAP2K1/MAP2K2/FGFR2/FGFR4/NR4A1/SMAD3/FOXO1/AKT1/CDKN1B/MTOR/MDM2/BAD/PDPK1/PTEN/BCL2L1/MCL1/BCL2L11/BIRC6/NOX4/TP53/FOXO3/PIK3CA/SQSTM1	23
R-HSA-194138	R-HSA-194138	Signaling by VEGF	11/177	108/11091	1.13064355135002e-06	1.32558209468623e-05	9.04925238013355e-06	ROCK1/AKT1/MTOR/MAPK14/PDPK1/CYBB/NCF2/CYBA/NCF4/NCF1/PIK3CA	11
R-HSA-6785807	R-HSA-6785807	Interleukin-4 and Interleukin-13 signaling	11/177	108/11091	1.13064355135002e-06	1.32558209468623e-05	9.04925238013355e-06	HIF1A/GATA3/FOXO1/AKT1/BCL2L1/MCL1/BIRC5/TNF/FASLG/TP53/FOXO3	11
R-HSA-1257604	R-HSA-1257604	PIP3 activates AKT signaling	17/177	268/11091	1.28631326199524e-06	1.48253053924875e-05	1.01206806162337e-05	FGFR2/FGFR4/NR4A1/FOXO1/AKT1/CDKN1B/MTOR/MDM2/BAD/PHLPP1/INS/PDPK1/PTEN/TP53/FOXO3/PIK3CA/PPARG	17
R-HSA-5668599	R-HSA-5668599	RHO GTPases Activate NADPH Oxidases	6/177	24/11091	1.60905794247741e-06	1.79401536748834e-05	1.22470708523585e-05	MAPK14/CYBB/NCF2/CYBA/NCF4/NCF1	6
R-HSA-9029569	R-HSA-9029569	NR1H3 & NR1H2 regulate gene expression linked to cholesterol transport and efflux	7/177	37/11091	1.60933731495278e-06	1.79401536748834e-05	1.22470708523585e-05	NR1H3/ABCA1/APOC1/APOC2/RXRA/NR1H2/ABCG1	7
R-HSA-186712	R-HSA-186712	Regulation of beta-cell development	7/177	41/11091	3.33020797414192e-06	3.65248616518791e-05	2.49341547809267e-05	NR5A2/HNF1A/HNF4G/HNF4A/FOXO1/AKT1/INS	7
R-HSA-5669034	R-HSA-5669034	TNFs bind their physiological receptors	6/177	29/11091	5.31457732192895e-06	5.73636917287569e-05	3.91600434247396e-05	TNFRSF1A/TNFRSF6B/TNFRSF25/FASLG/LTA/TNFRSF11B	6
R-HSA-168164	R-HSA-168164	Toll Like Receptor 3 (TLR3) Cascade	10/177	106/11091	7.05487346798677e-06	7.49580305973594e-05	5.11710394635224e-05	NFKB1/MAP2K1/MAP2K3/MAP2K4/MAP2K6/MAP2K7/MAPK14/FADD/CASP8/TP53	10
R-HSA-381340	R-HSA-381340	Transcriptional regulation of white adipocyte differentiation	9/177	84/11091	7.2161348154737e-06	7.54918719157249e-05	5.15354729331806e-05	PPARA/NFKB1/PPARGC1A/RXRA/SREBF1/SREBF2/TNF/FABP4/PPARG	9
R-HSA-9006925	R-HSA-9006925	Intracellular signaling by second messengers	17/177	310/11091	9.17174270610343e-06	9.44967430325808e-05	6.45093864974739e-05	FGFR2/FGFR4/NR4A1/FOXO1/AKT1/CDKN1B/MTOR/MDM2/BAD/PHLPP1/INS/PDPK1/PTEN/TP53/FOXO3/PIK3CA/PPARG	17
R-HSA-5633007	R-HSA-5633007	Regulation of TP53 Activity	12/177	160/11091	9.3183480592159e-06	9.45742788099524e-05	6.45623172680945e-05	PRKAA1/PRKAA2/STK11/MAP2K6/AKT1/MTOR/MDM2/MAPK14/PDPK1/TP53/CDKN2A/TP73	12
R-HSA-166166	R-HSA-166166	MyD88-independent TLR4 cascade	10/177	111/11091	1.06577888417275e-05	0.000105033281338764	7.17022864866792e-05	NFKB1/MAP2K1/MAP2K3/MAP2K4/MAP2K6/MAP2K7/MAPK14/FADD/CASP8/TP53	10
R-HSA-937061	R-HSA-937061	TRIF (TICAM1)-mediated TLR4 signaling	10/177	111/11091	1.06577888417275e-05	0.000105033281338764	7.17022864866792e-05	NFKB1/MAP2K1/MAP2K3/MAP2K4/MAP2K6/MAP2K7/MAPK14/FADD/CASP8/TP53	10
R-HSA-1632852	R-HSA-1632852	Macroautophagy	11/177	136/11091	1.08468395627579e-05	0.000105369298609648	7.1931672889868e-05	PRKAA1/PRKAA2/MTOR/PARK7/VDAC1/BECN1/RB1CC1/ATG5/MAP1LC3B/MAP1LC3A/SQSTM1	11
R-HSA-192105	R-HSA-192105	Synthesis of bile acids and bile salts	6/177	34/11091	1.40830656117155e-05	0.000134880065013613	9.20775676021723e-05	SLC27A5/NR1H4/AKR1C4/AKR1C1/CYP39A1/RXRA	6
R-HSA-6804757	R-HSA-6804757	Regulation of TP53 Degradation	6/177	36/11091	1.9863563555111e-05	0.000187600322464937	0.000128067712394795	AKT1/MTOR/MDM2/PDPK1/TP53/CDKN2A	6
R-HSA-5205685	R-HSA-5205685	PINK1-PRKN Mediated Mitophagy	5/177	22/11091	2.06694786370364e-05	0.000192537609221709	0.000131438213106461	VDAC1/ATG5/MAP1LC3B/MAP1LC3A/SQSTM1	5
R-HSA-6806003	R-HSA-6806003	Regulation of TP53 Expression and Degradation	6/177	37/11091	2.33966396015932e-05	0.0002044950197888	0.000139601089360466	AKT1/MTOR/MDM2/PDPK1/TP53/CDKN2A	6
R-HSA-168142	R-HSA-168142	Toll Like Receptor 10 (TLR10) Cascade	9/177	97/11091	2.34567816816565e-05	0.0002044950197888	0.000139601089360466	NFKB1/MAP2K1/MAP2K3/MAP2K4/MAP2K6/MAP2K7/MAPK14/CASP8/TP53	9
R-HSA-168176	R-HSA-168176	Toll Like Receptor 5 (TLR5) Cascade	9/177	97/11091	2.34567816816565e-05	0.0002044950197888	0.000139601089360466	NFKB1/MAP2K1/MAP2K3/MAP2K4/MAP2K6/MAP2K7/MAPK14/CASP8/TP53	9
R-HSA-975871	R-HSA-975871	MyD88 cascade initiated on plasma membrane	9/177	97/11091	2.34567816816565e-05	0.0002044950197888	0.000139601089360466	NFKB1/MAP2K1/MAP2K3/MAP2K4/MAP2K6/MAP2K7/MAPK14/CASP8/TP53	9
R-HSA-9759194	R-HSA-9759194	Nuclear events mediated by NFE2L2	9/177	97/11091	2.34567816816565e-05	0.0002044950197888	0.000139601089360466	NFKB1/NFE2L2/PRKAA2/BCL2L1/PRDX1/TXNRD1/SOD3/CDKN2A/SQSTM1	9
R-HSA-9612973	R-HSA-9612973	Autophagy	11/177	151/11091	2.90897425337434e-05	0.000250392720543614	0.000170933730278226	PRKAA1/PRKAA2/MTOR/PARK7/VDAC1/BECN1/RB1CC1/ATG5/MAP1LC3B/MAP1LC3A/SQSTM1	11
R-HSA-193368	R-HSA-193368	Synthesis of bile acids and bile salts via 7alpha-hydroxycholesterol	5/177	24/11091	3.25087374722923e-05	0.000276324268514484	0.000188636226648433	SLC27A5/NR1H4/AKR1C4/AKR1C1/RXRA	5
R-HSA-975138	R-HSA-975138	TRAF6 mediated induction of NFkB and MAP kinases upon TLR7/8 or 9 activation	9/177	103/11091	3.7954271184519e-05	0.000318628449450283	0.000217515706203676	NFKB1/MAP2K1/MAP2K3/MAP2K4/MAP2K6/MAP2K7/MAPK14/CASP8/TP53	9
R-HSA-5357786	R-HSA-5357786	TNFR1-induced proapoptotic signaling	5/177	25/11091	4.01135989631508e-05	0.00033179977488913	0.000226507276665799	FADD/TRADD/CASP8/TNFRSF1A/TNF	5
R-HSA-2187338	R-HSA-2187338	Visual phototransduction	9/177	104/11091	4.0987031015716e-05	0.00033179977488913	0.000226507276665799	LDLR/AKR1C4/APOB/AKR1C1/APOA4/APOC2/APOA2/APOA1/APOC3	9
R-HSA-975155	R-HSA-975155	MyD88 dependent cascade initiated on endosome	9/177	104/11091	4.0987031015716e-05	0.00033179977488913	0.000226507276665799	NFKB1/MAP2K1/MAP2K3/MAP2K4/MAP2K6/MAP2K7/MAPK14/CASP8/TP53	9
R-HSA-165159	R-HSA-165159	MTOR signalling	6/177	41/11091	4.29213110513364e-05	0.000343370488410691	0.000234406169332995	PRKAA1/PRKAA2/STK11/RPS6KB1/AKT1/MTOR	6
R-HSA-168181	R-HSA-168181	Toll Like Receptor 7/8 (TLR7/8) Cascade	9/177	105/11091	4.42222830710114e-05	0.000349664563817299	0.000238702898828837	NFKB1/MAP2K1/MAP2K3/MAP2K4/MAP2K6/MAP2K7/MAPK14/CASP8/TP53	9
R-HSA-168138	R-HSA-168138	Toll Like Receptor 9 (TLR9) Cascade	9/177	108/11091	5.52528728599646e-05	0.000423191029240499	0.000288896662376254	NFKB1/MAP2K1/MAP2K3/MAP2K4/MAP2K6/MAP2K7/MAPK14/CASP8/TP53	9
R-HSA-193775	R-HSA-193775	Synthesis of bile acids and bile salts via 24-hydroxycholesterol	4/177	14/11091	5.53882376505947e-05	0.000423191029240499	0.000288896662376254	SLC27A5/AKR1C4/AKR1C1/CYP39A1	4
R-HSA-198323	R-HSA-198323	AKT phosphorylates targets in the cytosol	4/177	14/11091	5.53882376505947e-05	0.000423191029240499	0.000288896662376254	AKT1/CDKN1B/MDM2/BAD	4
R-HSA-9843745	R-HSA-9843745	Adipogenesis	9/177	109/11091	5.94100991027977e-05	0.000448876304332249	0.000306431037477588	PPARA/NFKB1/PPARGC1A/RXRA/SREBF1/SREBF2/TNF/FABP4/PPARG	9
R-HSA-450294	R-HSA-450294	MAP kinase activation	7/177	64/11091	6.75826788205713e-05	0.00050501342415372	0.000344753746210202	NFKB1/MAP2K1/MAP2K3/MAP2K4/MAP2K6/MAP2K7/MAPK14	7
R-HSA-189483	R-HSA-189483	Heme degradation	4/177	15/11091	7.45909029212034e-05	0.000545395849316326	0.000372321315090557	SLCO1B1/SLCO1B3/SLCO2B1/FABP1	4
R-HSA-193807	R-HSA-193807	Synthesis of bile acids and bile salts via 27-hydroxycholesterol	4/177	15/11091	7.45909029212034e-05	0.000545395849316326	0.000372321315090557	NR1H4/AKR1C4/AKR1C1/RXRA	4
R-HSA-166058	R-HSA-166058	MyD88:MAL(TIRAP) cascade initiated on plasma membrane	9/177	113/11091	7.87774198122216e-05	0.000563880478655902	0.000384940079082435	NFKB1/MAP2K1/MAP2K3/MAP2K4/MAP2K6/MAP2K7/MAPK14/CASP8/TP53	9
R-HSA-168188	R-HSA-168188	Toll Like Receptor TLR6:TLR2 Cascade	9/177	113/11091	7.87774198122216e-05	0.000563880478655902	0.000384940079082435	NFKB1/MAP2K1/MAP2K3/MAP2K4/MAP2K6/MAP2K7/MAPK14/CASP8/TP53	9
R-HSA-168898	R-HSA-168898	Toll-like Receptor Cascades	11/177	169/11091	8.1617581109391e-05	0.000578124532858186	0.000394663961285542	NFKB1/APOB/MAP2K1/MAP2K3/MAP2K4/MAP2K6/MAP2K7/MAPK14/FADD/CASP8/TP53	11
R-HSA-5205647	R-HSA-5205647	Mitophagy	5/177	29/11091	8.51428078152552e-05	0.000596877415612098	0.000407465851834265	VDAC1/ATG5/MAP1LC3B/MAP1LC3A/SQSTM1	5
R-HSA-168179	R-HSA-168179	Toll Like Receptor TLR1:TLR2 Cascade	9/177	116/11091	9.65674452714321e-05	0.000663291543278523	0.000452804288832552	NFKB1/MAP2K1/MAP2K3/MAP2K4/MAP2K6/MAP2K7/MAPK14/CASP8/TP53	9
R-HSA-181438	R-HSA-181438	Toll Like Receptor 2 (TLR2) Cascade	9/177	116/11091	9.65674452714321e-05	0.000663291543278523	0.000452804288832552	NFKB1/MAP2K1/MAP2K3/MAP2K4/MAP2K6/MAP2K7/MAPK14/CASP8/TP53	9
R-HSA-8866427	R-HSA-8866427	VLDLR internalisation and degradation	4/177	16/11091	9.821931790015e-05	0.00066789136172102	0.000455944412568065	PCSK9/NR1H3/MYLIP/NR1H2	4
R-HSA-5357905	R-HSA-5357905	Regulation of TNFR1 signaling	6/177	48/11091	0.000106801113300137	0.000712007422000912	0.000486060794276165	FADD/CFLAR/TRADD/CASP8/TNFRSF1A/TNF	6
R-HSA-9707616	R-HSA-9707616	Heme signaling	6/177	48/11091	0.000106801113300137	0.000712007422000912	0.000486060794276165	PPARA/APOB/NFE2L2/APOA1/PPARGC1A/RXRA	6
R-HSA-166016	R-HSA-166016	Toll Like Receptor 4 (TLR4) Cascade	10/177	147/11091	0.000119847760185081	0.00079122793131898	0.000540141668284319	NFKB1/MAP2K1/MAP2K3/MAP2K4/MAP2K6/MAP2K7/MAPK14/FADD/CASP8/TP53	10
R-HSA-9617828	R-HSA-9617828	FOXO-mediated transcription of cell cycle genes	4/177	17/11091	0.000126846174518366	0.000829378833389314	0.000566185859945337	SMAD3/FOXO1/CDKN1B/FOXO3	4
R-HSA-448424	R-HSA-448424	Interleukin-17 signaling	7/177	72/11091	0.000143988019898892	0.000932493843154732	0.00063657861428984	NFKB1/MAP2K1/MAP2K3/MAP2K4/MAP2K6/MAP2K7/MAPK14	7
R-HSA-9824439	R-HSA-9824439	Bacterial Infection Pathways	7/177	73/11091	0.000157143806085183	0.00100809234092382	0.000688186876698768	MAP2K1/MAP2K2/MAP2K3/MAP2K4/MAP2K6/MAP2K7/TXNRD1	7
R-HSA-9818027	R-HSA-9818027	NFE2L2 regulating anti-oxidant/detoxification enzymes	4/177	19/11091	0.000201484545198195	0.00128046253023152	0.000874123801597679	NFE2L2/PRDX1/TXNRD1/SOD3	4
R-HSA-1222556	R-HSA-1222556	ROS and RNS production in phagocytes	5/177	36/11091	0.000246945864100816	0.00155173247019695	0.00105930962748739	CYBB/NCF2/CYBA/NCF4/NCF1	5
R-HSA-6803204	R-HSA-6803204	TP53 Regulates Transcription of Genes Involved in Cytochrome C Release	4/177	20/11091	0.000248733587134512	0.00155173247019695	0.00105930962748739	BID/BBC3/TP53/TP73	4
R-HSA-75893	R-HSA-75893	TNF signaling	6/177	57/11091	0.000280507697020813	0.00173404758158321	0.00118376932426965	FADD/CFLAR/TRADD/CASP8/TNFRSF1A/TNF	6
R-HSA-9663891	R-HSA-9663891	Selective autophagy	7/177	81/11091	0.000301362314253783	0.00184618354677993	0.00126032034695039	PRKAA2/PARK7/VDAC1/ATG5/MAP1LC3B/MAP1LC3A/SQSTM1	7
R-HSA-9607240	R-HSA-9607240	FLT3 Signaling	5/177	38/11091	0.000320429501103659	0.00194546482812936	0.00132809595852174	AKT1/CDKN1B/BCL2L11/FOXO3/PIK3CA	5
R-HSA-196854	R-HSA-196854	Metabolism of vitamins and cofactors	11/177	198/11091	0.00032867745094417	0.00197788200568173	0.00135022595124713	LDLR/AKR1C4/APOB/AKR1C1/LDLRAP1/APOA4/APOC2/APOA2/APOA1/APOC3/AKT1	11
R-HSA-389357	R-HSA-389357	CD28 dependent PI3K/Akt signaling	4/177	22/11091	0.000366292643752904	0.00217992391560225	0.0014881523943972	AKT1/MTOR/PDPK1/PIK3CA	4
R-HSA-9748784	R-HSA-9748784	Drug ADME	8/177	110/11091	0.000368663603373911	0.00217992391560225	0.0014881523943972	SLCO1B1/UGT2B4/SLCO1B3/SULT2A1/AKR1C1/SLC22A1/SLCO2B1/GSTP1	8
R-HSA-2151209	R-HSA-2151209	Activation of PPARGC1A (PGC-1alpha) by phosphorylation	3/177	10/11091	0.000441567690997115	0.0025885002575693	0.00176707215725706	PRKAA2/PPARGC1A/MAPK14	3
R-HSA-9020702	R-HSA-9020702	Interleukin-1 signaling	8/177	115/11091	0.000497539355422357	0.00289168172382225	0.00197404278669599	NFKB1/MAP2K1/MAP2K4/MAP2K6/CASP8/IL1R1/TP53/SQSTM1	8
R-HSA-2426168	R-HSA-2426168	Activation of gene expression by SREBF (SREBP)	5/177	42/11091	0.0005157991182278	0.00294742353273029	0.00201209563147687	PPARA/RXRA/SREBF1/SREBF2/SCD	5
R-HSA-425397	R-HSA-425397	Transport of vitamins, nucleosides, and related molecules	5/177	42/11091	0.0005157991182278	0.00294742353273029	0.00201209563147687	SLCO1B1/SLCO1B3/SLCO2B1/SLC25A6/SLC27A1	5
R-HSA-879518	R-HSA-879518	Transport of organic anions	3/177	11/11091	0.000600046145276279	0.00334451949826123	0.00228317817141362	SLCO1B1/SLCO1B3/SLCO2B1	3
R-HSA-8934903	R-HSA-8934903	Receptor Mediated Mitophagy	3/177	11/11091	0.000600046145276279	0.00334451949826123	0.00228317817141362	ATG5/MAP1LC3B/MAP1LC3A	3
R-HSA-9614399	R-HSA-9614399	Regulation of localization of FOXO transcription factors	3/177	11/11091	0.000600046145276279	0.00334451949826123	0.00228317817141362	FOXO1/AKT1/FOXO3	3
R-HSA-446652	R-HSA-446652	Interleukin-1 family signaling	9/177	153/11091	0.000762975257121169	0.00421807459221459	0.00287952150954588	NFKB1/MAP2K1/MAP2K4/MAP2K6/SMAD3/CASP8/IL1R1/TP53/SQSTM1	9
R-HSA-6803207	R-HSA-6803207	TP53 Regulates Transcription of Caspase Activators and Caspases	3/177	12/11091	0.000790700239199806	0.00433609808593442	0.00296009172739486	APAF1/TP53/TP73	3
R-HSA-2559580	R-HSA-2559580	Oxidative Stress Induced Senescence	8/177	124/11091	0.000820331315694416	0.00445665101247836	0.00304238869427702	MAP2K3/MAP2K4/MAP2K6/MAP2K7/MDM2/MAPK14/TP53/CDKN2A	8
R-HSA-189445	R-HSA-189445	Metabolism of porphyrins	4/177	27/11091	0.000825791217018049	0.00445665101247836	0.00304238869427702	SLCO1B1/SLCO1B3/SLCO2B1/FABP1	4
R-HSA-209560	R-HSA-209560	NF-kB is activated and signals survival	3/177	13/11091	0.00101589199595432	0.00543942171062157	0.00371328943403114	NFKB1/NGFR/SQSTM1	3
R-HSA-380972	R-HSA-380972	Energy dependent regulation of mTOR by LKB1-AMPK	4/177	29/11091	0.00109014792928615	0.00579141087433266	0.00395357925012493	PRKAA1/PRKAA2/STK11/MTOR	4
R-HSA-2559583	R-HSA-2559583	Cellular Senescence	10/177	195/11091	0.00113479480073543	0.00598186406589221	0.00408359450937843	NFKB1/MAP2K3/MAP2K4/MAP2K6/MAP2K7/CDKN1B/MDM2/MAPK14/TP53/CDKN2A	10
R-HSA-5668541	R-HSA-5668541	TNFR2 non-canonical NF-kB pathway	7/177	102/11091	0.00120981496564874	0.00632826289723956	0.00432006801498862	TNFRSF1A/TNF/TNFRSF6B/TNFRSF25/FASLG/LTA/TNFRSF11B	7
R-HSA-9843743	R-HSA-9843743	Transcriptional regulation of brown and beige adipocyte differentiation	4/177	30/11091	0.00124234604018133	0.00639996444941899	0.00436901597862814	PPARA/PPARGC1A/RXRA/PPARG	4
R-HSA-9844594	R-HSA-9844594	Transcriptional regulation of brown and beige adipocyte differentiation by EBF2	4/177	30/11091	0.00124234604018133	0.00639996444941899	0.00436901597862814	PPARA/PPARGC1A/RXRA/PPARG	4
R-HSA-6803205	R-HSA-6803205	TP53 regulates transcription of several additional cell death genes whose specific roles in p53-dependent apoptosis remain uncertain	3/177	14/11091	0.00127784756640079	0.0064845995906906	0.00442679321903182	BIRC5/TP53/TP73	3
R-HSA-6804759	R-HSA-6804759	Regulation of TP53 Activity through Association with Co-factors	3/177	14/11091	0.00127784756640079	0.0064845995906906	0.00442679321903182	AKT1/TP53/TP73	3
R-HSA-111447	R-HSA-111447	Activation of BAD and translocation to mitochondria	3/177	15/11091	0.00157866173227069	0.00795177761440051	0.00542838069342202	AKT1/BAD/BID	3
R-HSA-74751	R-HSA-74751	Insulin receptor signalling cascade	5/177	54/11091	0.00164385695144624	0.0082192847572312	0.00561099779866712	FGFR2/FGFR4/INS/PDPK1/PIK3CA	5
R-HSA-1655829	R-HSA-1655829	Regulation of cholesterol biosynthesis by SREBP (SREBF)	5/177	55/11091	0.00178523582984092	0.00880688282815879	0.00601212898950159	PPARA/RXRA/SREBF1/SREBF2/SCD	5
R-HSA-389356	R-HSA-389356	CD28 co-stimulation	4/177	33/11091	0.00178727916218517	0.00880688282815879	0.00601212898950159	AKT1/MTOR/PDPK1/PIK3CA	4
R-HSA-193639	R-HSA-193639	p75NTR signals via NF-kB	3/177	16/11091	0.00192030228943312	0.00926103231783351	0.0063221598330721	NFKB1/NGFR/SQSTM1	3
R-HSA-5684264	R-HSA-5684264	MAP3K8 (TPL2)-dependent MAPK1/3 activation	3/177	16/11091	0.00192030228943312	0.00926103231783351	0.0063221598330721	NFKB1/MAP2K1/MAP2K4	3
R-HSA-9703648	R-HSA-9703648	Signaling by FLT3 ITD and TKD mutants	3/177	16/11091	0.00192030228943312	0.00926103231783351	0.0063221598330721	BCL2L1/NOX4/PIK3CA	3
R-HSA-187687	R-HSA-187687	Signalling to ERKs	4/177	34/11091	0.00200064565376107	0.00958055665181357	0.00654028712608326	MAP2K1/MAP2K2/MAPK14/RALB	4
R-HSA-168643	R-HSA-168643	Nucleotide-binding domain, leucine rich repeat containing receptor (NLR) signaling pathways	5/177	57/11091	0.00209444422814973	0.00995959493106166	0.00679904236005912	NFKB1/MAP2K6/MAPK14/BCL2L1/CASP8	5
R-HSA-199418	R-HSA-199418	Negative regulation of the PI3K/AKT network	7/177	113/11091	0.00218616366207246	0.0103235506264533	0.00704750127904939	FGFR2/FGFR4/AKT1/PHLPP1/INS/PTEN/PIK3CA	7
R-HSA-1368082	R-HSA-1368082	RORA activates gene expression	3/177	18/11091	0.0027333243144366	0.0127864430975781	0.00872882570593178	PPARA/RXRA/SREBF1	3
R-HSA-8979227	R-HSA-8979227	Triglyceride metabolism	4/177	37/11091	0.00274532454742117	0.0127864430975781	0.00872882570593178	DGAT2/FABP3/FABP1/FABP4	4
R-HSA-9013404	R-HSA-9013404	RAC2 GTPase cycle	6/177	88/11091	0.0027902222250485	0.0129071504287958	0.00881122807910052	CYBB/NCF2/CYBA/NCF4/NCF1/PIK3CA	6
R-HSA-9700206	R-HSA-9700206	Signaling by ALK in cancer	6/177	91/11091	0.00330016327151131	0.0150611478162932	0.010281681404002	MDM2/MCL1/BIRC6/TP53/PIK3CA/SQSTM1	6
R-HSA-9725370	R-HSA-9725370	Signaling by ALK fusions and activated point mutants	6/177	91/11091	0.00330016327151131	0.0150611478162932	0.010281681404002	MDM2/MCL1/BIRC6/TP53/PIK3CA/SQSTM1	6
R-HSA-6804756	R-HSA-6804756	Regulation of TP53 Activity through Phosphorylation	6/177	92/11091	0.0034846647949612	0.0157971470704907	0.0107841205233536	PRKAA1/PRKAA2/STK11/MDM2/MAPK14/TP53	6
R-HSA-111471	R-HSA-111471	Apoptotic factor-mediated response	3/177	20/11091	0.00373027556835132	0.0166880749110454	0.0113923235847849	APAF1/CASP7/CDKN2A	3
R-HSA-3232118	R-HSA-3232118	SUMOylation of transcription factors	3/177	20/11091	0.00373027556835132	0.0166880749110454	0.0113923235847849	MDM2/TP53/CDKN2A	3
R-HSA-1592230	R-HSA-1592230	Mitochondrial biogenesis	6/177	95/11091	0.00408433885749953	0.0181526171444423	0.0123921117038685	PPARA/PRKAA2/PPARGC1A/RXRA/MAPK14/SOD2	6
R-HSA-8878159	R-HSA-8878159	Transcriptional regulation by RUNX3	6/177	96/11091	0.00430024459750102	0.0189880930279266	0.0129624597915102	SMAD3/MDM2/BCL2L11/TP53/FOXO3/CDKN2A	6
R-HSA-400253	R-HSA-400253	Circadian Clock	5/177	70/11091	0.0051285469855232	0.0224994319364889	0.0153595193250644	PPARA/HIF1A/PPARGC1A/RXRA/SREBF1	5
R-HSA-109704	R-HSA-109704	PI3K Cascade	4/177	44/11091	0.00517575341157408	0.0225609764094255	0.0154015334312022	FGFR2/FGFR4/PDPK1/PIK3CA	4
R-HSA-163560	R-HSA-163560	Triglyceride catabolism	3/177	24/11091	0.00632068226509123	0.0270318486808933	0.0184536304462445	FABP3/FABP1/FABP4	3
R-HSA-450302	R-HSA-450302	activated TAK1 mediates p38 MAPK activation	3/177	24/11091	0.00632068226509123	0.0270318486808933	0.0184536304462445	MAP2K3/MAP2K6/MAPK14	3
R-HSA-9634638	R-HSA-9634638	Estrogen-dependent nuclear events downstream of ESR-membrane signaling	3/177	24/11091	0.00632068226509123	0.0270318486808933	0.0184536304462445	AKT1/CDKN1B/FOXO3	3
R-HSA-112399	R-HSA-112399	IRS-mediated signalling	4/177	48/11091	0.00706234819099228	0.0300149798117172	0.0204901023172868	FGFR2/FGFR4/PDPK1/PIK3CA	4
R-HSA-8978868	R-HSA-8978868	Fatty acid metabolism	8/177	176/11091	0.00721244067881513	0.0304624823701509	0.0207955955499018	PRKAA2/RXRA/SCD/GPX4/HADHA/GPX1/GPX2/PTGES	8
R-HSA-9009391	R-HSA-9009391	Extra-nuclear estrogen signaling	5/177	77/11091	0.00765930599278439	0.0321501733030456	0.0219477189266921	AKT1/CDKN1B/PDPK1/FOXO3/PIK3CA	5
R-HSA-5689880	R-HSA-5689880	Ub-specific processing proteases	9/177	219/11091	0.00848865117217026	0.0354127778961704	0.024174976861008	HIF1A/SMAD3/AR/GATA3/MDM2/PTEN/VDAC1/BECN1/TP53	9
R-HSA-211976	R-HSA-211976	Endogenous sterols	3/177	27/11091	0.00882082304731473	0.0365741443425245	0.0249677982276367	NR1H4/CYP39A1/RXRA	3
R-HSA-2428928	R-HSA-2428928	IRS-related events triggered by IGF1R	4/177	52/11091	0.0093550408115952	0.0385541075871802	0.0263194449627655	FGFR2/FGFR4/PDPK1/PIK3CA	4
R-HSA-9682385	R-HSA-9682385	FLT3 signaling in disease	3/177	28/11091	0.00976513862900597	0.0400017726971329	0.0273077117019127	BCL2L1/NOX4/PIK3CA	3
R-HSA-74752	R-HSA-74752	Signaling by Insulin receptor	5/177	82/11091	0.00992745083609139	0.0404231531050428	0.0275953723209348	FGFR2/FGFR4/INS/PDPK1/PIK3CA	5
R-HSA-2428924	R-HSA-2428924	IGF1R signaling cascade	4/177	53/11091	0.00999538061255797	0.0404574929555918	0.0276188148504891	FGFR2/FGFR4/PDPK1/PIK3CA	4
R-HSA-187037	R-HSA-187037	Signaling by NTRK1 (TRKA)	6/177	115/11091	0.0101976554001172	0.0410319862253238	0.0280109998844703	MAP2K1/MAP2K2/MAP2K5/MAPK14/RALB/PIK3CA	6
R-HSA-2562578	R-HSA-2562578	TRIF-mediated programmed cell death	2/177	10/11091	0.0104764234159538	0.0414184181560963	0.028274802487366	FADD/CASP8	2
R-HSA-9617629	R-HSA-9617629	Regulation of FOXO transcriptional activity by acetylation	2/177	10/11091	0.0104764234159538	0.0414184181560963	0.028274802487366	FOXO1/FOXO3	2
R-HSA-9702518	R-HSA-9702518	STAT5 activation downstream of FLT3 ITD mutants	2/177	10/11091	0.0104764234159538	0.0414184181560963	0.028274802487366	BCL2L1/NOX4	2
R-HSA-2404192	R-HSA-2404192	Signaling by Type 1 Insulin-like Growth Factor 1 Receptor (IGF1R)	4/177	54/11091	0.0106635025054469	0.0418339850523635	0.0285584944397714	FGFR2/FGFR4/PDPK1/PIK3CA	4
R-HSA-420029	R-HSA-420029	Tight junction interactions	3/177	29/11091	0.0107660990943583	0.0418339850523635	0.0285584944397714	CLDN2/CLDN3/CLDN1	3
R-HSA-5218920	R-HSA-5218920	VEGFR2 mediated vascular permeability	3/177	29/11091	0.0107660990943583	0.0418339850523635	0.0285584944397714	AKT1/MTOR/PDPK1	3
R-HSA-6804758	R-HSA-6804758	Regulation of TP53 Activity through Acetylation	3/177	30/11091	0.0118242938781557	0.0456847718019651	0.0311872822982456	MAP2K6/AKT1/TP53	3
R-HSA-2151201	R-HSA-2151201	Transcriptional activation of mitochondrial biogenesis	4/177	56/11091	0.0120847994665243	0.0464274781764775	0.0316943001173786	PPARA/PPARGC1A/RXRA/SOD2	4
R-HSA-193692	R-HSA-193692	Regulated proteolysis of p75NTR	2/177	11/11091	0.0126711739205488	0.0476044103092439	0.0324977475950102	NFKB1/NGFR	2
R-HSA-5655291	R-HSA-5655291	Signaling by FGFR4 in disease	2/177	11/11091	0.0126711739205488	0.0476044103092439	0.0324977475950102	FGFR4/PIK3CA	2
R-HSA-9664873	R-HSA-9664873	Pexophagy	2/177	11/11091	0.0126711739205488	0.0476044103092439	0.0324977475950102	MAP1LC3B/SQSTM1	2
R-HSA-9818030	R-HSA-9818030	NFE2L2 regulating tumorigenic genes	2/177	11/11091	0.0126711739205488	0.0476044103092439	0.0324977475950102	NFE2L2/BCL2L1	2
