# Supplementary material for: Unlocking liver physiology: comprehensive pathway maps for mechanistic understanding
Source: Front Toxicol. 2025 Jul 7;7:1619651. doi: 10.3389/ftox.2025.1619651 (PMC12277266; doi:10.3389/ftox.2025.1619651)
Supplement: Supplementary file 1 [file Supplementaryfile1.zip › Supplementary Information/analysis_scripts_and_outputs/output/tables_and_lists/enrichment_reactome_steatosis_shared_genes_with_liverlipidpm.csv]

	ID	Description	GeneRatio	BgRatio	pvalue	p.adjust	qvalue	geneID	Count
R-HSA-8978868	R-HSA-8978868	Fatty acid metabolism	27/81	176/11091	3.72382731772386e-29	1.10225288604626e-26	7.64364554690688e-27	ALDH3A2/ACOX1/SCD/SLC27A2/ACADVL/CPT1A/ACADS/ACADL/CPT2/MLYCD/ACSL1/SCP2/ACACB/ACACA/DBI/ACAA1/ACAA2/ACADM/ACSL5/FASN/EHHADH/CYP1A1/SLC25A20/GPX1/PTGS2/PTGS1/ELOVL6	27
R-HSA-1989781	R-HSA-1989781	PPARA activates gene expression	20/81	117/11091	1.48874448349691e-22	2.10356121244842e-20	1.45872843679744e-20	ACOX1/SLC27A1/CPT1A/CPT2/ACSL1/PLIN2/ACADM/FABP1/NR1H3/CD36/HMGCR/PPARGC1A/SREBF1/AHR/NR1H4/APOA1/CYP1A1/ABCA1/SREBF2/NR1H2	20
R-HSA-400206	R-HSA-400206	Regulation of lipid metabolism by PPARalpha	20/81	119/11091	2.13198771531934e-22	2.10356121244842e-20	1.45872843679744e-20	ACOX1/SLC27A1/CPT1A/CPT2/ACSL1/PLIN2/ACADM/FABP1/NR1H3/CD36/HMGCR/PPARGC1A/SREBF1/AHR/NR1H4/APOA1/CYP1A1/ABCA1/SREBF2/NR1H2	20
R-HSA-8979227	R-HSA-8979227	Triglyceride metabolism	11/81	37/11091	1.14453525442251e-15	8.46956088272658e-14	5.87327301611552e-14	DGAT1/DGAT2/LPIN1/FABP3/FABP5/FABP1/FABP4/MGLL/FABP2/ABHD5/GPAM	11
R-HSA-2426168	R-HSA-2426168	Activation of gene expression by SREBF (SREBP)	10/81	42/11091	2.96564219981157e-13	1.75566018228845e-11	1.21747416623844e-11	SCD/ACACB/ACACA/HMGCR/SQLE/SREBF1/FASN/SREBF2/ELOVL6/GPAM	10
R-HSA-8957322	R-HSA-8957322	Metabolism of steroids	14/81	155/11091	4.88268685805007e-12	2.3102075488026e-10	1.60202870560636e-10	SCD/SLC27A2/SLC27A5/SCP2/ACACB/ACACA/HMGCR/SQLE/SREBF1/NR1H4/FASN/SREBF2/ELOVL6/GPAM	14
R-HSA-1655829	R-HSA-1655829	Regulation of cholesterol biosynthesis by SREBP (SREBF)	10/81	55/11091	5.46332866270886e-12	2.3102075488026e-10	1.60202870560636e-10	SCD/ACACB/ACACA/HMGCR/SQLE/SREBF1/FASN/SREBF2/ELOVL6/GPAM	10
R-HSA-163560	R-HSA-163560	Triglyceride catabolism	7/81	24/11091	2.6646797657647e-10	9.85931513332938e-09	6.83700729373837e-09	FABP3/FABP5/FABP1/FABP4/MGLL/FABP2/ABHD5	7
R-HSA-390918	R-HSA-390918	Peroxisomal lipid metabolism	7/81	29/11091	1.16697390820024e-09	3.83804752030302e-08	2.66151943975494e-08	ALDH3A2/ACOX1/SLC27A2/MLYCD/SCP2/ACAA1/EHHADH	7
R-HSA-75105	R-HSA-75105	Fatty acyl-CoA biosynthesis	7/81	37/11091	7.34543463475351e-09	2.17424865188704e-07	1.50774710923888e-07	SCD/SLC27A2/ACSL1/ACACA/ACSL5/FASN/ELOVL6	7
R-HSA-9614085	R-HSA-9614085	FOXO-mediated transcription	8/81	65/11091	2.05072090819969e-08	5.5183035347919e-07	3.8267040870712e-07	AKT1/FOXO1/PPARGC1A/SREBF1/NR3C1/CAT/PINK1/SOD2	8
R-HSA-200425	R-HSA-200425	Carnitine metabolism	5/81	14/11091	3.48661230277505e-08	8.60031034684513e-07	5.96394209685206e-07	CPT1A/CPT2/ACACB/ACACA/SLC25A20	5
R-HSA-9615017	R-HSA-9615017	FOXO-mediated transcription of oxidative stress, metabolic and neuronal genes	6/81	29/11091	5.2240497389064e-08	1.189475940551e-06	8.24849958774694e-07	FOXO1/PPARGC1A/SREBF1/NR3C1/CAT/SOD2	6
R-HSA-8963898	R-HSA-8963898	Plasma lipoprotein assembly	5/81	19/11091	1.96795747195405e-07	4.16082436927428e-06	2.88535118068451e-06	MTTP/APOB/APOA4/APOA1/ABCA1	5
R-HSA-77289	R-HSA-77289	Mitochondrial Fatty Acid Beta-Oxidation	6/81	37/11091	2.44058804728345e-07	4.81609374663934e-06	3.33975206470367e-06	ACADVL/ACADS/ACADL/DBI/ACAA2/ACADM	6
R-HSA-9033241	R-HSA-9033241	Peroxisomal protein import	7/81	63/11091	3.38997830941883e-07	6.27145987242483e-06	4.34898533116231e-06	ACOX1/SLC27A2/MLYCD/SCP2/ACAA1/EHHADH/CAT	7
R-HSA-8963888	R-HSA-8963888	Chylomicron assembly	4/81	10/11091	5.36235723460849e-07	9.3368102437889e-06	6.4746728219731e-06	MTTP/APOB/APOA4/APOA1	4
R-HSA-390247	R-HSA-390247	Beta-oxidation of very long chain fatty acids	4/81	11/11091	8.37978747565918e-07	1.30548268041848e-05	9.05295599863458e-06	ACOX1/MLYCD/ACAA1/EHHADH	4
R-HSA-77286	R-HSA-77286	mitochondrial fatty acid beta-oxidation of saturated fatty acids	4/81	11/11091	8.37978747565918e-07	1.30548268041848e-05	9.05295599863458e-06	ACADVL/ACADS/ACADL/ACADM	4
R-HSA-9024446	R-HSA-9024446	NR1H2 and NR1H3-mediated signaling	6/81	47/11091	1.06365190419268e-06	1.57420481820517e-05	1.0916427437767e-05	SCD/NR1H3/SREBF1/FASN/ABCA1/NR1H2	6
R-HSA-174824	R-HSA-174824	Plasma lipoprotein assembly, remodeling, and clearance	7/81	75/11091	1.1336544015152e-06	1.59791287070714e-05	1.10808324960133e-05	MTTP/NR1H3/APOB/APOA4/APOA1/ABCA1/NR1H2	7
R-HSA-2046104	R-HSA-2046104	alpha-linolenic (omega3) and linoleic (omega6) acid metabolism	4/81	13/11091	1.79552519584244e-06	2.21448107487234e-05	1.53564654907577e-05	ACOX1/ACSL1/SCP2/ACAA1	4
R-HSA-2046106	R-HSA-2046106	alpha-linolenic acid (ALA) metabolism	4/81	13/11091	1.79552519584244e-06	2.21448107487234e-05	1.53564654907577e-05	ACOX1/ACSL1/SCP2/ACAA1	4
R-HSA-75109	R-HSA-75109	Triglyceride biosynthesis	4/81	13/11091	1.79552519584244e-06	2.21448107487234e-05	1.53564654907577e-05	DGAT1/DGAT2/LPIN1/GPAM	4
R-HSA-4090294	R-HSA-4090294	SUMOylation of intracellular receptors	5/81	30/11091	2.26474940802052e-06	2.6814632990963e-05	1.85947846132211e-05	NR1H3/NR1I2/NR1H4/NR3C1/NR1H2	5
R-HSA-1483206	R-HSA-1483206	Glycerophospholipid biosynthesis	8/81	129/11091	4.25236824317773e-06	4.84115769223311e-05	3.35713282356137e-05	DGAT1/DGAT2/LPIN1/PNPLA3/AGPAT1/PNPLA2/MGLL/GPAM	8
R-HSA-9018677	R-HSA-9018677	Biosynthesis of DHA-derived SPMs	4/81	17/11091	5.84520701821766e-06	6.40807880515713e-05	4.44372463373272e-05	CYP1A1/CYP3A4/CYP2E1/PTGS2	4
R-HSA-3299685	R-HSA-3299685	Detoxification of Reactive Oxygen Species	5/81	37/11091	6.65575968529793e-06	7.0360888101721e-05	4.87922232568833e-05	GPX1/GSR/CAT/CYCS/SOD2	5
R-HSA-9018678	R-HSA-9018678	Biosynthesis of specialized proresolving mediators (SPMs)	4/81	19/11091	9.41407823088716e-06	9.60885226325034e-05	6.66332215979309e-05	CYP1A1/CYP3A4/CYP2E1/PTGS2	4
R-HSA-9006931	R-HSA-9006931	Signaling by Nuclear Receptors	11/81	298/11091	9.9643066130178e-06	9.83144919151089e-05	6.81768347206481e-05	SCD/CPT1A/AKT1/FABP5/NR1H3/SREBF1/FASN/ABCA1/NR1H2/GPAM/PDK4	11
R-HSA-211945	R-HSA-211945	Phase I - Functionalization of compounds	7/81	106/11091	1.16106355976454e-05	0.000110862843125904	7.68785718689594e-05	ALDH2/AHR/NR1H4/CYP1A1/CYP3A4/CYP2E1/PTGS1	7
R-HSA-196854	R-HSA-196854	Metabolism of vitamins and cofactors	9/81	198/11091	1.32070086212007e-05	0.000122164829746107	8.47160092478337e-05	AKT1/ACACB/ACACA/APOB/APOA4/FASN/APOA1/LRP1/PTGS2	9
R-HSA-9609507	R-HSA-9609507	Protein localization	8/81	164/11091	2.47877849029055e-05	0.000218530119563014	0.000151541156880469	ALDH3A2/ACOX1/SLC27A2/MLYCD/SCP2/ACAA1/EHHADH/CAT	8
R-HSA-193368	R-HSA-193368	Synthesis of bile acids and bile salts via 7alpha-hydroxycholesterol	4/81	24/11091	2.51014326525084e-05	0.000218530119563014	0.000151541156880469	SLC27A2/SLC27A5/SCP2/NR1H4	4
R-HSA-211981	R-HSA-211981	Xenobiotics	4/81	25/11091	2.9717163274254e-05	0.000251322295119405	0.000174281107924197	AHR/CYP1A1/CYP3A4/CYP2E1	4
R-HSA-383280	R-HSA-383280	Nuclear Receptor transcription pathway	5/81	52/11091	3.64270657047698e-05	0.000299511429128108	0.000207698181650003	NR1H3/NR1I2/NR1H4/NR3C1/NR1H2	5
R-HSA-191273	R-HSA-191273	Cholesterol biosynthesis	4/81	27/11091	4.07728811737765e-05	0.000326183049390212	0.000226193793140439	HMGCR/SQLE/SREBF1/SREBF2	4
R-HSA-8963901	R-HSA-8963901	Chylomicron remodeling	3/81	10/11091	4.3403087647926e-05	0.000338087209047002	0.000234448811394614	APOB/APOA4/APOA1	3
R-HSA-192105	R-HSA-192105	Synthesis of bile acids and bile salts	4/81	34/11091	0.000103638560694841	0.000766925349141825	0.000531829456197211	SLC27A2/SLC27A5/SCP2/NR1H4	4
R-HSA-8963899	R-HSA-8963899	Plasma lipoprotein remodeling	4/81	34/11091	0.000103638560694841	0.000766925349141825	0.000531829456197211	MTTP/APOB/APOA4/APOA1	4
R-HSA-211897	R-HSA-211897	Cytochrome P450 - arranged by substrate type	5/81	66/11091	0.000115651908925188	0.000834950366874529	0.000579001854696063	AHR/NR1H4/CYP1A1/CYP3A4/CYP2E1	5
R-HSA-163685	R-HSA-163685	Integration of energy metabolism	6/81	108/11091	0.000133103967916696	0.000938066059603382	0.00065050811387859	ACACB/ACACA/AGPAT1/CD36/MLXIPL/FASN	6
R-HSA-8964043	R-HSA-8964043	Plasma lipoprotein clearance	4/81	37/11091	0.000145159601217948	0.000999238185128202	0.000692928328947367	NR1H3/APOB/APOA1/NR1H2	4
R-HSA-1483257	R-HSA-1483257	Phospholipid metabolism	8/81	212/11091	0.000151721637983505	0.00102067283734358	0.000707792330305823	DGAT1/DGAT2/LPIN1/PNPLA3/AGPAT1/PNPLA2/MGLL/GPAM	8
R-HSA-9711123	R-HSA-9711123	Cellular response to chemical stress	8/81	215/11091	0.000167124959023836	0.00109931084157901	0.000762324374494692	AKT1/FABP1/NFE2L2/GPX1/GSR/CAT/CYCS/SOD2	8
R-HSA-2173782	R-HSA-2173782	Binding and Uptake of Ligands by Scavenger Receptors	4/81	42/11091	0.00023928939398703	0.00153977523087306	0.00106776731870643	CD36/APOB/APOA1/LRP1	4
R-HSA-975634	R-HSA-975634	Retinoid metabolism and transport	4/81	44/11091	0.000287019454555153	0.00180761188400692	0.00125350041743012	APOB/APOA4/APOA1/LRP1	4
R-HSA-194068	R-HSA-194068	Bile acid and bile salt metabolism	4/81	45/11091	0.000313282613268204	0.00193190944848726	0.0013396953856864	SLC27A2/SLC27A5/SCP2/NR1H4	4
R-HSA-381340	R-HSA-381340	Transcriptional regulation of white adipocyte differentiation	5/81	84/11091	0.000360612072793983	0.00217839129687794	0.00151061985380938	FABP4/CD36/PPARGC1A/SREBF1/SREBF2	5
R-HSA-6806667	R-HSA-6806667	Metabolism of fat-soluble vitamins	4/81	48/11091	0.000402396516766131	0.0023354778227995	0.00161955254425997	APOB/APOA4/APOA1/LRP1	4
R-HSA-9707616	R-HSA-9707616	Heme signaling	4/81	48/11091	0.000402396516766131	0.0023354778227995	0.00161955254425997	APOB/PPARGC1A/NFE2L2/APOA1	4
R-HSA-75876	R-HSA-75876	Synthesis of very long-chain fatty acyl-CoAs	3/81	24/11091	0.000680002596637888	0.00387078401163106	0.00268422077620219	ACSL1/ACSL5/ELOVL6	3
R-HSA-5674400	R-HSA-5674400	Constitutive Signaling by AKT1 E17K in Cancer	3/81	25/11091	0.000768677883005655	0.00429299345980516	0.00297700471074682	MTOR/AKT1/FOXO1	3
R-HSA-2142753	R-HSA-2142753	Arachidonic acid metabolism	4/81	59/11091	0.000885704343479769	0.00485497195685207	0.00336671241673596	CYP1A1/GPX1/PTGS2/PTGS1	4
R-HSA-211859	R-HSA-211859	Biological oxidations	7/81	222/11091	0.00116010892038324	0.00624349528060797	0.00432959309999486	ALDH2/AHR/NR1H4/CYP1A1/CYP3A4/CYP2E1/PTGS1	7
R-HSA-9843745	R-HSA-9843745	Adipogenesis	5/81	109/11091	0.00118406847727557	0.00625864766559946	0.0043401006215928	FABP4/CD36/PPARGC1A/SREBF1/SREBF2	5
R-HSA-400253	R-HSA-400253	Circadian Clock	4/81	70/11091	0.00167930656268825	0.00872060951852144	0.00604736435317099	CPT1A/PPARGC1A/SREBF1/NR3C1	4
R-HSA-3108232	R-HSA-3108232	SUMO E3 ligases SUMOylate target proteins	6/81	183/11091	0.00216663076890892	0.0110572880620179	0.00766774954514046	NR1H3/PPARGC1A/NR1I2/NR1H4/NR3C1/NR1H2	6
R-HSA-9029569	R-HSA-9029569	NR1H3 & NR1H2 regulate gene expression linked to cholesterol transport and efflux	3/81	37/11091	0.00243830691419518	0.0122328618068097	0.00848295893430973	NR1H3/ABCA1/NR1H2	3
R-HSA-2990846	R-HSA-2990846	SUMOylation	6/81	189/11091	0.00254687662025863	0.0125645913266092	0.00871299896404269	NR1H3/PPARGC1A/NR1I2/NR1H4/NR3C1/NR1H2	6
R-HSA-196780	R-HSA-196780	Biotin transport and metabolism	2/81	11/11091	0.00277630308858017	0.0130442176860275	0.00904559903547425	ACACB/ACACA	2
R-HSA-8963693	R-HSA-8963693	Aspartate and asparagine metabolism	2/81	11/11091	0.00277630308858017	0.0130442176860275	0.00904559903547425	GOT1/GOT2	2
R-HSA-9614399	R-HSA-9614399	Regulation of localization of FOXO transcription factors	2/81	11/11091	0.00277630308858017	0.0130442176860275	0.00904559903547425	AKT1/FOXO1	2
R-HSA-165159	R-HSA-165159	MTOR signalling	3/81	41/11091	0.00327589604307391	0.0151510191992168	0.0105065744802535	MTOR/AKT1/RPS6KB1	3
R-HSA-5628897	R-HSA-5628897	TP53 Regulates Metabolic Genes	4/81	87/11091	0.003712810356608	0.016831699682666	0.0116720534783779	MTOR/AKT1/GSR/CYCS	4
R-HSA-5362517	R-HSA-5362517	Signaling by Retinoic Acid	3/81	43/11091	0.00375301411843228	0.016831699682666	0.0116720534783779	CPT1A/FABP5/PDK4	3
R-HSA-2168880	R-HSA-2168880	Scavenging of heme from plasma	2/81	13/11091	0.00390017952658538	0.0172306438786459	0.0119487039699002	APOA1/LRP1	2
R-HSA-193775	R-HSA-193775	Synthesis of bile acids and bile salts via 24-hydroxycholesterol	2/81	14/11091	0.00452872510081092	0.0197132739682357	0.013670300226906	SLC27A2/SLC27A5	2
R-HSA-1428517	R-HSA-1428517	Aerobic respiration and respiratory electron transport	6/81	215/11091	0.00479979426771377	0.0205904217861345	0.0142785641831302	GOT1/GPT/GOT2/UCP2/CYCS/PDK4	6
R-HSA-2162123	R-HSA-2162123	Synthesis of Prostaglandins (PG) and Thromboxanes (TX)	2/81	15/11091	0.00520079278891485	0.0219919237931257	0.0152504450201263	PTGS2/PTGS1	2
R-HSA-8866427	R-HSA-8866427	VLDLR internalisation and degradation	2/81	16/11091	0.00591572936665813	0.0243202207295945	0.0168650179312622	NR1H3/NR1H2	2
R-HSA-9614657	R-HSA-9614657	FOXO-mediated transcription of cell death genes	2/81	16/11091	0.00591572936665813	0.0243202207295945	0.0168650179312622	FOXO1/PINK1	2
R-HSA-2187338	R-HSA-2187338	Visual phototransduction	4/81	104/11091	0.00698712862955073	0.028331370881466	0.0196465765358672	APOB/APOA4/APOA1/LRP1	4
R-HSA-1368082	R-HSA-1368082	RORA activates gene expression	2/81	18/11091	0.00747163130302365	0.0294880382092667	0.0204486751451173	CPT1A/SREBF1	2
R-HSA-159418	R-HSA-159418	Recycling of bile acids and salts	2/81	18/11091	0.00747163130302365	0.0294880382092667	0.0204486751451173	SLC27A5/NR1H4	2
R-HSA-2151201	R-HSA-2151201	Transcriptional activation of mitochondrial biogenesis	3/81	56/11091	0.00787701317345985	0.0306270559327509	0.0212385345195108	PPARGC1A/CYCS/SOD2	3
R-HSA-6785807	R-HSA-6785807	Interleukin-4 and Interleukin-13 signaling	4/81	108/11091	0.0079671733338575	0.0306270559327509	0.0212385345195108	AKT1/CD36/FOXO1/PTGS2	4
R-HSA-3000480	R-HSA-3000480	Scavenging by Class A Receptors	2/81	19/11091	0.00831132502595998	0.0311411671858754	0.0215950483685836	APOB/APOA1	2
R-HSA-9818027	R-HSA-9818027	NFE2L2 regulating anti-oxidant/detoxification enzymes	2/81	19/11091	0.00831132502595998	0.0311411671858754	0.0215950483685836	NFE2L2/GSR	2
R-HSA-210745	R-HSA-210745	Regulation of gene expression in beta cells	2/81	21/11091	0.0101110701385649	0.03741095951269	0.0259428773292125	AKT1/FOXO1	2
R-HSA-389357	R-HSA-389357	CD28 dependent PI3K/Akt signaling	2/81	22/11091	0.0110698906213924	0.0399596051699044	0.0277102525182481	MTOR/AKT1	2
R-HSA-5686938	R-HSA-5686938	Regulation of TLR by endogenous ligand	2/81	22/11091	0.0110698906213924	0.0399596051699044	0.0277102525182481	CD36/APOB	2
R-HSA-9707564	R-HSA-9707564	Cytoprotection by HMOX1	3/81	64/11091	0.0113568761124664	0.040501630473374	0.0280861235501705	FABP1/NFE2L2/CYCS	3
R-HSA-166208	R-HSA-166208	mTORC1-mediated signalling	2/81	24/11091	0.0131023999919808	0.0461703618765038	0.0320171428375471	MTOR/RPS6KB1	2
R-HSA-196849	R-HSA-196849	Metabolism of water-soluble vitamins and cofactors	4/81	127/11091	0.0138504463049259	0.0482321424265654	0.0334468981976538	ACACB/ACACA/FASN/PTGS2	4
