# Supplementary material for: Unlocking liver physiology: comprehensive pathway maps for mechanistic understanding
Source: Front Toxicol. 2025 Jul 7;7:1619651. doi: 10.3389/ftox.2025.1619651 (PMC12277266; doi:10.3389/ftox.2025.1619651)
Supplement: Supplementary file 1 [file Supplementaryfile1.zip › Supplementary Information/analysis_scripts_and_outputs/output/tables_and_lists/enrichment_reactome_unique_cholestasis_aop.csv]

	ID	Description	GeneRatio	BgRatio	pvalue	p.adjust	qvalue	geneID	Count
R-HSA-449147	R-HSA-449147	Signaling by Interleukins	138/1090	473/11091	4.88620584734486e-34	6.78205371611467e-31	5.40054330496011e-31	GSTA2/HMOX1/ICAM1/IL10/IL17A/IL17F/IL1A/IL1B/IL6/MAPK1/MAPK8/MAPK9/RELA/TGFB1/RORA/STAT3/RORC/NOD1/PSMD10/MMP9/ITGB2/TNFRSF1B/APP/PTK2B/LCN2/MAPK3/JAK2/INPP5D/PPIA/PDCD4/IKBKG/PAK2/IL2RA/RIPK2/IL24/CUL1/TNIP2/PIM1/MEF2A/PSME3/INPPL1/MEF2C/VEGFA/MAP3K7/CCR5/TRAF2/CASP1/ATF2/IFNG/IL19/MYD88/TOLLIP/LYN/RPS6KA5/CCL22/IL10RB/PTAFR/MIF/IL9/IL27/HCK/HMGB1/IL17RA/CSF1R/CSF1/CCL3L3/CCL3/CCL4/CCL19/IRAK2/I…	138
R-HSA-380108	R-HSA-380108	Chemokine receptors bind chemokines	42/1090	59/11091	1.24369092114558e-29	8.6312149927503e-27	6.87302877475187e-27	CXCR3/CCR5/CXCR4/CCL17/CCL22/CXCL6/CX3CL1/XCL2/CCL3L3/CCL3/CCL4/XCL1/CCL27/CCL19/CCL16/CXCL9/CXCL10/CXCL11/CXCL13/CCL25/PF4/CXCL5/CXCL3/CXCR6/ACKR2/CCR1/CCR2/CCRL2/CCR3/CCL7/CCL11/CCL13/CCL1/CCL21/PPBP/CCL28/CX3CR1/CXCR2/XCR1/CCR7/CCR4/CXCR1	42
R-HSA-168898	R-HSA-168898	Toll-like Receptor Cascades	70/1090	169/11091	1.08912229141704e-27	5.03900580162283e-25	4.01255581048382e-25	MAPK1/MAPK8/MAPK9/RELA/RIPK1/RIPK3/NOD1/ITGB2/APP/MAPK3/IRF3/BTK/IKBKG/UBE2D3/RIPK2/CD14/CUL1/TNIP2/MEF2A/TRAF3/TICAM1/MEF2C/MAP3K7/TRAF2/ATF2/TLR2/BIRC3/BIRC2/MYD88/S100A9/S100A8/RPS6KA5/CD180/TLR7/HMGB1/TICAM2/IRAK2/IKBKB/GSDMD/TLR8/LY96/LY86/AGER/TLR10/TLR6/TLR4/MAPKAPK2/TBK1/TLR3/NKIRAS2/TLR9/TAB2/FOS/NFKBIB/TLR1/TIRAP/S100A12/TLR5/MAPK11/MAPK7/MAPK10/IRAK1/IRAK4/OPTN/IKBKE/SAA1/LBP/MAP3K1/DU…	70
R-HSA-166016	R-HSA-166016	Toll Like Receptor 4 (TLR4) Cascade	63/1090	147/11091	5.1344952585723e-26	1.78166985472459e-23	1.41874211092129e-23	MAPK1/MAPK8/MAPK9/RELA/RIPK1/RIPK3/NOD1/ITGB2/APP/MAPK3/IRF3/BTK/IKBKG/UBE2D3/RIPK2/CD14/CUL1/TNIP2/MEF2A/TRAF3/TICAM1/MEF2C/MAP3K7/TRAF2/ATF2/TLR2/BIRC3/BIRC2/MYD88/S100A9/S100A8/RPS6KA5/CD180/HMGB1/TICAM2/IRAK2/IKBKB/LY96/LY86/AGER/TLR6/TLR4/MAPKAPK2/TBK1/NKIRAS2/TAB2/FOS/NFKBIB/TLR1/TIRAP/S100A12/MAPK11/MAPK7/MAPK10/IRAK1/IRAK4/OPTN/IKBKE/SAA1/LBP/MAP3K1/DUSP7/DUSP6	63
R-HSA-373076	R-HSA-373076	Class A/1 (Rhodopsin-like receptors)	97/1090	334/11091	7.69576176581147e-24	2.13634346618927e-21	1.70116839033727e-21	ADORA2A/ADRA1A/APP/CXCR3/HCAR2/GPR65/CCR5/GPER1/CXCR4/HRH4/LTB4R/CCL17/CCL22/GPR68/CXCL6/CX3CL1/PTAFR/TAC1/CMKLR1/C5AR1/TACR1/PROK2/PTGFR/FFAR4/PTGER4/AGTR2/XCL2/CCL3L3/CCL3/CCL4/XCL1/FPR2/FPR3/CCL27/CCL19/CCL23/CCL16/CXCL9/CXCL10/CXCL11/TBXA2R/CXCL13/CCL25/PF4/CXCL5/CXCL3/S1PR3/AGTR1/F2R/F2RL1/CXCR6/ACKR2/KNG1/CCR1/CCR2/CCRL2/CCR3/C5/CCL7/CCL11/CCL13/CCL1/C3/CCL21/ANXA1/PTGDR/PTGER2/FPR1/PPBP/BD…	97
R-HSA-5357801	R-HSA-5357801	Programmed Cell Death	73/1090	213/11091	7.43892517818443e-23	1.72087135788666e-20	1.37032832229713e-20	IL1A/IL1B/MAPK1/MAPK8/MLKL/PLEC/RIPK1/RIPK3/STAT3/STK24/PMAIP1/PSMD10/E2F1/PDCD6IP/BCAP31/MAPK3/BMX/STK26/AVEN/DCC/ITCH/DYNLL1/DFFA/ACIN1/IRF1/XIAP/PAK2/GZMB/OGT/UNC5B/DFFB/OPA1/TP63/CASP4/CASP5/SEPTIN4/DAPK2/CD14/UNC5A/DAPK3/PSME3/APIP/TICAM1/PPP1R13B/GAS2/AKT2/BAK1/C1QBP/BMF/TRAF2/CASP1/PRKCD/CASP6/DIABLO/BIRC3/BIRC2/CHMP3/TP53BP2/HMGB1/HMGB2/TICAM2/GSDMD/LY96/TLR4/PRKCQ/CARD8/IL18/HSP90AA1/DSG…	73
R-HSA-375276	R-HSA-375276	Peptide ligand-binding receptors	69/1090	201/11091	1.0489476319373e-21	2.07991330446996e-19	1.65623310305889e-19	APP/CXCR3/CCR5/GPER1/CXCR4/CCL17/CCL22/CXCL6/CX3CL1/TAC1/C5AR1/TACR1/PROK2/AGTR2/XCL2/CCL3L3/CCL3/CCL4/XCL1/FPR2/FPR3/CCL27/CCL19/CCL23/CCL16/CXCL9/CXCL10/CXCL11/CXCL13/CCL25/PF4/CXCL5/CXCL3/AGTR1/F2R/F2RL1/CXCR6/ACKR2/KNG1/CCR1/CCR2/CCRL2/CCR3/C5/CCL7/CCL11/CCL13/CCL1/C3/CCL21/ANXA1/FPR1/PPBP/BDKRB2/BDKRB1/C3AR1/CCL28/CX3CR1/C5AR2/CXCR2/XCR1/CCR7/CCR4/ACKR1/SAA1/EDN3/CXCR1/EDN2/EDN1	69
R-HSA-166166	R-HSA-166166	MyD88-independent TLR4 cascade	49/1090	111/11091	3.55670495422e-21	5.48522941828595e-19	4.36788327711228e-19	MAPK1/MAPK8/MAPK9/RELA/RIPK1/RIPK3/NOD1/APP/MAPK3/IRF3/IKBKG/UBE2D3/RIPK2/CD14/CUL1/TNIP2/MEF2A/TRAF3/TICAM1/MEF2C/MAP3K7/TRAF2/ATF2/BIRC3/BIRC2/RPS6KA5/HMGB1/TICAM2/IRAK2/IKBKB/LY96/AGER/TLR4/MAPKAPK2/TBK1/NKIRAS2/TAB2/FOS/NFKBIB/S100A12/MAPK11/MAPK7/MAPK10/IRAK1/OPTN/IKBKE/SAA1/DUSP7/DUSP6	49
R-HSA-937061	R-HSA-937061	TRIF (TICAM1)-mediated TLR4 signaling	49/1090	111/11091	3.55670495422e-21	5.48522941828595e-19	4.36788327711228e-19	MAPK1/MAPK8/MAPK9/RELA/RIPK1/RIPK3/NOD1/APP/MAPK3/IRF3/IKBKG/UBE2D3/RIPK2/CD14/CUL1/TNIP2/MEF2A/TRAF3/TICAM1/MEF2C/MAP3K7/TRAF2/ATF2/BIRC3/BIRC2/RPS6KA5/HMGB1/TICAM2/IRAK2/IKBKB/LY96/AGER/TLR4/MAPKAPK2/TBK1/NKIRAS2/TAB2/FOS/NFKBIB/S100A12/MAPK11/MAPK7/MAPK10/IRAK1/OPTN/IKBKE/SAA1/DUSP7/DUSP6	49
R-HSA-168164	R-HSA-168164	Toll Like Receptor 3 (TLR3) Cascade	46/1090	106/11091	1.38466353998912e-19	1.92191299350489e-17	1.53041759683007e-17	MAPK1/MAPK8/MAPK9/RELA/RIPK1/RIPK3/NOD1/APP/MAPK3/IRF3/IKBKG/UBE2D3/RIPK2/CUL1/TNIP2/MEF2A/TRAF3/TICAM1/MEF2C/MAP3K7/TRAF2/ATF2/BIRC3/BIRC2/RPS6KA5/HMGB1/IRAK2/IKBKB/AGER/MAPKAPK2/TBK1/TLR3/NKIRAS2/TAB2/FOS/NFKBIB/S100A12/MAPK11/MAPK7/MAPK10/IRAK1/OPTN/IKBKE/SAA1/DUSP7/DUSP6	46
R-HSA-166058	R-HSA-166058	MyD88:MAL(TIRAP) cascade initiated on plasma membrane	47/1090	113/11091	4.63219526685167e-19	5.35790585865843e-17	4.26649564052127e-17	MAPK1/MAPK8/MAPK9/RELA/NOD1/APP/MAPK3/BTK/IKBKG/RIPK2/CD14/CUL1/TNIP2/MEF2A/MEF2C/MAP3K7/TRAF2/ATF2/TLR2/MYD88/S100A9/S100A8/RPS6KA5/HMGB1/IRAK2/IKBKB/LY96/AGER/TLR6/TLR4/MAPKAPK2/NKIRAS2/TAB2/FOS/NFKBIB/TLR1/TIRAP/S100A12/MAPK11/MAPK7/MAPK10/IRAK1/IRAK4/SAA1/MAP3K1/DUSP7/DUSP6	47
R-HSA-168188	R-HSA-168188	Toll Like Receptor TLR6:TLR2 Cascade	47/1090	113/11091	4.63219526685167e-19	5.35790585865843e-17	4.26649564052127e-17	MAPK1/MAPK8/MAPK9/RELA/NOD1/APP/MAPK3/BTK/IKBKG/RIPK2/CD14/CUL1/TNIP2/MEF2A/MEF2C/MAP3K7/TRAF2/ATF2/TLR2/MYD88/S100A9/S100A8/RPS6KA5/HMGB1/IRAK2/IKBKB/LY96/AGER/TLR6/TLR4/MAPKAPK2/NKIRAS2/TAB2/FOS/NFKBIB/TLR1/TIRAP/S100A12/MAPK11/MAPK7/MAPK10/IRAK1/IRAK4/SAA1/MAP3K1/DUSP7/DUSP6	47
R-HSA-168181	R-HSA-168181	Toll Like Receptor 7/8 (TLR7/8) Cascade	45/1090	105/11091	6.33905434579173e-19	6.76815956304533e-17	5.38947940330471e-17	MAPK1/MAPK8/MAPK9/RELA/NOD1/APP/MAPK3/IKBKG/RIPK2/CD14/CUL1/TNIP2/MEF2A/TICAM1/MEF2C/MAP3K7/TRAF2/ATF2/MYD88/RPS6KA5/TLR7/HMGB1/TICAM2/IRAK2/IKBKB/TLR8/LY96/AGER/TLR4/MAPKAPK2/NKIRAS2/TLR9/TAB2/FOS/NFKBIB/S100A12/MAPK11/MAPK7/MAPK10/IRAK1/IRAK4/SAA1/MAP3K1/DUSP7/DUSP6	45
R-HSA-168179	R-HSA-168179	Toll Like Receptor TLR1:TLR2 Cascade	47/1090	116/11091	1.67364288537993e-18	1.54867754993823e-16	1.23321054712206e-16	MAPK1/MAPK8/MAPK9/RELA/NOD1/APP/MAPK3/BTK/IKBKG/RIPK2/CD14/CUL1/TNIP2/MEF2A/MEF2C/MAP3K7/TRAF2/ATF2/TLR2/MYD88/S100A9/S100A8/RPS6KA5/HMGB1/IRAK2/IKBKB/LY96/AGER/TLR6/TLR4/MAPKAPK2/NKIRAS2/TAB2/FOS/NFKBIB/TLR1/TIRAP/S100A12/MAPK11/MAPK7/MAPK10/IRAK1/IRAK4/SAA1/MAP3K1/DUSP7/DUSP6	47
R-HSA-181438	R-HSA-181438	Toll Like Receptor 2 (TLR2) Cascade	47/1090	116/11091	1.67364288537993e-18	1.54867754993823e-16	1.23321054712206e-16	MAPK1/MAPK8/MAPK9/RELA/NOD1/APP/MAPK3/BTK/IKBKG/RIPK2/CD14/CUL1/TNIP2/MEF2A/MEF2C/MAP3K7/TRAF2/ATF2/TLR2/MYD88/S100A9/S100A8/RPS6KA5/HMGB1/IRAK2/IKBKB/LY96/AGER/TLR6/TLR4/MAPKAPK2/NKIRAS2/TAB2/FOS/NFKBIB/TLR1/TIRAP/S100A12/MAPK11/MAPK7/MAPK10/IRAK1/IRAK4/SAA1/MAP3K1/DUSP7/DUSP6	47
R-HSA-975138	R-HSA-975138	TRAF6 mediated induction of NFkB and MAP kinases upon TLR7/8 or 9 activation	44/1090	103/11091	1.8212172864668e-18	1.57990599600995e-16	1.25807773078299e-16	MAPK1/MAPK8/MAPK9/RELA/NOD1/APP/MAPK3/IKBKG/RIPK2/CD14/CUL1/TNIP2/MEF2A/TICAM1/MEF2C/MAP3K7/TRAF2/ATF2/MYD88/RPS6KA5/TLR7/HMGB1/TICAM2/IRAK2/IKBKB/LY96/AGER/TLR4/MAPKAPK2/NKIRAS2/TLR9/TAB2/FOS/NFKBIB/S100A12/MAPK11/MAPK7/MAPK10/IRAK1/IRAK4/SAA1/MAP3K1/DUSP7/DUSP6	44
R-HSA-975155	R-HSA-975155	MyD88 dependent cascade initiated on endosome	44/1090	104/11091	2.86399027721291e-18	2.33836382633618e-16	1.86203702233656e-16	MAPK1/MAPK8/MAPK9/RELA/NOD1/APP/MAPK3/IKBKG/RIPK2/CD14/CUL1/TNIP2/MEF2A/TICAM1/MEF2C/MAP3K7/TRAF2/ATF2/MYD88/RPS6KA5/TLR7/HMGB1/TICAM2/IRAK2/IKBKB/LY96/AGER/TLR4/MAPKAPK2/NKIRAS2/TLR9/TAB2/FOS/NFKBIB/S100A12/MAPK11/MAPK7/MAPK10/IRAK1/IRAK4/SAA1/MAP3K1/DUSP7/DUSP6	44
R-HSA-168643	R-HSA-168643	Nucleotide-binding domain, leucine rich repeat containing receptor (NLR) signaling pathways	32/1090	57/11091	3.29976475412586e-18	2.54448526595928e-16	2.02617134025272e-16	HMOX1/RELA/NOD1/APP/PYCARD/ITCH/IKBKG/CASP2/RIPK2/CASP4/NLRP1/MAP3K7/TNFAIP3/CASP1/NLRC4/BIRC3/BIRC2/P2RX7/IRAK2/IKBKB/PSTPIP1/TAB2/TXNIP/MEFV/NLRP3/AIM2/HSP90AB1/MAPK12/MAPK11/MAPK13/IRAK1/CARD9	32
R-HSA-500792	R-HSA-500792	GPCR ligand binding	108/1090	468/11091	5.54068791809082e-18	4.04761833174214e-16	3.22311485539909e-16	ADORA2A/ADRA1A/WNT7A/APP/CXCR3/SMO/HCAR2/IAPP/GPR65/WNT11/CCR5/GPER1/CXCR4/HRH4/LTB4R/CCL17/CCL22/GPR68/CXCL6/CX3CL1/PTAFR/TAC1/CMKLR1/C5AR1/TACR1/PROK2/CRH/PTGFR/FFAR4/PTGER4/AGTR2/XCL2/CCL3L3/CCL3/CCL4/XCL1/ADM/FPR2/FPR3/CCL27/CCL19/CCL23/CCL16/WNT5A/CXCL9/CXCL10/CXCL11/TBXA2R/CXCL13/CCL25/PF4/CXCL5/CXCL3/S1PR3/AGTR1/F2R/F2RL1/CXCR6/ACKR2/CRHBP/KNG1/CCR1/CCR2/CCRL2/CCR3/C5/CCL7/CCL11/CCL13/CCL1…	108
R-HSA-168138	R-HSA-168138	Toll Like Receptor 9 (TLR9) Cascade	44/1090	108/11091	1.63656606744038e-17	1.13577685080363e-15	9.04418089901265e-16	MAPK1/MAPK8/MAPK9/RELA/NOD1/APP/MAPK3/IKBKG/RIPK2/CD14/CUL1/TNIP2/MEF2A/TICAM1/MEF2C/MAP3K7/TRAF2/ATF2/MYD88/RPS6KA5/TLR7/HMGB1/TICAM2/IRAK2/IKBKB/LY96/AGER/TLR4/MAPKAPK2/NKIRAS2/TLR9/TAB2/FOS/NFKBIB/S100A12/MAPK11/MAPK7/MAPK10/IRAK1/IRAK4/SAA1/MAP3K1/DUSP7/DUSP6	44
R-HSA-109581	R-HSA-109581	Apoptosis	58/1090	180/11091	5.82558084562787e-17	3.85043153034833e-15	3.06609518190941e-15	MAPK1/MAPK8/PLEC/RIPK1/STAT3/STK24/PMAIP1/PSMD10/E2F1/BCAP31/MAPK3/BMX/STK26/AVEN/DCC/DYNLL1/DFFA/ACIN1/XIAP/PAK2/GZMB/UNC5B/DFFB/OPA1/TP63/SEPTIN4/DAPK2/CD14/UNC5A/DAPK3/PSME3/APIP/TICAM1/PPP1R13B/GAS2/AKT2/BAK1/C1QBP/BMF/TRAF2/PRKCD/CASP6/DIABLO/BIRC2/TP53BP2/HMGB1/HMGB2/TICAM2/GSDMD/LY96/TLR4/PRKCQ/CARD8/DSG3/TJP2/TJP1/OCLN/YWHAZ	58
R-HSA-5260271	R-HSA-5260271	Diseases of Immune System	22/1090	32/11091	1.3796184417062e-15	8.32569737864434e-14	6.6297453720435e-14	RELA/BTK/IKBKG/CD14/TRAF3/TICAM1/TLR2/MYD88/S100A9/S100A8/TLR7/HMGB1/IKBKB/LY96/TLR10/TLR6/TLR4/TLR3/TLR1/TIRAP/TLR5/IRAK4	22
R-HSA-5602358	R-HSA-5602358	Diseases associated with the TLR signaling cascade	22/1090	32/11091	1.3796184417062e-15	8.32569737864434e-14	6.6297453720435e-14	RELA/BTK/IKBKG/CD14/TRAF3/TICAM1/TLR2/MYD88/S100A9/S100A8/TLR7/HMGB1/IKBKB/LY96/TLR10/TLR6/TLR4/TLR3/TLR1/TIRAP/TLR5/IRAK4	22
R-HSA-168142	R-HSA-168142	Toll Like Receptor 10 (TLR10) Cascade	39/1090	97/11091	1.93281233408128e-15	1.0318244306557e-13	8.21640870763298e-14	MAPK1/MAPK8/MAPK9/RELA/NOD1/APP/MAPK3/IKBKG/RIPK2/CUL1/TNIP2/MEF2A/MEF2C/MAP3K7/TRAF2/ATF2/MYD88/RPS6KA5/HMGB1/IRAK2/IKBKB/AGER/TLR10/MAPKAPK2/NKIRAS2/TAB2/FOS/NFKBIB/S100A12/TLR5/MAPK11/MAPK7/MAPK10/IRAK1/IRAK4/SAA1/MAP3K1/DUSP7/DUSP6	39
R-HSA-168176	R-HSA-168176	Toll Like Receptor 5 (TLR5) Cascade	39/1090	97/11091	1.93281233408128e-15	1.0318244306557e-13	8.21640870763298e-14	MAPK1/MAPK8/MAPK9/RELA/NOD1/APP/MAPK3/IKBKG/RIPK2/CUL1/TNIP2/MEF2A/MEF2C/MAP3K7/TRAF2/ATF2/MYD88/RPS6KA5/HMGB1/IRAK2/IKBKB/AGER/TLR10/MAPKAPK2/NKIRAS2/TAB2/FOS/NFKBIB/S100A12/TLR5/MAPK11/MAPK7/MAPK10/IRAK1/IRAK4/SAA1/MAP3K1/DUSP7/DUSP6	39
R-HSA-975871	R-HSA-975871	MyD88 cascade initiated on plasma membrane	39/1090	97/11091	1.93281233408128e-15	1.0318244306557e-13	8.21640870763298e-14	MAPK1/MAPK8/MAPK9/RELA/NOD1/APP/MAPK3/IKBKG/RIPK2/CUL1/TNIP2/MEF2A/MEF2C/MAP3K7/TRAF2/ATF2/MYD88/RPS6KA5/HMGB1/IRAK2/IKBKB/AGER/TLR10/MAPKAPK2/NKIRAS2/TAB2/FOS/NFKBIB/S100A12/TLR5/MAPK11/MAPK7/MAPK10/IRAK1/IRAK4/SAA1/MAP3K1/DUSP7/DUSP6	39
R-HSA-383280	R-HSA-383280	Nuclear Receptor transcription pathway	27/1090	52/11091	1.96416341750734e-14	1.00972549018526e-12	8.04043504242771e-13	NR6A1/RORA/NR3C2/NR3C1/RXRG/THRB/ESRRB/ESR2/ESRRA/PPARD/RXRB/NR4A3/NR2E3/NR5A1/ESR1/NR2E1/NR2C1/PGR/RARB/NR2C2/NR2F6/NR4A2/THRA/NR1D1/RORC/ESRRG/NR1D2	27
R-HSA-448424	R-HSA-448424	Interleukin-17 signaling	32/1090	72/11091	2.20214894749393e-14	1.09163669254342e-12	8.69269321379183e-13	IL17A/IL17F/MAPK1/MAPK8/MAPK9/NOD1/MAPK3/IKBKG/RIPK2/CUL1/TNIP2/MEF2A/MEF2C/MAP3K7/ATF2/RPS6KA5/IL17RA/IRAK2/IKBKB/IL17RE/MAPKAPK2/IL17C/IL25/TAB2/FOS/IL17RC/MAPK11/MAPK7/MAPK10/IRAK1/DUSP7/DUSP6	32
R-HSA-6785807	R-HSA-6785807	Interleukin-4 and Interleukin-13 signaling	38/1090	108/11091	6.64870855879715e-13	3.18220947572774e-11	2.53399055779928e-11	HMOX1/ICAM1/IL10/IL17A/IL17F/IL1A/IL1B/IL6/TGFB1/RORA/STAT3/RORC/MMP9/ITGB2/TNFRSF1B/LCN2/JAK2/PIM1/VEGFA/CCL22/ALOX15/IL13/IL23A/CCL11/NOS2/FOS/ANXA1/ALOX5/BCL6/IL23R/IL18/VCAM1/HSP90AA1/HSPA8/SAA1/LBP/MYC/FGF2	38
R-HSA-446652	R-HSA-446652	Interleukin-1 family signaling	46/1090	153/11091	1.69415177342884e-12	7.83827553839741e-11	6.24161179684308e-11	IL1A/IL1B/MAPK8/RELA/STAT3/NOD1/PSMD10/APP/IKBKG/RIPK2/CUL1/TNIP2/PSME3/MAP3K7/TRAF2/CASP1/MYD88/TOLLIP/HMGB1/IRAK2/IKBKB/GSDMD/IL1RL2/IL1RL1/IL13/AGER/TBK1/NKIRAS2/TAB2/ALOX5/IL18R1/IL37/NFKBIB/IL18RAP/IL36G/IL36A/IL1F10/IL1RN/IL36RN/IL1RAP/S100A12/IL18/IL36B/IRAK1/IRAK4/SAA1	46
R-HSA-9658195	R-HSA-9658195	Leishmania infection	47/1090	164/11091	6.53292100714963e-12	2.83365448685115e-10	2.25643653207471e-10	HMOX1/IL10/IL1A/IL1B/IL6/MAPK1/MAPK8/RELA/APP/PYCARD/MAPK3/DOCK1/BTK/ELMO2/ELMO1/ABL1/CYFIP2/ITPR1/CASP1/NCKAP1/AHCYL1/LYN/HCK/GGT5/P2RX7/GSDMD/WNT5A/PSTPIP1/NOX1/DPEP1/C3/RAC1/C3AR1/TXNIP/MEFV/IL18/NLRP3/HSP90AB1/VAV1/VAV3/SYK/MYO1C/ACTG1/ARPC3/NOXO1/NOXA1/ACTB	47
R-HSA-9824443	R-HSA-9824443	Parasitic Infection Pathways	47/1090	164/11091	6.53292100714963e-12	2.83365448685115e-10	2.25643653207471e-10	HMOX1/IL10/IL1A/IL1B/IL6/MAPK1/MAPK8/RELA/APP/PYCARD/MAPK3/DOCK1/BTK/ELMO2/ELMO1/ABL1/CYFIP2/ITPR1/CASP1/NCKAP1/AHCYL1/LYN/HCK/GGT5/P2RX7/GSDMD/WNT5A/PSTPIP1/NOX1/DPEP1/C3/RAC1/C3AR1/TXNIP/MEFV/IL18/NLRP3/HSP90AB1/VAV1/VAV3/SYK/MYO1C/ACTG1/ARPC3/NOXO1/NOXA1/ACTB	47
R-HSA-9660826	R-HSA-9660826	Purinergic signaling in leishmaniasis infection	17/1090	26/11091	8.76291468345351e-12	3.57733105312749e-10	2.84862551629294e-10	HMOX1/IL1A/IL1B/RELA/APP/PYCARD/CASP1/P2RX7/GSDMD/PSTPIP1/C3/C3AR1/TXNIP/MEFV/IL18/NLRP3/HSP90AB1	17
R-HSA-9664424	R-HSA-9664424	Cell recruitment (pro-inflammatory response)	17/1090	26/11091	8.76291468345351e-12	3.57733105312749e-10	2.84862551629294e-10	HMOX1/IL1A/IL1B/RELA/APP/PYCARD/CASP1/P2RX7/GSDMD/PSTPIP1/C3/C3AR1/TXNIP/MEFV/IL18/NLRP3/HSP90AB1	17
R-HSA-1606322	R-HSA-1606322	ZBP1(DAI) mediated induction of type I IFNs	15/1090	21/11091	2.16298879286183e-11	8.57779555569207e-10	6.83049092482684e-10	RELA/RIPK1/RIPK3/ZBP1/IRF3/IKBKG/TICAM1/MYD88/NLRP4/DHX9/IKBKB/TBK1/TLR3/NKIRAS2/NFKBIB	15
R-HSA-4420097	R-HSA-4420097	VEGFA-VEGFR2 Pathway	34/1090	99/11091	2.37277399975642e-11	9.14836197683864e-10	7.28483245539251e-10	HSPB1/PRKCZ/PRKCA/PTK2B/CTNNA1/DOCK1/SHB/PAK1/AXL/TRIB3/ELMO2/PAK2/ELMO1/PRKCB/CYFIP2/ITPR1/VEGFA/THEM4/AKT2/PRKCD/NCKAP1/AHCYL1/SPHK1/MAPKAPK2/RAC1/HSP90AA1/MAPK12/MAPK11/MAPK13/VAV1/VAV3/ACTG1/ACTB/ITGAV	34
R-HSA-6783783	R-HSA-6783783	Interleukin-10 signaling	22/1090	47/11091	7.44618023183688e-11	2.7933238275107e-09	2.22432126413335e-09	ICAM1/IL10/IL1A/IL1B/IL6/STAT3/TNFRSF1B/CCR5/CCL22/IL10RB/PTAFR/CSF1/CCL3L3/CCL3/CCL4/CCL19/CXCL10/CCR1/CCR2/FPR1/IL1RN/IL18	22
R-HSA-420029	R-HSA-420029	Tight junction interactions	17/1090	29/11091	1.09212056992445e-10	3.98911408172404e-09	3.17652797346446e-09	PARD3/PRKCI/F11R/CLDN17/CLDN10/PARD6G/PARD6B/CLDN5/CLDN20/CLDN12/CLDN16/CLDN4/CLDN19/PARD6A/CLDN15/CLDN18/CLDN11	17
R-HSA-5633008	R-HSA-5633008	TP53 Regulates Transcription of Cell Death Genes	21/1090	44/11091	1.27324065504434e-10	4.53143084410651e-09	3.60837432603658e-09	BCL2L14/PMAIP1/BNIP3L/PERP/CRADD/TP53INP1/TRIAP1/CASP2/PRELID1/TP63/TP53AIP1/TMEM219/PIDD1/PPP1R13B/CASP1/CASP6/CASP10/NLRC4/TP53BP2/STEAP3/BCL6	21
R-HSA-168638	R-HSA-168638	NOD1/2 Signaling Pathway	19/1090	37/11091	1.94901230336501e-10	6.76307269267659e-09	5.38542873298227e-09	NOD1/ITCH/IKBKG/CASP2/RIPK2/CASP4/MAP3K7/TNFAIP3/CASP1/BIRC3/BIRC2/IRAK2/IKBKB/TAB2/MAPK12/MAPK11/MAPK13/IRAK1/CARD9	19
R-HSA-194138	R-HSA-194138	Signaling by VEGF	34/1090	108/11091	3.49938116688652e-10	1.18466855113134e-08	9.433505071196e-09	HSPB1/PRKCZ/PRKCA/PTK2B/CTNNA1/DOCK1/SHB/PAK1/AXL/TRIB3/ELMO2/PAK2/ELMO1/PRKCB/CYFIP2/ITPR1/VEGFA/THEM4/AKT2/PRKCD/NCKAP1/AHCYL1/SPHK1/MAPKAPK2/RAC1/HSP90AA1/MAPK12/MAPK11/MAPK13/VAV1/VAV3/ACTG1/ACTB/ITGAV	34
R-HSA-5668599	R-HSA-5668599	RHO GTPases Activate NADPH Oxidases	15/1090	24/11091	3.91727311650464e-10	1.28919678589867e-08	1.02658624692371e-08	MAPK1/PRKCZ/PRKCA/MAPK3/PRKCB/PRKCD/S100A9/S100A8/NOX1/RAC1/MAPK11/NOX3/NOXO1/RAC2/NOXA1	15
R-HSA-5603041	R-HSA-5603041	IRAK4 deficiency (TLR2/4)	13/1090	18/11091	3.993909351127e-10	1.28919678589867e-08	1.02658624692371e-08	BTK/CD14/TLR2/MYD88/S100A9/S100A8/HMGB1/LY96/TLR6/TLR4/TLR1/TIRAP/IRAK4	13
R-HSA-622312	R-HSA-622312	Inflammasomes	14/1090	21/11091	4.34965606800609e-10	1.37211877781647e-08	1.09261695488191e-08	HMOX1/RELA/APP/PYCARD/NLRP1/CASP1/NLRC4/P2RX7/PSTPIP1/TXNIP/MEFV/NLRP3/AIM2/HSP90AB1	14
R-HSA-109606	R-HSA-109606	Intrinsic Pathway for Apoptosis	23/1090	55/11091	4.58189998594725e-10	1.39132926564348e-08	1.10791424914732e-08	MAPK1/MAPK8/STAT3/PMAIP1/E2F1/MAPK3/AVEN/DYNLL1/XIAP/GZMB/TP63/SEPTIN4/APIP/PPP1R13B/AKT2/BAK1/C1QBP/BMF/DIABLO/TP53BP2/GSDMD/CARD8/YWHAZ	23
R-HSA-450294	R-HSA-450294	MAP kinase activation	25/1090	64/11091	4.61103358930837e-10	1.39132926564348e-08	1.10791424914732e-08	MAPK1/MAPK8/MAPK9/NOD1/MAPK3/IKBKG/RIPK2/CUL1/TNIP2/MEF2A/MEF2C/MAP3K7/ATF2/RPS6KA5/IRAK2/IKBKB/MAPKAPK2/TAB2/FOS/MAPK11/MAPK7/MAPK10/IRAK1/DUSP7/DUSP6	25
R-HSA-5218859	R-HSA-5218859	Regulated Necrosis	24/1090	60/11091	5.7742515614473e-10	1.70524705686997e-08	1.35788670537954e-08	IL1A/IL1B/MLKL/RIPK1/RIPK3/PDCD6IP/ITCH/IRF1/XIAP/GZMB/OGT/TP63/CASP4/CASP5/BAK1/TRAF2/CASP1/BIRC3/BIRC2/CHMP3/HMGB1/GSDMD/IL18/HSP90AA1	24
R-HSA-1810476	R-HSA-1810476	RIP-mediated NFkB activation via ZBP1	12/1090	17/11091	2.97220963755726e-09	8.41923872842751e-08	6.70423226516676e-08	RELA/RIPK1/RIPK3/ZBP1/IKBKG/TICAM1/MYD88/DHX9/IKBKB/TLR3/NKIRAS2/NFKBIB	12
R-HSA-5602498	R-HSA-5602498	MyD88 deficiency (TLR2/4)	12/1090	17/11091	2.97220963755726e-09	8.41923872842751e-08	6.70423226516676e-08	BTK/CD14/TLR2/MYD88/S100A9/S100A8/HMGB1/LY96/TLR6/TLR4/TLR1/TIRAP	12
R-HSA-2029480	R-HSA-2029480	Fcgamma receptor (FCGR) dependent phagocytosis	28/1090	86/11091	5.42561018768621e-09	1.50614938810169e-07	1.19934540990958e-07	MAPK1/PRKCE/MAPK3/DOCK1/PAK1/BTK/ELMO2/ELMO1/ABL1/CYFIP2/ITPR1/PRKCD/NCKAP1/AHCYL1/LYN/PLD4/HCK/RAC1/PLD3/HSP90AA1/HSP90AB1/VAV1/VAV3/SYK/MYO1C/ACTG1/ARPC3/ACTB	28
R-HSA-418594	R-HSA-418594	G alpha (i) signalling events	65/1090	318/11091	6.32303799727322e-09	1.72085818435593e-07	1.37031783222639e-07	MAPK1/PRKCA/APP/CXCR3/CDK5/HCAR2/ITPR1/CCR5/PRKCD/GPER1/CXCR4/AHCYL1/HRH4/CXCL6/CAMK4/CX3CL1/C5AR1/AGTR2/CCL4/CCL4L2/FPR2/FPR3/CCL27/CCL19/CCL23/CCL16/CXCL9/CXCL10/CXCL11/CXCL13/CCL25/PF4/CXCL5/CXCL3/S1PR3/CXCR6/KNG1/CCR1/CCR2/CCR3/C5/CCL13/CCL1/C3/CCL21/ANXA1/FPR1/PPBP/BDKRB2/BDKRB1/C3AR1/CCL28/CX3CR1/CNR2/CXCR2/ADORA3/CCR7/CCR4/PTGER3/CASR/SAA1/CXCR1/ADRA2A/ADRA2C/ADRA2B	65
R-HSA-168928	R-HSA-168928	DDX58/IFIH1-mediated induction of interferon-alpha/beta	27/1090	82/11091	7.71277755454803e-09	2.05871831648321e-07	1.63935555309219e-07	RELA/RIPK1/APP/RNF216/IRF3/ITCH/IKBKG/EP300/UBE2D3/IFNA2/TAX1BP1/TRAF3/TNFAIP3/TRAF2/CASP10/HMGB1/IKBKB/AGER/TBK1/NKIRAS2/NFKBIB/S100A12/HSP90AA1/HSP90AB1/IKBKE/SAA1/MAP3K1	27
R-HSA-2871796	R-HSA-2871796	FCERI mediated MAPK activation	16/1090	32/11091	8.93946152578306e-09	2.34112690524281e-07	1.86423725959726e-07	MAPK1/MAPK8/MAPK9/MAPK3/PAK1/PAK2/LYN/LAT/RAC1/FOS/MAPK10/VAV1/VAV3/FCER1G/SYK/MAP3K1	16
R-HSA-199418	R-HSA-199418	Negative regulation of the PI3K/AKT network	32/1090	113/11091	2.10012277632275e-08	5.39809335839995e-07	4.29849691060212e-07	MAPK1/ESR2/ESR1/BTC/MAPK3/FGF8/IER3/TRIB3/FGFR3/THEM4/AKT2/FGF4/KITLG/MYD88/ERBB4/KIT/IL1RL1/RAC1/IL1RAP/PIK3CD/IRAK1/IRAK4/VAV1/PIP5K1C/NRG1/FGF1/RAC2/FGF18/FGF23/EGF/FGF2/FGF10	32
R-HSA-844456	R-HSA-844456	The NLRP3 inflammasome	11/1090	16/11091	2.16112943963457e-08	5.45390484038687e-07	4.34293954376324e-07	HMOX1/RELA/APP/PYCARD/CASP1/P2RX7/PSTPIP1/TXNIP/MEFV/NLRP3/HSP90AB1	11
R-HSA-75153	R-HSA-75153	Apoptotic execution phase	20/1090	52/11091	3.48680869181349e-08	8.64230440042345e-07	6.88185926015821e-07	PLEC/STK24/BCAP31/BMX/STK26/DFFA/ACIN1/PAK2/DFFB/GAS2/PRKCD/CASP6/BIRC2/HMGB1/HMGB2/PRKCQ/DSG3/TJP2/TJP1/OCLN	20
R-HSA-450282	R-HSA-450282	MAPK targets/ Nuclear events mediated by MAP kinases	15/1090	31/11091	4.63061555577852e-08	1.12759550726677e-06	8.97903293364257e-07	MAPK1/MAPK8/MAPK9/MAPK3/MEF2A/MEF2C/ATF2/RPS6KA5/MAPKAPK2/FOS/MAPK11/MAPK7/MAPK10/DUSP7/DUSP6	15
R-HSA-5676594	R-HSA-5676594	TNF receptor superfamily (TNFSF) members mediating non-canonical NF-kB pathway	11/1090	18/11091	1.30685254101047e-07	3.12743332228022e-06	2.49037235582756e-06	TNFRSF12A/LTBR/TRAF3/TNFSF12/TRAF2/TNFSF14/BIRC3/BIRC2/CD40/CD40LG/TNFSF11	11
R-HSA-8864260	R-HSA-8864260	Transcriptional regulation by the AP-2 (TFAP2) family of transcription factors	16/1090	38/11091	1.86880420509955e-07	4.39644107911555e-06	3.50088209697507e-06	TFAP2A/TFAP2B/TFAP2C/TFAP2D/TFAP2E/ESR1/CGB5/EP300/CITED1/CGB8/CGB3/VEGFA/WWOX/KIT/HSPD1/MYC	16
R-HSA-5686938	R-HSA-5686938	Regulation of TLR by endogenous ligand	12/1090	22/11091	1.94371287699429e-07	4.49645578878013e-06	3.58052372077896e-06	CD14/TLR2/S100A9/S100A8/TLR7/HMGB1/GSDMD/LY96/TLR6/TLR4/TLR1/LBP	12
R-HSA-6811558	R-HSA-6811558	PI5P, PP2A and IER3 Regulate PI3K/AKT Signaling	29/1090	106/11091	2.17425493723068e-07	4.94732107028883e-06	3.93954734097017e-06	MAPK1/ESR2/ESR1/BTC/MAPK3/FGF8/IER3/FGFR3/FGF4/KITLG/MYD88/ERBB4/KIT/IL1RL1/RAC1/IL1RAP/PIK3CD/IRAK1/IRAK4/VAV1/PIP5K1C/NRG1/FGF1/RAC2/FGF18/FGF23/EGF/FGF2/FGF10	29
R-HSA-450341	R-HSA-450341	Activation of the AP-1 family of transcription factors	8/1090	10/11091	3.19132184658969e-07	7.14444310172014e-06	5.68911364841964e-06	MAPK1/MAPK8/MAPK9/MAPK3/ATF2/FOS/MAPK11/MAPK10	8
R-HSA-445989	R-HSA-445989	TAK1-dependent IKK and NF-kappa-B activation	17/1090	45/11091	5.03965915598315e-07	1.11032490611184e-05	8.84150729119851e-06	RELA/NOD1/APP/IKBKG/RIPK2/MAP3K7/TRAF2/HMGB1/IRAK2/IKBKB/AGER/NKIRAS2/TAB2/NFKBIB/S100A12/IRAK1/SAA1	17
R-HSA-111471	R-HSA-111471	Apoptotic factor-mediated response	11/1090	20/11091	5.72616008082682e-07	1.23206627750033e-05	9.81093274211551e-06	MAPK1/MAPK3/AVEN/XIAP/SEPTIN4/APIP/BAK1/C1QBP/DIABLO/GSDMD/CARD8	11
R-HSA-73887	R-HSA-73887	Death Receptor Signaling	36/1090	154/11091	5.76976282691079e-07	1.23206627750033e-05	9.81093274211551e-06	MAPK8/PRKCI/RELA/RIPK1/TRAF1/ARHGEF6/IKBKG/UBE2D3/XIAP/CASP2/RACK1/TAX1BP1/RIPK2/BEX3/PSEN1/MAP3K7/TNFAIP3/TRAF2/CASP10/MADD/BIRC3/BIRC2/RTN4/MYD88/ITGB3BP/IKBKB/MAPKAPK2/TBK1/TAB2/RAC1/IRAK1/OPTN/IKBKE/PREX1/VAV1/VAV3	36
R-HSA-76002	R-HSA-76002	Platelet activation, signaling and aggregation	52/1090	263/11091	6.2765627403377e-07	1.31998016418011e-05	1.05109902350153e-05	HSPA5/MANF/MAPK1/PRKCZ/TGFB1/TGFB2/GAS6/PRKCA/APP/PRKCE/MAPK3/PPIA/PRKCB/CLU/RHOB/THBS1/ITPR1/SRGN/VEGFA/PRKCD/RAF1/LYN/SERPINA3/SELP/RARRES2/TBXA2R/PF4/ORM1/F2R/ECM1/KNG1/PIK3CG/LAT/RAC1/PRKCQ/MGLL/PPBP/ALB/VAV1/VAV3/FCER1G/SYK/ADRA2A/ADRA2C/ADRA2B/IGF1/APOH/PTPN1/RAC2/YWHAZ/TF/EGF	52
R-HSA-5620971	R-HSA-5620971	Pyroptosis	13/1090	28/11091	6.80518997213989e-07	1.40979159422838e-05	1.12261578487775e-05	IL1A/IL1B/IRF1/GZMB/TP63/CASP4/CASP5/BAK1/CASP1/CHMP3/HMGB1/GSDMD/IL18	13
R-HSA-2029482	R-HSA-2029482	Regulation of actin dynamics for phagocytic cup formation	20/1090	61/11091	7.28191609719502e-07	1.48636757983922e-05	1.18359317369269e-05	MAPK1/MAPK3/DOCK1/PAK1/BTK/ELMO2/ELMO1/ABL1/CYFIP2/NCKAP1/RAC1/HSP90AA1/HSP90AB1/VAV1/VAV3/SYK/MYO1C/ACTG1/ARPC3/ACTB	20
R-HSA-416476	R-HSA-416476	G alpha (q) signalling events	45/1090	216/11091	7.96639448109262e-07	1.60251529561689e-05	1.27608149582719e-05	MAPK1/ADRA1A/PRKCA/APP/PRKCE/MAPK3/BTK/GPR65/GRK5/ITPR1/PRKCD/LTB4R/GPR68/PTAFR/TAC1/TACR1/PROK2/PTGFR/FFAR4/XCL2/XCL1/FPR2/CCL23/TBXA2R/AGTR1/F2R/F2RL1/KNG1/ANXA1/PRKCQ/MGLL/BDKRB2/BDKRB1/HRH1/FFAR3/FFAR2/XCR1/PTGER1/MAPK7/CASR/SAA1/EDN3/EDN2/EDN1/HTR2B	45
R-HSA-75893	R-HSA-75893	TNF signaling	19/1090	57/11091	1.03348504886421e-06	2.04925321117647e-05	1.63181849820665e-05	RIPK1/TRAF1/IKBKG/UBE2D3/XIAP/RACK1/TAX1BP1/MAP3K7/TNFAIP3/TRAF2/MADD/BIRC3/BIRC2/IKBKB/MAPKAPK2/TBK1/TAB2/OPTN/IKBKE	19
R-HSA-933542	R-HSA-933542	TRAF6 mediated NF-kB activation	12/1090	25/11091	1.18072310459665e-06	2.27617176275021e-05	1.81251353775802e-05	RELA/APP/IKBKG/TRAF2/HMGB1/IKBKB/AGER/NKIRAS2/NFKBIB/S100A12/SAA1/MAP3K1	12
R-HSA-937041	R-HSA-937041	IKK complex recruitment mediated by RIP1	12/1090	25/11091	1.18072310459665e-06	2.27617176275021e-05	1.81251353775802e-05	RIPK1/RIPK3/IKBKG/UBE2D3/CD14/TICAM1/BIRC3/BIRC2/TICAM2/IKBKB/LY96/TLR4	12
R-HSA-111465	R-HSA-111465	Apoptotic cleavage of cellular proteins	15/1090	38/11091	1.22818404567582e-06	2.33523213068224e-05	1.85954325588985e-05	PLEC/STK24/BCAP31/BMX/STK26/ACIN1/GAS2/PRKCD/CASP6/BIRC2/PRKCQ/DSG3/TJP2/TJP1/OCLN	15
R-HSA-5357905	R-HSA-5357905	Regulation of TNFR1 signaling	17/1090	48/11091	1.45755436871887e-06	2.7338992753808e-05	2.17700154645066e-05	RIPK1/TRAF1/IKBKG/UBE2D3/XIAP/RACK1/TAX1BP1/TNFAIP3/TRAF2/MADD/BIRC3/BIRC2/IKBKB/MAPKAPK2/TBK1/OPTN/IKBKE	17
R-HSA-1834949	R-HSA-1834949	Cytosolic sensors of pathogen-associated DNA	20/1090	64/11091	1.71890282618428e-06	3.18111616365838e-05	2.53311995437684e-05	RELA/RIPK1/RIPK3/DDX41/ZBP1/IRF3/IKBKG/EP300/TICAM1/IFI16/MYD88/NLRP4/DHX9/IKBKB/TBK1/TLR3/TREX1/NKIRAS2/NFKBIB/AIM2	20
R-HSA-9664407	R-HSA-9664407	Parasite infection	19/1090	59/11091	1.87271784398353e-06	3.33247739416557e-05	2.65364876677829e-05	MAPK1/MAPK3/DOCK1/BTK/ELMO2/ELMO1/ABL1/CYFIP2/NCKAP1/LYN/HCK/RAC1/VAV1/VAV3/SYK/MYO1C/ACTG1/ARPC3/ACTB	19
R-HSA-9664417	R-HSA-9664417	Leishmania phagocytosis	19/1090	59/11091	1.87271784398353e-06	3.33247739416557e-05	2.65364876677829e-05	MAPK1/MAPK3/DOCK1/BTK/ELMO2/ELMO1/ABL1/CYFIP2/NCKAP1/LYN/HCK/RAC1/VAV1/VAV3/SYK/MYO1C/ACTG1/ARPC3/ACTB	19
R-HSA-9664422	R-HSA-9664422	FCGR3A-mediated phagocytosis	19/1090	59/11091	1.87271784398353e-06	3.33247739416557e-05	2.65364876677829e-05	MAPK1/MAPK3/DOCK1/BTK/ELMO2/ELMO1/ABL1/CYFIP2/NCKAP1/LYN/HCK/RAC1/VAV1/VAV3/SYK/MYO1C/ACTG1/ARPC3/ACTB	19
R-HSA-391903	R-HSA-391903	Eicosanoid ligand-binding receptors	9/1090	15/11091	2.39702006643893e-06	4.10748623730522e-05	3.27078761502388e-05	LTB4R/PTGFR/PTGER4/TBXA2R/PTGDR/PTGER2/PTGIR/PTGER1/PTGER3	9
R-HSA-8866910	R-HSA-8866910	TFAP2 (AP-2) family regulates transcription of growth factors and their receptors	9/1090	15/11091	2.39702006643893e-06	4.10748623730522e-05	3.27078761502388e-05	TFAP2A/TFAP2B/TFAP2C/ESR1/CGB5/CGB8/CGB3/VEGFA/KIT	9
R-HSA-9824878	R-HSA-9824878	Regulation of TBK1, IKKε (IKBKE)-mediated activation of IRF3, IRF7	9/1090	15/11091	2.39702006643893e-06	4.10748623730522e-05	3.27078761502388e-05	CD14/TRAF3/TICAM1/TICAM2/LY96/TLR4/TBK1/OPTN/IKBKE	9
R-HSA-421270	R-HSA-421270	Cell-cell junction organization	24/1090	88/11091	2.5342869891997e-06	4.28974431830388e-05	3.41591956182245e-05	PARD3/PRKCI/CTNNA1/ZC3H12A/CADM1/F11R/ACTG1/CLDN17/CLDN10/PARD6G/PARD6B/CLDN5/CLDN20/ACTB/CLDN12/CLDN16/CLDN4/CLDN19/PARD6A/AFDN/CLDN15/CLDN18/CLDN11/ANGPTL4	24
R-HSA-6803207	R-HSA-6803207	TP53 Regulates Transcription of Caspase Activators and Caspases	8/1090	12/11091	2.92918012121815e-06	4.84012143839381e-05	3.85418437002388e-05	CRADD/CASP2/TP63/PIDD1/CASP1/CASP6/CASP10/NLRC4	8
R-HSA-8866907	R-HSA-8866907	Activation of the TFAP2 (AP-2) family of transcription factors	8/1090	12/11091	2.92918012121815e-06	4.84012143839381e-05	3.85418437002388e-05	TFAP2A/TFAP2B/TFAP2C/TFAP2D/TFAP2E/EP300/CITED1/WWOX	8
R-HSA-936964	R-HSA-936964	Activation of IRF3, IRF7 mediated by TBK1, IKKε (IKBKE)	10/1090	19/11091	3.25401420893898e-06	5.24629769690166e-05	4.17762216119122e-05	IRF3/CD14/TRAF3/TICAM1/TICAM2/LY96/TLR4/TBK1/OPTN/IKBKE	10
R-HSA-5357769	R-HSA-5357769	Caspase activation via extrinsic apoptotic signalling pathway	12/1090	27/11091	3.27463629110483e-06	5.24629769690166e-05	4.17762216119122e-05	RIPK1/DCC/UNC5B/DAPK2/CD14/UNC5A/DAPK3/TICAM1/TRAF2/TICAM2/LY96/TLR4	12
R-HSA-198725	R-HSA-198725	Nuclear Events (kinase and transcription factor activation)	19/1090	61/11091	3.28838544402338e-06	5.24629769690166e-05	4.17762216119122e-05	MAPK1/MAPK3/MEF2D/CDK5/EP300/MEF2A/MEF2C/SGK1/ATF2/RPS6KA5/FOSL1/MAPKAPK2/FOS/MAPK11/MAPK7/TRIB1/DUSP7/DUSP6/F3	19
R-HSA-9020702	R-HSA-9020702	Interleukin-1 signaling	28/1090	115/11091	4.41881534469363e-06	6.96967693003949e-05	5.54994750230659e-05	IL1A/IL1B/RELA/NOD1/PSMD10/APP/IKBKG/RIPK2/CUL1/TNIP2/PSME3/MAP3K7/TRAF2/MYD88/TOLLIP/HMGB1/IRAK2/IKBKB/AGER/NKIRAS2/TAB2/NFKBIB/IL1RN/IL1RAP/S100A12/IRAK1/IRAK4/SAA1	28
R-HSA-6803204	R-HSA-6803204	TP53 Regulates Transcription of Genes Involved in Cytochrome C Release	10/1090	20/11091	5.93541240979529e-06	9.25657575819761e-05	7.37100299264939e-05	PMAIP1/BNIP3L/TP53INP1/TRIAP1/PRELID1/TP63/TP53AIP1/PPP1R13B/TP53BP2/STEAP3	10
R-HSA-5357956	R-HSA-5357956	TNFR1-induced NF-kappa-B signaling pathway	13/1090	33/11091	6.51716111740487e-06	0.000100509107010644	8.003531196813e-05	RIPK1/TRAF1/IKBKG/XIAP/RACK1/MAP3K7/TNFAIP3/TRAF2/BIRC3/BIRC2/IKBKB/TAB2/OPTN	13
R-HSA-190239	R-HSA-190239	FGFR3 ligand binding and activation	8/1090	13/11091	6.95796776032945e-06	0.000103845798401476	8.26923163366828e-05	FGF8/FGFR3/FGF4/GALNT3/FGF1/FGF18/FGF23/FGF2	8
R-HSA-190372	R-HSA-190372	FGFR3c ligand binding and activation	8/1090	13/11091	6.95796776032945e-06	0.000103845798401476	8.26923163366828e-05	FGF8/FGFR3/FGF4/GALNT3/FGF1/FGF18/FGF23/FGF2	8
R-HSA-879415	R-HSA-879415	Advanced glycosylation endproduct receptor signaling	8/1090	13/11091	6.95796776032945e-06	0.000103845798401476	8.26923163366828e-05	MAPK1/APP/MAPK3/HMGB1/AGER/S100A12/SAA1/LGALS3	8
R-HSA-2562578	R-HSA-2562578	TRIF-mediated programmed cell death	7/1090	10/11091	7.9898929263609e-06	0.000117978418955201	9.39461094364943e-05	RIPK1/RIPK3/CD14/TICAM1/TICAM2/LY96/TLR4	7
R-HSA-6798695	R-HSA-6798695	Neutrophil degranulation	77/1090	480/11091	8.86795049302438e-06	0.000129565424045451	0.000103172831220782	MAPK1/MPO/MGST1/MMP9/ITGB2/TNFRSF1B/LCN2/PYCARD/CTSH/DYNLL1/PPIA/CTSC/CD14/DDX3X/PSEN1/CEACAM6/PRKCD/TCIRG1/TLR2/CHI3L1/CD47/C6orf120/S100A9/S100A8/P2RX1/TOLLIP/OLR1/PTAFR/LYZ/MIF/SERPINA3/C5AR1/HMGB1/NFAM1/FPR2/TICAM2/ADAM8/PTX3/GSDMD/ITGAL/AZU1/ORM1/VNN1/TNFAIP6/C3/RAC1/ALOX5/CD44/FPR1/PPBP/C3AR1/MMP25/CXCR2/ADGRE5/S100A12/SLC11A1/DNAJC3/ERP44/HSPA6/HSPA1A/FAF2/HSP90AA1/HSP90AB1/HSPA8/CEACAM1/P…	77
R-HSA-2454202	R-HSA-2454202	Fc epsilon receptor (FCERI) signaling	30/1090	134/11091	1.24310607965027e-05	0.000179732420682768	0.000143120765749209	MAPK1/MAPK8/MAPK9/RELA/PSMD10/MAPK3/PAK1/BTK/IKBKG/PAK2/CUL1/PSME3/ITPR1/MAP3K7/BCL10/AHCYL1/LYN/NFATC3/IKBKB/LAT/TAB2/RAC1/FOS/PRKCQ/MAPK10/VAV1/VAV3/FCER1G/SYK/MAP3K1	30
R-HSA-9692916	R-HSA-9692916	SARS-CoV-1 activates/modulates innate immune responses	14/1090	40/11091	1.4444526587176e-05	0.000206690751577323	0.000164587660515842	RELA/RIPK3/PYCARD/IRF3/ITCH/PPIA/TRAF3/CASP1/TLR7/IRAK2/TBK1/NLRP3/IKBKE/PPIB	14
R-HSA-3371568	R-HSA-3371568	Attenuation phase	8/1090	14/11091	1.48344330688574e-05	0.000210104011220143	0.000167305636114933	EP300/HSPA1L/HSPA2/HSPA1A/HSP90AA1/DNAJB1/HSP90AB1/HSPA8	8
R-HSA-111458	R-HSA-111458	Formation of apoptosome	7/1090	11/11091	2.01017479319731e-05	0.000279012261295786	0.000222177213984965	MAPK1/MAPK3/AVEN/XIAP/APIP/DIABLO/CARD8	7
R-HSA-9627069	R-HSA-9627069	Regulation of the apoptosome activity	7/1090	11/11091	2.01017479319731e-05	0.000279012261295786	0.000222177213984965	MAPK1/MAPK3/AVEN/XIAP/APIP/DIABLO/CARD8	7
R-HSA-112409	R-HSA-112409	RAF-independent MAPK1/3 activation	10/1090	23/11091	2.78946828475228e-05	0.000379586468552566	0.000302264365220836	IL6/MAPK1/MAPK3/JAK2/CDK1/PEA15/DUSP9/DUSP5/DUSP7/DUSP6	10
R-HSA-450321	R-HSA-450321	JNK (c-Jun kinases) phosphorylation and activation mediated by activated human TAK1	10/1090	23/11091	2.78946828475228e-05	0.000379586468552566	0.000302264365220836	MAPK8/MAPK9/NOD1/IKBKG/RIPK2/MAP3K7/IRAK2/TAB2/MAPK10/IRAK1	10
R-HSA-187037	R-HSA-187037	Signaling by NTRK1 (TRKA)	26/1090	115/11091	3.87905007631817e-05	0.000517703990954771	0.000412247224709927	MAPK1/STAT3/ADORA2A/MAPK3/MEF2D/CDK5/EP300/MEF2A/MEF2C/SGK1/ATF2/RPS6KA5/FOSL1/MAPKAPK2/FOS/MAPK12/MAPK11/CRKL/MAPK7/MAPK13/TRIB1/DUSP7/RAPGEF1/BRAF/DUSP6/F3	26
R-HSA-446728	R-HSA-446728	Cell junction organization	26/1090	115/11091	3.87905007631817e-05	0.000517703990954771	0.000412247224709927	PARD3/PLEC/PRKCI/CTNNA1/ZC3H12A/ARHGEF6/CADM1/F11R/ACTG1/CLDN17/CLDN10/PARD6G/PARD6B/CLDN5/CLDN20/ACTB/CLDN12/CLDN16/CLDN4/CLDN19/PARD6A/AFDN/CLDN15/CLDN18/CLDN11/ANGPTL4	26
R-HSA-1839130	R-HSA-1839130	Signaling by activated point mutants of FGFR3	7/1090	12/11091	4.41433428670299e-05	0.000578027923579599	0.000460283118275883	FGF8/FGFR3/FGF4/FGF1/FGF18/FGF23/FGF2	7
R-HSA-2033514	R-HSA-2033514	FGFR3 mutant receptor activation	7/1090	12/11091	4.41433428670299e-05	0.000578027923579599	0.000460283118275883	FGF8/FGFR3/FGF4/FGF1/FGF18/FGF23/FGF2	7
R-HSA-2219530	R-HSA-2219530	Constitutive Signaling by Aberrant PI3K in Cancer	20/1090	78/11091	4.55602379062634e-05	0.000591005702933585	0.000470617312361796	ESR2/ESR1/BTC/FGF8/FGFR3/FGF4/KITLG/ERBB4/KIT/RAC1/PIK3CD/VAV1/NRG1/FGF1/RAC2/FGF18/FGF23/EGF/FGF2/FGF10	20
R-HSA-5688426	R-HSA-5688426	Deubiquitination	51/1090	297/11091	5.00220577733165e-05	0.000642876075827438	0.00051192164387897	KEAP1/RIPK1/TGFB1/ESR1/AXIN1/NOD1/PSMD10/USP17L5/USP17L27/USP17L28/USP17L29/USP17L30/USP17L24/USP17L25/USP17L26/SUDS3/POLB/MUL1/TFPT/IKBKG/EP300/OGT/USP17L2/CDK1/RIPK2/FKBP8/USP17L1/USP17L3/TNIP2/PSME3/TRAF3/TGFBR1/MAP3K7/TAF10/TNFAIP3/TRAF2/PTRH2/BIRC3/BIRC2/TGFBR2/SIAH2/BABAM2/TNIP3/SMAD1/H2BC1/TNIP1/NLRP3/YOD1/ACTB/SMAD4/MYC	51
R-HSA-168927	R-HSA-168927	TICAM1, RIP1-mediated IKK complex recruitment	9/1090	20/11091	5.09944476881658e-05	0.000646416779282639	0.000514741102871812	RIPK1/RIPK3/IKBKG/UBE2D3/TICAM1/BIRC3/BIRC2/IKBKB/TLR3	9
R-HSA-5654732	R-HSA-5654732	Negative regulation of FGFR3 signaling	11/1090	29/11091	5.12289954762898e-05	0.000646416779282639	0.000514741102871812	MAPK1/MAPK3/FGF8/FGFR3/FGF4/FGF1/SPRY2/FGF18/FGF23/FGF2/BRAF	11
R-HSA-975163	R-HSA-975163	IRAK2 mediated activation of TAK1 complex upon TLR7/8 or 9 stimulation	8/1090	16/11091	5.30966586597211e-05	0.00066394740738462	0.000528700726341461	CD14/TICAM1/MAP3K7/TICAM2/IRAK2/LY96/TLR4/TAB2	8
R-HSA-4090294	R-HSA-4090294	SUMOylation of intracellular receptors	11/1090	30/11091	7.37563534738529e-05	0.000914051951979534	0.000727858751386706	RORA/NR3C2/NR3C1/THRB/NR5A1/ESR1/NR2C1/PGR/NR4A2/THRA/HDAC4	11
R-HSA-9705671	R-HSA-9705671	SARS-CoV-2 activates/modulates innate and adaptive immune responses	27/1090	126/11091	7.49198916190241e-05	0.000920254951922173	0.000732798194690036	IL17A/IL17F/NOD1/IRF3/IKBKG/IFNA2/RIPK2/TRAF3/MAP3K7/TLR2/TLR7/IL17RA/IRAK2/IKBKB/TLR8/TBK1/TAB2/IL17RC/TLR1/NLRP3/HSP90AA1/HSP90AB1/IRAK1/IKBKE/CNBP/SEC24A/NLRP12	27
R-HSA-9006925	R-HSA-9006925	Intracellular signaling by second messengers	52/1090	310/11091	7.97695872440399e-05	0.000971229711357258	0.000773389350011467	MAPK1/ESR2/ESR1/NR2E1/PML/PSMD10/BTC/PRKCA/PRKCE/RRAGC/CSNK2A1/MAPK3/MECOM/RRAGA/FGF8/CSNK2A2/IER3/TRIB3/XIAP/PSME3/FGFR3/ITPR1/SGK1/THEM4/AKT2/FGF4/ATF2/PRKCD/KITLG/MYD88/ERBB4/AHCYL1/CAMK4/KIT/IL1RL1/RAC1/HDAC5/IL1RAP/PIK3CD/IRAK1/IRAK4/VAV1/PIP5K1C/NRG1/FGF1/RAC2/LAMTOR1/FGF18/FGF23/EGF/FGF2/FGF10	52
R-HSA-111461	R-HSA-111461	Cytochrome c-mediated apoptotic response	7/1090	13/11091	8.75262804915138e-05	0.00103834596001898	0.000826833958759239	MAPK1/MAPK3/AVEN/XIAP/APIP/DIABLO/CARD8	7
R-HSA-5654227	R-HSA-5654227	Phospholipase C-mediated cascade; FGFR3	7/1090	13/11091	8.75262804915138e-05	0.00103834596001898	0.000826833958759239	FGF8/FGFR3/FGF4/FGF1/FGF18/FGF23/FGF2	7
R-HSA-9013973	R-HSA-9013973	TICAM1-dependent activation of IRF3/IRF7	7/1090	13/11091	8.75262804915138e-05	0.00103834596001898	0.000826833958759239	IRF3/TRAF3/TICAM1/TBK1/TLR3/OPTN/IKBKE	7
R-HSA-937072	R-HSA-937072	TRAF6-mediated induction of TAK1 complex within TLR4 complex	8/1090	17/11091	9.16719574606221e-05	0.00107831082165545	0.000858657942316264	CD14/TICAM1/MAP3K7/TICAM2/IRAK2/LY96/TLR4/TAB2	8
R-HSA-156590	R-HSA-156590	Glutathione conjugation	12/1090	36/11091	0.000102070502324194	0.00119053661534438	0.000948023241401181	GSTA1/GSTA2/GSTM3/MGST1/GSTZ1/MGST2/GSTT1/GSTK1/GSTM2/MGST3/CHAC1/GGT5	12
R-HSA-1257604	R-HSA-1257604	PIP3 activates AKT signaling	46/1090	268/11091	0.00011666732372874	0.00134903882846292	0.00107423841186566	MAPK1/ESR2/ESR1/NR2E1/PML/PSMD10/BTC/RRAGC/CSNK2A1/MAPK3/MECOM/RRAGA/FGF8/CSNK2A2/IER3/TRIB3/XIAP/PSME3/FGFR3/SGK1/THEM4/AKT2/FGF4/ATF2/KITLG/MYD88/ERBB4/KIT/IL1RL1/RAC1/HDAC5/IL1RAP/PIK3CD/IRAK1/IRAK4/VAV1/PIP5K1C/NRG1/FGF1/RAC2/LAMTOR1/FGF18/FGF23/EGF/FGF2/FGF10	46
R-HSA-3700989	R-HSA-3700989	Transcriptional Regulation by TP53	58/1090	362/11091	0.000117603528994246	0.00134903882846292	0.00107423841186566	BCL2L14/PMAIP1/BNIP3L/PML/TPX2/E2F1/RRAGC/CSNK2A1/PERP/AURKA/HIPK2/CRADD/DDIT4/TP53INP1/RRAGA/CDK5/DYRK2/TRIAP1/POU4F2/CHEK2/CSNK2A2/KAT5/RFFL/EP300/CASP2/CDK1/PRELID1/TP63/PPP1R13L/TP53AIP1/ERCC2/PLAGL1/TMEM219/TAF6/DAXX/PIDD1/NOC2L/PPP1R13B/SGK1/AKT2/TAF10/CASP1/ATF2/CASP6/CASP10/ZNF385A/NLRC4/CHEK1/TP53BP2/ERCC3/RNF34/STEAP3/PLK3/FOS/BCL6/MAPK11/LAMTOR1/YWHAZ	58
R-HSA-198753	R-HSA-198753	ERK/MAPK targets	9/1090	22/11091	0.000125939003650013	0.00143281423824769	0.00114094869570762	MAPK1/MAPK3/MEF2A/MEF2C/RPS6KA5/MAPK11/MAPK7/DUSP7/DUSP6	9
R-HSA-8866904	R-HSA-8866904	Negative regulation of activity of TFAP2 (AP-2) family transcription factors	6/1090	10/11091	0.000131801207794615	0.00148516794027463	0.00118263790178095	TFAP2A/TFAP2B/TFAP2C/TFAP2D/TFAP2E/WWOX	6
R-HSA-202733	R-HSA-202733	Cell surface interactions at the vascular wall	28/1090	137/11091	0.000132680709361711	0.00148516794027463	0.00118263790178095	TGFB1/GAS6/ITGB2/INPP5D/CD2/PPIA/CEACAM5/CEACAM6/CD47/LYN/OLR1/MIF/SELE/SELP/ITGAL/PF4V1/PF4/CD44/F11R/CEACAM1/CXADR/FCER1G/BSG/TREM1/JAML/JAM3/JAM2/ITGAV	28
R-HSA-512988	R-HSA-512988	Interleukin-3, Interleukin-5 and GM-CSF signaling	14/1090	48/11091	0.000141824842442605	0.00157482305048269	0.0012540301858083	JAK2/INPP5D/IL2RA/INPPL1/LYN/HCK/IL5/BLNK/PIK3CD/CRKL/VAV1/SYK/YWHAZ/RAPGEF1	14
R-HSA-5213460	R-HSA-5213460	RIPK1-mediated regulated necrosis	11/1090	32/11091	0.000144875388657087	0.00158336251540187	0.00126083015408157	MLKL/RIPK1/RIPK3/PDCD6IP/ITCH/XIAP/OGT/TRAF2/BIRC3/BIRC2/HSP90AA1	11
R-HSA-5675482	R-HSA-5675482	Regulation of necroptotic cell death	11/1090	32/11091	0.000144875388657087	0.00158336251540187	0.00126083015408157	MLKL/RIPK1/RIPK3/PDCD6IP/ITCH/XIAP/OGT/TRAF2/BIRC3/BIRC2/HSP90AA1	11
R-HSA-74751	R-HSA-74751	Insulin receptor signalling cascade	15/1090	54/11091	0.000152109928456557	0.00164944203670079	0.0013134492177581	MAPK1/MAPK3/FGF8/TRIB3/FGFR3/THEM4/AKT2/FGF4/TLR9/FGF1/GRB10/FGF18/FGF23/FGF2/FGF10	15
R-HSA-9679506	R-HSA-9679506	SARS-CoV Infections	64/1090	414/11091	0.000154288737447344	0.00166009897346444	0.00132193532696623	IL17A/IL17F/KEAP1/RELA/RIPK1/RIPK3/NR3C1/NOD1/DAD1/PYCARD/RB1/JAK2/RPS3/SUDS3/BRMS1/ZBP1/IRF3/ITCH/PPIA/BTK/IKBKG/EP300/PDCD1/SH3KBP1/IFNA2/RIPK2/TRAF3/VEGFA/MAP3K7/AKT2/CASP1/TLR2/CHMP3/TLR7/PARP4/IL17RA/IRAK2/IKBKB/BLNK/TLR8/TBK1/TLR9/TAB2/HSPG2/IL17RC/TLR1/CUL3/NLRP3/EDEM2/HSP90AA1/PARP16/HSP90AB1/IRAK1/IKBKE/GJA1/VAV1/PPIB/SYK/CNBP/SEC24A/TJP1/YWHAZ/SMAD4/NLRP12	64
R-HSA-6804759	R-HSA-6804759	Regulation of TP53 Activity through Association with Co-factors	7/1090	14/11091	0.00016021812791417	0.00171063662726821	0.0013621784154646	POU4F2/TP63/PPP1R13L/PPP1R13B/AKT2/ZNF385A/TP53BP2	7
R-HSA-1500931	R-HSA-1500931	Cell-Cell communication	30/1090	153/11091	0.000169740684935891	0.00179847382206883	0.00143212309507984	PARD3/PLEC/PRKCI/PTK2B/CTNNA1/ZC3H12A/ARHGEF6/CD2AP/CD47/CADM1/F11R/NPHS1/ACTG1/CLDN17/CLDN10/PARD6G/PARD6B/CLDN5/CLDN20/ACTB/CLDN12/CLDN16/CLDN4/CLDN19/PARD6A/AFDN/CLDN15/CLDN18/CLDN11/ANGPTL4	30
R-HSA-166520	R-HSA-166520	Signaling by NTRKs	27/1090	134/11091	0.000222062108331414	0.00233501671487881	0.00185937172047835	MAPK1/STAT3/ADORA2A/MAPK3/MEF2D/CDK5/EP300/MEF2A/MEF2C/SGK1/ATF2/RPS6KA5/FOSL1/MAPKAPK2/RAC1/FOS/MAPK12/MAPK11/CRKL/MAPK7/MAPK13/TRIB1/DUSP7/RAPGEF1/BRAF/DUSP6/F3	27
R-HSA-8963889	R-HSA-8963889	Assembly of active LPL and LIPC lipase complexes	8/1090	19/11091	0.000238205993985685	0.00248593924550474	0.00197955119655694	CIDEC/APOA5/LPL/LIPC/ANGPTL3/GPIHBP1/ANGPTL4/ANGPTL8	8
R-HSA-5689896	R-HSA-5689896	Ovarian tumor domain proteases	12/1090	39/11091	0.000241544169458349	0.00250196497916559	0.00199231247392982	RIPK1/ESR1/NOD1/IKBKG/CDK1/RIPK2/TNIP2/TRAF3/TNFAIP3/TNIP3/TNIP1/YOD1	12
R-HSA-9828211	R-HSA-9828211	Regulation of TBK1, IKKε-mediated activation of IRF3, IRF7 upon TLR3 ligation	6/1090	11/11091	0.000265840559629787	0.00270755046951005	0.00215602001591502	TRAF3/TICAM1/TBK1/TLR3/OPTN/IKBKE	6
R-HSA-5654727	R-HSA-5654727	Negative regulation of FGFR2 signaling	11/1090	34/11091	0.000267243814353658	0.00270755046951005	0.00215602001591502	MAPK1/MAPK3/FGF8/FGF4/FGF1/SPRY2/FGF18/FGF23/FGF2/BRAF/FGF10	11
R-HSA-8963899	R-HSA-8963899	Plasma lipoprotein remodeling	11/1090	34/11091	0.000267243814353658	0.00270755046951005	0.00215602001591502	CIDEC/ALB/APOA5/LPL/APOF/LIPG/LIPC/ANGPTL3/GPIHBP1/ANGPTL4/ANGPTL8	11
R-HSA-450302	R-HSA-450302	activated TAK1 mediates p38 MAPK activation	9/1090	24/11091	0.000276172095209781	0.00277773092863171	0.00221190465270992	NOD1/IKBKG/RIPK2/MAP3K7/IRAK2/MAPKAPK2/TAB2/MAPK11/IRAK1	9
R-HSA-3371453	R-HSA-3371453	Regulation of HSF1-mediated heat shock response	17/1090	69/11091	0.00028022298897245	0.00279550680955953	0.00222605957078531	HSPA5/HSPH1/MAPK1/SIRT1/MAPK3/BAG3/CCAR2/BAG1/MAPKAPK2/HSPA1L/HSPA2/HSPA6/HSPA4/HSPA1A/HSPA4L/DNAJB1/HSPA8	17
R-HSA-5218920	R-HSA-5218920	VEGFR2 mediated vascular permeability	10/1090	29/11091	0.000281967545632806	0.00279550680955953	0.00222605957078531	CTNNA1/PAK1/TRIB3/PAK2/THEM4/AKT2/RAC1/HSP90AA1/VAV1/VAV3	10
R-HSA-5668541	R-HSA-5668541	TNFR2 non-canonical NF-kB pathway	22/1090	102/11091	0.000305938259695964	0.0030116475493475	0.0023981722484566	PSMD10/TNFRSF1B/TNFRSF12A/EDAR/LTBR/CD27/CUL1/PSME3/TRAF3/TNFSF12/TRAF2/TNFSF14/BIRC3/BIRC2/TNFRSF18/TNFRSF9/CD40/CD40LG/RELB/TNFRSF4/TNFSF4/TNFSF11	22
R-HSA-5654741	R-HSA-5654741	Signaling by FGFR3	12/1090	40/11091	0.000314583012527225	0.00307493817878724	0.00244857052004141	MAPK1/MAPK3/FGF8/FGFR3/FGF4/GALNT3/FGF1/SPRY2/FGF18/FGF23/FGF2/BRAF	12
R-HSA-3371556	R-HSA-3371556	Cellular response to heat stress	20/1090	89/11091	0.000320425048065294	0.00311013962737502	0.00247660140205049	HSPA5/HSPH1/MAPK1/SIRT1/MAPK3/BAG3/EP300/CCAR2/BAG1/MAPKAPK2/HSPA1L/HSPA2/HSPA6/HSPA4/HSPA1A/HSP90AA1/HSPA4L/DNAJB1/HSP90AB1/HSPA8	20
R-HSA-5663202	R-HSA-5663202	Diseases of signal transduction by growth factor receptors and second messengers	68/1090	459/11091	0.000344465374602543	0.0033202634718634	0.00264392283137916	IL10/MAPK1/MAPK8/MAPK9/TGFB1/ESR2/ESR1/STAT3/AXIN1/PSMD10/BTC/KREMEN1/RB1/MAPK3/JAK2/NOTCH1/FGF8/PRF1/EP300/GZMB/HIP1/CUL1/PIM1/PSME3/PSEN1/TGFBR1/FGFR3/AKT2/FGF4/FXR1/RAF1/KITLG/TGFBR2/ERBB4/NF1/LYN/CEBPB/KIT/RAC1/HDAC9/HDAC4/AP3B1/IL22/HDAC5/PIK3CD/HSP90AA1/EIF2AK3/DERL2/DUSP9/MAP3K11/VAV1/ACTG1/NRG1/FGF1/RAC2/LRP5/ACTB/FGF18/SMAD4/FGF23/DUSP7/EGF/MYC/FGF2/BRAF/FGF10/DUSP6/BCR	68
R-HSA-114604	R-HSA-114604	GPVI-mediated activation cascade	11/1090	35/11091	0.000355510822802483	0.00340309670379205	0.00270988285983744	PRKCZ/RHOB/LYN/PIK3CG/LAT/RAC1/VAV1/VAV3/FCER1G/SYK/RAC2	11
R-HSA-5633007	R-HSA-5633007	Regulation of TP53 Activity	30/1090	160/11091	0.000381945267838278	0.00363109610794198	0.00289143858132799	PML/TPX2/CSNK2A1/AURKA/HIPK2/TP53INP1/CDK5/DYRK2/POU4F2/CHEK2/CSNK2A2/KAT5/RFFL/EP300/CDK1/TP63/PPP1R13L/TAF6/DAXX/NOC2L/PPP1R13B/SGK1/AKT2/TAF10/ZNF385A/CHEK1/TP53BP2/RNF34/PLK3/MAPK11	30
R-HSA-114452	R-HSA-114452	Activation of BH3-only proteins	10/1090	30/11091	0.000386073141712284	0.00364537088909286	0.00290280557678409	MAPK8/PMAIP1/E2F1/DYNLL1/TP63/PPP1R13B/AKT2/BMF/TP53BP2/YWHAZ	10
R-HSA-5357786	R-HSA-5357786	TNFR1-induced proapoptotic signaling	9/1090	25/11091	0.000394202066985127	0.00369697614172539	0.00294389879327442	RIPK1/XIAP/TNFAIP3/TRAF2/BIRC3/BIRC2/TBK1/OPTN/IKBKE	9
R-HSA-2173791	R-HSA-2173791	TGF-beta receptor signaling in EMT (epithelial to mesenchymal transition)	7/1090	16/11091	0.000447576283978262	0.00416936833665656	0.00332006427535977	PARD3/PRKCZ/TGFB1/TGFBR1/TGFBR2/F11R/PARD6A	7
R-HSA-9664420	R-HSA-9664420	Killing mechanisms	6/1090	12/11091	0.000487537776392543	0.00448147307041622	0.00356859299555364	MAPK8/WNT5A/NOX1/RAC1/NOXO1/NOXA1	6
R-HSA-9673324	R-HSA-9673324	WNT5:FZD7-mediated leishmania damping	6/1090	12/11091	0.000487537776392543	0.00448147307041622	0.00356859299555364	MAPK8/WNT5A/NOX1/RAC1/NOXO1/NOXA1	6
R-HSA-5654733	R-HSA-5654733	Negative regulation of FGFR4 signaling	10/1090	31/11091	0.000520274125150781	0.00474094541512133	0.0037752105914435	MAPK1/MAPK3/FGF8/FGF4/FGF1/SPRY2/FGF18/FGF23/FGF2/BRAF	10
R-HSA-76005	R-HSA-76005	Response to elevated platelet cytosolic Ca2+	26/1090	134/11091	0.000532156871013289	0.00474094541512133	0.0037752105914435	HSPA5/MANF/TGFB1/TGFB2/GAS6/PRKCA/APP/PPIA/PRKCB/CLU/THBS1/SRGN/VEGFA/SERPINA3/SELP/RARRES2/PF4/ORM1/ECM1/KNG1/PPBP/ALB/IGF1/APOH/TF/EGF	26
R-HSA-2142691	R-HSA-2142691	Synthesis of Leukotrienes (LT) and Eoxins (EX)	8/1090	21/11091	0.000536259675917903	0.00474094541512133	0.0037752105914435	ALOX5AP/LTC4S/GGT5/ALOX15/MAPKAPK2/DPEP1/ALOX5/ABCC1	8
R-HSA-445144	R-HSA-445144	Signal transduction by L1	8/1090	21/11091	0.000536259675917903	0.00474094541512133	0.0037752105914435	MAPK1/CSNK2A1/MAPK3/PAK1/CSNK2A2/RAC1/ITGA9/ITGAV	8
R-HSA-5218921	R-HSA-5218921	VEGFR2 mediated cell proliferation	8/1090	21/11091	0.000536259675917903	0.00474094541512133	0.0037752105914435	PRKCZ/PRKCA/PRKCB/ITPR1/VEGFA/PRKCD/AHCYL1/SPHK1	8
R-HSA-5621575	R-HSA-5621575	CD209 (DC-SIGN) signaling	8/1090	21/11091	0.000536259675917903	0.00474094541512133	0.0037752105914435	RELA/PAK1/EP300/PAK2/RAF1/LYN/RPS6KA5/RELB	8
R-HSA-140534	R-HSA-140534	Caspase activation via Death Receptors in the presence of ligand	7/1090	17/11091	0.000696709312540608	0.00608196557110921	0.0048430637415931	RIPK1/CD14/TICAM1/TRAF2/TICAM2/LY96/TLR4	7
R-HSA-2033519	R-HSA-2033519	Activated point mutants of FGFR2	7/1090	17/11091	0.000696709312540608	0.00608196557110921	0.0048430637415931	FGF8/FGF4/FGF1/FGF18/FGF23/FGF2/FGF10	7
R-HSA-912631	R-HSA-912631	Regulation of signaling by CBL	8/1090	22/11091	0.000770728631499557	0.00668607087825866	0.00532411225706931	LYN/HCK/BLNK/PIK3CD/CRKL/VAV1/SYK/RAPGEF1	8
R-HSA-109704	R-HSA-109704	PI3K Cascade	12/1090	44/11091	0.000820973444814011	0.0069433844864834	0.00552901085303168	FGF8/TRIB3/FGFR3/THEM4/AKT2/FGF4/TLR9/FGF1/FGF18/FGF23/FGF2/FGF10	12
R-HSA-373752	R-HSA-373752	Netrin-1 signaling	12/1090	44/11091	0.000820973444814011	0.0069433844864834	0.00552901085303168	UNC5D/DOCK1/NTN1/DCC/UNC5B/UNC5A/UNC5C/AGAP2/SIAH1/SIAH2/RAC1/PRKCQ	12
R-HSA-451927	R-HSA-451927	Interleukin-2 family signaling	12/1090	44/11091	0.000820973444814011	0.0069433844864834	0.00552901085303168	STAT3/PTK2B/JAK2/INPP5D/IL2RA/INPPL1/IL9/IL5/HAVCR2/LGALS9/PIK3CD/SYK	12
R-HSA-190375	R-HSA-190375	FGFR2c ligand binding and activation	6/1090	13/11091	0.000830404772879139	0.0069433844864834	0.00552901085303168	FGF8/FGF4/FGF1/FGF18/FGF23/FGF2	6
R-HSA-3270619	R-HSA-3270619	IRF3-mediated induction of type I IFN	6/1090	13/11091	0.000830404772879139	0.0069433844864834	0.00552901085303168	DDX41/IRF3/IFI16/NLRP4/TBK1/TREX1	6
R-HSA-5658623	R-HSA-5658623	FGFRL1 modulation of FGFR1 signaling	6/1090	13/11091	0.000830404772879139	0.0069433844864834	0.00552901085303168	FGF8/FGF4/FGF18/FGF23/FGF2/FGF10	6
R-HSA-2871809	R-HSA-2871809	FCERI mediated Ca+2 mobilization	10/1090	33/11091	0.000905131600248214	0.0074781110782412	0.00595481315952773	BTK/ITPR1/AHCYL1/LYN/NFATC3/LAT/VAV1/VAV3/FCER1G/SYK	10
R-HSA-5654726	R-HSA-5654726	Negative regulation of FGFR1 signaling	10/1090	33/11091	0.000905131600248214	0.0074781110782412	0.00595481315952773	MAPK1/MAPK3/FGF8/FGF4/FGF1/SPRY2/FGF23/FGF2/BRAF/FGF10	10
R-HSA-2219528	R-HSA-2219528	PI3K/AKT Signaling in Cancer	21/1090	104/11091	0.00103725509540584	0.00842547514451457	0.00670919831771598	ESR2/ESR1/BTC/FGF8/FGFR3/AKT2/FGF4/KITLG/ERBB4/KIT/RAC1/PIK3CD/VAV1/NRG1/FGF1/RAC2/FGF18/FGF23/EGF/FGF2/FGF10	21
R-HSA-5654221	R-HSA-5654221	Phospholipase C-mediated cascade; FGFR2	7/1090	18/11091	0.00104407905249028	0.00842547514451457	0.00670919831771598	FGF8/FGF4/FGF1/FGF18/FGF23/FGF2/FGF10	7
R-HSA-5654704	R-HSA-5654704	SHC-mediated cascade:FGFR3	7/1090	18/11091	0.00104407905249028	0.00842547514451457	0.00670919831771598	FGF8/FGFR3/FGF4/FGF1/FGF18/FGF23/FGF2	7
R-HSA-5654710	R-HSA-5654710	PI-3K cascade:FGFR3	7/1090	18/11091	0.00104407905249028	0.00842547514451457	0.00670919831771598	FGF8/FGFR3/FGF4/FGF1/FGF18/FGF23/FGF2	7
R-HSA-983705	R-HSA-983705	Signaling by the B Cell Receptor (BCR)	22/1090	112/11091	0.00116904679805127	0.00937940436818014	0.00746881130486057	RELA/PSMD10/PPIA/BTK/IKBKG/SH3KBP1/PRKCB/CUL1/PSME3/ITPR1/MAP3K7/BCL10/AHCYL1/LYN/NFATC3/IKBKB/BLNK/NFKBIB/REL/PIK3CD/VAV1/SYK	22
R-HSA-2428928	R-HSA-2428928	IRS-related events triggered by IGF1R	13/1090	52/11091	0.00123123456639392	0.00982157228824579	0.00782090922391785	FGF8/TRIB3/FGFR3/THEM4/AKT2/FGF4/TLR9/FGF1/IGF1/FGF18/FGF23/FGF2/FGF10	13
R-HSA-216083	R-HSA-216083	Integrin cell surface interactions	18/1090	85/11091	0.00130945326279464	0.010331722482643	0.00822714136718879	ICAM1/COL6A1/ITGB2/THBS1/COMP/CD47/ITGAL/CD44/HSPG2/ITGB6/F11R/VCAM1/ITGA9/ITGA1/BSG/JAM3/JAM2/ITGAV	18
R-HSA-190322	R-HSA-190322	FGFR4 ligand binding and activation	6/1090	14/11091	0.00133304475660287	0.010331722482643	0.00822714136718879	FGF8/FGF4/FGF1/FGF18/FGF23/FGF2	6
R-HSA-428540	R-HSA-428540	Activation of RAC1	6/1090	14/11091	0.00133304475660287	0.010331722482643	0.00822714136718879	PAK5/PAK1/PAK2/PAK6/PAK4/RAC1	6
R-HSA-6803205	R-HSA-6803205	TP53 regulates transcription of several additional cell death genes whose specific roles in p53-dependent apoptosis remain uncertain	6/1090	14/11091	0.00133304475660287	0.010331722482643	0.00822714136718879	BCL2L14/PERP/TP63/PPP1R13B/TP53BP2/BCL6	6
R-HSA-9027284	R-HSA-9027284	Erythropoietin activates RAS	6/1090	14/11091	0.00133304475660287	0.010331722482643	0.00822714136718879	JAK2/EPO/LYN/CRKL/VAV1/RAPGEF1	6
R-HSA-9679191	R-HSA-9679191	Potential therapeutics for SARS	20/1090	99/11091	0.00134353014337619	0.010331722482643	0.00822714136718879	KEAP1/RIPK1/NR3C1/JAK2/SUDS3/BRMS1/ZBP1/BTK/PDCD1/SH3KBP1/VEGFA/TLR7/BLNK/TBK1/TLR9/CUL3/HSP90AA1/HSP90AB1/VAV1/SYK	20
R-HSA-5669034	R-HSA-5669034	TNFs bind their physiological receptors	9/1090	29/11091	0.0013472923410363	0.010331722482643	0.00822714136718879	TNFRSF1B/EDAR/CD27/TNFSF14/TNFRSF18/TNFRSF9/TNFRSF4/TNFSF4/TNFSF11	9
R-HSA-5621481	R-HSA-5621481	C-type lectin receptors (CLRs)	26/1090	143/11091	0.00145266643729926	0.0110785770053372	0.00882186095525864	IL1B/RELA/PSMD10/PYCARD/PAK1/IKBKG/EP300/PAK2/CUL1/PSME3/ITPR1/MAP3K7/PRKCD/RAF1/BCL10/AHCYL1/LYN/CLEC7A/RPS6KA5/NFATC3/IKBKB/TAB2/RELB/CARD9/FCER1G/SYK	26
R-HSA-3371571	R-HSA-3371571	HSF1-dependent transactivation	8/1090	24/11091	0.00148341580836851	0.0112197714849968	0.00893429399305829	EP300/HSPA1L/HSPA2/HSPA1A/HSP90AA1/DNAJB1/HSP90AB1/HSPA8	8
R-HSA-2428924	R-HSA-2428924	IGF1R signaling cascade	13/1090	53/11091	0.00148734722855866	0.0112197714849968	0.00893429399305829	FGF8/TRIB3/FGFR3/THEM4/AKT2/FGF4/TLR9/FGF1/IGF1/FGF18/FGF23/FGF2/FGF10	13
R-HSA-418889	R-HSA-418889	Caspase activation via Dependence Receptors in the absence of ligand	5/1090	10/11091	0.00150073213653704	0.0112595470568292	0.00896596724531374	DCC/UNC5B/DAPK2/UNC5A/DAPK3	5
R-HSA-5683057	R-HSA-5683057	MAPK family signaling cascades	49/1090	325/11091	0.001533352682398	0.0114424382966044	0.00911160337587944	HSPB1/IL6/MAPK1/PSMD10/BTC/MAPK3/JAK2/PAK1/FGF8/PAK2/IL2RA/USP17L2/CDK1/DAB2IP/PSME3/FGFR3/FGF4/RAF1/KITLG/ERBB4/NF1/PEA15/IL5/KIT/LAT/RAC1/PRKCQ/CUL3/DNAJB1/MAPK4/MAPK12/DUSP9/MAPK6/CDC42EP5/MAP3K11/ACTG1/NRG1/FGF1/ACTB/DUSP5/FGF18/FGF23/DUSP7/EGF/MYC/FGF2/BRAF/FGF10/DUSP6	49
R-HSA-114608	R-HSA-114608	Platelet degranulation	24/1090	129/11091	0.00157374726058517	0.0116810759234878	0.00930163030461261	HSPA5/MANF/TGFB1/TGFB2/GAS6/APP/PPIA/CLU/THBS1/SRGN/VEGFA/SERPINA3/SELP/RARRES2/PF4/ORM1/ECM1/KNG1/PPBP/ALB/IGF1/APOH/TF/EGF	24
R-HSA-8957275	R-HSA-8957275	Post-translational protein phosphorylation	21/1090	108/11091	0.00170959076460943	0.0126218722408398	0.0100507855702122	IL6/CP/GAS6/APP/EVA1A/LGALS1/CCN1/AFP/SHISA5/CSF1/C4B/KNG1/C4A/C3/SCG2/DNAJC3/ALB/APOL1/APOA5/FGF23/TF	21
R-HSA-2404192	R-HSA-2404192	Signaling by Type 1 Insulin-like Growth Factor 1 Receptor (IGF1R)	13/1090	54/11091	0.00178611628373967	0.0131170867821728	0.0104451244663139	FGF8/TRIB3/FGFR3/THEM4/AKT2/FGF4/TLR9/FGF1/IGF1/FGF18/FGF23/FGF2/FGF10	13
R-HSA-112399	R-HSA-112399	IRS-mediated signalling	12/1090	48/11091	0.00187709502988566	0.013712673165691	0.010919389370526	FGF8/TRIB3/FGFR3/THEM4/AKT2/FGF4/TLR9/FGF1/FGF18/FGF23/FGF2/FGF10	12
R-HSA-5663213	R-HSA-5663213	RHO GTPases Activate WASPs and WAVEs	10/1090	36/11091	0.00189325671806963	0.0137583263072285	0.0109557429262778	MAPK1/MAPK3/BTK/ABL1/CYFIP2/NCKAP1/RAC1/ACTG1/ARPC3/ACTB	10
R-HSA-381119	R-HSA-381119	Unfolded Protein Response (UPR)	19/1090	95/11091	0.0019811211596146	0.0143218550497139	0.0114044803596235	HSPA5/XBP1/MYDGF/ERN1/PLA2G4B/CEBPB/DNAJC3/CREB3/CREB3L1/HERPUD1/EDEM1/ATF6B/CREB3L4/CREBRF/CREB3L2/EIF2AK3/DNAJB9/SERP1/EIF2S1	19
R-HSA-9006335	R-HSA-9006335	Signaling by Erythropoietin	8/1090	25/11091	0.00199598698078422	0.0143545592193186	0.0114305226606132	JAK2/EPO/LYN/PIK3CG/PIK3CD/CRKL/VAV1/RAPGEF1	8
R-HSA-3134975	R-HSA-3134975	Regulation of innate immune responses to cytosolic DNA	6/1090	15/11091	0.00203841362907051	0.0144352965160707	0.011494813697766	DDX41/ZBP1/IRF3/NLRP4/TBK1/TREX1	6
R-HSA-5654228	R-HSA-5654228	Phospholipase C-mediated cascade; FGFR4	6/1090	15/11091	0.00203841362907051	0.0144352965160707	0.011494813697766	FGF8/FGF4/FGF1/FGF18/FGF23/FGF2	6
R-HSA-9648895	R-HSA-9648895	Response of EIF2AK1 (HRI) to heme deficiency	6/1090	15/11091	0.00203841362907051	0.0144352965160707	0.011494813697766	TRIB3/CHAC1/PPP1R15A/CEBPB/EIF2S1/GRB10	6
R-HSA-190241	R-HSA-190241	FGFR2 ligand binding and activation	7/1090	20/11091	0.0021340259660311	0.0149597375800564	0.0119124256477015	FGF8/FGF4/FGF1/FGF18/FGF23/FGF2/FGF10	7
R-HSA-5654706	R-HSA-5654706	FRS-mediated FGFR3 signaling	7/1090	20/11091	0.0021340259660311	0.0149597375800564	0.0119124256477015	FGF8/FGFR3/FGF4/FGF1/FGF18/FGF23/FGF2	7
R-HSA-74752	R-HSA-74752	Signaling by Insulin receptor	17/1090	82/11091	0.00224360109991022	0.0154942816351041	0.0123380826003787	MAPK1/MAPK3/FGF8/TRIB3/FGFR3/THEM4/AKT2/FGF4/TCIRG1/TLR9/FGF1/PTPN1/GRB10/FGF18/FGF23/FGF2/FGF10	17
R-HSA-877300	R-HSA-877300	Interferon gamma signaling	19/1090	96/11091	0.00224797047244722	0.0154942816351041	0.0123380826003787	ICAM1/MAPK1/TRIM35/PML/MAPK3/JAK2/IRF3/IRF1/PRKCD/IFNG/RAF1/PTAFR/TRIM31/TRIM14/IRF5/CD44/GBP5/VCAM1/PTPN1	19
R-HSA-9692914	R-HSA-9692914	SARS-CoV-1-host interactions	19/1090	96/11091	0.00224797047244722	0.0154942816351041	0.0123380826003787	RELA/RIPK1/RIPK3/PYCARD/RPS3/IRF3/ITCH/PPIA/EP300/TRAF3/CASP1/TLR7/IRAK2/TBK1/NLRP3/IKBKE/PPIB/YWHAZ/SMAD4	19
R-HSA-381426	R-HSA-381426	Regulation of Insulin-like Growth Factor (IGF) transport and uptake by Insulin-like Growth Factor Binding Proteins (IGFBPs)	23/1090	125/11091	0.00226468639122413	0.0154942816351041	0.0123380826003787	IL6/CP/GAS6/APP/EVA1A/LGALS1/GZMH/CCN1/AFP/SHISA5/CSF1/C4B/KNG1/C4A/C3/SCG2/DNAJC3/ALB/IGF1/APOL1/APOA5/FGF23/TF	23
R-HSA-9680350	R-HSA-9680350	Signaling by CSF1 (M-CSF) in myeloid cells	9/1090	31/11091	0.00226609450426955	0.0154942816351041	0.0123380826003787	STAT3/INPP5D/INPPL1/LYN/HCK/CSF1R/CSF1/IL34/PIK3CD	9
R-HSA-1433557	R-HSA-1433557	Signaling by SCF-KIT	11/1090	43/11091	0.00235695561115977	0.0160365411190675	0.0127698833421969	STAT3/MMP9/PRKCA/JAK2/KITLG/CHEK1/LYN/KIT/RAC1/VAV1/GRB10	11
R-HSA-9755511	R-HSA-9755511	KEAP1-NFE2L2 pathway	23/1090	126/11091	0.00251957717035039	0.0169631600457462	0.0135077491642905	GSTA1/HMOX1/KEAP1/NQO1/PRKCI/RELA/PSMD10/CSNK2A1/NOTCH1/MUL1/CSNK2A2/EP300/CUL1/PSME3/AKT2/PALB2/PRKCD/CUL3/EIF2AK3/ABCC1/SRXN1/EGF/MYC	23
R-HSA-1234158	R-HSA-1234158	Regulation of gene expression by Hypoxia-inducible Factor	5/1090	11/11091	0.00252980845062641	0.0169631600457462	0.0135077491642905	ARNT/EPO/EP300/HIF3A/VEGFA	5
R-HSA-1839122	R-HSA-1839122	Signaling by activated point mutants of FGFR1	5/1090	11/11091	0.00252980845062641	0.0169631600457462	0.0135077491642905	FGF8/FGF4/FGF1/FGF23/FGF2	5
R-HSA-8941326	R-HSA-8941326	RUNX2 regulates bone development	9/1090	32/11091	0.0028824710828883	0.019142918005019	0.0152434884766191	MAPK1/RB1/MAPK3/GLI3/RBM14/ABL1/SMAD1/HDAC4/SMAD4	9
R-HSA-983695	R-HSA-983695	Antigen activates B Cell Receptor (BCR) leading to generation of second messengers	9/1090	32/11091	0.0028824710828883	0.019142918005019	0.0152434884766191	BTK/SH3KBP1/ITPR1/AHCYL1/LYN/BLNK/PIK3CD/VAV1/SYK	9
R-HSA-447115	R-HSA-447115	Interleukin-12 family signaling	13/1090	57/11091	0.00299241908507917	0.0195031336063037	0.0155303278375693	GSTA2/IL10/STAT3/JAK2/PPIA/PDCD4/PAK2/IFNG/MIF/IL27/IL23A/IL23R/CNN2	13
R-HSA-1834941	R-HSA-1834941	STING mediated induction of host immune responses	6/1090	16/11091	0.00299291603612586	0.0195031336063037	0.0155303278375693	DDX41/IRF3/IFI16/NLRP4/TBK1/TREX1	6
R-HSA-193639	R-HSA-193639	p75NTR signals via NF-kB	6/1090	16/11091	0.00299291603612586	0.0195031336063037	0.0155303278375693	PRKCI/RELA/RIPK2/MYD88/IKBKB/IRAK1	6
R-HSA-5654219	R-HSA-5654219	Phospholipase C-mediated cascade: FGFR1	6/1090	16/11091	0.00299291603612586	0.0195031336063037	0.0155303278375693	FGF8/FGF4/FGF1/FGF23/FGF2/FGF10	6
R-HSA-1250196	R-HSA-1250196	SHC1 events in ERBB2 signaling	7/1090	22/11091	0.00394192666822883	0.025395135901356	0.0202221239924342	BTC/PRKCA/PRKCE/PRKCD/ERBB4/NRG1/EGF	7
R-HSA-5655332	R-HSA-5655332	Signaling by FGFR3 in disease	7/1090	22/11091	0.00394192666822883	0.025395135901356	0.0202221239924342	FGF8/FGFR3/FGF4/FGF1/FGF18/FGF23/FGF2	7
R-HSA-170968	R-HSA-170968	Frs2-mediated activation	5/1090	12/11091	0.00398857321793631	0.025395135901356	0.0202221239924342	MAPK1/MAPK3/CRKL/RAPGEF1/BRAF	5
R-HSA-190873	R-HSA-190873	Gap junction degradation	5/1090	12/11091	0.00398857321793631	0.025395135901356	0.0202221239924342	DAB2/GJA1/ACTG1/MYO6/ACTB	5
R-HSA-9027276	R-HSA-9027276	Erythropoietin activates Phosphoinositide-3-kinase (PI3K)	5/1090	12/11091	0.00398857321793631	0.025395135901356	0.0202221239924342	JAK2/EPO/LYN/PIK3CG/PIK3CD	5
R-HSA-5607764	R-HSA-5607764	CLEC7A (Dectin-1) signaling	19/1090	101/11091	0.0040778968436603	0.0258453005433812	0.0205805896940318	IL1B/RELA/PSMD10/PYCARD/IKBKG/CUL1/PSME3/ITPR1/MAP3K7/PRKCD/BCL10/AHCYL1/CLEC7A/NFATC3/IKBKB/TAB2/RELB/CARD9/SYK	19
R-HSA-170834	R-HSA-170834	Signaling by TGF-beta Receptor Complex	18/1090	94/11091	0.00419969125369225	0.0264962339096583	0.0210989273510854	MAPK1/PARD3/PARP1/PRKCZ/TGFB1/TGFB2/MAPK3/EP300/UBE2D3/TGFBR1/PPP1R15A/TGFBR2/ITGB6/F11R/PARD6A/SMAD4/MYC/ITGAV	18
R-HSA-1482922	R-HSA-1482922	Acyl chain remodelling of PI	6/1090	17/11091	0.00424539243080872	0.026663369655939	0.0212320173962808	PLA2G2D/PLA2G2E/PLA2G4C/PLA2G2A/PLA2G1B/PLA2G10	6
R-HSA-1482788	R-HSA-1482788	Acyl chain remodelling of PC	8/1090	28/11091	0.00439710625671926	0.0274918174969655	0.0218917096707218	PLA2G2D/PLA2G4B/PLA2G2E/PLA2G4C/PLA2G2A/PLA2G1B/PLA2G10/PNPLA8	8
R-HSA-9006936	R-HSA-9006936	Signaling by TGFB family members	22/1090	124/11091	0.00442123040052421	0.0275186896678368	0.021913107956339	MAPK1/PARD3/PARP1/PRKCZ/TGFB1/TGFB2/MAPK3/EP300/UBE2D3/TGFBR1/ACVR1C/PPP1R15A/TGFBR2/BMP2/SMAD1/BMPR1B/ITGB6/F11R/PARD6A/SMAD4/MYC/ITGAV	22
R-HSA-187687	R-HSA-187687	Signalling to ERKs	9/1090	34/11091	0.00450707326490097	0.0279277575521543	0.0222388483465509	MAPK1/MAPK3/MAPKAPK2/MAPK12/MAPK11/CRKL/MAPK13/RAPGEF1/BRAF	9
R-HSA-9705683	R-HSA-9705683	SARS-CoV-2-host interactions	32/1090	203/11091	0.00481778471166269	0.0297203785768347	0.023666310864308	IL17A/IL17F/NOD1/RPS3/IRF3/IKBKG/IFNA2/RIPK2/TRAF3/MAP3K7/AKT2/TLR2/TLR7/IL17RA/IRAK2/IKBKB/TLR8/TBK1/TAB2/IL17RC/TLR1/NLRP3/HSP90AA1/HSP90AB1/IRAK1/IKBKE/GJA1/CNBP/SEC24A/TJP1/YWHAZ/NLRP12	32
R-HSA-9748784	R-HSA-9748784	Drug ADME	20/1090	110/11091	0.00487893415318733	0.0299644274540886	0.0238606467668686	GSTA1/GSTA2/PON1/SLCO1A2/UGT1A1/XDH/GSTT1/ADA/GGT5/RAC1/ABCC1/SLC22A2/ABCC5/ALB/VAV1/VAV3/BSG/UGT1A3/CES1/ACSM2A	20
R-HSA-1482801	R-HSA-1482801	Acyl chain remodelling of PS	7/1090	23/11091	0.00519358154425337	0.0314790008009767	0.0250667001676214	PLA2G2D/PLA2G4B/PLA2G2E/PLA2G2A/PLA2G1B/PLA2G10/OSBPL8	7
R-HSA-5654695	R-HSA-5654695	PI-3K cascade:FGFR2	7/1090	23/11091	0.00519358154425337	0.0314790008009767	0.0250667001676214	FGF8/FGF4/FGF1/FGF18/FGF23/FGF2/FGF10	7
R-HSA-5654699	R-HSA-5654699	SHC-mediated cascade:FGFR2	7/1090	23/11091	0.00519358154425337	0.0314790008009767	0.0250667001676214	FGF8/FGF4/FGF1/FGF18/FGF23/FGF2/FGF10	7
R-HSA-5654743	R-HSA-5654743	Signaling by FGFR4	10/1090	41/11091	0.00531574010397003	0.0319194297492244	0.0254174133449762	MAPK1/MAPK3/FGF8/FGF4/FGF1/SPRY2/FGF18/FGF23/FGF2/BRAF	10
R-HSA-8848021	R-HSA-8848021	Signaling by PTK6	12/1090	54/11091	0.00533523609641215	0.0319194297492244	0.0254174133449762	NR3C1/STAT3/BTC/DOCK1/ELMO2/ELMO1/ERBB4/RAC1/LRRK2/NRG1/PTPN1/EGF	12
R-HSA-9006927	R-HSA-9006927	Signaling by Non-Receptor Tyrosine Kinases	12/1090	54/11091	0.00533523609641215	0.0319194297492244	0.0254174133449762	NR3C1/STAT3/BTC/DOCK1/ELMO2/ELMO1/ERBB4/RAC1/LRRK2/NRG1/PTPN1/EGF	12
R-HSA-936440	R-HSA-936440	Negative regulators of DDX58/IFIH1 signaling	9/1090	35/11091	0.00554899362286729	0.0330558075044626	0.026322309934541	RNF216/IRF3/ITCH/UBE2D3/TAX1BP1/TRAF3/TNFAIP3/TBK1/IKBKE	9
R-HSA-174824	R-HSA-174824	Plasma lipoprotein assembly, remodeling, and clearance	15/1090	75/11091	0.00565456499079881	0.0335407530223451	0.0267084716164586	CIDEC/ALB/VLDLR/APOC4/APOBR/APOA5/LPL/LSR/APOF/LIPG/LIPC/ANGPTL3/GPIHBP1/ANGPTL4/ANGPTL8	15
R-HSA-190242	R-HSA-190242	FGFR1 ligand binding and activation	6/1090	18/11091	0.00584604911996794	0.0345290050149596	0.0274954157938022	FGF8/FGF4/FGF1/FGF23/FGF2/FGF10	6
R-HSA-202670	R-HSA-202670	ERKs are inactivated	5/1090	13/11091	0.00596242849609706	0.0349192014876908	0.0278061288958557	MAPK1/MAPK3/MAPK7/DUSP7/DUSP6	5
R-HSA-209543	R-HSA-209543	p75NTR recruits signalling complexes	5/1090	13/11091	0.00596242849609706	0.0349192014876908	0.0278061288958557	PRKCI/RIPK2/MYD88/IKBKB/IRAK1	5
R-HSA-1236974	R-HSA-1236974	ER-Phagosome pathway	17/1090	90/11091	0.00612717034994077	0.0357332455702428	0.0284543514703132	SEC61A1/PSMD10/BTK/IKBKG/CD14/PSME3/TLR2/MYD88/S100A9/S100A8/HMGB1/IKBKB/LY96/TLR6/TLR4/TLR1/TIRAP	17
R-HSA-3371497	R-HSA-3371497	HSP90 chaperone cycle for steroid hormone receptors (SHR) in the presence of ligand	12/1090	55/11091	0.00622894923166517	0.0361748181320136	0.0288059753060931	NR3C2/NR3C1/PGR/DYNLL1/HSPA1L/HSPA2/HSPA1A/HSP90AA1/DNAJA1/DNAJB1/HSP90AB1/HSPA8	12
R-HSA-8878166	R-HSA-8878166	Transcriptional regulation by RUNX2	21/1090	120/11091	0.00627996860932711	0.0363191517906084	0.0289209080692696	MAPK1/NR3C1/ESRRA/ESR1/PSMD10/RB1/MAPK3/SOX9/HAND2/GLI3/CDK1/CUL1/RBM14/ABL1/PSME3/AKT2/BMP2/SMAD1/HDAC4/LGALS3/SMAD4	21
R-HSA-9748787	R-HSA-9748787	Azathioprine ADME	7/1090	24/11091	0.00672129684726478	0.0387102075684793	0.0308249036454598	GSTA1/GSTA2/XDH/RAC1/ABCC5/VAV1/VAV3	7
R-HSA-1482839	R-HSA-1482839	Acyl chain remodelling of PE	8/1090	30/11091	0.00694064802132387	0.0396445245004013	0.0315688993822398	PLA2G2D/PLA2G4B/PLA2G2E/PLA2G4C/PLA2G2A/PLA2G1B/PLA2G10/PNPLA8	8
R-HSA-525793	R-HSA-525793	Myogenesis	8/1090	30/11091	0.00694064802132387	0.0396445245004013	0.0315688993822398	CTNNA1/MEF2D/BNIP2/ABL1/MEF2A/MEF2C/MAPK12/MAPK11	8
R-HSA-1482925	R-HSA-1482925	Acyl chain remodelling of PG	6/1090	19/11091	0.00784537717382178	0.044446463335774	0.0353926789796471	PLA2G2D/PLA2G4B/PLA2G2E/PLA2G2A/PLA2G1B/PLA2G10	6
R-HSA-9018678	R-HSA-9018678	Biosynthesis of specialized proresolving mediators (SPMs)	6/1090	19/11091	0.00784537717382178	0.044446463335774	0.0353926789796471	ALOX5AP/LTC4S/ALOX15/ALOX5/ALOX12/EPHX2	6
R-HSA-5689880	R-HSA-5689880	Ub-specific processing proteases	33/1090	219/11091	0.0084400341741062	0.0467707767048968	0.0372435276354783	KEAP1/RIPK1/AXIN1/PSMD10/USP17L5/USP17L27/USP17L28/USP17L29/USP17L30/USP17L24/USP17L25/USP17L26/SUDS3/POLB/MUL1/IKBKG/USP17L2/FKBP8/USP17L1/USP17L3/PSME3/TGFBR1/MAP3K7/TAF10/TRAF2/PTRH2/BIRC3/BIRC2/SIAH2/SMAD1/H2BC1/SMAD4/MYC	33
R-HSA-913531	R-HSA-913531	Interferon Signaling	39/1090	269/11091	0.0085033102569839	0.0467707767048968	0.0372435276354783	ICAM1/MAPK1/STAT3/TRIM35/MX1/PML/MAPK3/JAK2/IFI27/IFIT2/IRF3/IKBKG/IRF1/IFNA2/CDK1/IFI6/PRKCD/IFNG/RAF1/XAF1/ADAR/PTAFR/SPHK1/DHX9/IKBKB/TRIM31/TRIM14/IRF5/CD44/GBP5/VCAM1/DNAJC3/HSPA1L/HSPA2/HSPA1A/HSPA8/EIF4G2/PTPN1/EIF2S1	39
R-HSA-169893	R-HSA-169893	Prolonged ERK activation events	5/1090	14/11091	0.00853430835137161	0.0467707767048968	0.0372435276354783	MAPK1/MAPK3/CRKL/RAPGEF1/BRAF	5
R-HSA-190373	R-HSA-190373	FGFR1c ligand binding and activation	5/1090	14/11091	0.00853430835137161	0.0467707767048968	0.0372435276354783	FGF8/FGF4/FGF1/FGF23/FGF2	5
R-HSA-975110	R-HSA-975110	TRAF6 mediated IRF7 activation in TLR7/8 or 9 signaling	5/1090	14/11091	0.00853430835137161	0.0467707767048968	0.0372435276354783	MYD88/TLR7/TLR9/IRAK1/IRAK4	5
R-HSA-2029485	R-HSA-2029485	Role of phospholipids in phagocytosis	7/1090	25/11091	0.0085589173508961	0.0467707767048968	0.0372435276354783	PRKCE/ITPR1/PRKCD/AHCYL1/PLD4/PLD3/SYK	7
R-HSA-5654700	R-HSA-5654700	FRS-mediated FGFR2 signaling	7/1090	25/11091	0.0085589173508961	0.0467707767048968	0.0372435276354783	FGF8/FGF4/FGF1/FGF18/FGF23/FGF2/FGF10	7
R-HSA-5654708	R-HSA-5654708	Downstream signaling of activated FGFR3	7/1090	25/11091	0.0085589173508961	0.0467707767048968	0.0372435276354783	FGF8/FGFR3/FGF4/FGF1/FGF18/FGF23/FGF2	7
R-HSA-9705462	R-HSA-9705462	Inactivation of CSF3 (G-CSF) signaling	7/1090	25/11091	0.0085589173508961	0.0467707767048968	0.0372435276354783	STAT3/JAK2/UBE2D3/LYN/HCK/SYK/CSF3R	7
