# Supplementary material for: Unlocking liver physiology: comprehensive pathway maps for mechanistic understanding
Source: Front Toxicol. 2025 Jul 7;7:1619651. doi: 10.3389/ftox.2025.1619651 (PMC12277266; doi:10.3389/ftox.2025.1619651)
Supplement: Supplementary file 1 [file Supplementaryfile1.zip › Supplementary Information/analysis_scripts_and_outputs/output/tables_and_lists/enrichment_reactome_unique_liverbilepm_from_cholestasis_aop_comparison.csv]

	ID	Description	GeneRatio	BgRatio	pvalue	p.adjust	qvalue	geneID	Count
R-HSA-1428517	R-HSA-1428517	Aerobic respiration and respiratory electron transport	130/493	215/11091	3.86086431391795e-124	3.25856948094675e-121	2.6985409520437e-121	CYCS/SIRT3/NDUFA9/NDUFA10/ECSIT/UQCRFS1/UQCRC1/UQCR10/UQCRQ/UQCR11/UQCRH/UQCRC2/UQCRB/NDUFA8/NDUFA7/NDUFA6/NDUFA3/NDUFA1/NDUFA11/NDUFA5/NDUFA12/NDUFA2/NDUFA4/NDUFB1/NDUFB7/NDUFB4/NDUFB10/NDUFB9/NDUFB2/NDUFB3/NDUFB5/NDUFB11/NDUFB8/NDUFB6/NDUFS4/NDUFS6/NDUFS2/NDUFS7/NDUFS1/NDUFS5/NDUFS8/NDUFS3/NDUFV3/NDUFC1/NDUFV1/NDUFAF1/NDUFV2/NDUFAB1/NDUFC2/NDUFAF7/PDHB/PDHA1/DLD/PDHX/DLAT/SDHC/ATP5F1B/ATP5F1D/A…	130
R-HSA-163200	R-HSA-163200	Respiratory electron transport, ATP synthesis by chemiosmotic coupling, and heat production by uncoupling proteins.	95/493	136/11091	7.68948890970627e-99	3.24496431989604e-96	2.68727401897103e-96	CYCS/NDUFA9/NDUFA10/ECSIT/UQCRFS1/UQCRC1/UQCR10/UQCRQ/UQCR11/UQCRH/UQCRC2/UQCRB/NDUFA8/NDUFA7/NDUFA6/NDUFA3/NDUFA1/NDUFA11/NDUFA5/NDUFA12/NDUFA2/NDUFA4/NDUFB1/NDUFB7/NDUFB4/NDUFB10/NDUFB9/NDUFB2/NDUFB3/NDUFB5/NDUFB11/NDUFB8/NDUFB6/NDUFS4/NDUFS6/NDUFS2/NDUFS7/NDUFS1/NDUFS5/NDUFS8/NDUFS3/NDUFV3/NDUFC1/NDUFV1/NDUFAF1/NDUFV2/NDUFAB1/NDUFC2/NDUFAF7/SDHC/ATP5F1B/ATP5F1D/ATP5F1E/ATP5F1C/ATP5F1A/ATP5MG/A…	95
R-HSA-611105	R-HSA-611105	Respiratory electron transport	80/493	112/11091	3.1817829812961e-84	8.95141612071303e-82	7.41299613887934e-82	CYCS/NDUFA9/NDUFA10/ECSIT/UQCRFS1/UQCRC1/UQCR10/UQCRQ/UQCR11/UQCRH/UQCRC2/UQCRB/NDUFA8/NDUFA7/NDUFA6/NDUFA3/NDUFA1/NDUFA11/NDUFA5/NDUFA12/NDUFA2/NDUFA4/NDUFB1/NDUFB7/NDUFB4/NDUFB10/NDUFB9/NDUFB2/NDUFB3/NDUFB5/NDUFB11/NDUFB8/NDUFB6/NDUFS4/NDUFS6/NDUFS2/NDUFS7/NDUFS1/NDUFS5/NDUFS8/NDUFS3/NDUFV3/NDUFC1/NDUFV1/NDUFAF1/NDUFV2/NDUFAB1/NDUFC2/NDUFAF7/SDHC/SDHA/SDHB/SDHD/MDH2/SLC25A11/ACAD9/COX7B/COX6A1/…	80
R-HSA-6799198	R-HSA-6799198	Complex I biogenesis	47/493	57/11091	9.30881455995912e-55	1.96415987215137e-52	1.62659285995075e-52	NDUFA9/NDUFA10/ECSIT/NDUFA8/NDUFA7/NDUFA6/NDUFA3/NDUFA1/NDUFA11/NDUFA5/NDUFA12/NDUFA2/NDUFB1/NDUFB7/NDUFB4/NDUFB10/NDUFB9/NDUFB2/NDUFB3/NDUFB5/NDUFB11/NDUFB8/NDUFB6/NDUFS4/NDUFS6/NDUFS2/NDUFS7/NDUFS1/NDUFS5/NDUFS8/NDUFS3/NDUFV3/NDUFC1/NDUFV1/NDUFAF1/NDUFV2/NDUFAB1/NDUFC2/NDUFAF7/ACAD9/NUBPL/NDUFAF2/COA1/NDUFAF6/NDUFAF4/NDUFAF3/NDUFAF5	47
R-HSA-9837999	R-HSA-9837999	Mitochondrial protein degradation	53/493	98/11091	4.13412273404622e-46	6.97839917507001e-44	5.7790684113825e-44	PRKACA/HMGCS2/ACOT2/TIMM9/UQCRQ/UQCRC2/NDUFA2/NDUFB6/NDUFS1/NDUFS3/NDUFV3/NDUFV1/TIMM10/CHCHD2/PDHB/PDHA1/DLD/TIMM22/ECI1/ATP5F1B/ATP5F1C/ATP5F1A/ATP5MG/ATP5PF/ATP5PD/ATP5PO/IDH2/CS/ACAT1/ECH1/OGDH/DBT/ALDH2/TWNK/MRPS2/TFAM/IDH3A/SLC25A5/TIMM17A/GLUD1/SUCLG2/FH/PDK1/ACO2/MDH2/HADH/BDH1/OXCT1/PCCB/COX5A/COX5B/COX4I1/STAR	53
R-HSA-8957322	R-HSA-8957322	Metabolism of steroids	63/493	155/11091	6.50724420326145e-45	9.15352351258777e-43	7.58036868590456e-43	LBR/MSMO1/CYP7B1/ACAT2/TM7SF2/CYP7A1/CYP8B1/ABCB11/SP1/SCP2/AKR1D1/MVK/ACOT8/EBP/DHCR24/HMGCR/GGPS1/STARD3/CYP27A1/DHCR7/SQLE/BAAT/AKR1C3/AKR1C2/HMGCS1/ACOX2/LSS/HSD17B4/HSD17B7/SC5D/CH25H/HSD3B7/PMVK/IDI1/PLPP6/FDPS/FDFT1/AMACR/MVD/NSDHL/CYP51A1/ABCC3/CYP46A1/CYP11A1/HSD3B2/HSD17B11/AKR1B1/SRD5A3/CYP17A1/HSD17B1/MED1/HSD17B2/IDI2/FASN/GPAM/ACACB/ACACA/FDX2/FDXR/ELOVL6/HSD17B12/SLC27A2/STAR	63
R-HSA-8978868	R-HSA-8978868	Fatty acid metabolism	59/493	176/11091	1.83178728446774e-36	2.20861209727253e-34	1.82903271712267e-34	CYP8B1/SCP2/ACOT8/AKR1C3/ACOX2/HSD17B4/AMACR/PRKAB2/ACSL1/ACSL3/ACSL4/ELOVL3/FADS1/ELOVL5/FASN/ELOVL2/ACOT2/ELOVL4/FADS2/ACOT1/PTGES2/CPT1B/CPT1A/ECHS1/MECR/ACADS/ACADL/CPT2/NDUFAB1/ACADM/MMAA/DECR1/ACACB/ECI1/ACAA2/PECR/ACLY/ACADVL/HADHB/MCEE/ACACA/SLC25A20/HADH/PCCA/PCCB/ACSL5/ACSL6/ELOVL6/HSD17B12/ELOVL7/TECR/PTGS1/PTGDS/PTGES3/PTGS2/SLC27A2/SLC27A3/DBI/PRKAG2	59
R-HSA-191273	R-HSA-191273	Cholesterol biosynthesis	24/493	27/11091	5.30594744300014e-30	5.59777455236514e-28	4.6357225028317e-28	LBR/MSMO1/ACAT2/TM7SF2/MVK/EBP/DHCR24/HMGCR/GGPS1/DHCR7/SQLE/HMGCS1/LSS/HSD17B7/SC5D/PMVK/IDI1/PLPP6/FDPS/FDFT1/MVD/NSDHL/CYP51A1/IDI2	24
R-HSA-1592230	R-HSA-1592230	Mitochondrial biogenesis	35/493	95/11091	1.47547574550342e-23	1.38366836578321e-21	1.14586654387634e-21	PRKAB1/PRKAB2/CALM2/MED1/CREB1/CYCS/SIRT3/ATP5F1B/ATP5F1D/ATP5F1E/ATP5F1C/ATP5F1A/ATP5MG/ATP5PB/ATP5ME/ATP5PF/ATP5PD/ATP5PO/ATP5MC1/ATP5MF/ATP5MC2/ATP5MC3/IDH2/TWNK/POLG2/TFAM/TFB2M/POLRMT/TFB1M/GLUD1/SIRT5/PRKAG1/PRKAG2/PRKAG3/CALM1	35
R-HSA-71403	R-HSA-71403	Citric acid cycle (TCA cycle)	22/493	34/11091	3.78714727569831e-22	3.19635230068938e-20	2.6470166221723e-20	SIRT3/DLD/SDHC/IDH2/SDHA/SDHB/SDHD/CS/ACAT1/OGDH/SUCLA2/SUCLG1/IDH3B/IDH3G/IDH3A/SUCLG2/FH/ACO2/NNT/MDH2/SDHAF2/SDHAF1	22
R-HSA-5628897	R-HSA-5628897	TP53 Regulates Metabolic Genes	31/493	87/11091	1.71822747660526e-20	1.31834908204985e-18	1.09177324829272e-18	PRKAB1/PRKAB2/TSC1/TSC2/MLST8/RPTOR/CYCS/TXN/GSR/NDUFA4/RRM2B/COX7B/COX6A1/COX7C/COX8A/COX7A2L/COX5A/COX5B/COX4I1/COX6B1/COX6C/COX11/COX16/COX14/COX20/COX19/COX18/PRKAG1/PRKAG2/PRKAG3/SESN1	31
R-HSA-163685	R-HSA-163685	Integration of energy metabolism	33/493	108/11091	2.3379242322328e-19	1.64434004333707e-17	1.36173832473911e-17	ITPR3/ADCY1/SLC2A1/PRKACA/PRKACB/PRKACG/PRKAR1A/PRKAR1B/PRKAR2B/CHRM3/GNAS/RAPGEF3/PRKAB2/RAP1A/ADCY8/ADCY2/ADCY3/ADCY4/ADCY6/ADCY9/GCG/ACSL3/ACSL4/AGPAT1/FASN/ACACB/ACLY/ACACA/CD36/PRKAG2/PFKFB1/PKLR/GCGR	33
R-HSA-2426168	R-HSA-2426168	Activation of gene expression by SREBF (SREBP)	22/493	42/11091	2.54483965740032e-19	1.65218820834297e-17	1.36823767814883e-17	TM7SF2/SP1/MVK/HMGCR/GGPS1/DHCR7/SQLE/HMGCS1/LSS/SC5D/PMVK/IDI1/FDPS/FDFT1/MVD/CYP51A1/MED1/FASN/GPAM/ACACB/ACACA/ELOVL6	22
R-HSA-163210	R-HSA-163210	Formation of ATP by chemiosmotic coupling	15/493	18/11091	3.06707512843267e-18	1.84900814885512e-16	1.5312314926912e-16	ATP5F1B/ATP5F1D/ATP5F1E/ATP5F1C/ATP5F1A/ATP5MG/ATP5PB/ATP5ME/ATP5PF/ATP5PD/ATP5PO/ATP5MC1/ATP5MF/ATP5MC2/ATP5MC3	15
R-HSA-111931	R-HSA-111931	PKA-mediated phosphorylation of CREB	16/493	22/11091	1.06877648064582e-17	6.01364899776714e-16	4.98012339051807e-16	ADCY1/PRKACA/PRKACB/PRKACG/PRKAR1A/PRKAR1B/PRKAR2B/CALM2/ADCY8/ADCY2/ADCY3/ADCY4/ADCY6/ADCY9/CREB1/CALM1	16
R-HSA-163615	R-HSA-163615	PKA activation	15/493	20/11091	5.36556499296822e-17	2.83033553379074e-15	2.34390470745454e-15	ADCY1/PRKACA/PRKACB/PRKACG/PRKAR1A/PRKAR1B/PRKAR2B/CALM2/ADCY8/ADCY2/ADCY3/ADCY4/ADCY6/ADCY9/CALM1	15
R-HSA-164378	R-HSA-164378	PKA activation in glucagon signalling	14/493	17/11091	5.91242618830177e-17	2.93534570760394e-15	2.43086748546896e-15	ADCY1/PRKACA/PRKACB/PRKACG/PRKAR1A/PRKAR1B/PRKAR2B/GNAS/ADCY8/ADCY2/ADCY3/ADCY4/ADCY6/ADCY9	14
R-HSA-193368	R-HSA-193368	Synthesis of bile acids and bile salts via 7alpha-hydroxycholesterol	16/493	24/11091	9.69862234558915e-17	4.54757625537625e-15	3.76601475875508e-15	CYP7B1/CYP7A1/CYP8B1/ABCB11/SCP2/AKR1D1/ACOT8/CYP27A1/BAAT/AKR1C3/AKR1C2/ACOX2/HSD17B4/HSD3B7/AMACR/SLC27A2	16
R-HSA-9609507	R-HSA-9609507	Protein localization	37/493	164/11091	1.060804165554e-16	4.71220376698726e-15	3.90234884170559e-15	SCP2/VAPA/ACOT8/BAAT/ACOX2/HSD17B4/AMACR/ACOT2/CAT/TOMM70/TOMM22/TIMM9/BCS1L/NDUFB8/TIMM10/CHCHD2/TIMM22/SLC25A4/PECR/ATP5F1B/ATP5F1A/ATP5MC1/CS/ECH1/IDH3G/TIMM23/TIMM17B/TIMM17A/HMGCL/ACO2/SLC25A12/COX17/COX19/COA4/CHCHD7/COA6/SLC27A2	37
R-HSA-77289	R-HSA-77289	Mitochondrial Fatty Acid Beta-Oxidation	19/493	37/11091	1.22061338944598e-16	5.15098850346204e-15	4.26572258206385e-15	ACOT2/ACOT1/ECHS1/MECR/ACADS/ACADL/NDUFAB1/ACADM/MMAA/DECR1/ECI1/ACAA2/ACADVL/HADHB/MCEE/HADH/PCCA/PCCB/DBI	19
R-HSA-1268020	R-HSA-1268020	Mitochondrial protein import	24/493	65/11091	1.48646849290454e-16	5.97418765719731e-15	4.94744400645923e-15	TOMM70/TOMM22/TIMM9/BCS1L/NDUFB8/TIMM10/CHCHD2/TIMM22/SLC25A4/ATP5F1B/ATP5F1A/ATP5MC1/CS/IDH3G/TIMM23/TIMM17B/TIMM17A/ACO2/SLC25A12/COX17/COX19/COA4/CHCHD7/COA6	24
R-HSA-1655829	R-HSA-1655829	Regulation of cholesterol biosynthesis by SREBP (SREBF)	22/493	55/11091	3.75394969797052e-16	1.41568303994773e-14	1.17237907024856e-14	TM7SF2/SP1/MVK/HMGCR/GGPS1/DHCR7/SQLE/HMGCS1/LSS/SC5D/PMVK/IDI1/FDPS/FDFT1/MVD/CYP51A1/MED1/FASN/GPAM/ACACB/ACACA/ELOVL6	22
R-HSA-192105	R-HSA-192105	Synthesis of bile acids and bile salts	18/493	34/11091	3.8579040188149e-16	1.41568303994773e-14	1.17237907024856e-14	CYP7B1/CYP7A1/CYP8B1/ABCB11/SCP2/AKR1D1/ACOT8/CYP27A1/BAAT/AKR1C3/AKR1C2/ACOX2/HSD17B4/CH25H/HSD3B7/AMACR/CYP46A1/SLC27A2	18
R-HSA-75105	R-HSA-75105	Fatty acyl-CoA biosynthesis	18/493	37/11091	2.73166978625356e-15	9.60637208165836e-14	7.95538920207178e-14	ACSL1/ACSL3/ACSL4/ELOVL3/ELOVL5/FASN/ELOVL2/ELOVL4/ACLY/ACACA/ACSL5/ACSL6/ELOVL6/HSD17B12/ELOVL7/TECR/SLC27A2/SLC27A3	18
R-HSA-194068	R-HSA-194068	Bile acid and bile salt metabolism	19/493	45/11091	1.20836437484638e-14	4.07943812948138e-13	3.37833239957051e-13	CYP7B1/CYP7A1/CYP8B1/ABCB11/SCP2/AKR1D1/ACOT8/CYP27A1/BAAT/AKR1C3/AKR1C2/ACOX2/HSD17B4/CH25H/HSD3B7/AMACR/ABCC3/CYP46A1/SLC27A2	19
R-HSA-204174	R-HSA-204174	Regulation of pyruvate dehydrogenase (PDH) complex	12/493	15/11091	2.10490637243882e-14	6.832849916686e-13	5.65853372995698e-13	PDHB/PDHA1/DLD/PDHX/DLAT/PDPR/PDP1/PDP2/PDK1/PDK2/PDK4/PDK3	12
R-HSA-111933	R-HSA-111933	Calmodulin induced events	17/493	37/11091	5.49298693401891e-14	1.65574320439713e-12	1.37118170082276e-12	ADCY1/PDE1A/PRKACA/PRKACB/PRKACG/PRKAR1A/PRKAR1B/PRKAR2B/CALM2/ADCY8/ADCY2/ADCY3/ADCY4/ADCY6/ADCY9/CREB1/CALM1	17
R-HSA-111997	R-HSA-111997	CaM pathway	17/493	37/11091	5.49298693401891e-14	1.65574320439713e-12	1.37118170082276e-12	ADCY1/PDE1A/PRKACA/PRKACB/PRKACG/PRKAR1A/PRKAR1B/PRKAR2B/CALM2/ADCY8/ADCY2/ADCY3/ADCY4/ADCY6/ADCY9/CREB1/CALM1	17
R-HSA-1852241	R-HSA-1852241	Organelle biogenesis and maintenance	46/493	296/11091	6.48746914638696e-14	1.88807722743124e-12	1.56358603019998e-12	PDE6D/PRKACA/PRKAR2B/PRKAB1/PRKAB2/CALM2/MED1/CREB1/CYCS/SIRT3/ATP5F1B/ATP5F1D/ATP5F1E/ATP5F1C/ATP5F1A/ATP5MG/ATP5PB/ATP5ME/ATP5PF/ATP5PD/ATP5PO/ATP5MC1/ATP5MF/ATP5MC2/ATP5MC3/IDH2/TWNK/POLG2/TFAM/TFB2M/POLRMT/TFB1M/GLUD1/SIRT5/PRKAG1/PRKAG2/PRKAG3/EXOC6/EXOC7/EXOC1/EXOC3/EXOC2/EXOC4/EXOC5/EXOC8/CALM1	46
R-HSA-1489509	R-HSA-1489509	DAG and IP3 signaling	18/493	43/11091	7.33274916430201e-14	2.0629467648903e-12	1.70840191056019e-12	ITPR3/ADCY1/PDE1A/PRKACA/PRKACB/PRKACG/PRKAR1A/PRKAR1B/PRKAR2B/CALM2/ADCY8/ADCY2/ADCY3/ADCY4/ADCY6/ADCY9/CREB1/CALM1	18
R-HSA-163359	R-HSA-163359	Glucagon signaling in metabolic regulation	16/493	33/11091	1.06054320781371e-13	2.88741441095088e-12	2.39117381999424e-12	ADCY1/PRKACA/PRKACB/PRKACG/PRKAR1A/PRKAR1B/PRKAR2B/GNAS/ADCY8/ADCY2/ADCY3/ADCY4/ADCY6/ADCY9/GCG/GCGR	16
R-HSA-75876	R-HSA-75876	Synthesis of very long-chain fatty acyl-CoAs	14/493	24/11091	1.27829519751071e-13	3.37150358343449e-12	2.79206582614181e-12	ACSL1/ACSL3/ACSL4/ELOVL3/ELOVL5/ELOVL2/ELOVL4/ACSL5/ACSL6/ELOVL6/HSD17B12/ELOVL7/TECR/SLC27A3	14
R-HSA-111996	R-HSA-111996	Ca-dependent events	17/493	39/11091	1.62202284287758e-13	4.1484463011778e-12	3.43548059863066e-12	ADCY1/PDE1A/PRKACA/PRKACB/PRKACG/PRKAR1A/PRKAR1B/PRKAR2B/CALM2/ADCY8/ADCY2/ADCY3/ADCY4/ADCY6/ADCY9/CREB1/CALM1	17
R-HSA-9664323	R-HSA-9664323	FCGR3A-mediated IL10 synthesis	17/493	40/11091	2.70652354988102e-13	6.71854669441054e-12	5.56387503752632e-12	ITPR3/ADCY1/PRKACA/PRKACB/PRKACG/PRKAR1A/PRKAR1B/PRKAR2B/CALM2/ADCY8/ADCY2/ADCY3/ADCY4/ADCY6/ADCY9/CREB1/CALM1	17
R-HSA-442720	R-HSA-442720	CREB1 phosphorylation through the activation of Adenylate Cyclase	11/493	14/11091	3.87336159549908e-13	9.34033481886064e-12	7.73507398319214e-12	ADCY1/PRKACA/PRKACB/PRKACG/PRKAR1A/PRKAR1B/PRKAR2B/CALM2/ADCY8/CREB1/CALM1	11
R-HSA-8949613	R-HSA-8949613	Cristae formation	15/493	31/11091	6.60606941848645e-13	1.54875627477849e-11	1.28258189879386e-11	ATP5F1B/ATP5F1D/ATP5F1E/ATP5F1C/ATP5F1A/ATP5MG/ATP5PB/ATP5ME/ATP5PF/ATP5PD/ATP5PO/ATP5MC1/ATP5MF/ATP5MC2/ATP5MC3	15
R-HSA-418555	R-HSA-418555	G alpha (s) signalling events	31/493	158/11091	1.8774762240053e-12	4.28267549475803e-11	3.54664071903134e-11	SCTR/ADCY1/PDE4A/PDE4C/PDE3A/PDE4D/PDE1A/PDE11A/PDE2A/PDE3B/P2RY11/PRKACA/PRKACB/PRKACG/PRKAR1A/PRKAR1B/PRKAR2B/GNAS/ADCY8/ADCY2/ADCY3/ADCY4/ADCY6/ADCY9/PDE7A/PDE8A/PDE7B/PDE10A/SCT/GCG/GCGR	31
R-HSA-112043	R-HSA-112043	PLC beta mediated events	18/493	51/11091	2.4140418306153e-12	5.36171396062978e-11	4.44023206517607e-11	ITPR3/ADCY1/PDE1A/PRKACA/PRKACB/PRKACG/PRKAR1A/PRKAR1B/PRKAR2B/CALM2/ADCY8/ADCY2/ADCY3/ADCY4/ADCY6/ADCY9/CREB1/CALM1	18
R-HSA-445717	R-HSA-445717	Aquaporin-mediated transport	18/493	52/11091	3.54222082211308e-12	7.66572916375241e-11	6.34827159482614e-11	AQP8/AQP9/AQP4/ADCY1/PRKACA/PRKACB/PRKACG/PRKAR1A/PRKAR1B/PRKAR2B/GNAS/ADCY8/ADCY2/ADCY3/ADCY4/ADCY6/ADCY9/AQP1	18
R-HSA-112040	R-HSA-112040	G-protein mediated events	18/493	56/11091	1.49339620376473e-11	3.15106598994359e-10	2.60951336657838e-10	ITPR3/ADCY1/PDE1A/PRKACA/PRKACB/PRKACG/PRKAR1A/PRKAR1B/PRKAR2B/CALM2/ADCY8/ADCY2/ADCY3/ADCY4/ADCY6/ADCY9/CREB1/CALM1	18
R-HSA-432040	R-HSA-432040	Vasopressin regulates renal water homeostasis via Aquaporins	16/493	43/11091	1.59452634262943e-11	3.28239081263229e-10	2.71826827087534e-10	AQP4/ADCY1/PRKACA/PRKACB/PRKACG/PRKAR1A/PRKAR1B/PRKAR2B/GNAS/ADCY8/ADCY2/ADCY3/ADCY4/ADCY6/ADCY9/AQP1	16
R-HSA-9711123	R-HSA-9711123	Cellular response to chemical stress	35/493	215/11091	1.9188598637988e-11	3.85599458344329e-10	3.19329060040702e-10	AQP8/SP1/ABCC3/ABCG2/MED1/CDKN1A/GSK3B/BCL2/CYCS/CCS/CAT/TXN/GSR/NDUFA4/TXNRD2/COX7B/COX6A1/COX7C/COX8A/COX7A2L/COX5A/COX5B/COX4I1/COX6B1/COX6C/COX11/COX16/COX14/COX20/COX19/COX18/ATOX1/P4HB/ATP7A/SESN1	35
R-HSA-9707564	R-HSA-9707564	Cytoprotection by HMOX1	19/493	64/11091	1.96493462377561e-11	3.85675540108515e-10	3.1939206614125e-10	MED1/CYCS/NDUFA4/COX7B/COX6A1/COX7C/COX8A/COX7A2L/COX5A/COX5B/COX4I1/COX6B1/COX6C/COX11/COX16/COX14/COX20/COX19/COX18	19
R-HSA-9854311	R-HSA-9854311	Maturation of TCA enzymes and regulation of TCA cycle	11/493	20/11091	1.40049228601663e-10	2.68639883954099e-09	2.22470544955751e-09	SIRT3/SDHC/IDH2/SDHA/SDHB/SDHD/CS/ACAT1/ACO2/SDHAF2/SDHAF1	11
R-HSA-70268	R-HSA-70268	Pyruvate metabolism	16/493	49/11091	1.57141487966467e-10	2.94727590763773e-09	2.44074732186512e-09	PDHB/PDHA1/DLD/PDHX/DLAT/PDPR/PDP1/MPC1/MPC2/PDP2/PDK1/PDK2/PDK4/PDK3/PC/PKLR	16
R-HSA-9660821	R-HSA-9660821	ADORA2B mediated anti-inflammatory cytokines production	15/493	43/11091	2.03109582143411e-10	3.72661928976171e-09	3.08615017261384e-09	ADCY1/PRKACA/PRKACB/PRKACG/PRKAR1A/PRKAR1B/PRKAR2B/GNAS/ADCY8/ADCY2/ADCY3/ADCY4/ADCY6/ADCY9/CREB1	15
R-HSA-1632852	R-HSA-1632852	Macroautophagy	26/493	136/11091	2.18013403792723e-10	3.91496410215017e-09	3.24212542258383e-09	CFTR/PRKAB1/PRKAB2/HSF1/TSC1/TSC2/MLST8/RPTOR/PLIN2/PINK1/TOMM70/TOMM22/PIK3C3/ATG14/PIK3R4/ATG101/ULK1/ATG13/ATG9A/PRKAG1/PRKAG2/PRKAG3/UVRAG/ATG7/ATG12/GABARAPL1	26
R-HSA-8979227	R-HSA-8979227	Triglyceride metabolism	14/493	37/11091	2.33217908140928e-10	4.10074821814465e-09	3.39598006591176e-09	PRKACA/PRKACB/PRKACG/GK/DGAT1/GPAT2/GPD2/LPIN1/LPIN2/LPIN3/GPAM/ABHD5/FABP5/FABP2	14
R-HSA-2046104	R-HSA-2046104	alpha-linolenic (omega3) and linoleic (omega6) acid metabolism	9/493	13/11091	3.8466178535284e-10	6.49309093675594e-09	5.37716685209023e-09	SCP2/ACOT8/HSD17B4/ACSL1/ELOVL3/FADS1/ELOVL5/ELOVL2/FADS2	9
R-HSA-2046106	R-HSA-2046106	alpha-linolenic acid (ALA) metabolism	9/493	13/11091	3.8466178535284e-10	6.49309093675594e-09	5.37716685209023e-09	SCP2/ACOT8/HSD17B4/ACSL1/ELOVL3/FADS1/ELOVL5/ELOVL2/FADS2	9
R-HSA-111885	R-HSA-111885	Opioid Signalling	21/493	92/11091	3.99942424517779e-10	6.61865502535305e-09	5.48115108111053e-09	ITPR3/ADCY1/PDE4A/PDE4C/PDE4D/PDE1A/PRKACA/PRKACB/PRKACG/PRKAR1A/PRKAR1B/PRKAR2B/CALM2/ADCY8/ADCY2/ADCY3/ADCY4/ADCY6/ADCY9/CREB1/CALM1	21
R-HSA-193775	R-HSA-193775	Synthesis of bile acids and bile salts via 24-hydroxycholesterol	9/493	14/11091	1.03477413200786e-09	1.67951801425891e-08	1.39087049322514e-08	CYP8B1/AKR1D1/CYP27A1/AKR1C3/AKR1C2/HSD3B7/AMACR/CYP46A1/SLC27A2	9
R-HSA-2151201	R-HSA-2151201	Transcriptional activation of mitochondrial biogenesis	16/493	56/11091	1.46432612272538e-09	2.33187027845324e-08	1.93110733960208e-08	CALM2/MED1/CREB1/CYCS/SIRT3/ATP5F1B/IDH2/TWNK/POLG2/TFAM/TFB2M/POLRMT/TFB1M/GLUD1/SIRT5/CALM1	16
R-HSA-196071	R-HSA-196071	Metabolism of steroid hormones	13/493	36/11091	2.0433782475283e-09	3.1937245202109e-08	2.64484046073838e-08	STARD3/CYP11A1/HSD3B2/HSD17B11/AKR1B1/SRD5A3/CYP17A1/HSD17B1/HSD17B2/FDX2/FDXR/HSD17B12/STAR	13
R-HSA-77286	R-HSA-77286	mitochondrial fatty acid beta-oxidation of saturated fatty acids	8/493	11/11091	2.11411604084704e-09	3.24420716086345e-08	2.68664698779413e-08	ECHS1/MECR/ACADS/ACADL/ACADM/ACADVL/HADHB/HADH	8
R-HSA-9612973	R-HSA-9612973	Autophagy	26/493	151/11091	2.32439653859442e-09	3.50319764031016e-08	2.9011265068171e-08	CFTR/PRKAB1/PRKAB2/HSF1/TSC1/TSC2/MLST8/RPTOR/PLIN2/PINK1/TOMM70/TOMM22/PIK3C3/ATG14/PIK3R4/ATG101/ULK1/ATG13/ATG9A/PRKAG1/PRKAG2/PRKAG3/UVRAG/ATG7/ATG12/GABARAPL1	26
R-HSA-9634597	R-HSA-9634597	GPER1 signaling	14/493	45/11091	4.58802784560514e-09	6.79350088015919e-08	5.62594734899688e-08	ADCY1/PRKACA/PRKACB/PRKACG/PRKAR1A/PRKAR1B/PRKAR2B/GNAS/ADCY8/ADCY2/ADCY3/ADCY4/ADCY6/ADCY9	14
R-HSA-180024	R-HSA-180024	DARPP-32 events	11/493	26/11091	5.0497563549551e-09	7.34826614410708e-08	6.0853688197644e-08	PDE4A/PDE4C/PDE4D/PRKACA/PRKACB/PRKACG/PRKAR1A/PRKAR1B/PRKAR2B/CALM2/CALM1	11
R-HSA-422356	R-HSA-422356	Regulation of insulin secretion	18/493	78/11091	6.01380146826312e-09	8.57498097530086e-08	7.10125638263878e-08	ITPR3/SLC2A1/PRKACA/PRKACB/PRKACG/PRKAR1A/PRKAR1B/PRKAR2B/CHRM3/GNAS/RAPGEF3/RAP1A/ADCY8/ADCY6/GCG/ACSL3/ACSL4/CD36	18
R-HSA-417957	R-HSA-417957	P2Y receptors	8/493	12/11091	6.09595803931341e-09	8.57498097530086e-08	7.10125638263878e-08	P2RY1/P2RY2/P2RY4/P2RY6/P2RY11/P2RY12/P2RY13/P2RY14	8
R-HSA-9662851	R-HSA-9662851	Anti-inflammatory response favouring Leishmania parasite infection	18/493	79/11091	7.47276822438624e-09	1.01726070667451e-07	8.42430916976649e-08	ITPR3/ADCY1/PRKACA/PRKACB/PRKACG/PRKAR1A/PRKAR1B/PRKAR2B/GNAS/CALM2/ADCY8/ADCY2/ADCY3/ADCY4/ADCY6/ADCY9/CREB1/CALM1	18
R-HSA-9664433	R-HSA-9664433	Leishmania parasite growth and survival	18/493	79/11091	7.47276822438624e-09	1.01726070667451e-07	8.42430916976649e-08	ITPR3/ADCY1/PRKACA/PRKACB/PRKACG/PRKAR1A/PRKAR1B/PRKAR2B/GNAS/CALM2/ADCY8/ADCY2/ADCY3/ADCY4/ADCY6/ADCY9/CREB1/CALM1	18
R-HSA-9861718	R-HSA-9861718	Regulation of pyruvate metabolism	12/493	33/11091	7.87307021953874e-09	1.05474147068106e-07	8.73470112911232e-08	PDHB/PDHA1/DLD/PDHX/DLAT/PDPR/PDP1/PDP2/PDK1/PDK2/PDK4/PDK3	12
R-HSA-381676	R-HSA-381676	Glucagon-like Peptide-1 (GLP1) regulates insulin secretion	13/493	42/11091	1.76540616309176e-08	2.32812937757726e-07	1.9280093623239e-07	ITPR3/PRKACA/PRKACB/PRKACG/PRKAR1A/PRKAR1B/PRKAR2B/GNAS/RAPGEF3/RAP1A/ADCY8/ADCY6/GCG	13
R-HSA-5362517	R-HSA-5362517	Signaling by Retinoic Acid	13/493	43/11091	2.42904245956672e-08	3.1540182090374e-07	2.61195820753409e-07	AKR1C3/CPT1B/CPT1A/PDHB/PDHA1/DLD/PDHX/DLAT/PDK1/PDK2/PDK4/PDK3/FABP5	13
R-HSA-200425	R-HSA-200425	Carnitine metabolism	8/493	14/11091	3.41663759305071e-08	4.36915474020424e-07	3.61825735532005e-07	PRKAB2/CPT1B/CPT1A/CPT2/ACACB/ACACA/SLC25A20/PRKAG2	8
R-HSA-170660	R-HSA-170660	Adenylate cyclase activating pathway	7/493	10/11091	3.51248226199775e-08	4.4246791479494e-07	3.66423915469993e-07	ADCY1/ADCY8/ADCY2/ADCY3/ADCY4/ADCY6/ADCY9	7
R-HSA-5674400	R-HSA-5674400	Constitutive Signaling by AKT1 E17K in Cancer	10/493	25/11091	4.92183926064008e-08	6.10887108232387e-07	5.0589802926703e-07	CREB1/CDKN1A/RPS6KB2/CASP9/TSC2/RICTOR/PRR5/MLST8/MAPKAP1/GSK3B	10
R-HSA-193807	R-HSA-193807	Synthesis of bile acids and bile salts via 27-hydroxycholesterol	8/493	15/11091	7.03731803772711e-08	8.60796583165461e-07	7.12857235248024e-07	CYP7B1/CYP7A1/CYP8B1/AKR1D1/CYP27A1/AKR1C3/AKR1C2/HSD3B7	8
R-HSA-1483166	R-HSA-1483166	Synthesis of PA	12/493	40/11091	9.32219954809304e-08	1.1239909169415e-06	9.30818120290794e-07	GPD1/GPAT2/GPD2/AGPAT1/AGPAT2/AGPAT3/AGPAT4/AGPAT5/GPAM/GPAT4/LCLAT1/GPAT3	12
R-HSA-418038	R-HSA-418038	Nucleotide-like (purinergic) receptors	8/493	16/11091	1.35288244349318e-07	1.60821518634964e-06	1.33182200515859e-06	P2RY1/P2RY2/P2RY4/P2RY6/P2RY11/P2RY12/P2RY13/P2RY14	8
R-HSA-1483206	R-HSA-1483206	Glycerophospholipid biosynthesis	21/493	129/11091	2.21308399493892e-07	2.59422623851173e-06	2.14837393660737e-06	OSBPL5/PNPLA2/DGAT1/GPD1/GPAT2/GPD2/LPIN1/LPIN2/LPIN3/AGPAT1/AGPAT2/AGPAT3/AGPAT4/AGPAT5/GPAM/HADHB/GPAT4/MBOAT2/LCLAT1/MBOAT1/GPAT3	21
R-HSA-9006925	R-HSA-9006925	Intracellular signaling by second messengers	35/493	310/11091	3.44802706476974e-07	3.98648608584337e-06	3.30135540159641e-06	FGF19/ITPR3/ADCY1/PDE1A/PRKACA/PRKACB/PRKACG/PRKAR1A/PRKAR1B/PRKAR2B/CALM2/ADCY8/ADCY2/ADCY3/ADCY4/ADCY6/ADCY9/FGFR1/JUN/EGR1/HDAC7/CREB1/CDKN1A/RPS6KB2/CASP9/TSC2/RICTOR/PRR5/MLST8/MAPKAP1/IRS2/GSK3B/RPTOR/INSR/CALM1	35
R-HSA-438064	R-HSA-438064	Post NMDA receptor activation events	16/493	80/11091	3.52564706839764e-07	4.02114341314542e-06	3.3300564059972e-06	ADCY1/PRKACA/PRKACB/PRKACG/PRKAR1A/PRKAR1B/PRKAR2B/PRKAB1/PRKAB2/CALM2/ADCY8/CREB1/PRKAG1/PRKAG2/PRKAG3/CALM1	16
R-HSA-75109	R-HSA-75109	Triglyceride biosynthesis	7/493	13/11091	4.46782397388123e-07	5.02779124527435e-06	4.16369841215037e-06	GK/DGAT1/GPAT2/LPIN1/LPIN2/LPIN3/GPAM	7
R-HSA-1445148	R-HSA-1445148	Translocation of SLC2A4 (GLUT4) to the plasma membrane	15/493	72/11091	4.69922505373505e-07	5.21861308598997e-06	4.3217249801663e-06	PRKAB1/PRKAB2/CALM2/PRKAG1/PRKAG2/PRKAG3/EXOC6/EXOC7/EXOC1/EXOC3/EXOC2/EXOC4/EXOC5/EXOC8/CALM1	15
R-HSA-264876	R-HSA-264876	Insulin processing	9/493	25/11091	6.80378166313138e-07	7.45765158919855e-06	6.17595492046375e-06	P4HB/EXOC6/EXOC7/EXOC1/EXOC3/EXOC2/EXOC4/EXOC5/EXOC8	9
R-HSA-3700989	R-HSA-3700989	Transcriptional Regulation by TP53	38/493	362/11091	6.91063860389959e-07	7.47766536114264e-06	6.19252905936482e-06	PRKAB1/PRKAB2/JUN/CDKN1A/TSC1/TSC2/RICTOR/PRR5/MLST8/MAPKAP1/RPTOR/CYCS/BAX/FAS/TXN/GSR/NDUFA4/RRM2B/COX7B/COX6A1/COX7C/COX8A/COX7A2L/COX5A/COX5B/COX4I1/COX6B1/COX6C/COX11/COX16/COX14/COX20/COX19/COX18/PRKAG1/PRKAG2/PRKAG3/SESN1	38
R-HSA-170670	R-HSA-170670	Adenylate cyclase inhibitory pathway	7/493	14/11091	8.59398418845743e-07	9.18142108235198e-06	7.60347168705627e-06	ADCY1/ADCY8/ADCY2/ADCY3/ADCY4/ADCY6/ADCY9	7
R-HSA-211976	R-HSA-211976	Endogenous sterols	9/493	27/11091	1.44126000160538e-06	1.52052930169367e-05	1.25920610666575e-05	CYP7B1/CYP7A1/CYP8B1/CYP27A1/CYP51A1/CYP46A1/CYP11A1/FDX2/FDXR	9
R-HSA-2162123	R-HSA-2162123	Synthesis of Prostaglandins (PG) and Thromboxanes (TX)	7/493	15/11091	1.54979550250565e-06	1.61484864705527e-05	1.3373154173668e-05	CYP8B1/AKR1C3/PTGES2/PTGS1/PTGDS/PTGES3/PTGS2	7
R-HSA-5620916	R-HSA-5620916	VxPx cargo-targeting to cilium	8/493	21/11091	1.7557346728422e-06	1.8071220291205e-05	1.49654406003494e-05	EXOC6/EXOC7/EXOC1/EXOC3/EXOC2/EXOC4/EXOC5/EXOC8	8
R-HSA-380972	R-HSA-380972	Energy dependent regulation of mTOR by LKB1-AMPK	9/493	29/11091	2.84392429413054e-06	2.89189410150142e-05	2.39488361610993e-05	PRKAB1/PRKAB2/TSC1/TSC2/MLST8/RPTOR/PRKAG1/PRKAG2/PRKAG3	9
R-HSA-442755	R-HSA-442755	Activation of NMDA receptors and postsynaptic events	16/493	93/11091	2.91812195435644e-06	2.9320177731867e-05	2.42811150086801e-05	ADCY1/PRKACA/PRKACB/PRKACG/PRKAR1A/PRKAR1B/PRKAR2B/PRKAB1/PRKAB2/CALM2/ADCY8/CREB1/PRKAG1/PRKAG2/PRKAG3/CALM1	16
R-HSA-3299685	R-HSA-3299685	Detoxification of Reactive Oxygen Species	10/493	37/11091	3.2379670606266e-06	3.21511082255159e-05	2.66255124242237e-05	AQP8/CYCS/CCS/CAT/TXN/GSR/TXNRD2/ATOX1/P4HB/ATP7A	10
R-HSA-196108	R-HSA-196108	Pregnenolone biosynthesis	6/493	12/11091	5.50075838853524e-06	5.39841869758574e-05	4.47062860463574e-05	STARD3/CYP11A1/AKR1B1/FDX2/FDXR/STAR	6
R-HSA-9658195	R-HSA-9658195	Leishmania infection	21/493	164/11091	1.17982064339551e-05	0.000113155525343842	9.37082424897867e-05	NFKB2/ITPR3/ADCY1/PRKACA/PRKACB/PRKACG/PRKAR1A/PRKAR1B/PRKAR2B/GNAS/CALM2/ADCY8/ADCY2/ADCY3/ADCY4/ADCY6/ADCY9/JUN/CREB1/TXN/CALM1	21
R-HSA-9824443	R-HSA-9824443	Parasitic Infection Pathways	21/493	164/11091	1.17982064339551e-05	0.000113155525343842	9.37082424897867e-05	NFKB2/ITPR3/ADCY1/PRKACA/PRKACB/PRKACG/PRKAR1A/PRKAR1B/PRKAR2B/GNAS/CALM2/ADCY8/ADCY2/ADCY3/ADCY4/ADCY6/ADCY9/JUN/CREB1/TXN/CALM1	21
R-HSA-9033241	R-HSA-9033241	Peroxisomal protein import	12/493	63/11091	1.75071140300346e-05	0.000166022519565722	0.000137489340224045	SCP2/ACOT8/BAAT/ACOX2/HSD17B4/AMACR/ACOT2/CAT/PECR/ECH1/HMGCL/SLC27A2	12
R-HSA-2151209	R-HSA-2151209	Activation of PPARGC1A (PGC-1alpha) by phosphorylation	5/493	10/11091	3.55919758305165e-05	0.000330105797812702	0.000273372723556541	PRKAB1/PRKAB2/PRKAG1/PRKAG2/PRKAG3	5
R-HSA-74182	R-HSA-74182	Ketone body metabolism	5/493	10/11091	3.55919758305165e-05	0.000330105797812702	0.000273372723556541	HMGCS2/ACAT1/HMGCL/BDH1/OXCT1	5
R-HSA-9663891	R-HSA-9663891	Selective autophagy	13/493	81/11091	5.30197594784458e-05	0.000486398663041394	0.000402804580019314	CFTR/PRKAB1/PRKAB2/HSF1/PLIN2/PINK1/TOMM70/TOMM22/ULK1/PRKAG1/PRKAG2/PRKAG3/ATG12	13
R-HSA-1989781	R-HSA-1989781	PPARA activates gene expression	16/493	117/11091	5.7635565770242e-05	0.000523058252796605	0.000433163731425475	CYP7A1/SP1/HMGCR/HMGCS1/FDFT1/ABCB4/GRHL1/MED1/PLIN2/ACSL1/FADS1/HMGCS2/CPT1A/CPT2/ACADM/CD36	16
R-HSA-163560	R-HSA-163560	Triglyceride catabolism	7/493	24/11091	5.87633761628411e-05	0.00052762010086636	0.000436941565197385	PRKACA/PRKACB/PRKACG/GPD2/ABHD5/FABP5/FABP2	7
R-HSA-165159	R-HSA-165159	MTOR signalling	9/493	41/11091	6.1769170974519e-05	0.000548770318973621	0.000454456836865159	PRKAB1/PRKAB2/TSC1/TSC2/MLST8/RPTOR/PRKAG1/PRKAG2/PRKAG3	9
R-HSA-196780	R-HSA-196780	Biotin transport and metabolism	5/493	11/11091	6.28706354437802e-05	0.000552737669943234	0.000457742345774891	ACACB/ACACA/PCCA/PCCB/PC	5
R-HSA-211945	R-HSA-211945	Phase I - Functionalization of compounds	15/493	106/11091	6.55379244082097e-05	0.000570247507221948	0.000472242884504083	CYP7B1/CYP7A1/CYP3A4/CYP8B1/CYP2B6/CYP27A1/CYP51A1/CYP46A1/CYP11A1/ACSS1/ALDH2/FDX2/FDXR/PTGS1/PTGES3	15
R-HSA-1483257	R-HSA-1483257	Phospholipid metabolism	23/493	212/11091	6.79976512576726e-05	0.000585612425117099	0.000484967136789416	OSBPL5/PNPLA2/DGAT1/GPD1/GPAT2/GPD2/LPIN1/LPIN2/LPIN3/AGPAT1/AGPAT2/AGPAT3/AGPAT4/AGPAT5/GPAM/HADHB/GPAT4/MBOAT2/LCLAT1/MBOAT1/GPAT3/PIK3C3/PIK3R4	23
R-HSA-400206	R-HSA-400206	Regulation of lipid metabolism by PPARalpha	16/493	119/11091	7.09778153978243e-05	0.000605103799957209	0.000501108659480652	CYP7A1/SP1/HMGCR/HMGCS1/FDFT1/ABCB4/GRHL1/MED1/PLIN2/ACSL1/FADS1/HMGCS2/CPT1A/CPT2/ACADM/CD36	16
R-HSA-5610787	R-HSA-5610787	Hedgehog 'off' state	15/493	113/11091	0.000137499571862884	0.00116049638652275	0.000961049639125845	ADCY1/PRKACA/PRKACB/PRKACG/PRKAR1A/PRKAR1B/PRKAR2B/GNAS/ADCY8/ADCY2/ADCY3/ADCY4/ADCY6/ADCY9/GSK3B	15
R-HSA-211897	R-HSA-211897	Cytochrome P450 - arranged by substrate type	11/493	66/11091	0.000139780954125016	0.00116807054734171	0.00096732207961449	CYP7B1/CYP7A1/CYP3A4/CYP8B1/CYP2B6/CYP27A1/CYP51A1/CYP46A1/CYP11A1/FDX2/FDXR	11
R-HSA-9006931	R-HSA-9006931	Signaling by Nuclear Receptors	28/493	298/11091	0.000148106705598104	0.00122551038749804	0.00101489011885595	SP1/ABCG5/AKR1C3/APOE/ABCG8/CALM2/JUN/MED1/YY1/CREB1/PCK1/FASN/BCL2/CPT1B/GPAM/CPT1A/PDHB/PDHA1/DLD/PDHX/DLAT/PDK1/PDK2/PDK4/PDK3/PTGES3/FABP5/CALM1	28
R-HSA-390918	R-HSA-390918	Peroxisomal lipid metabolism	7/493	29/11091	0.000218410025836615	0.00177248136352022	0.00146785685380073	SCP2/ACOT8/ACOX2/HSD17B4/AMACR/PECR/SLC27A2	7
R-HSA-9619483	R-HSA-9619483	Activation of AMPK downstream of NMDARs	7/493	29/11091	0.000218410025836615	0.00177248136352022	0.00146785685380073	PRKAB1/PRKAB2/CALM2/PRKAG1/PRKAG2/PRKAG3/CALM1	7
R-HSA-112314	R-HSA-112314	Neurotransmitter receptors and postsynaptic signal transmission	21/493	205/11091	0.00031047375963834	0.00249561764890246	0.00206671254536198	ADCY1/PRKACA/PRKACB/PRKACG/PRKAR1A/PRKAR1B/PRKAR2B/PRKAB1/PRKAB2/CALM2/ADCY8/ADCY2/ADCY3/ADCY4/ADCY6/ADCY9/CREB1/PRKAG1/PRKAG2/PRKAG3/CALM1	21
R-HSA-5620920	R-HSA-5620920	Cargo trafficking to the periciliary membrane	9/493	51/11091	0.000361255925593926	0.0028764151056724	0.00238206489170176	PDE6D/EXOC6/EXOC7/EXOC1/EXOC3/EXOC2/EXOC4/EXOC5/EXOC8	9
R-HSA-392517	R-HSA-392517	Rap1 signalling	5/493	16/11091	0.00049388370016335	0.0038596096568321	0.00319628437532616	PRKACA/PRKACB/PRKACG/RAPGEF3/RAP1A	5
R-HSA-418457	R-HSA-418457	cGMP effects	5/493	16/11091	0.00049388370016335	0.0038596096568321	0.00319628437532616	PDE1A/PDE11A/PDE2A/PDE5A/PDE10A	5
R-HSA-2219528	R-HSA-2219528	PI3K/AKT Signaling in Cancer	13/493	104/11091	0.000681368558937693	0.00527591801599462	0.00436918129536097	FGF19/FGFR1/CREB1/CDKN1A/RPS6KB2/CASP9/TSC2/RICTOR/PRR5/MLST8/MAPKAP1/IRS2/GSK3B	13
R-HSA-5358351	R-HSA-5358351	Signaling by Hedgehog	16/493	149/11091	0.000948778980418148	0.00723509708744132	0.00599164937149044	ADCY1/PRKACA/PRKACB/PRKACG/PRKAR1A/PRKAR1B/PRKAR2B/GNAS/ADCY8/ADCY2/ADCY3/ADCY4/ADCY6/ADCY9/GSK3B/P4HB	16
R-HSA-418594	R-HSA-418594	G alpha (i) signalling events	27/493	318/11091	0.00095153528045733	0.00723509708744132	0.00599164937149044	ITPR3/ADCY1/PDE4A/PDE4C/PDE4D/PDE1A/P2RY4/P2RY12/P2RY13/P2RY14/PRKACA/PRKACB/PRKACG/PRKAR1A/PRKAR1B/PRKAR2B/GNAS/CALM2/ADCY8/ADCY2/ADCY3/ADCY4/ADCY6/ADCY9/SST/CREB1/CALM1	27
R-HSA-193048	R-HSA-193048	Androgen biosynthesis	4/493	11/11091	0.000991381061637342	0.00747076442876711	0.00618681414405258	HSD3B2/SRD5A3/CYP17A1/HSD17B12	4
R-HSA-418597	R-HSA-418597	G alpha (z) signalling events	8/493	48/11091	0.00113057379117132	0.00844428566149196	0.0069930227977434	ADCY1/GNAS/ADCY8/ADCY2/ADCY3/ADCY4/ADCY6/ADCY9	8
R-HSA-70326	R-HSA-70326	Glucose metabolism	11/493	84/11091	0.00117692508847349	0.00863834315164343	0.00715372892578104	PRKACA/PRKACB/PRKACG/ENO1/PCK1/GCK/PC/PFKL/PFKFB1/FBP1/PKLR	11
R-HSA-8963898	R-HSA-8963898	Plasma lipoprotein assembly	5/493	19/11091	0.00117702542943009	0.00863834315164343	0.00715372892578104	APOE/PRKACA/PRKACB/PRKACG/P4HB	5
R-HSA-4420097	R-HSA-4420097	VEGFA-VEGFR2 Pathway	12/493	99/11091	0.00142296691218785	0.0103526845794171	0.00857343796549386	ITPR3/PRKACA/PRKACB/PRKACG/RHOA/CALM2/ROCK2/RICTOR/PRR5/MLST8/MAPKAP1/CALM1	12
R-HSA-9634600	R-HSA-9634600	Regulation of glycolysis by fructose 2,6-bisphosphate metabolism	4/493	12/11091	0.00143514703292868	0.0103526845794171	0.00857343796549386	PRKACA/PRKACB/PRKACG/PFKFB1	4
R-HSA-5218920	R-HSA-5218920	VEGFR2 mediated vascular permeability	6/493	29/11091	0.00148333942895709	0.0106096481189812	0.00878623890122666	CALM2/RICTOR/PRR5/MLST8/MAPKAP1/CALM1	6
R-HSA-2980736	R-HSA-2980736	Peptide hormone metabolism	11/493	88/11091	0.00172937527316518	0.0122654851306842	0.0101574982873214	GCG/GATA4/P4HB/EXOC6/EXOC7/EXOC1/EXOC3/EXOC2/EXOC4/EXOC5/EXOC8	11
R-HSA-432047	R-HSA-432047	Passive transport by Aquaporins	4/493	13/11091	0.00200071933319347	0.0140717259767941	0.0116533126073725	AQP8/AQP9/AQP4/AQP1	4
R-HSA-112315	R-HSA-112315	Transmission across Chemical Synapses	23/493	270/11091	0.00212376196741013	0.0148136785164806	0.0122677507295374	ADCY1/PRKACA/PRKACB/PRKACG/PRKAR1A/PRKAR1B/PRKAR2B/PRKAB1/PRKAB2/CALM2/ADCY8/ADCY2/ADCY3/ADCY4/ADCY6/ADCY9/CREB1/ALDH2/PRKAG1/PRKAG2/PRKAG3/GLUL/CALM1	23
R-HSA-9614085	R-HSA-9614085	FOXO-mediated transcription	9/493	65/11091	0.00218957296791077	0.0151475375812844	0.0125442316712058	PCK1/CDKN1A/GCK/CAT/TXN/PINK1/SIRT3/DDIT3/FBXO32	9
R-HSA-3296482	R-HSA-3296482	Defects in vitamin and cofactor metabolism	5/493	22/11091	0.00238728462675676	0.0162489372982476	0.0134563411898683	MMAA/ACACA/PCCA/PCCB/PC	5
R-HSA-392154	R-HSA-392154	Nitric oxide stimulates guanylate cyclase	5/493	22/11091	0.00238728462675676	0.0162489372982476	0.0134563411898683	PDE1A/PDE11A/PDE2A/PDE5A/PDE10A	5
R-HSA-977444	R-HSA-977444	GABA B receptor activation	7/493	43/11091	0.00263359114251993	0.0176408803514827	0.0146090603060421	ADCY1/ADCY8/ADCY2/ADCY3/ADCY4/ADCY6/ADCY9	7
R-HSA-991365	R-HSA-991365	Activation of GABAB receptors	7/493	43/11091	0.00263359114251993	0.0176408803514827	0.0146090603060421	ADCY1/ADCY8/ADCY2/ADCY3/ADCY4/ADCY6/ADCY9	7
R-HSA-5368287	R-HSA-5368287	Mitochondrial translation	11/493	93/11091	0.0027002177693432	0.0178262593051264	0.0147625794195609	GFM1/TUFM/TSFM/MTFMT/MRPL3/MRPS16/MRPS22/MRPS2/MRPS5/MRPS25/MRPS27	11
R-HSA-198323	R-HSA-198323	AKT phosphorylates targets in the cytosol	4/493	14/11091	0.00270350852020874	0.0178262593051264	0.0147625794195609	CDKN1A/CASP9/TSC2/GSK3B	4
R-HSA-194138	R-HSA-194138	Signaling by VEGF	12/493	108/11091	0.00299535895050698	0.0195975422808364	0.0162294438444442	ITPR3/PRKACA/PRKACB/PRKACG/RHOA/CALM2/ROCK2/RICTOR/PRR5/MLST8/MAPKAP1/CALM1	12
R-HSA-5578775	R-HSA-5578775	Ion homeostasis	8/493	56/11091	0.00312067105753921	0.0202603567120238	0.0167783447951906	ATP1A1/ATP1A2/ATP1B3/ATP1B1/ITPR3/PRKACA/CALM2/CALM1	8
R-HSA-5579029	R-HSA-5579029	Metabolic disorders of biological oxidation enzymes	6/493	34/11091	0.00348017492545993	0.0224218903594518	0.0185683901205737	CYP7B1/CYP27A1/CYP11A1/CYP17A1/FDX2/FDXR	6
R-HSA-5389840	R-HSA-5389840	Mitochondrial translation elongation	10/493	87/11091	0.00509980216600966	0.0326078259705466	0.027003737146973	GFM1/TUFM/TSFM/MRPL3/MRPS16/MRPS22/MRPS2/MRPS5/MRPS25/MRPS27	10
R-HSA-418346	R-HSA-418346	Platelet homeostasis	10/493	88/11091	0.0055319081779128	0.0351047406177323	0.0290715237842034	P2RX5/ITPR3/PDE1A/PDE11A/PDE2A/PDE5A/GNAS/CALM2/PDE10A/CALM1	10
