# Supplementary material for: Unlocking liver physiology: comprehensive pathway maps for mechanistic understanding
Source: Front Toxicol. 2025 Jul 7;7:1619651. doi: 10.3389/ftox.2025.1619651 (PMC12277266; doi:10.3389/ftox.2025.1619651)
Supplement: Supplementary file 1 [file Supplementaryfile1.zip › Supplementary Information/analysis_scripts_and_outputs/output/tables_and_lists/enrichment_reactome_unique_liverlipidpm_from_steatosis_aop_comparison.csv]

	ID	Description	GeneRatio	BgRatio	pvalue	p.adjust	qvalue	geneID	Count
R-HSA-1428517	R-HSA-1428517	Aerobic respiration and respiratory electron transport	135/492	215/11091	1.27097104697799e-132	8.64260311945037e-130	6.66256401468465e-130	PKLR/ME1/ME2/MDH1/LDHA/MPC1/MPC2/ACAT1/SUCLA2/IDH2/MDH2/PC/OGDH/SDHA/SUCLG2/SUCLG1/CS/PDHB/PDHA1/DLAT/DLD/PDHX/UCP3/IDH3B/IDH3G/IDH3A/FH/ACO2/VDAC1/NDUFA10/NDUFA9/SIRT3/ADHFE1/PDPR/PDP1/UQCRFS1/UQCRC1/UQCR10/UQCRQ/UQCR11/UQCRH/UQCRC2/UQCRB/NDUFA8/NDUFA13/NDUFA7/NDUFA6/NDUFA3/NDUFA1/NDUFA11/NDUFA5/NDUFA12/NDUFA2/NDUFA4/NDUFB1/NDUFB7/NDUFB4/NDUFB10/NDUFB9/NDUFB2/NDUFB3/NDUFB5/NDUFB11/NDUFB8/NDUFB6/…	135
R-HSA-163200	R-HSA-163200	Respiratory electron transport, ATP synthesis by chemiosmotic coupling, and heat production by uncoupling proteins.	97/492	136/11091	1.5455433900967e-102	5.25484752632879e-100	4.05095056983241e-100	MDH1/MDH2/SDHA/UCP3/NDUFA10/NDUFA9/UQCRFS1/UQCRC1/UQCR10/UQCRQ/UQCR11/UQCRH/UQCRC2/UQCRB/NDUFA8/NDUFA13/NDUFA7/NDUFA6/NDUFA3/NDUFA1/NDUFA11/NDUFA5/NDUFA12/NDUFA2/NDUFA4/NDUFB1/NDUFB7/NDUFB4/NDUFB10/NDUFB9/NDUFB2/NDUFB3/NDUFB5/NDUFB11/NDUFB8/NDUFB6/NDUFS4/NDUFS6/NDUFS2/NDUFS7/NDUFS1/NDUFS5/NDUFS8/NDUFS3/NDUFV3/NDUFC1/NDUFV1/NDUFAF1/NDUFV2/NDUFAB1/NDUFC2/ATP5F1B/ATP5F1D/ATP5F1E/ATP5F1C/ATP5F1A/ATP5…	97
R-HSA-611105	R-HSA-611105	Respiratory electron transport	81/492	112/11091	4.11462865078269e-86	9.32649160844076e-84	7.18977216873607e-84	MDH1/MDH2/SDHA/NDUFA10/NDUFA9/UQCRFS1/UQCRC1/UQCR10/UQCRQ/UQCR11/UQCRH/UQCRC2/UQCRB/NDUFA8/NDUFA13/NDUFA7/NDUFA6/NDUFA3/NDUFA1/NDUFA11/NDUFA5/NDUFA12/NDUFA2/NDUFA4/NDUFB1/NDUFB7/NDUFB4/NDUFB10/NDUFB9/NDUFB2/NDUFB3/NDUFB5/NDUFB11/NDUFB8/NDUFB6/NDUFS4/NDUFS6/NDUFS2/NDUFS7/NDUFS1/NDUFS5/NDUFS8/NDUFS3/NDUFV3/NDUFC1/NDUFV1/NDUFAF1/NDUFV2/NDUFAB1/NDUFC2/SDHC/SDHB/SDHD/COX7B/COX6A1/COX7C/COX8A/COX7A2L/C…	81
R-HSA-6799198	R-HSA-6799198	Complex I biogenesis	48/492	57/11091	7.37131706048806e-57	1.25312390028297e-54	9.66030498979751e-55	NDUFA10/NDUFA9/NDUFA8/NDUFA13/NDUFA7/NDUFA6/NDUFA3/NDUFA1/NDUFA11/NDUFA5/NDUFA12/NDUFA2/NDUFB1/NDUFB7/NDUFB4/NDUFB10/NDUFB9/NDUFB2/NDUFB3/NDUFB5/NDUFB11/NDUFB8/NDUFB6/NDUFS4/NDUFS6/NDUFS2/NDUFS7/NDUFS1/NDUFS5/NDUFS8/NDUFS3/NDUFV3/NDUFC1/NDUFV1/NDUFAF1/NDUFV2/NDUFAB1/NDUFC2/ECSIT/ACAD9/NDUFAF7/NUBPL/NDUFAF2/COA1/NDUFAF6/NDUFAF4/NDUFAF3/NDUFAF5	48
R-HSA-9837999	R-HSA-9837999	Mitochondrial protein degradation	59/492	98/11091	3.3179298726547e-55	4.51238462681039e-53	3.4785875296464e-53	SHMT2/PRKACA/ME2/ALDH1B1/ACAT1/HADH/IDH2/HMGCS2/HSD17B10/PCCB/MDH2/OGDH/GLUD1/SUCLG2/CS/PDHB/PDHA1/DLD/BDH1/OXSM/IDH3A/FH/ECI1/ACO2/STAR/ACOT2/TIMM9/UQCRQ/UQCRC2/NDUFA13/NDUFA2/NDUFB6/NDUFS1/NDUFS3/NDUFV3/NDUFV1/TIMM10/ATP5F1B/ATP5F1C/ATP5F1A/ATP5MG/ATP5PF/ATP5PD/ATP5PO/SLC25A5/COX5A/COX5B/COX4I1/ECH1/PDK1/DBT/TFAM/TWNK/MRPS2/CHCHD2/TIMM17A/SLC25A6/TIMM22/OXCT1	59
R-HSA-3299685	R-HSA-3299685	Detoxification of Reactive Oxygen Species	30/492	37/11091	8.35953877321932e-35	9.47414394298189e-33	7.30359703344425e-33	ATOX1/SOD3/ATP7A/PRDX6/GSTP1/PRDX1/SOD1/GPX2/TXN/CYBB/NCF2/CYBA/NCF4/NCF1/CCS/TXNRD1/NOX5/NOX4/P4HB/ERO1A/GPX8/GPX7/PRDX5/PRDX2/TXNRD2/AQP8/NUDT2/GPX3/GPX6/GPX5	30
R-HSA-9711123	R-HSA-9711123	Cellular response to chemical stress	57/492	215/11091	3.45073692493948e-29	3.35214444136978e-27	2.58416088514265e-27	ME1/PGD/GSK3B/TKT/TALDO1/G6PD/IDH1/RXRA/CDKN1A/PPARA/ATOX1/SOD3/ATP7A/PRDX6/GSTP1/PRDX1/SOD1/GPX2/TXN/CYBB/NCF2/CYBA/NCF4/NCF1/CCS/TXNRD1/NOX5/NOX4/P4HB/ERO1A/GPX8/GPX7/PRDX5/PRDX2/NDUFA4/COX7B/COX6A1/COX7C/COX8A/COX7A2L/COX5A/COX5B/COX4I1/COX6B1/COX6C/TXNRD2/AQP8/NUDT2/COX11/COX16/COX14/COX20/COX19/COX18/GPX3/GPX6/GPX5	57
R-HSA-191273	R-HSA-191273	Cholesterol biosynthesis	22/492	27/11091	7.12825994144458e-26	6.05902095022789e-24	4.67088611952553e-24	SC5D/ACAT2/LSS/MSMO1/FDFT1/NSDHL/EBP/MVD/DHCR24/TM7SF2/FDPS/HSD17B7/LBR/GGPS1/DHCR7/HMGCS1/PLPP6/PMVK/CYP51A1/MVK/IDI1/IDI2	22
R-HSA-8978868	R-HSA-8978868	Fatty acid metabolism	46/492	176/11091	2.07722482609021e-23	1.56945875749038e-21	1.20989235484553e-21	ACLY/ACOX2/ACOX3/SLC27A3/HADH/ECHS1/MECR/PCCB/PCCA/ACSM3/ACSL3/ACSL4/ACSL6/HADHB/HADHA/MMUT/MMAA/DECR1/HSD17B12/HTD2/RXRA/CYP4A11/CYP1A2/HSD17B4/MCEE/ECI1/ELOVL4/ELOVL3/FADS2/ELOVL5/ACOT1/ACOT2/ELOVL2/FADS1/PTGES3/AKR1C3/ELOVL7/TECR/PTGES/PTGES2/PTGDS/GPX2/CPT1B/NDUFAB1/GPX4/PECR	46
R-HSA-71403	R-HSA-71403	Citric acid cycle (TCA cycle)	22/492	34/11091	3.62205810518316e-22	2.46299951152455e-20	1.89872098566444e-20	ACAT1/SUCLA2/IDH2/MDH2/OGDH/SDHA/SUCLG2/SUCLG1/CS/DLD/IDH3B/IDH3G/IDH3A/FH/ACO2/SIRT3/SDHC/SDHB/SDHD/NNT/SDHAF2/SDHAF1	22
R-HSA-1592230	R-HSA-1592230	Mitochondrial biogenesis	33/492	95/11091	2.30876902543458e-21	1.42723903390501e-19	1.10025547814968e-19	ACSS2/IDH2/GLUD2/GLUD1/CALM2/CALM1/MAPK14/CREB1/RXRA/PPARA/SIRT3/ATP5F1B/ATP5F1D/ATP5F1E/ATP5F1C/ATP5F1A/ATP5MG/ATP5PB/ATP5ME/ATP5PF/ATP5PD/ATP5PO/ATP5MC1/ATP5MF/ATP5MC2/ATP5MC3/TFAM/TFB2M/POLRMT/TFB1M/POLG2/TWNK/SIRT5	33
R-HSA-5628897	R-HSA-5628897	TP53 Regulates Metabolic Genes	31/492	87/11091	1.618436341971e-20	9.17113927116899e-19	7.07001138861015e-19	GPI/G6PD/MLST8/RPTOR/TSC1/TSC2/PTEN/PRDX1/GPX2/TXN/TXNRD1/PRDX5/PRDX2/NDUFA4/COX7B/COX6A1/COX7C/COX8A/COX7A2L/COX5A/COX5B/COX4I1/COX6B1/COX6C/RRM2B/COX11/COX16/COX14/COX20/COX19/COX18	31
R-HSA-8957322	R-HSA-8957322	Metabolism of steroids	39/492	155/11091	2.33450203484114e-19	1.22112414130152e-17	9.41361954130273e-18	ACOX2/SC5D/ACAT2/LSS/MSMO1/FDFT1/NSDHL/EBP/MVD/DHCR24/TM7SF2/FDPS/HSD17B7/LBR/GGPS1/DHCR7/HMGCS1/PLPP6/PMVK/HSD17B12/RXRA/PPARA/CYP7A1/INSIG1/CYP51A1/HSD17B4/MVK/IDI1/STARD3/STAR/TSPO/LDLRAP1/CYP27A1/IDI2/CH25H/CYP46A1/AKR1C3/FDX2/FDXR	39
R-HSA-1268020	R-HSA-1268020	Mitochondrial protein import	26/492	65/11091	6.95291755945268e-19	3.37713138601987e-17	2.60342326662213e-17	CS/IDH3G/ACO2/VDAC1/TOMM70/TOMM22/TIMM9/BCS1L/NDUFB8/TIMM10/ATP5F1B/ATP5F1A/ATP5MC1/CHCHD2/TIMM23/TIMM17B/TIMM17A/SLC25A6/SLC25A4/TIMM22/SLC25A12/COX17/COX19/COA4/CHCHD7/COA6	26
R-HSA-163210	R-HSA-163210	Formation of ATP by chemiosmotic coupling	15/492	18/11091	2.97454323756257e-18	1.34845960102837e-16	1.0395245840745e-16	ATP5F1B/ATP5F1D/ATP5F1E/ATP5F1C/ATP5F1A/ATP5MG/ATP5PB/ATP5ME/ATP5PF/ATP5PD/ATP5PO/ATP5MC1/ATP5MF/ATP5MC2/ATP5MC3	15
R-HSA-9609507	R-HSA-9609507	Protein localization	35/492	164/11091	4.26862554299761e-15	1.81416585577398e-13	1.39853652658737e-13	ACOX2/ACOX3/HMGCL/IDH1/CS/IDH3G/HSD17B4/ACO2/VAPA/VDAC1/ACOT2/TOMM70/TOMM22/TIMM9/BCS1L/NDUFB8/TIMM10/ATP5F1B/ATP5F1A/ATP5MC1/PECR/ECH1/CHCHD2/TIMM23/TIMM17B/TIMM17A/SLC25A6/SLC25A4/TIMM22/SLC25A12/COX17/COX19/COA4/CHCHD7/COA6	35
R-HSA-174824	R-HSA-174824	Plasma lipoprotein assembly, remodeling, and clearance	24/492	75/11091	6.08212175590882e-15	2.43284870236353e-13	1.87547779222452e-13	PRKACB/PRKACA/LDLR/APOC3/PLTP/APOA5/APOA2/LIPC/APOE/APOC1/APOC2/LPA/SOAT1/SOAT2/LIPA/PCSK9/NPC1/NPC2/MYLIP/LDLRAP1/SCARB1/LCAT/ABCG1/P4HB	24
R-HSA-111931	R-HSA-111931	PKA-mediated phosphorylation of CREB	14/492	22/11091	2.20027983773536e-14	8.31216827588914e-13	6.40783250989596e-13	PRKACB/PRKACA/PRKAR2A/PRKAR1B/CALM2/CALM1/ADCY1/ADCY8/ADCY2/ADCY3/ADCY4/ADCY6/ADCY9/CREB1	14
R-HSA-71387	R-HSA-71387	Metabolism of carbohydrates	46/492	290/11091	2.76819731263118e-14	9.90723248731159e-13	7.63746405368602e-13	PKLR/PRKACB/PRKACA/GBE1/GCK/PFKFB1/PGD/PGLS/ALDOB/PFKL/UGP2/GALE/TKT/GPI/PCK2/ALDH1A1/PYGL/GALT/HK1/GAPDH/AGL/TALDO1/G6PD/RPE/TPI1/ENO1/RPIA/GYG1/GYG2/GYS1/GYS2/TKFC/FBP1/SORD/PCK1/BPGM/KHK/GALK1/PGM1/PGK1/PGAM1/SLC2A1/PFKFB3/PC/CALM2/CALM1	46
R-HSA-5362517	R-HSA-5362517	Signaling by Retinoic Acid	18/492	43/11091	7.08075867675978e-14	2.40745795009833e-12	1.85590411632967e-12	ADH4/ADH1A/ADH1C/ALDH8A1/ALDH1A2/ALDH1A1/ALDH1A3/PDHB/PDHA1/DLAT/DLD/PDHX/RXRA/AKR1C3/CPT1B/PDK1/PDK2/PDK3	18
R-HSA-70268	R-HSA-70268	Pyruvate metabolism	19/492	49/11091	7.62902881049041e-14	2.47035218625404e-12	1.90438914667881e-12	PKLR/ME1/ME2/LDHA/MPC1/MPC2/PC/PDHB/PDHA1/DLAT/DLD/PDHX/VDAC1/PDPR/PDP1/PDK1/PDK2/PDK3/PDP2	19
R-HSA-163615	R-HSA-163615	PKA activation	13/492	20/11091	1.28655138605001e-13	3.97661337506367e-12	3.06556263278902e-12	PRKACB/PRKACA/PRKAR2A/PRKAR1B/CALM2/CALM1/ADCY1/ADCY8/ADCY2/ADCY3/ADCY4/ADCY6/ADCY9	13
R-HSA-5674400	R-HSA-5674400	Constitutive Signaling by AKT1 E17K in Cancer	14/492	25/11091	2.71152681789145e-13	8.01668798333125e-12	6.18004739272285e-12	GSK3B/BAD/RICTOR/PRR5/MLST8/MAPKAP1/MDM2/CASP9/TSC2/PDPK1/CREB1/RPS6KB2/CDKN1A/CDKN1B	14
R-HSA-8949613	R-HSA-8949613	Cristae formation	15/492	31/11091	6.41410121042889e-13	1.81732867628818e-11	1.40097473806736e-11	ATP5F1B/ATP5F1D/ATP5F1E/ATP5F1C/ATP5F1A/ATP5MG/ATP5PB/ATP5ME/ATP5PF/ATP5PD/ATP5PO/ATP5MC1/ATP5MF/ATP5MC2/ATP5MC3	15
R-HSA-77289	R-HSA-77289	Mitochondrial Fatty Acid Beta-Oxidation	16/492	37/11091	9.61584310853363e-13	2.61550932552115e-11	2.01629047075779e-11	HADH/ECHS1/MECR/PCCB/PCCA/ACSM3/HADHB/HADHA/MMUT/MMAA/DECR1/MCEE/ECI1/ACOT1/ACOT2/NDUFAB1	16
R-HSA-204174	R-HSA-204174	Regulation of pyruvate dehydrogenase (PDH) complex	11/492	15/11091	1.36397791910902e-12	3.56732686536205e-11	2.75004454945867e-11	PDHB/PDHA1/DLAT/DLD/PDHX/PDPR/PDP1/PDK1/PDK2/PDK3/PDP2	11
R-HSA-71384	R-HSA-71384	Ethanol oxidation	10/492	12/11091	1.64524402791709e-12	4.1435775517912e-11	3.19427495478641e-11	ADH1B/ADH4/ADH1A/ADH6/ADH1C/ADH5/ACSS2/ALDH1B1/ALDH1A1/ACSS1	10
R-HSA-164378	R-HSA-164378	PKA activation in glucagon signalling	11/492	17/11091	1.140296719491e-11	2.76929203304957e-10	2.13484122671623e-10	PRKACB/PRKACA/PRKAR2A/PRKAR1B/ADCY1/ADCY8/ADCY2/ADCY3/ADCY4/ADCY6/ADCY9	11
R-HSA-2151201	R-HSA-2151201	Transcriptional activation of mitochondrial biogenesis	18/492	56/11091	1.44373892306028e-11	3.38531885407237e-10	2.60973496800007e-10	ACSS2/IDH2/GLUD2/GLUD1/CALM2/CALM1/CREB1/RXRA/PPARA/SIRT3/ATP5F1B/TFAM/TFB2M/POLRMT/TFB1M/POLG2/TWNK/SIRT5	18
R-HSA-111933	R-HSA-111933	Calmodulin induced events	15/492	37/11091	1.56132030272218e-11	3.42483163177769e-10	2.64019528270168e-10	PRKACB/PRKACA/PRKAR2A/PRKAR1B/PDE1A/CALM2/CALM1/ADCY1/ADCY8/ADCY2/ADCY3/ADCY4/ADCY6/ADCY9/CREB1	15
R-HSA-111997	R-HSA-111997	CaM pathway	15/492	37/11091	1.56132030272218e-11	3.42483163177769e-10	2.64019528270168e-10	PRKACB/PRKACA/PRKAR2A/PRKAR1B/PDE1A/CALM2/CALM1/ADCY1/ADCY8/ADCY2/ADCY3/ADCY4/ADCY6/ADCY9/CREB1	15
R-HSA-9707564	R-HSA-9707564	Cytoprotection by HMOX1	19/492	64/11091	1.89679999054511e-11	4.03069997990837e-10	3.10725787924825e-10	RXRA/PPARA/NDUFA4/COX7B/COX6A1/COX7C/COX8A/COX7A2L/COX5A/COX5B/COX4I1/COX6B1/COX6C/COX11/COX16/COX14/COX20/COX19/COX18	19
R-HSA-211945	R-HSA-211945	Phase I - Functionalization of compounds	24/492	106/11091	2.5350877903105e-11	5.22381726488224e-10	4.02702940853151e-10	ADH1B/ADH4/ADH1A/ADH6/ADH1C/ADH5/ACSS2/ALDH1B1/ALDH1A1/RXRA/CYP4A11/AHRR/CYP7A1/CYP4F12/CYP1A2/CYP2A6/CYP2D6/CYP51A1/CYP27A1/CYP46A1/PTGES3/ACSS1/FDX2/FDXR	24
R-HSA-111996	R-HSA-111996	Ca-dependent events	15/492	39/11091	3.86080574139683e-11	7.72161148279367e-10	5.95257355794311e-10	PRKACB/PRKACA/PRKAR2A/PRKAR1B/PDE1A/CALM2/CALM1/ADCY1/ADCY8/ADCY2/ADCY3/ADCY4/ADCY6/ADCY9/CREB1	15
R-HSA-2426168	R-HSA-2426168	Activation of gene expression by SREBF (SREBP)	15/492	42/11091	1.33943881070493e-10	2.58835191150447e-09	1.99535487914741e-09	SC5D/LSS/FDFT1/MVD/TM7SF2/FDPS/GGPS1/DHCR7/HMGCS1/PMVK/RXRA/PPARA/CYP51A1/MVK/IDI1	15
R-HSA-9854311	R-HSA-9854311	Maturation of TCA enzymes and regulation of TCA cycle	11/492	20/11091	1.37030395314942e-10	2.58835191150447e-09	1.99535487914741e-09	ACAT1/IDH2/SDHA/CS/ACO2/SIRT3/SDHC/SDHB/SDHD/SDHAF2/SDHAF1	11
R-HSA-1489509	R-HSA-1489509	DAG and IP3 signaling	15/492	43/11091	1.97414927415709e-10	3.62816623358601e-09	2.79694548657249e-09	PRKACB/PRKACA/PRKAR2A/PRKAR1B/PDE1A/CALM2/CALM1/ADCY1/ADCY8/ADCY2/ADCY3/ADCY4/ADCY6/ADCY9/CREB1	15
R-HSA-163685	R-HSA-163685	Integration of energy metabolism	23/492	108/11091	2.47210656764439e-10	4.42376964736364e-09	3.41027443403575e-09	PKLR/PRKACB/PRKACA/PRKAR2A/PRKAR1B/PFKFB1/TKT/TALDO1/ACLY/SLC2A1/SLC2A2/GCG/GCGR/INS/ACSL3/ACSL4/ADCY1/ADCY8/ADCY2/ADCY3/ADCY4/ADCY6/ADCY9	23
R-HSA-70326	R-HSA-70326	Glucose metabolism	20/492	84/11091	4.53686141762226e-10	7.91042503585419e-09	6.09812951680401e-09	PKLR/PRKACB/PRKACA/GCK/PFKFB1/ALDOB/PFKL/GPI/PCK2/HK1/GAPDH/TPI1/ENO1/FBP1/PCK1/BPGM/PGK1/PGAM1/PFKFB3/PC	20
R-HSA-163359	R-HSA-163359	Glucagon signaling in metabolic regulation	13/492	33/11091	5.58932899232596e-10	9.27010662141866e-09	7.1463051044373e-09	PRKACB/PRKACA/PRKAR2A/PRKAR1B/GCG/GCGR/ADCY1/ADCY8/ADCY2/ADCY3/ADCY4/ADCY6/ADCY9	13
R-HSA-9861718	R-HSA-9861718	Regulation of pyruvate metabolism	13/492	33/11091	5.58932899232596e-10	9.27010662141866e-09	7.1463051044373e-09	ME1/LDHA/PDHB/PDHA1/DLAT/DLD/PDHX/PDPR/PDP1/PDK1/PDK2/PDK3/PDP2	13
R-HSA-9664323	R-HSA-9664323	FCGR3A-mediated IL10 synthesis	14/492	40/11091	7.62952297682496e-10	1.23525610100976e-08	9.52256251242815e-09	PRKACB/PRKACA/PRKAR2A/PRKAR1B/CALM2/CALM1/ADCY1/ADCY8/ADCY2/ADCY3/ADCY4/ADCY6/ADCY9/CREB1	14
R-HSA-442720	R-HSA-442720	CREB1 phosphorylation through the activation of Adenylate Cyclase	9/492	14/11091	1.01631252378642e-09	1.60719189808086e-08	1.23898075115212e-08	PRKACB/PRKACA/PRKAR2A/PRKAR1B/CALM2/CALM1/ADCY1/ADCY8/CREB1	9
R-HSA-1655829	R-HSA-1655829	Regulation of cholesterol biosynthesis by SREBP (SREBF)	16/492	55/11091	1.0582591547602e-09	1.63549142099304e-08	1.26079679203488e-08	SC5D/LSS/FDFT1/MVD/TM7SF2/FDPS/GGPS1/DHCR7/HMGCS1/PMVK/RXRA/PPARA/INSIG1/CYP51A1/MVK/IDI1	16
R-HSA-75876	R-HSA-75876	Synthesis of very long-chain fatty acyl-CoAs	11/492	24/11091	1.73181313753919e-09	2.61696207450367e-08	2.01741039180004e-08	SLC27A3/ACSL3/ACSL4/ACSL6/HSD17B12/ELOVL4/ELOVL3/ELOVL5/ELOVL2/ELOVL7/TECR	11
R-HSA-75105	R-HSA-75105	Fatty acyl-CoA biosynthesis	13/492	37/11091	2.95029427963518e-09	4.23637615791927e-08	3.265813199139e-08	ACLY/SLC27A3/ACSL3/ACSL4/ACSL6/HSD17B12/HTD2/ELOVL4/ELOVL3/ELOVL5/ELOVL2/ELOVL7/TECR	13
R-HSA-8964043	R-HSA-8964043	Plasma lipoprotein clearance	13/492	37/11091	2.95029427963518e-09	4.23637615791927e-08	3.265813199139e-08	LDLR/LIPC/APOE/APOC1/SOAT1/SOAT2/LIPA/PCSK9/NPC1/NPC2/MYLIP/LDLRAP1/SCARB1	13
R-HSA-112043	R-HSA-112043	PLC beta mediated events	15/492	51/11091	2.99038317029596e-09	4.23637615791927e-08	3.265813199139e-08	PRKACB/PRKACA/PRKAR2A/PRKAR1B/PDE1A/CALM2/CALM1/ADCY1/ADCY8/ADCY2/ADCY3/ADCY4/ADCY6/ADCY9/CREB1	15
R-HSA-70263	R-HSA-70263	Gluconeogenesis	11/492	26/11091	4.9434452202646e-09	6.86029132608149e-08	5.2885837157718e-08	ALDOB/GPI/PCK2/GAPDH/TPI1/ENO1/FBP1/PCK1/PGK1/PGAM1/PC	11
R-HSA-8982491	R-HSA-8982491	Glycogen metabolism	11/492	27/11091	8.01119040436804e-09	1.08952189499405e-07	8.39910067657954e-08	GBE1/UGP2/PYGL/AGL/GYG1/GYG2/GYS1/GYS2/PGM1/CALM2/CALM1	11
R-HSA-211859	R-HSA-211859	Biological oxidations	31/492	222/11091	1.23494113973438e-08	1.6233205406469e-07	1.25141428675256e-07	ADH1B/ADH4/ADH1A/ADH6/ADH1C/ADH5/ACSS2/UGP2/ALDH1B1/ALDH1A1/UGDH/RXRA/CYP4A11/AHRR/CYP7A1/CYP4F12/ACSM5/ACSM2B/ACSM1/ACSM2A/CYP1A2/CYP2A6/CYP2D6/CYP51A1/CYP27A1/CYP46A1/PTGES3/GSTP1/ACSS1/FDX2/FDXR	31
R-HSA-112040	R-HSA-112040	G-protein mediated events	15/492	56/11091	1.24136276637704e-08	1.6233205406469e-07	1.25141428675256e-07	PRKACB/PRKACA/PRKAR2A/PRKAR1B/PDE1A/CALM2/CALM1/ADCY1/ADCY8/ADCY2/ADCY3/ADCY4/ADCY6/ADCY9/CREB1	15
R-HSA-170660	R-HSA-170660	Adenylate cyclase activating pathway	7/492	10/11091	3.46346106237673e-08	4.44368589135128e-07	3.42562782336368e-07	ADCY1/ADCY8/ADCY2/ADCY3/ADCY4/ADCY6/ADCY9	7
R-HSA-70171	R-HSA-70171	Glycolysis	16/492	73/11091	8.9434626032425e-08	1.11679983899872e-06	8.60938575574867e-07	PKLR/PRKACB/PRKACA/GCK/PFKFB1/ALDOB/PFKL/GPI/HK1/GAPDH/TPI1/ENO1/BPGM/PGK1/PGAM1/PFKFB3	16
R-HSA-111885	R-HSA-111885	Opioid Signalling	18/492	92/11091	9.03293987425438e-08	1.11679983899872e-06	8.60938575574867e-07	PRKACB/PRKACA/PRKAR2A/PRKAR1B/PDE4A/PDE4C/PDE4D/PDE1A/CALM2/CALM1/ADCY1/ADCY8/ADCY2/ADCY3/ADCY4/ADCY6/ADCY9/CREB1	18
R-HSA-1852241	R-HSA-1852241	Organelle biogenesis and maintenance	35/492	296/11091	1.05580795948147e-07	1.2820525222275e-06	9.8833151094318e-07	PRKACA/ACSS2/IDH2/GLUD2/GLUD1/PDE6D/CALM2/CALM1/MAPK14/CREB1/RXRA/PPARA/SIRT3/ATP5F1B/ATP5F1D/ATP5F1E/ATP5F1C/ATP5F1A/ATP5MG/ATP5PB/ATP5ME/ATP5PF/ATP5PD/ATP5PO/ATP5MC1/ATP5MF/ATP5MC2/ATP5MC3/TFAM/TFB2M/POLRMT/TFB1M/POLG2/TWNK/SIRT5	35
R-HSA-9006925	R-HSA-9006925	Intracellular signaling by second messengers	36/492	310/11091	1.09330727305296e-07	1.30429639592283e-06	1.00547926496837e-06	PRKACB/PRKACA/PRKAR2A/PRKAR1B/GSK3B/BAD/RICTOR/PRR5/MLST8/MAPKAP1/RPTOR/INSR/MDM2/IRS2/INS/CASP9/PDE1A/TSC2/CALM2/CALM1/PHLPP1/ADCY1/ADCY8/ADCY2/ADCY3/ADCY4/ADCY6/ADCY9/PDPK1/CREB1/RPS6KB2/CDKN1A/ESR1/PPARG/CDKN1B/PTEN	36
R-HSA-418555	R-HSA-418555	G alpha (s) signalling events	24/492	158/11091	1.13186941554893e-07	1.3270193147815e-06	1.02299631387181e-06	PRKACB/PRKACA/PRKAR2A/PRKAR1B/GCG/GCGR/PDE4A/PDE4C/PDE4D/PDE1A/PDE7A/PDE8A/PDE11A/PDE2A/PDE7B/PDE10A/PDE3B/ADCY1/ADCY8/ADCY2/ADCY3/ADCY4/ADCY6/ADCY9	24
R-HSA-8963899	R-HSA-8963899	Plasma lipoprotein remodeling	11/492	34/11091	1.32461071263048e-07	1.52666997387919e-06	1.17690657429077e-06	APOC3/PLTP/APOA5/APOA2/LIPC/APOE/APOC2/LPA/LCAT/ABCG1/P4HB	11
R-HSA-9660821	R-HSA-9660821	ADORA2B mediated anti-inflammatory cytokines production	12/492	43/11091	2.21615727474242e-07	2.51164491137474e-06	1.93622161898548e-06	PRKACB/PRKACA/PRKAR2A/PRKAR1B/ADCY1/ADCY8/ADCY2/ADCY3/ADCY4/ADCY6/ADCY9/CREB1	12
R-HSA-3700989	R-HSA-3700989	Transcriptional Regulation by TP53	39/492	362/11091	2.37247086327755e-07	2.64472161807989e-06	2.03881016378295e-06	GPI/G6PD/RICTOR/PRR5/MLST8/MAPKAP1/RPTOR/MDM2/TSC1/TSC2/PDPK1/MAPK14/CDKN1A/CDKN1B/PTEN/PRDX1/GPX2/TXN/TXNRD1/PRDX5/PRDX2/NDUFA4/COX7B/COX6A1/COX7C/COX8A/COX7A2L/COX5A/COX5B/COX4I1/COX6B1/COX6C/RRM2B/COX11/COX16/COX14/COX20/COX19/COX18	39
R-HSA-445717	R-HSA-445717	Aquaporin-mediated transport	13/492	52/11091	2.85235097210193e-07	3.12838493714406e-06	2.41166516826276e-06	PRKACB/PRKACA/PRKAR2A/PRKAR1B/AQP9/ADCY1/ADCY8/ADCY2/ADCY3/ADCY4/ADCY6/ADCY9/AQP8	13
R-HSA-8963898	R-HSA-8963898	Plasma lipoprotein assembly	8/492	19/11091	6.94876633575976e-07	7.38306423174475e-06	5.69158821580323e-06	PRKACB/PRKACA/APOC3/APOA2/APOE/APOC1/APOC2/P4HB	8
R-HSA-8964038	R-HSA-8964038	LDL clearance	8/492	19/11091	6.94876633575976e-07	7.38306423174475e-06	5.69158821580323e-06	LDLR/SOAT1/SOAT2/LIPA/PCSK9/NPC1/NPC2/LDLRAP1	8
R-HSA-170670	R-HSA-170670	Adenylate cyclase inhibitory pathway	7/492	14/11091	8.47681128175549e-07	8.60333085312497e-06	6.63228910968457e-06	ADCY1/ADCY8/ADCY2/ADCY3/ADCY4/ADCY6/ADCY9	7
R-HSA-198323	R-HSA-198323	AKT phosphorylates targets in the cytosol	7/492	14/11091	8.47681128175549e-07	8.60333085312497e-06	6.63228910968457e-06	GSK3B/BAD/MDM2/CASP9/TSC2/CDKN1A/CDKN1B	7
R-HSA-3322077	R-HSA-3322077	Glycogen synthesis	7/492	14/11091	8.47681128175549e-07	8.60333085312497e-06	6.63228910968457e-06	GBE1/UGP2/GYG1/GYG2/GYS1/GYS2/PGM1	7
R-HSA-180024	R-HSA-180024	DARPP-32 events	9/492	26/11091	9.83055536857993e-07	9.83055536857992e-06	7.57835382902911e-06	PRKACB/PRKACA/PRKAR2A/PRKAR1B/PDE4A/PDE4C/PDE4D/CALM2/CALM1	9
R-HSA-74182	R-HSA-74182	Ketone body metabolism	6/492	10/11091	1.33357384758113e-06	1.29547173765024e-05	9.98676355030679e-06	HMGCL/ACAT1/HMGCS2/BDH1/BDH2/OXCT1	6
R-HSA-8964058	R-HSA-8964058	HDL remodeling	6/492	10/11091	1.33357384758113e-06	1.29547173765024e-05	9.98676355030679e-06	APOC3/PLTP/APOE/APOC2/LCAT/ABCG1	6
R-HSA-71336	R-HSA-71336	Pentose phosphate pathway	7/492	15/11091	1.52878950604542e-06	1.46419276635336e-05	1.12874303040862e-05	PGD/PGLS/TKT/TALDO1/G6PD/RPE/RPIA	7
R-HSA-9662851	R-HSA-9662851	Anti-inflammatory response favouring Leishmania parasite infection	15/492	79/11091	1.60424225417662e-06	1.49436264772616e-05	1.15200092657528e-05	PRKACB/PRKACA/PRKAR2A/PRKAR1B/CALM2/CALM1/ADCY1/ADCY8/ADCY2/ADCY3/ADCY4/ADCY6/ADCY9/MAPK14/CREB1	15
R-HSA-9664433	R-HSA-9664433	Leishmania parasite growth and survival	15/492	79/11091	1.60424225417662e-06	1.49436264772616e-05	1.15200092657528e-05	PRKACB/PRKACA/PRKAR2A/PRKAR1B/CALM2/CALM1/ADCY1/ADCY8/ADCY2/ADCY3/ADCY4/ADCY6/ADCY9/MAPK14/CREB1	15
R-HSA-432040	R-HSA-432040	Vasopressin regulates renal water homeostasis via Aquaporins	11/492	43/11091	1.85216475440515e-06	1.70198923377771e-05	1.31205981179767e-05	PRKACB/PRKACA/PRKAR2A/PRKAR1B/ADCY1/ADCY8/ADCY2/ADCY3/ADCY4/ADCY6/ADCY9	11
R-HSA-5365859	R-HSA-5365859	RA biosynthesis pathway	8/492	22/11091	2.61230367220116e-06	2.33907690655407e-05	1.80318931805561e-05	ADH4/ADH1A/ADH1C/ALDH8A1/ALDH1A2/ALDH1A1/ALDH1A3/AKR1C3	8
R-HSA-70221	R-HSA-70221	Glycogen breakdown (glycogenolysis)	7/492	16/11091	2.61426242497219e-06	2.33907690655407e-05	1.80318931805561e-05	PYGL/AGL/GYG1/GYG2/PGM1/CALM2/CALM1	7
R-HSA-77286	R-HSA-77286	mitochondrial fatty acid beta-oxidation of saturated fatty acids	6/492	11/11091	2.82393694285014e-06	2.49386639108844e-05	1.92251619622607e-05	HADH/ECHS1/MECR/ACSM3/HADHB/HADHA	6
R-HSA-2219528	R-HSA-2219528	PI3K/AKT Signaling in Cancer	17/492	104/11091	2.90133655528325e-06	2.52937033024694e-05	1.94988610597984e-05	GSK3B/BAD/RICTOR/PRR5/MLST8/MAPKAP1/MDM2/IRS2/CASP9/TSC2/PDPK1/CREB1/RPS6KB2/CDKN1A/ESR1/CDKN1B/PTEN	17
R-HSA-9634597	R-HSA-9634597	GPER1 signaling	11/492	45/11091	3.01547654237236e-06	2.59560006178886e-05	2.00094246249358e-05	PRKACB/PRKACA/PRKAR2A/PRKAR1B/ADCY1/ADCY8/ADCY2/ADCY3/ADCY4/ADCY6/ADCY9	11
R-HSA-9006931	R-HSA-9006931	Signaling by Nuclear Receptors	32/492	298/11091	3.16489510514612e-06	2.6901608393742e-05	2.07383916100364e-05	ADH4/ADH1A/ADH1C/ALDH8A1/ALDH1A2/ALDH1A1/ALDH1A3/PCK1/PDHB/PDHA1/DLAT/DLD/PDHX/CALM2/CALM1/PDPK1/CREB1/RXRA/ESR1/CDKN1B/PLTP/APOE/APOC1/APOC2/MYLIP/ABCG1/PTGES3/AKR1C3/CPT1B/PDK1/PDK2/PDK3	32
R-HSA-211897	R-HSA-211897	Cytochrome P450 - arranged by substrate type	13/492	66/11091	5.19715652142366e-06	4.36304498094826e-05	3.36346192029757e-05	RXRA/CYP4A11/AHRR/CYP7A1/CYP4F12/CYP1A2/CYP2A6/CYP2D6/CYP51A1/CYP27A1/CYP46A1/FDX2/FDXR	13
R-HSA-1483166	R-HSA-1483166	Synthesis of PA	10/492	40/11091	6.8622426607697e-06	5.69064025527243e-05	4.38690224013262e-05	GPD2/GPD1/GPAT4/AGPAT2/AGPAT3/AGPAT4/GPAT2/AGPAT5/GPAT3/LCLAT1	10
R-HSA-2046104	R-HSA-2046104	alpha-linolenic (omega3) and linoleic (omega6) acid metabolism	6/492	13/11091	9.71850711484753e-06	7.77480569187802e-05	5.99358085844467e-05	HSD17B4/ELOVL3/FADS2/ELOVL5/ELOVL2/FADS1	6
R-HSA-2046106	R-HSA-2046106	alpha-linolenic acid (ALA) metabolism	6/492	13/11091	9.71850711484753e-06	7.77480569187802e-05	5.99358085844467e-05	HSD17B4/ELOVL3/FADS2/ELOVL5/ELOVL2/FADS1	6
R-HSA-75109	R-HSA-75109	Triglyceride biosynthesis	6/492	13/11091	9.71850711484753e-06	7.77480569187802e-05	5.99358085844467e-05	GK/MOGAT2/MOGAT3/GPAT2/LPIN2/LPIN3	6
R-HSA-5663084	R-HSA-5663084	Diseases of carbohydrate metabolism	9/492	34/11091	1.20104364227294e-05	9.49662414820467e-05	7.32092697493178e-05	GBE1/ALDOB/TALDO1/RPIA/GYG1/GYG2/GYS1/GYS2/KHK	9
R-HSA-211976	R-HSA-211976	Endogenous sterols	8/492	27/11091	1.49009495162466e-05	0.000116467191621238	8.97843056151338e-05	RXRA/AHRR/CYP7A1/CYP51A1/CYP27A1/CYP46A1/FDX2/FDXR	8
R-HSA-8979227	R-HSA-8979227	Triglyceride metabolism	9/492	37/11091	2.52933325933076e-05	0.000195448479130104	0.000150670808988842	PRKACB/PRKACA/GK/GPD2/MOGAT2/MOGAT3/GPAT2/LPIN2/LPIN3	9
R-HSA-4420097	R-HSA-4420097	VEGFA-VEGFR2 Pathway	15/492	99/11091	2.82980266862506e-05	0.000216209642097196	0.00016667554452694	PRKACB/PRKACA/RICTOR/PRR5/MLST8/MAPKAP1/CALM2/CALM1/PDPK1/MAPK14/CYBB/NCF2/CYBA/NCF4/NCF1	15
R-HSA-8963888	R-HSA-8963888	Chylomicron assembly	5/492	10/11091	3.5244689779154e-05	0.000263366912635436	0.000203028982186451	APOC3/APOA2/APOE/APOC2/P4HB	5
R-HSA-8963901	R-HSA-8963901	Chylomicron remodeling	5/492	10/11091	3.5244689779154e-05	0.000263366912635436	0.000203028982186451	APOC3/APOA5/APOA2/APOE/APOC2	5
R-HSA-1483206	R-HSA-1483206	Glycerophospholipid biosynthesis	17/492	129/11091	5.36452151575672e-05	0.000396508112034192	0.000305667244261653	GPD2/GPD1/GPAT4/AGPAT2/AGPAT3/AGPAT4/HADHB/HADHA/GPAT2/AGPAT5/LPIN2/LPIN3/OSBPL5/GPAT3/MBOAT2/LCLAT1/MBOAT1	17
R-HSA-194138	R-HSA-194138	Signaling by VEGF	15/492	108/11091	7.97367401564409e-05	0.000583021325875052	0.000449449876603368	PRKACB/PRKACA/RICTOR/PRR5/MLST8/MAPKAP1/CALM2/CALM1/PDPK1/MAPK14/CYBB/NCF2/CYBA/NCF4/NCF1	15
R-HSA-192105	R-HSA-192105	Synthesis of bile acids and bile salts	8/492	34/11091	9.26314870106297e-05	0.0006701001188003	0.000516578729353792	ACOX2/RXRA/CYP7A1/HSD17B4/CYP27A1/CH25H/CYP46A1/AKR1C3	8
R-HSA-196108	R-HSA-196108	Pregnenolone biosynthesis	5/492	12/11091	0.000102851671177731	0.000736201435798493	0.000567536091374071	STARD3/STAR/TSPO/FDX2/FDXR	5
R-HSA-422356	R-HSA-422356	Regulation of insulin secretion	12/492	78/11091	0.000152532681393143	0.00108043982653476	0.000832908720765188	PRKACB/PRKACA/PRKAR2A/PRKAR1B/SLC2A1/SLC2A2/GCG/INS/ACSL3/ACSL4/ADCY8/ADCY6	12
R-HSA-5218920	R-HSA-5218920	VEGFR2 mediated vascular permeability	7/492	29/11091	0.000215692618624997	0.00151207196561854	0.00116565300135918	RICTOR/PRR5/MLST8/MAPKAP1/CALM2/CALM1/PDPK1	7
R-HSA-210745	R-HSA-210745	Regulation of gene expression in beta cells	6/492	21/11091	0.000226779583282218	0.00155767794577685	0.00120081055262674	PKLR/GCK/SLC2A2/INS/FOXA2/HNF4A	6
R-HSA-70895	R-HSA-70895	Branched-chain amino acid catabolism	6/492	21/11091	0.000226779583282218	0.00155767794577685	0.00120081055262674	ALDH6A1/ACAT1/ECHS1/HSD17B10/DLD/DBT	6
R-HSA-2162123	R-HSA-2162123	Synthesis of Prostaglandins (PG) and Thromboxanes (TX)	5/492	15/11091	0.000349029982500339	0.00234990483267555	0.00181153654283657	PTGES3/AKR1C3/PTGES/PTGES2/PTGDS	5
R-HSA-5609975	R-HSA-5609975	Diseases associated with glycosylation precursor biosynthesis	5/492	15/11091	0.000349029982500339	0.00234990483267555	0.00181153654283657	GALE/GALT/MPI/GALK1/PGM1	5
R-HSA-3229121	R-HSA-3229121	Glycogen storage diseases	5/492	16/11091	0.000489289790598294	0.00322150519859163	0.00248345137600408	GBE1/GYG1/GYG2/GYS1/GYS2	5
R-HSA-418457	R-HSA-418457	cGMP effects	5/492	16/11091	0.000489289790598294	0.00322150519859163	0.00248345137600408	PDE1A/PDE11A/PDE2A/PDE10A/PDE5A	5
R-HSA-196854	R-HSA-196854	Metabolism of vitamins and cofactors	20/492	198/11091	0.000501241187847559	0.00322150519859163	0.00248345137600408	SHMT2/SHMT1/ALDH1L1/SLC2A1/IDH1/PCCB/PCCA/PC/MMUT/MMAA/CALM2/CALM1/LDLR/APOC3/APOA2/ACO1/APOE/APOC2/LDLRAP1/AKR1C3	20
R-HSA-193368	R-HSA-193368	Synthesis of bile acids and bile salts via 7alpha-hydroxycholesterol	6/492	24/11091	0.000502175810368696	0.00322150519859163	0.00248345137600408	ACOX2/RXRA/CYP7A1/HSD17B4/CYP27A1/AKR1C3	6
R-HSA-5668599	R-HSA-5668599	RHO GTPases Activate NADPH Oxidases	6/492	24/11091	0.000502175810368696	0.00322150519859163	0.00248345137600408	MAPK14/CYBB/NCF2/CYBA/NCF4/NCF1	6
R-HSA-9857492	R-HSA-9857492	Protein lipoylation	4/492	10/11091	0.000648725499511194	0.00412274149222067	0.00317821248161903	GCSH/DLAT/NDUFAB1/DBT	4
R-HSA-1989781	R-HSA-1989781	PPARA activates gene expression	14/492	117/11091	0.000656938301409722	0.00413627819406121	0.0031886478957314	ME1/FDFT1/HMGCS2/HMGCS1/RXRA/PPARA/CYP4A11/AHRR/PPARG/CYP7A1/APOA5/APOA2/FADS1/TXNRD1	14
R-HSA-194068	R-HSA-194068	Bile acid and bile salt metabolism	8/492	45/11091	0.000716176132846603	0.00446788780124486	0.00344428502325068	ACOX2/RXRA/CYP7A1/HSD17B4/CYP27A1/CH25H/CYP46A1/AKR1C3	8
R-HSA-5668914	R-HSA-5668914	Diseases of metabolism	23/492	250/11091	0.000740902403088466	0.00458012394636507	0.00353080762428762	GBE1/ALDOB/GALE/GALT/MPI/TALDO1/RPIA/GYG1/GYG2/GYS1/GYS2/KHK/GALK1/PGM1/IDH1/PCCB/PCCA/PC/MMUT/MMAA/CYP27A1/FDX2/FDXR	23
R-HSA-400206	R-HSA-400206	Regulation of lipid metabolism by PPARalpha	14/492	119/11091	0.000779181108087158	0.00477336174323664	0.00367977422311432	ME1/FDFT1/HMGCS2/HMGCS1/RXRA/PPARA/CYP4A11/AHRR/PPARG/CYP7A1/APOA5/APOA2/FADS1/TXNRD1	14
R-HSA-9024446	R-HSA-9024446	NR1H2 and NR1H3-mediated signaling	8/492	47/11091	0.000966687604886045	0.00578677937090194	0.00446101567602038	PCK1/RXRA/PLTP/APOE/APOC1/APOC2/MYLIP/ABCG1	8
R-HSA-9658195	R-HSA-9658195	Leishmania infection	17/492	164/11091	0.000970136541592383	0.00578677937090194	0.00446101567602038	PRKACB/PRKACA/PRKAR2A/PRKAR1B/CALM2/CALM1/ADCY1/ADCY8/ADCY2/ADCY3/ADCY4/ADCY6/ADCY9/MAPK14/CREB1/TXN/CYBA	17
R-HSA-9824443	R-HSA-9824443	Parasitic Infection Pathways	17/492	164/11091	0.000970136541592383	0.00578677937090194	0.00446101567602038	PRKACB/PRKACA/PRKAR2A/PRKAR1B/CALM2/CALM1/ADCY1/ADCY8/ADCY2/ADCY3/ADCY4/ADCY6/ADCY9/MAPK14/CREB1/TXN/CYBA	17
R-HSA-2142753	R-HSA-2142753	Arachidonic acid metabolism	9/492	59/11091	0.00107359307688831	0.00634820254160046	0.0048938155816053	CYP4A11/CYP1A2/PTGES3/AKR1C3/PTGES/PTGES2/PTGDS/GPX2/GPX4	9
R-HSA-389661	R-HSA-389661	Glyoxylate metabolism and glycine degradation	5/492	19/11091	0.00116634258396655	0.00683718066463152	0.00527076775694504	ALDH4A1/GCSH/GLDC/OGDH/DLD	5
R-HSA-9634600	R-HSA-9634600	Regulation of glycolysis by fructose 2,6-bisphosphate metabolism	4/492	12/11091	0.0014243454271366	0.00827824692694774	0.0063816826155108	PRKACB/PRKACA/PFKFB1/PFKFB3	4
R-HSA-189200	R-HSA-189200	Cellular hexose transport	5/492	21/11091	0.00189662630312952	0.0108378645893115	0.00835488632426801	SLC2A1/SLC2A9/SLC2A11/SLC2A8/SLC2A2	5
R-HSA-379726	R-HSA-379726	Mitochondrial tRNA aminoacylation	5/492	21/11091	0.00189662630312952	0.0108378645893115	0.00835488632426801	AARS2/KARS1/DARS2/RARS2/GARS1	5
R-HSA-381676	R-HSA-381676	Glucagon-like Peptide-1 (GLP1) regulates insulin secretion	7/492	42/11091	0.00226461044630939	0.0128327925290866	0.00989277194966734	PRKACB/PRKACA/PRKAR2A/PRKAR1B/GCG/ADCY8/ADCY6	7
R-HSA-3296482	R-HSA-3296482	Defects in vitamin and cofactor metabolism	5/492	22/11091	0.00236615145951785	0.0130811625404239	0.0100842398531441	PCCB/PCCA/PC/MMUT/MMAA	5
R-HSA-389357	R-HSA-389357	CD28 dependent PI3K/Akt signaling	5/492	22/11091	0.00236615145951785	0.0130811625404239	0.0100842398531441	RICTOR/PRR5/MLST8/MAPKAP1/PDPK1	5
R-HSA-392154	R-HSA-392154	Nitric oxide stimulates guanylate cyclase	5/492	22/11091	0.00236615145951785	0.0130811625404239	0.0100842398531441	PDE1A/PDE11A/PDE2A/PDE10A/PDE5A	5
R-HSA-977444	R-HSA-977444	GABA B receptor activation	7/492	43/11091	0.00260369199967926	0.0141640844782552	0.0109190620281286	ADCY1/ADCY8/ADCY2/ADCY3/ADCY4/ADCY6/ADCY9	7
R-HSA-991365	R-HSA-991365	Activation of GABAB receptors	7/492	43/11091	0.00260369199967926	0.0141640844782552	0.0109190620281286	ADCY1/ADCY8/ADCY2/ADCY3/ADCY4/ADCY6/ADCY9	7
R-HSA-5368287	R-HSA-5368287	Mitochondrial translation	11/492	93/11091	0.00265816870302114	0.0143456723655109	0.0110590477368799	MTFMT/GFM1/TUFM/TSFM/MRPL3/MRPS16/MRPS22/MRPS2/MRPS5/MRPS25/MRPS27	11
R-HSA-438064	R-HSA-438064	Post NMDA receptor activation events	10/492	80/11091	0.00272454964403535	0.014588139826331	0.0112459653769548	PRKACB/PRKACA/PRKAR2A/PRKAR1B/CALM2/CALM1/ADCY1/ADCY8/PDPK1/CREB1	10
R-HSA-193807	R-HSA-193807	Synthesis of bile acids and bile salts via 27-hydroxycholesterol	4/492	15/11091	0.00353246775810063	0.0187662349649096	0.0144668498645898	RXRA/CYP7A1/CYP27A1/AKR1C3	4
R-HSA-9759194	R-HSA-9759194	Nuclear events mediated by NFE2L2	11/492	97/11091	0.00370175994552055	0.0195131532011936	0.0150426475142328	ME1/PGD/GSK3B/TKT/TALDO1/G6PD/IDH1/SOD3/PRDX1/TXN/TXNRD1	11
R-HSA-1257604	R-HSA-1257604	PIP3 activates AKT signaling	22/492	268/11091	0.00402084278693404	0.021032100731655	0.0162136008736288	GSK3B/BAD/RICTOR/PRR5/MLST8/MAPKAP1/RPTOR/INSR/MDM2/IRS2/INS/CASP9/TSC2/PHLPP1/PDPK1/CREB1/RPS6KB2/CDKN1A/ESR1/PPARG/CDKN1B/PTEN	22
R-HSA-5610787	R-HSA-5610787	Hedgehog 'off' state	12/492	113/11091	0.00427870742162919	0.0222100843260141	0.0171217058736146	PRKACB/PRKACA/PRKAR2A/PRKAR1B/GSK3B/ADCY1/ADCY8/ADCY2/ADCY3/ADCY4/ADCY6/ADCY9	12
R-HSA-196071	R-HSA-196071	Metabolism of steroid hormones	6/492	36/11091	0.00463036127434404	0.0236740275680748	0.0182502565462868	HSD17B12/STARD3/STAR/TSPO/FDX2/FDXR	6
R-HSA-6804757	R-HSA-6804757	Regulation of TP53 Degradation	6/492	36/11091	0.00463036127434404	0.0236740275680748	0.0182502565462868	RICTOR/PRR5/MLST8/MAPKAP1/MDM2/PDPK1	6
R-HSA-418597	R-HSA-418597	G alpha (z) signalling events	7/492	48/11091	0.00491813538055487	0.024957701931174	0.0192398383308431	ADCY1/ADCY8/ADCY2/ADCY3/ADCY4/ADCY6/ADCY9	7
R-HSA-5389840	R-HSA-5389840	Mitochondrial translation elongation	10/492	87/11091	0.0050282979658157	0.0253277230870717	0.0195250868380212	GFM1/TUFM/TSFM/MRPL3/MRPS16/MRPS22/MRPS2/MRPS5/MRPS25/MRPS27	10
R-HSA-6806003	R-HSA-6806003	Regulation of TP53 Expression and Degradation	6/492	37/11091	0.0053240486391185	0.0264259348510991	0.0203716959068845	RICTOR/PRR5/MLST8/MAPKAP1/MDM2/PDPK1	6
R-HSA-9029569	R-HSA-9029569	NR1H3 & NR1H2 regulate gene expression linked to cholesterol transport and efflux	6/492	37/11091	0.0053240486391185	0.0264259348510991	0.0203716959068845	RXRA/PLTP/APOE/APOC1/APOC2/ABCG1	6
R-HSA-1483257	R-HSA-1483257	Phospholipid metabolism	18/492	212/11091	0.00627847722284289	0.0309374239966172	0.0238495931119433	GPD2/GPD1/GPAT4/AGPAT2/AGPAT3/AGPAT4/HADHB/HADHA/PTEN/GPAT2/AGPAT5/LPIN2/LPIN3/OSBPL5/GPAT3/MBOAT2/LCLAT1/MBOAT1	18
R-HSA-9033241	R-HSA-9033241	Peroxisomal protein import	8/492	63/11091	0.00641701499628477	0.0313925913487313	0.0242004806372572	ACOX2/ACOX3/HMGCL/IDH1/HSD17B4/ACOT2/PECR/ECH1	8
R-HSA-442755	R-HSA-442755	Activation of NMDA receptors and postsynaptic events	10/492	93/11091	0.0080277838108235	0.0389920927954284	0.0300589198330083	PRKACB/PRKACA/PRKAR2A/PRKAR1B/CALM2/CALM1/ADCY1/ADCY8/PDPK1/CREB1	10
R-HSA-442729	R-HSA-442729	CREB1 phosphorylation through the activation of CaMKII/CaMKK/CaMKIV cascasde	3/492	10/11091	0.00824276840630813	0.039472412086546	0.0304291969335912	CALM2/CALM1/CREB1	3
R-HSA-74749	R-HSA-74749	Signal attenuation	3/492	10/11091	0.00824276840630813	0.039472412086546	0.0304291969335912	INSR/IRS2/INS	3
R-HSA-9818027	R-HSA-9818027	NFE2L2 regulating anti-oxidant/detoxification enzymes	4/492	19/11091	0.00871484118850133	0.0414412028544119	0.0319469334698098	SOD3/PRDX1/TXN/TXNRD1	4
R-HSA-186712	R-HSA-186712	Regulation of beta-cell development	6/492	41/11091	0.00887221553128946	0.0418965733422002	0.0322979775919748	PKLR/GCK/SLC2A2/INS/FOXA2/HNF4A	6
R-HSA-9843743	R-HSA-9843743	Transcriptional regulation of brown and beige adipocyte differentiation	5/492	30/11091	0.00956649276129117	0.0445562676553287	0.0343483301739222	RXRA/PPARA/PPARG/ELOVL3/COX7A1	5
R-HSA-9844594	R-HSA-9844594	Transcriptional regulation of brown and beige adipocyte differentiation by EBF2	5/492	30/11091	0.00956649276129117	0.0445562676553287	0.0343483301739222	RXRA/PPARA/PPARG/ELOVL3/COX7A1	5
R-HSA-9755511	R-HSA-9755511	KEAP1-NFE2L2 pathway	12/492	126/11091	0.0100656942586957	0.0465623952102931	0.0358948495583993	ME1/PGD/GSK3B/TKT/TALDO1/G6PD/IDH1/CDKN1A/SOD3/PRDX1/TXN/TXNRD1	12
