# Supplementary material for: Unlocking liver physiology: comprehensive pathway maps for mechanistic understanding
Source: Front Toxicol. 2025 Jul 7;7:1619651. doi: 10.3389/ftox.2025.1619651 (PMC12277266; doi:10.3389/ftox.2025.1619651)
Supplement: Supplementary file 1 [file Supplementaryfile1.zip › Supplementary Information/analysis_scripts_and_outputs/output/tables_and_lists/enrichment_reactome_unique_steatosis_aop.csv]

	ID	Description	GeneRatio	BgRatio	pvalue	p.adjust	qvalue	geneID	Count
R-HSA-381183	R-HSA-381183	ATF6 (ATF6-alpha) activates chaperone genes	5/91	10/11091	8.11959300940152e-09	4.12475324877597e-06	3.23929026375071e-06	ATF4/ATF6/DDIT3/HSPA5/XBP1	5
R-HSA-6785807	R-HSA-6785807	Interleukin-4 and Interleukin-13 signaling	10/91	108/11091	1.67367648791707e-08	4.25113827930936e-06	3.33854415221353e-06	BCL2/CCL2/IL10/IL18/IL1B/IL6/JAK2/IL17A/TGFB1/TNF	10
R-HSA-381033	R-HSA-381033	ATF6 (ATF6-alpha) activates chaperones	5/91	12/11091	2.51900473829828e-08	4.26551469018509e-06	3.34983437128087e-06	ATF4/ATF6/DDIT3/HSPA5/XBP1	5
R-HSA-381119	R-HSA-381119	Unfolded Protein Response (UPR)	9/91	95/11091	7.42977762738992e-08	9.4358175867852e-06	7.41022558100206e-06	ATF4/ATF6/CCL2/DDIT3/EIF2AK3/ERN1/HSPA5/HYOU1/XBP1	9
R-HSA-6783783	R-HSA-6783783	Interleukin-10 signaling	7/91	47/11091	9.54325552614006e-08	9.6959476145583e-06	7.61451335664649e-06	CCL2/CXCL10/IL10/IL18/IL1B/IL6/TNF	7
R-HSA-381042	R-HSA-381042	PERK regulates gene expression	6/91	32/11091	1.97130601771911e-07	1.66903909500218e-05	1.31074558020271e-05	ATF4/ATF6/CCL2/DDIT3/EIF2AK3/HSPA5	6
R-HSA-449147	R-HSA-449147	Signaling by Interleukins	17/91	473/11091	2.37269764026178e-07	1.72190057321855e-05	1.3522592566304e-05	BCL2/CASP1/CASP3/CASP8/CCL2/CXCL10/IL10/IL18/IL1B/IL6/JAK2/IL17A/NFKB1/SQSTM1/STAT5B/TGFB1/TNF	17
R-HSA-5218859	R-HSA-5218859	Regulated Necrosis	7/91	60/11091	5.37542077583866e-07	3.41339219265755e-05	2.68063746584586e-05	BAX/CASP1/CASP3/CASP8/IL18/IL1B/XIAP	7
R-HSA-165159	R-HSA-165159	MTOR signalling	6/91	41/11091	9.21872966368322e-07	5.20346074350119e-05	4.08643104390168e-05	AKT2/EIF4E/EIF4EBP1/PRKAA2/RHEB/RPS6	6
R-HSA-9660826	R-HSA-9660826	Purinergic signaling in leishmaniasis infection	5/91	26/11091	1.91083690132578e-06	8.82459223521359e-05	6.93021230241597e-05	CASP1/IL18/IL1B/NFKB1/NLRP3	5
R-HSA-9664424	R-HSA-9664424	Cell recruitment (pro-inflammatory response)	5/91	26/11091	1.91083690132578e-06	8.82459223521359e-05	6.93021230241597e-05	CASP1/IL18/IL1B/NFKB1/NLRP3	5
R-HSA-5620971	R-HSA-5620971	Pyroptosis	5/91	28/11091	2.81822180464237e-06	0.000119304723063194	9.36935143824085e-05	BAX/CASP1/CASP3/IL18/IL1B	5
R-HSA-109606	R-HSA-109606	Intrinsic Pathway for Apoptosis	6/91	55/11091	5.42078933770341e-06	0.000211827767965641	0.000166354587772437	AKT2/BAX/BCL2/CASP3/CASP8/XIAP	6
R-HSA-9755511	R-HSA-9755511	KEAP1-NFE2L2 pathway	8/91	126/11091	8.57090704218386e-06	0.000309981173876255	0.000243437349562993	AKT2/ATF4/BCL2/CCL2/EIF2AK3/NFKB1/PRKAA2/SQSTM1	8
R-HSA-5357801	R-HSA-5357801	Programmed Cell Death	10/91	213/11091	9.15298741760595e-06	0.000309981173876255	0.000243437349562993	AKT2/BAX/BCL2/CASP1/CASP3/CASP8/IL18/IL1B/TLR4/XIAP	10
R-HSA-8963889	R-HSA-8963889	Assembly of active LPL and LIPC lipase complexes	4/91	19/11091	1.49597146073068e-05	0.000474970938781991	0.00037300867343219	ANGPTL8/CIDEC/FGF21/LPL	4
R-HSA-622312	R-HSA-622312	Inflammasomes	4/91	21/11091	2.28113041350692e-05	0.000681655441212655	0.000535324103231654	BCL2/CASP1/NFKB1/NLRP3	4
R-HSA-9843745	R-HSA-9843745	Adipogenesis	7/91	109/11091	2.99591311946892e-05	0.000845513258161228	0.000664006475016795	CEBPA/CIDEA/LPL/NFKB1/PLIN1/TGFB1/TNF	7
R-HSA-9612973	R-HSA-9612973	Autophagy	8/91	151/11091	3.20660071909334e-05	0.000857343771210218	0.000673297325504917	ATG7/BECN1/LAMP2/MAP1LC3A/PLIN3/PRKAA2/RHEB/SQSTM1	8
R-HSA-163560	R-HSA-163560	Triglyceride catabolism	4/91	24/11091	3.97447184644213e-05	0.000961443665710763	0.000755050040000786	FABP6/LIPE/PLIN1/PLIN3	4
R-HSA-166208	R-HSA-166208	mTORC1-mediated signalling	4/91	24/11091	3.97447184644213e-05	0.000961443665710763	0.000755050040000786	EIF4E/EIF4EBP1/RHEB/RPS6	4
R-HSA-5357786	R-HSA-5357786	TNFR1-induced proapoptotic signaling	4/91	25/11091	4.70192576198434e-05	0.00108571740322184	0.000852645867843093	CASP8/OPTN/TNF/XIAP	4
R-HSA-381340	R-HSA-381340	Transcriptional regulation of white adipocyte differentiation	6/91	84/11091	6.28281680113256e-05	0.00126395461075506	0.000992620798748792	CEBPA/LPL/NFKB1/PLIN1/TGFB1/TNF	6
R-HSA-383280	R-HSA-383280	Nuclear Receptor transcription pathway	5/91	52/11091	6.38229349484737e-05	0.00126395461075506	0.000992620798748792	ESR2/ESRRG/RARA/RXRB/VDR	5
R-HSA-380994	R-HSA-380994	ATF4 activates genes in response to endoplasmic reticulum stress	4/91	27/11091	6.44191878485881e-05	0.00126395461075506	0.000992620798748792	ATF4/ATF6/CCL2/DDIT3	4
R-HSA-9711123	R-HSA-9711123	Cellular response to chemical stress	9/91	215/11091	6.46905903142352e-05	0.00126395461075506	0.000992620798748792	AKT2/ATF4/BCL2/CCL2/EIF2AK3/NFKB1/NLRP3/PRKAA2/SQSTM1	9
R-HSA-168643	R-HSA-168643	Nucleotide-binding domain, leucine rich repeat containing receptor (NLR) signaling pathways	5/91	57/11091	9.95607763776659e-05	0.00187321757036497	0.00147109295310469	BCL2/CASP1/CASP8/NFKB1/NLRP3	5
R-HSA-1632852	R-HSA-1632852	Macroautophagy	7/91	136/11091	0.000122701134480817	0.00222614915415197	0.00174826052512142	ATG7/BECN1/MAP1LC3A/PLIN3/PRKAA2/RHEB/SQSTM1	7
R-HSA-9759194	R-HSA-9759194	Nuclear events mediated by NFE2L2	6/91	97/11091	0.000140258880019935	0.00245694865690093	0.00192951417522887	ATF4/BCL2/CCL2/NFKB1/PRKAA2/SQSTM1	6
R-HSA-8963899	R-HSA-8963899	Plasma lipoprotein remodeling	4/91	34/11091	0.000162923482990722	0.00275883764530956	0.00216659649310469	ANGPTL8/CIDEC/FGF21/LPL	4
R-HSA-8979227	R-HSA-8979227	Triglyceride metabolism	4/91	37/11091	0.00022770642858811	0.00373144728137936	0.00293041549863816	FABP6/LIPE/PLIN1/PLIN3	4
R-HSA-73887	R-HSA-73887	Death Receptor Signaling	7/91	154/11091	0.000264886129667723	0.0042050673084751	0.00330236326131799	CASP3/CASP8/OPTN/NFKB1/SQSTM1/TNF/XIAP	7
R-HSA-844456	R-HSA-844456	The NLRP3 inflammasome	3/91	16/11091	0.000276966743453419	0.0042636092628587	0.00334833798305728	CASP1/NFKB1/NLRP3	3
R-HSA-9658195	R-HSA-9658195	Leishmania infection	7/91	164/11091	0.000388425716648096	0.00563772183020665	0.00442746907096627	CASP1/IL10/IL18/IL1B/IL6/NFKB1/NLRP3	7
R-HSA-9824443	R-HSA-9824443	Parasitic Infection Pathways	7/91	164/11091	0.000388425716648096	0.00563772183020665	0.00442746907096627	CASP1/IL10/IL18/IL1B/IL6/NFKB1/NLRP3	7
R-HSA-111471	R-HSA-111471	Apoptotic factor-mediated response	3/91	20/11091	0.000550583557843609	0.00776934576068203	0.00610149615271134	BAX/CASP3/XIAP	3
R-HSA-5357905	R-HSA-5357905	Regulation of TNFR1 signaling	4/91	48/11091	0.000626288989108392	0.00859877855316387	0.00675287416421282	CASP8/OPTN/TNF/XIAP	4
R-HSA-109581	R-HSA-109581	Apoptosis	7/91	180/11091	0.000678345866159167	0.00906841315812781	0.0071216920574605	AKT2/BAX/BCL2/CASP3/CASP8/TLR4/XIAP	7
R-HSA-381070	R-HSA-381070	IRE1alpha activates chaperones	4/91	52/11091	0.000849892940181602	0.0110704003490321	0.00869391158782259	ERN1/HSPA5/HYOU1/XBP1	4
R-HSA-9678108	R-HSA-9678108	SARS-CoV-1 Infection	6/91	142/11091	0.00108191225802146	0.0137402856768726	0.0107906512050036	BECN1/CASP1/MGAT1/NFKB1/NLRP3/RPS6	6
R-HSA-75893	R-HSA-75893	TNF signaling	4/91	57/11091	0.00120200426207771	0.014657190461491	0.0115107235493267	CASP8/OPTN/TNF/XIAP	4
R-HSA-70263	R-HSA-70263	Gluconeogenesis	3/91	26/11091	0.00121181495941461	0.014657190461491	0.0115107235493267	G6PC1/G6PC2/G6PC3	3
R-HSA-5357769	R-HSA-5357769	Caspase activation via extrinsic apoptotic signalling pathway	3/91	27/11091	0.00135523943086036	0.0160107356017921	0.0125737024307485	CASP3/CASP8/TLR4	3
R-HSA-446652	R-HSA-446652	Interleukin-1 family signaling	6/91	153/11091	0.00158790956151053	0.0183331376647125	0.0143975532012558	CASP1/CASP8/IL18/IL1B/NFKB1/SQSTM1	6
R-HSA-9614085	R-HSA-9614085	FOXO-mediated transcription	4/91	65/11091	0.00196011639784754	0.02212753622459	0.0173774061937829	AKT2/DDIT3/G6PC1/SIRT1	4
R-HSA-5357956	R-HSA-5357956	TNFR1-induced NF-kappa-B signaling pathway	3/91	33/11091	0.00243975642371015	0.0269433970270599	0.021159443583207	OPTN/TNF/XIAP	3
R-HSA-110056	R-HSA-110056	MAPK3 (ERK1) activation	2/91	10/11091	0.00287074020827252	0.0303820005375509	0.0238598802398089	IL6/JAK2	2
R-HSA-2562578	R-HSA-2562578	TRIF-mediated programmed cell death	2/91	10/11091	0.00287074020827252	0.0303820005375509	0.0238598802398089	CASP8/TLR4	2
R-HSA-9006931	R-HSA-9006931	Signaling by Nuclear Receptors	8/91	298/11091	0.00304704475834323	0.0315897701477217	0.0248083773020856	AKT2/BCL2/ESR2/FABP6/KDM4B/PLIN1/RARA/RXRB	8
R-HSA-174824	R-HSA-174824	Plasma lipoprotein assembly, remodeling, and clearance	4/91	75/11091	0.00330689220442633	0.0334513217074889	0.0262703085933243	ANGPTL8/CIDEC/FGF21/LPL	4
R-HSA-1660661	R-HSA-1660661	Sphingolipid de novo biosynthesis	3/91	37/11091	0.00339337947425898	0.0334513217074889	0.0262703085933243	CERS4/DEGS2/SPTLC3	3
R-HSA-1059683	R-HSA-1059683	Interleukin-6 signaling	2/91	11/11091	0.00349000009940337	0.0334513217074889	0.0262703085933243	IL6/JAK2	2
R-HSA-2586552	R-HSA-2586552	Signaling by Leptin	2/91	11/11091	0.00349000009940337	0.0334513217074889	0.0262703085933243	JAK2/STAT5B	2
R-HSA-114608	R-HSA-114608	Platelet degranulation	5/91	129/11091	0.00412356317605966	0.0380770619805689	0.0299030387290419	HSPA5/LAMP2/PF4/SELENOP/TGFB1	5
R-HSA-264870	R-HSA-264870	Caspase-mediated cleavage of cytoskeletal proteins	2/91	12/11091	0.00416571436021212	0.0380770619805689	0.0299030387290419	CASP3/CASP8	2
R-HSA-9692916	R-HSA-9692916	SARS-CoV-1 activates/modulates innate immune responses	3/91	40/11091	0.00423918491091741	0.0380770619805689	0.0299030387290419	CASP1/NFKB1/NLRP3	3
R-HSA-5663202	R-HSA-5663202	Diseases of signal transduction by growth factor receptors and second messengers	10/91	459/11091	0.00427242624585124	0.0380770619805689	0.0299030387290419	AKT2/ATG7/EIF2AK3/ESR2/IL10/JAK2/RPS6/SQSTM1/STAT5B/TGFB1	10
R-HSA-9663891	R-HSA-9663891	Selective autophagy	4/91	81/11091	0.0043612061948028	0.0381981508096522	0.0299981333544512	MAP1LC3A/PLIN3/PRKAA2/SQSTM1	4
R-HSA-76005	R-HSA-76005	Response to elevated platelet cytosolic Ca2+	5/91	134/11091	0.00484484608937434	0.0407810371443882	0.0320265500988876	HSPA5/LAMP2/PF4/SELENOP/TGFB1	5
R-HSA-111461	R-HSA-111461	Cytochrome c-mediated apoptotic response	2/91	13/11091	0.00489693556261355	0.0407810371443882	0.0320265500988876	CASP3/XIAP	2
R-HSA-209560	R-HSA-209560	NF-kB is activated and signals survival	2/91	13/11091	0.00489693556261355	0.0407810371443882	0.0320265500988876	NFKB1/SQSTM1	2
R-HSA-156581	R-HSA-156581	Methylation	2/91	14/11091	0.00568272772810265	0.045822629934542	0.0359858614695222	AHCY/NNMT	2
R-HSA-200425	R-HSA-200425	Carnitine metabolism	2/91	14/11091	0.00568272772810265	0.045822629934542	0.0359858614695222	PRKAA2/SLC22A5	2
R-HSA-111447	R-HSA-111447	Activation of BAD and translocation to mitochondria	2/91	15/11091	0.00652216620701267	0.0484201828312171	0.0380257962972054	AKT2/BCL2	2
R-HSA-1170546	R-HSA-1170546	Prolactin receptor signaling	2/91	15/11091	0.00652216620701267	0.0484201828312171	0.0380257962972054	JAK2/STAT5B	2
R-HSA-9648895	R-HSA-9648895	Response of EIF2AK1 (HRI) to heme deficiency	2/91	15/11091	0.00652216620701267	0.0484201828312171	0.0380257962972054	ATF4/DDIT3	2
R-HSA-9824878	R-HSA-9824878	Regulation of TBK1, IKKε (IKBKE)-mediated activation of IRF3, IRF7	2/91	15/11091	0.00652216620701267	0.0484201828312171	0.0380257962972054	OPTN/TLR4	2
R-HSA-9700206	R-HSA-9700206	Signaling by ALK in cancer	4/91	91/11091	0.0065853584880255	0.0484201828312171	0.0380257962972054	EIF2AK3/IL10/RPS6/SQSTM1	4
R-HSA-9725370	R-HSA-9725370	Signaling by ALK fusions and activated point mutants	4/91	91/11091	0.0065853584880255	0.0484201828312171	0.0380257962972054	EIF2AK3/IL10/RPS6/SQSTM1	4
R-HSA-9024446	R-HSA-9024446	NR1H2 and NR1H3-mediated signaling	3/91	47/11091	0.00667637063350991	0.0484201828312171	0.0380257962972054	FABP6/PLIN1/RXRB	3
R-HSA-9679506	R-HSA-9679506	SARS-CoV Infections	9/91	414/11091	0.00676738775790633	0.0484201828312171	0.0380257962972054	AKT2/BECN1/CASP1/JAK2/MGAT1/IL17A/NFKB1/NLRP3/RPS6	9
