# Supplementary material for: Unlocking liver physiology: comprehensive pathway maps for mechanistic understanding
Source: Front Toxicol. 2025 Jul 7;7:1619651. doi: 10.3389/ftox.2025.1619651 (PMC12277266; doi:10.3389/ftox.2025.1619651)
Supplement: Supplementary file 1 [file Supplementaryfile1.zip › Supplementary Information/analysis_scripts_and_outputs/output/tables_and_lists/liverbilepm_genelist.txt]

SLC27A5
LBR
MSMO1
LDLR
PCSK9
SORT1
AQP8
CYP7B1
ACAT2
TM7SF2
NR1H3
CYP7A1
CYP3A4
NR0B2
PPARA
P2RX5
SLCO1B1
FGF19
UGT2B4
SLC10A1
CYP8B1
NR1I2
SLCO1B3
SLCO3A1
NR0B2
NR1H4
ABCC2
ABCB11
UGT2B4
NR1I3
CYP2B6
SULT2A1
SP1
NFKB1
NFKB2
ABCA1
ABCB11
SLC4A4
SCP2
CYP7A1
ABCG5
SLC10A1
AKR1C4
ATP1A1
ATP1A2
ATP1B3
ATP1B1
ABCC2
AQP9
SCL27A2
AKR1D1
MVK
APOB
OSBPL5
SOAT1
SOAT2
SOAT
VAPA
ACOT8
EBP
SCARB1
OATP
DHCR24
HMGCR
GGPS1
NPC1
LIPA
NPC2
STARD3
CYP27A1
DHCR7
SLC9A1
SQLE
BAAT
AKR1C1
AKR1C3
AKR1C2
HMGCS1
ACOX2
LDLRAP1
LSS
CYP7A1
CLDN2
SLC4A2
SLC22A1
HSD17B4
SLC22A7
HSD17B7
SC5D
LRPAP1
CH25H
HSD3B7
SLCO1B1
SLCO1B3
SLCO2B1
SLCO3A1
LRP1
APOE
CYP8B1
PMVK
IDI1
ABCG8
PLPP6
FDPS
FDFT1
AMACR
SLC9A3
MYLIP
CA2
CYP39A1
MVD
K+ channel
FGFR
NSDHL
CYP51A1
SCTR
ITPR3
NFE2L2
PKA
AQP4
ADCY1
SLC10A2
PDE4A
PDE12
PDE4C
PDE3A
PDE4B
PDE4D
PDE1A
PDE6D
PDE11A
PDE2A
PDE3B
PDE5A
P2RY1
P2RY2
P2RY4
P2RY6
P2RY11
P2RY12
P2RY13
P2RY14
CFTR
SLC2A1
ABCB1
TMEM16A
SLC4A8
SLC51B
ABCC4
CLDN3
PRKACA
PRKACB
PRKACG
PRKAR1A
PRKAR1B
 PRKAR2A
PRKAR2B
CLDN1
ABCC3
SLC51A
CHRM3
SLC5A1
SLC51A
SLC51B
GNAS
SSTR
PDE
ABCC3
ITPR3
P2YR
MAF
GPCR
RHOA
RAPGEF3
PRKAA1
PRKAB1
PRKAB2
PRKAA2
KCNN2
AMPK
CALM2
ROCK1
ROCK2
ALPL
RARG
RARA
Actin
Myosin
RARE
MLCK
RAP1A
ADCY
ADCY8
ADCY2
ADCY3
ADCY4
ADCY6
ADCY9
STK11
MAP2K1
MAP2K2
MAP2K3
MAP2K4
MAP2K5
MAP2K6
MAP2K7
ROCK
ABCG2
ABCB4
MEK
HIF1A
PDE7A
PDE8A
PDE7B
PDE10A
PDE6H
APOA4
APOC1
APOC2
APOA2
APOA1
APOC3
CYP46A1
AQP1
SLC12A2
FGFR1
FGFR2
FGFR4
SST
SCT
LPA
GCG
NR4A1
CYP11A1
PPARGC1A
HSD3B2
GATA4
TFCP2L1
NR2F1
NR5A2
HSD17B11
AKR1B1
SRD5A3
ZHX2
HNF1A
STAT6
GRHL1
NFIC
JUN
SF1
SMAD3
CYP17A1
GATA6
HNF4G
ZNF202
VDR
DBP
SP3
HSD17B1
EGR1
AR
UBP1
HDAC7
GATA3
PIAS1
MED1
YY1
ENO1
RXRA
CREB1
HSD17B2
SP2
PROX1
CEBPA
HSF1
HSD17B6
HNF4A
RPS6KB1
SREBF1
FOXO1
AKT1
PCK1
CDKN1B
CDKN1A
G6PC
GCK
RPS6KB2
CASP9
TSC1
TSC2
RICTOR
PRR5
MLST8
MTOR
MAPKAP1
IRS2
TSC
GSK3B
MDM2
BAD
RPTOR
PHLPP1
MAPK14
INSR
INS
PDPK1
PTEN
LPIN
PNPLA2
FITM2
BSCL2
PLIN2
AUP1
GK
DGAT1
DGAT2
AGPAT
ACSL1
ACSL3
ACSL4
GPD1
GPAT2
ACSL
GPD2
DGAT
LPIN1
LPIN2
LPIN3
AGPAT1
AGPAT2
AGPAT3
AGPAT4
AGPAT5
IDI2
CP7A1
NR1H2
ABCG1
ACAT2
ACSL3
ELOVL3
ABCA1
FADS1
HMGCS2
ELOVL5
FADS1
FASN
ACSL3
ELOVL2
SREBF2
SCD
ACOT2
SCD
ACOT2
ABCG1
ACSL1
ABCA1
HMGCS2
ELOVL4
ELOVL3
ELOVL2
ACSL4
ACAT2
FADS2
ACOT1
ELOVL5
HMGCS1
HMGCS1
MYLIP
ACSL4
ACSL1
MYLIP
ELOVL4
FADS2
ACOT1
FASN
APAF1
FADD
CASP7
CFLAR
BID
CASP3
HELLS
BIRC4
BCL2L1
BCL2
MCL1
TRADD
BCL2L11
BBC3
BIRC5
NAIP
CYCS
CASP8
BIRC6
BIRC7
BAX
TNFSF10
TNFRSF10A
NGFR
NGF
TNFRSF10B
TNFRSF1A
TNF
TNFRSF6B
TNFRSF10D
IL1R1
TNFRSF25
FAS
FASLG
LTA
TNFRSF11B
TNFRSF10C
FASN
CCS
CAT
TXN
PRDX6
GSTP1
GSR
SCD
PTGES2
CPT1B
GPAM
PINK1
SIRT3
NDUFA9
TOMM70
TOMM22
TIMM9
TOMM37
NDUFA10
SOD1
CPT1A
ECHS1
MECR
ECSIT
UQCRFS1
MT-CYB
UQCRFS1P1
UQCRC1
UQCR10
UQCRQ
UQCR11
UQCRH
BCS1L
UQCRC2
UQCRB
ACADS
NUDT2
ACADL
HMGCS2
ACSS1
CPT2
GPX4
NDUFA8
NDUFA13
NDUFA7
NDUFA6
NDUFA3
NDUFA1
NDUFA11
NDUFA5
NDUFA12
NDUFA2
NDUFA4
NDUFB1
NDUFB7
NDUFB4
NDUFB10
NDUFB9
NDUFB2
NDUFB3
NDUFB5
NDUFB11
NDUFB8
NDUFB6
NDUFS4
NDUFS6
NDUFS2
NDUFS7
NDUFS1
NDUFS5
NDUFS8
NDUFS3
NDUFV3
MT-ND4
NDUFC1
MT-ND4L
NDUFV1
NDUFAF1
MT-ND3
NDUFV2
NDUFAB1
MT-ND5
NDUFC2
MT-ND6
MT-ND2
MT-ND1
ACADM
TIMM10
ECHDC2
CHCHD2
GHITM
NDUFAF7
MMAA
DECR1
SLC25A23
PDHB
PDHA1
DLD
PDHX
DLAT
SDHC
TIMM22
TIMM29
HADHSC
ACACB
SLC25A4
ECHDC3
SNCA
ECI1
ACAA2
PECR
ACLY
ATP5F1B
ATP5F1D
ATP5F1E
ATP5F1C
ATP5F1A
ATP5F1EP2
MT-ATP6
ATP5MGL
ATP5MG
ATP5PB
ATP5ME
MT-ATP8
ATP5PF
ATP5PD
ATP5PO
ATP5MC1
ATP5MF
ATP5MC2
ATP5IF1
ATP5MC3
ACADVL
IDH2
SDHA
SDHB
SDHD
CS
ACAT1
precursor protein N-terminus binding
TXNRD2
ECH1
PDPR
PDP1
MPC1
MPC2
PRDX5
PARK7
OGDH
DBT
ALDH2
PDP2
damaged mt DNA
MT-TW
MT-TR
MT-TL1
MT-TK
MT-TF
MT-TI
MT-TP
MT-TS2
MT-TL2
MT-TT
MT-TE
MT-TV
MT-TN
MT-TH
MT-TC
MT-RNR1
MT-TS1
MT-TQ
mt DNA
AARS2
KARS1
DARS2
RARS2
GARS1
TRMT1
TWNK
C12orf65
GFM1
TUFM
TSFM
MTPAP
POLG2
MTFMT
POLG
mt mRNA
MRPL3
MRPS16
MRPS22
MRPS2
MRPS5
MRPS25
MRPS27
SUCLA2
RRM2B
SUCLG1
TK2
DGUOK
TFAM
TFB2M
POLRMT
TFB1M
ERCC6
ERCC8
HADHA
HADHB
MCEE
ACACA
SOD2
IDH3B
IDH3G
IDH3A
SLC25A5
MT-CO1
MT-CO3
MT-CO2
TIMM23
TIMM17B
TIMM17A
SLC25A20
GLUD1
SUCLG2
L2HGDH
HMGCL
SIRT5
SLC25A1
PRDX2
FH
PDK1
PDK2
PDK4
PDK3
ACO2
ADHFE1
NNT
GPX1
PRDX1
MDH2
HADH
SLC25A11
SLC25A10
ACAD9
BDH1
OXCT1
PCCA
PCCB
COX7A2
COX7B
COX6A1
COX4I2
COX7A1
COX7C
COX8A
COX7A2L
COX5A
COX5B
COX6A2
COX4I1
COX5C
COX6B1
COX6C
D2HGDH
ECHDC1
SLC25A12
SLC25A6
FDX2
LYRM7
NUBPL
FDXR
HCCS
DMAC2
NDUFAF2
COA1
FOXRED1
NDUFAF8
COA7
NDUFAF6
NDUFAF4
DMAC1
NDUFAF3
NDUFAF5
COX11
COX15
COA8
COX16
COA5
CMC1
COX14
HIGD2A
COX17
HIGD1A
COX20
COX19
COA3
COX18
COA4
CHCHD7
COX10
COA6
SDHAF2
SDHAF1
TXNRD1
PC
ACSL5
ACSL6
ACAS2
CYBB
NCF2
CYBA
NCF4
NCF1
ATOX1
ELOVL6
GPAT4
ABHD5
MBOAT2
LCLAT1
MBOAT1
GPAT3
HSD17B12
ELOVL7
ELOVL3
TECR
PTGS1
GPX2
PTGDS
PTGES3
PTGES
PTGS2
ELOVL5
ELOVL4
ERO1A
GPX8
GPX7
P4HB
NOX5
NOX4
SOD3
ATP7A
GPX5
GPX6
GPX3
CD36
SLC27A2
SLC27A4
SLC27A1
SLC27A3
SLC27
TSPO
DBI
FABP
FABP3
FABP5
FABP1
FABP4
FABP2
VDAC1
STAR
LCAT
MTTP
RALB
PIK3C3
ATG14
BECN1
PIK3R4
ATG101
ULK1
RB1CC1
ATG13
ATG9A
PRKAG1
PRKAG2
PRKAG3
ATG2
EXOC6
EXOC7
EXOC1
EXOC3
EXOC2
EXOC4
EXOC5
EXOC8
IGFBP3
UVRAG
PRKAB2
TP53
ATG7
ULK1
DDIT3
ATG12
ATG7
ULK1
SESN1
MCL1
ATG5
FBXO32
MAP1LC3B
PRKAB1
ATG12
DRAM1
MCL1
ATG14
SESN1
GLUL
BAX
MAP1LC3A
GABARAPL1
GLUL
PIK3C3
BBC3
SESN2
PRKAB2
BECN1
DRAM1
FOXO3
CDKN2A
TP73
CDKN2A
DAPK1
BCL2
TIGAR
SESN2
GABARAPL1
PIK3CA
MAP1LC3B
BBC3
BNIP3
DAPK1
BECN1
ATG4
BNIP3
SQSTM1
ATG5
FBXO32
PIK3CA
ATG4
AEN
AEN
PIK3C3
SQSTM1
PRKAB1
MAP1LC3A
UVRAG
IGFBP3
BAX
TIGAR
BCL2
ATG14
PYGL
PFKL
PFKFB3
PFKFB1
FBP1
ACC
PKLR
CALM1
PFKFB
GYS
CPT1
PPARGC1A
PPARG
Gα
Gβ
Gγ
GCGR
