# Supplementary material for: Unlocking liver physiology: comprehensive pathway maps for mechanistic understanding
Source: Front Toxicol. 2025 Jul 7;7:1619651. doi: 10.3389/ftox.2025.1619651 (PMC12277266; doi:10.3389/ftox.2025.1619651)
Supplement: Supplementary file 1 [file Supplementaryfile1.zip › Supplementary Information/analysis_scripts_and_outputs/output/tables_and_lists/liverlipidpm_genelist.txt]

PKLR
SHMT2
SHMT1
PRKACB
PRKACA
PRKAR2A
PRKAR1B
GBE1
GCK
PFKFB1
ME1
ME2
PGD
ADH1B
ADH4
ADH1A
ADH6
ADH1C
ADH5
PGLS
MDH1
GOT1
ACSS2
GYS
PSPH
GK
ALDOB
ADH
PFKL
UGP2
GSK3B
GALE
GPD2
TKT
GPI
PCK2
ALDH8A1
ALDH6A1
ALDH1B1
ALDH3B1
ALDH1A2
ALDH2
ALDH4A1
ALDH5A1
ALDH9A1
ALDH1A1
ALDH7A1
ALDH1L1
ALDH1A3
ALDH3A2
PYGL
UGDH
GALT
HK1
GAPDH
MPI
SDS
AGL
GCSL
GCSH
GCST
GLDC
GLAST1
TALDO1
G6PD
PSAT1
ALDH
ACLY
LDHA
RPE
TPI1
ENO1
RPIA
ME
GYG1
GYG2
PHGDH
GYS1
GYS2
TKFC
GPD1
GPT
FBP1
SORD
MPC1
MPC2
PCK1
BPGM
KHK
DIC
GALK2
GALK1
PGM1
G6PC
PGK1
PGAM1
SLC2A1
SLC2A5
SLC2A9
SLC2A11
SLC2A8
SLC2A13
SLC2A2
DGAT1
DGAT2
GCG
ACOX1
ACOX2
ACOX3
SCD
SLC27A2
SLC27A4
SLC27A5
SLC27A1
SLC27A3
BAD
HMGCL
PKA
TSC
RICTOR
PRR5
MLST8
MTOR
MAPKAP1
SC5D
GCGR
ACAT2
ACAT1
RPTOR
SORT1
ACADVL
LPIN1
GOT2
CPT1A
PNPLA3
LSS
CYP450
FABP
MSMO1
FDFT1
AKT1
ACADS
CGI-58
PFKFB3
ACADL
NSDHL
Gα
Gβ
Gγ
EBP
ACC
CPT2
MOGAT
INSR
SLC27A
ACAC
SUCLA2
MDM2
HADH
IDH1
IDH2
MVD
DHCR24
ECHS1
ACAT
MECR
TM7SF2
FDPS
PFKFB
HSD17B7
GPAT4
HMGCS2
ACOX
ADCY
HSD17B10
IRS2
AQP9
MLYCD
INS
ACSL1
PCCB
PCCA
MDH2
LBR
PC
SCP2
OGDH
SDHA
PLIN2
GLUD2
GLUD1
CASP9
SLC25A1
SUCLG2
SUCLG1
ACSL
ACACB
ACACA
PDE12
PDE4A
PDE4C
PDE4D
PDE1A
PDE6D
PDE7A
PDE8A
PDE11A
PDE2A
PDE7B
PDE10A
PDE3B
PDE5A
PDE6H
DBI
ACAA1
ACAA2
MTTP
MOGAT2
MOGAT3
ACADM
ACSM3
GGPS1
CS
AGPAT1
AGPAT2
AGPAT3
AGPAT4
PDE
ACSL3
ACSL4
ACSL5
ACSL6
TSC1
TSC2
ACSM
FABP3
FABP5
FABP1
FABP4
HADHB
HADHA
MMUT
MMAA
PDHB
PDHA1
DLAT
DLD
PDHX
CALM2
CALM1
PCK
DECR1
NR1H3
ACAD
DHCR7
CD36
DGAT
HMGCS1
BDH1
BDH2
AGPAT
PNPLA2
MGLL
ROCK
PHLPP1
UCP3
GLUD
ADCY1
ADCY8
ADCY2
ADCY3
ADCY4
ADCY6
ADCY9
PLPP6
APOB
ACO
PDPK1
PMVK
HSD17B12
HTD2
OXSM
GALK
IDH3B
IDH3G
IDH3A
FH
HMGCR
MAPK14
SQLE
BDH
SCD
CPT1A
CREB1
FOXO1
RXRA
FABP1
PPARGC1A
ACADM 
DBI
SCP2
PCK1
MLXIPL
SREBF1
FOXO1
CREB1
NR1B1
AHR
RPS6KB2
NR1H3
NR1I2
CDKN1A
APOA4
PPARA
FOXA2
SREBF1
ACOX
CPT2
PGD
G6PC
NR1H4
FASN
HMGCS2
NR1I3
CPT1
CYP4A11
AHRR
CD36
NR1I2
ChREBP
ACAA1
ESR1
LDLR
PPARG
RPS6KB1
GCK
SREBP-1c
CYP7A1
ACOX1
SLC2A2
NFE2L2
INSIG1
FOXA2
HSD17B10
PPARGC1A
ACACB
PPARA
NR1H4
EHHADH
CYP4F12
HADH
APOC3
ME1
AHRR
CDKN1B
G6PD
PPARG
PLTP
APOA5
ACACA
NR3C1
APOA1
SLC27A5
IRS2
HNF4A
NFE2L2
SLC27A1
APOA2
NR1I3
ACSM5
ACSM2B
ACSM1
ACSM2A
ACAA
CYP1A1
CYP1A2
CYP3A4
CYP4A11
CYP2A6
CYP2D6
CYP2E1
CYP51A1
ABCA1
PTEN
UCP2
HSD17B4
EHHADH
SLC25A20
GYG
PRKA
MCEE
MVK
LIPC
ECI1
IDI1
ACO2
ACO1
APOE
APOA1
APOC1
APOA2
APOC3
APOC2
APOA4
LPA
GPAT2
AGPAT5
SOAT1
SOAT2
AUP1
BSCL2
FITM2
SOAT
LIPA
LPIN2
LPIN3
LPIN
STARD3
VAPA
LDLR
PCSK9
VDAC1
STAR
NPC1
OSBPL5
TSPO
FABP2
NPC2
LRPAP1
MYLIP
LRP1
LDLRAP1
SLC27
SCARB1
LCAT
CYP27A1
CP7A1
HMGCS1
FASN
ELOVL4
SREBF2
HMGCS1
SCD
ACSL3
ACSL4
ELOVL4
ELOVL3
NR1H2
ACSL3
FADS2
ELOVL5
ELOVL3
FADS2
ACOT1
ACOT2
ACSL1
ELOVL2
ACSL1
FADS1
ACOT2
ELOVL2
ABCG1
ABCG1
ACAT2
ACSL4
ELOVL5
ABCA1
FADS1
ABCA1
MYLIP
ACAT2
ACOT1
HMGCS2
MYLIP
IDI2
CH25H
CYP46A1
precursor protein N-terminus binding
PTGES3
FASN
AKR1C3
GPX1
ELOVL7
ELOVL5
ELOVL4
PTGS2
ATOX1
SOD3
ATP7A
GSR
ELOVL3
GPAT3
PTGS1
ABHD5
MBOAT2
LCLAT1
MBOAT1
ELOVL6
TECR
PRDX6
GSTP1
PTGES
PTGES2
PRDX1
CAT
PTGDS
SOD1
GPX2
TXN
CYBB
NCF2
CYBA
NCF4
NCF1
CCS
TXNRD1
NOX5
NOX4
P4HB
ERO1A
GPX8
GPX7
ACAS2
PRDX5
PRDX2
NDUFA10
CYCS
CPT1B
NDUFA9
PINK1
TOMM70
TOMM22
TIMM9
TOMM37
GPAM
SIRT3
ADHFE1
SOD2
PDPR
PDP1
UQCRFS1
MT-CYB
UQCRFS1P1
UQCRC1
UQCR10
UQCRQ
UQCR11
UQCRH
BCS1L
UQCRC2
UQCRB
ECHDC3
NDUFA8
NDUFA13
NDUFA7
NDUFA6
NDUFA3
NDUFA1
NDUFA11
NDUFA5
NDUFA12
NDUFA2
NDUFA4
NDUFB1
NDUFB7
NDUFB4
NDUFB10
NDUFB9
NDUFB2
NDUFB3
NDUFB5
NDUFB11
NDUFB8
NDUFB6
NDUFS4
NDUFS6
NDUFS2
NDUFS7
NDUFS1
NDUFS5
NDUFS8
NDUFS3
NDUFV3
MT-ND4
NDUFC1
MT-ND4L
NDUFV1
NDUFAF1
MT-ND3
NDUFV2
NDUFAB1
MT-ND5
NDUFC2
MT-ND6
MT-ND2
MT-ND1
TIMM10
SNCA
GPX4
ATP5F1B
ATP5F1D
ATP5F1E
ATP5F1C
ATP5F1A
ATP5F1EP2
MT-ATP6
ATP5MGL
ATP5MG
ATP5PB
ATP5ME
MT-ATP8
ATP5PF
ATP5PD
ATP5PO
ATP5MC1
ATP5MF
ATP5MC2
ATP5IF1
ATP5MC3
SDHC
SDHB
SDHD
SLC25A5
MT-CO1
MT-CO2
COX7A2
COX7B
COX6A1
COX4I2
COX7A1
COX7C
COX8A
COX7A2L
COX5A
COX5B
COX6A2
MT-CO3
COX4I1
COX5C
COX6B1
COX6C
PECR
ECH1
HADHSC
D2HGDH
PDK1
PDK2
PDK4
PDK3
SLC25A11
DBT
TXNRD2
SLC25A10
TFAM
TFB2M
POLRMT
TFB1M
TRMT1
ERCC6
ERCC8
POLG
MT-TW
MT-TR
MT-TL1
MT-TK
MT-TF
MT-TI
MT-TP
MT-TS2
MT-TL2
MT-TT
MT-TE
MT-TV
MT-TN
MT-TH
MT-TC
MT-RNR1
MT-TS1
MT-TQ
RRM2B
TK2
DGUOK
MTPAP
POLG2
MTFMT
AARS2
KARS1
DARS2
RARS2
GARS1
TWNK
C12orf65
GFM1
TUFM
TSFM
mt DNA
MRPL3
MRPS16
MRPS22
MRPS2
MRPS5
MRPS25
MRPS27
damaged mt DNA
mt mRNA
PARK7
SIRT5
AQP8
CHCHD2
GHITM
NUDT2
ACSS1
TIMM23
TIMM17B
TIMM17A
ECSIT
ACAD9
ECHDC1
SLC25A6
NNT
PDP2
SLC25A4
L2HGDH
TIMM22
TIMM29
SLC25A12
ECHDC2
SLC25A23
NDUFAF7
OXCT1
FDX2
LYRM7
NUBPL
FDXR
HCCS
DMAC2
NDUFAF2
COA1
FOXRED1
NDUFAF8
COA7
NDUFAF6
NDUFAF4
DMAC1
NDUFAF3
NDUFAF5
COX11
COX15
COA8
COX16
COA5
CMC1
COX14
HIGD2A
COX17
HIGD1A
COX20
COX19
COA3
COX18
COA4
CHCHD7
COX10
COA6
SDHAF2
SDHAF1
GPX3
GPX6
GPX5
