# Supplementary material for: Unlocking liver physiology: comprehensive pathway maps for mechanistic understanding
Source: Front Toxicol. 2025 Jul 7;7:1619651. doi: 10.3389/ftox.2025.1619651 (PMC12277266; doi:10.3389/ftox.2025.1619651)
Supplement: Supplementary file 1 [file Supplementaryfile1.zip › Supplementary Information/analysis_scripts_and_outputs/output/tables_and_lists/maps_unique_liverbilepm_genes.txt]

CYP7B1
NR0B2
P2RX5
SLCO1B1
FGF19
UGT2B4
SLC10A1
CYP8B1
SLCO1B3
SLCO3A1
ABCC2
ABCB11
CYP2B6
SULT2A1
SP1
NFKB1
NFKB2
SLC4A4
ABCG5
AKR1C4
ATP1A1
ATP1A2
ATP1B3
ATP1B1
SCL27A2
AKR1D1
ACOT8
OATP
SLC9A1
BAAT
AKR1C1
AKR1C2
CLDN2
SLC4A2
SLC22A1
SLC22A7
HSD3B7
SLCO2B1
ABCG8
AMACR
SLC9A3
CA2
CYP39A1
K+ channel
FGFR
SCTR
ITPR3
AQP4
SLC10A2
PDE3A
PDE4B
P2RY1
P2RY2
P2RY4
P2RY6
P2RY11
P2RY12
P2RY13
P2RY14
CFTR
ABCB1
TMEM16A
SLC4A8
SLC51B
ABCC4
CLDN3
PRKACG
PRKAR1A
 PRKAR2A
PRKAR2B
CLDN1
ABCC3
SLC51A
CHRM3
SLC5A1
GNAS
SSTR
P2YR
MAF
GPCR
RHOA
RAPGEF3
PRKAA1
PRKAB1
PRKAB2
PRKAA2
KCNN2
AMPK
ROCK1
ROCK2
ALPL
RARG
RARA
Actin
Myosin
RARE
MLCK
RAP1A
STK11
MAP2K1
MAP2K2
MAP2K3
MAP2K4
MAP2K5
MAP2K6
MAP2K7
ABCG2
ABCB4
MEK
HIF1A
AQP1
SLC12A2
FGFR1
FGFR2
FGFR4
SST
SCT
NR4A1
CYP11A1
HSD3B2
GATA4
TFCP2L1
NR2F1
NR5A2
HSD17B11
AKR1B1
SRD5A3
ZHX2
HNF1A
STAT6
GRHL1
NFIC
JUN
SF1
SMAD3
CYP17A1
GATA6
HNF4G
ZNF202
VDR
DBP
SP3
HSD17B1
EGR1
AR
UBP1
HDAC7
GATA3
PIAS1
MED1
YY1
HSD17B2
SP2
PROX1
CEBPA
HSF1
HSD17B6
APAF1
FADD
CASP7
CFLAR
BID
CASP3
HELLS
BIRC4
BCL2L1
BCL2
MCL1
TRADD
BCL2L11
BBC3
BIRC5
NAIP
CASP8
BIRC6
BIRC7
BAX
TNFSF10
TNFRSF10A
NGFR
NGF
TNFRSF10B
TNFRSF1A
TNF
TNFRSF6B
TNFRSF10D
IL1R1
TNFRSF25
FAS
FASLG
LTA
TNFRSF11B
TNFRSF10C
RALB
PIK3C3
ATG14
BECN1
PIK3R4
ATG101
ULK1
RB1CC1
ATG13
ATG9A
PRKAG1
PRKAG2
PRKAG3
ATG2
EXOC6
EXOC7
EXOC1
EXOC3
EXOC2
EXOC4
EXOC5
EXOC8
IGFBP3
UVRAG
TP53
ATG7
DDIT3
ATG12
SESN1
ATG5
FBXO32
MAP1LC3B
DRAM1
GLUL
MAP1LC3A
GABARAPL1
SESN2
FOXO3
CDKN2A
TP73
DAPK1
TIGAR
PIK3CA
BNIP3
ATG4
SQSTM1
AEN
