# Supplementary material for: Unlocking liver physiology: comprehensive pathway maps for mechanistic understanding
Source: Front Toxicol. 2025 Jul 7;7:1619651. doi: 10.3389/ftox.2025.1619651 (PMC12277266; doi:10.3389/ftox.2025.1619651)
Supplement: Supplementary file 1 [file Supplementaryfile1.zip › Supplementary Information/analysis_scripts_and_outputs/output/tables_and_lists/reactome_crossmap_shared_genes.csv]

	ID	Description	GeneRatio	BgRatio	pvalue	p.adjust	qvalue	geneID	Count
R-HSA-1428517	R-HSA-1428517	Aerobic respiration and respiratory electron transport	132/458	215/11091	2.85542510524006e-132	1.97880959793136e-129	1.50586102918449e-129	CYCS/SIRT3/NDUFA9/NDUFA10/ECSIT/UQCRFS1/UQCRC1/UQCR10/UQCRQ/UQCR11/UQCRH/UQCRC2/UQCRB/NDUFA8/NDUFA13/NDUFA7/NDUFA6/NDUFA3/NDUFA1/NDUFA11/NDUFA5/NDUFA12/NDUFA2/NDUFA4/NDUFB1/NDUFB7/NDUFB4/NDUFB10/NDUFB9/NDUFB2/NDUFB3/NDUFB5/NDUFB11/NDUFB8/NDUFB6/NDUFS4/NDUFS6/NDUFS2/NDUFS7/NDUFS1/NDUFS5/NDUFS8/NDUFS3/NDUFV3/NDUFC1/NDUFV1/NDUFAF1/NDUFV2/NDUFAB1/NDUFC2/NDUFAF7/PDHB/PDHA1/DLD/PDHX/DLAT/SDHC/ATP5F1B/A…	132
R-HSA-163200	R-HSA-163200	Respiratory electron transport, ATP synthesis by chemiosmotic coupling, and heat production by uncoupling proteins.	96/458	136/11091	5.28982806251822e-104	1.83292542366257e-101	1.39484413648507e-101	CYCS/NDUFA9/NDUFA10/ECSIT/UQCRFS1/UQCRC1/UQCR10/UQCRQ/UQCR11/UQCRH/UQCRC2/UQCRB/NDUFA8/NDUFA13/NDUFA7/NDUFA6/NDUFA3/NDUFA1/NDUFA11/NDUFA5/NDUFA12/NDUFA2/NDUFA4/NDUFB1/NDUFB7/NDUFB4/NDUFB10/NDUFB9/NDUFB2/NDUFB3/NDUFB5/NDUFB11/NDUFB8/NDUFB6/NDUFS4/NDUFS6/NDUFS2/NDUFS7/NDUFS1/NDUFS5/NDUFS8/NDUFS3/NDUFV3/NDUFC1/NDUFV1/NDUFAF1/NDUFV2/NDUFAB1/NDUFC2/NDUFAF7/SDHC/ATP5F1B/ATP5F1D/ATP5F1E/ATP5F1C/ATP5F1A/…	96
R-HSA-611105	R-HSA-611105	Respiratory electron transport	81/458	112/11091	7.90701015801649e-89	1.82651934650181e-86	1.38996915409342e-86	CYCS/NDUFA9/NDUFA10/ECSIT/UQCRFS1/UQCRC1/UQCR10/UQCRQ/UQCR11/UQCRH/UQCRC2/UQCRB/NDUFA8/NDUFA13/NDUFA7/NDUFA6/NDUFA3/NDUFA1/NDUFA11/NDUFA5/NDUFA12/NDUFA2/NDUFA4/NDUFB1/NDUFB7/NDUFB4/NDUFB10/NDUFB9/NDUFB2/NDUFB3/NDUFB5/NDUFB11/NDUFB8/NDUFB6/NDUFS4/NDUFS6/NDUFS2/NDUFS7/NDUFS1/NDUFS5/NDUFS8/NDUFS3/NDUFV3/NDUFC1/NDUFV1/NDUFAF1/NDUFV2/NDUFAB1/NDUFC2/NDUFAF7/SDHC/SDHA/SDHB/SDHD/MDH2/SLC25A11/ACAD9/COX7B…	81
R-HSA-6799198	R-HSA-6799198	Complex I biogenesis	48/458	57/11091	2.03125745568757e-58	3.51915354197872e-56	2.67805259289335e-56	NDUFA9/NDUFA10/ECSIT/NDUFA8/NDUFA13/NDUFA7/NDUFA6/NDUFA3/NDUFA1/NDUFA11/NDUFA5/NDUFA12/NDUFA2/NDUFB1/NDUFB7/NDUFB4/NDUFB10/NDUFB9/NDUFB2/NDUFB3/NDUFB5/NDUFB11/NDUFB8/NDUFB6/NDUFS4/NDUFS6/NDUFS2/NDUFS7/NDUFS1/NDUFS5/NDUFS8/NDUFS3/NDUFV3/NDUFC1/NDUFV1/NDUFAF1/NDUFV2/NDUFAB1/NDUFC2/NDUFAF7/ACAD9/NUBPL/NDUFAF2/COA1/NDUFAF6/NDUFAF4/NDUFAF3/NDUFAF5	48
R-HSA-9837999	R-HSA-9837999	Mitochondrial protein degradation	55/458	98/11091	7.4341796614348e-51	1.03037730107486e-48	7.84110317974492e-49	PRKACA/HMGCS2/ACOT2/TIMM9/UQCRQ/UQCRC2/NDUFA13/NDUFA2/NDUFB6/NDUFS1/NDUFS3/NDUFV3/NDUFV1/TIMM10/CHCHD2/PDHB/PDHA1/DLD/TIMM22/ECI1/ATP5F1B/ATP5F1C/ATP5F1A/ATP5MG/ATP5PF/ATP5PD/ATP5PO/IDH2/CS/ACAT1/ECH1/OGDH/DBT/ALDH2/TWNK/MRPS2/TFAM/IDH3A/SLC25A5/TIMM17A/GLUD1/SUCLG2/FH/PDK1/ACO2/MDH2/HADH/BDH1/OXCT1/PCCB/COX5A/COX5B/COX4I1/SLC25A6/STAR	55
R-HSA-3299685	R-HSA-3299685	Detoxification of Reactive Oxygen Species	35/458	37/11091	6.18385010263124e-47	7.14234686853908e-45	5.43527877441799e-45	AQP8/CYCS/CCS/CAT/TXN/PRDX6/GSTP1/GSR/SOD1/NUDT2/TXNRD2/PRDX5/SOD2/PRDX2/GPX1/PRDX1/TXNRD1/CYBB/NCF2/CYBA/NCF4/NCF1/ATOX1/GPX2/ERO1A/GPX8/GPX7/P4HB/NOX5/NOX4/SOD3/ATP7A/GPX5/GPX6/GPX3	35
R-HSA-8978868	R-HSA-8978868	Fatty acid metabolism	61/458	176/11091	1.38034027130023e-40	1.36653686858723e-38	1.03992552770138e-38	SCP2/AKR1C3/ACOX2/HSD17B4/RXRA/ACSL1/ACSL3/ACSL4/ELOVL3/FADS1/ELOVL5/FASN/ELOVL2/SCD/ACOT2/ELOVL4/FADS2/ACOT1/PTGES2/CPT1B/CPT1A/ECHS1/MECR/ACADS/ACADL/CPT2/GPX4/NDUFAB1/ACADM/MMAA/DECR1/ACACB/ECI1/ACAA2/PECR/ACLY/ACADVL/HADHA/HADHB/MCEE/ACACA/SLC25A20/GPX1/HADH/PCCA/PCCB/ACSL5/ACSL6/ELOVL6/HSD17B12/ELOVL7/TECR/PTGS1/GPX2/PTGDS/PTGES3/PTGES/PTGS2/SLC27A2/SLC27A3/DBI	61
R-HSA-191273	R-HSA-191273	Cholesterol biosynthesis	26/458	27/11091	1.33862406930129e-35	1.15958310003224e-33	8.82435077263085e-34	LBR/MSMO1/ACAT2/TM7SF2/MVK/EBP/DHCR24/HMGCR/GGPS1/DHCR7/SQLE/HMGCS1/LSS/HSD17B7/SC5D/PMVK/IDI1/PLPP6/FDPS/FDFT1/MVD/NSDHL/CYP51A1/SREBF1/IDI2/SREBF2	26
R-HSA-8957322	R-HSA-8957322	Metabolism of steroids	52/458	155/11091	7.91809301749072e-34	6.09693162346785e-32	4.63972468042439e-32	SLC27A5/LBR/MSMO1/ACAT2/TM7SF2/CYP7A1/PPARA/NR1H4/SCP2/MVK/EBP/DHCR24/HMGCR/GGPS1/STARD3/CYP27A1/DHCR7/SQLE/AKR1C3/HMGCS1/ACOX2/LDLRAP1/LSS/HSD17B4/HSD17B7/SC5D/CH25H/PMVK/IDI1/PLPP6/FDPS/FDFT1/MVD/NSDHL/CYP51A1/CYP46A1/RXRA/SREBF1/IDI2/FASN/SREBF2/SCD/GPAM/ACACB/ACACA/FDX2/FDXR/ELOVL6/HSD17B12/SLC27A2/TSPO/STAR	52
R-HSA-9711123	R-HSA-9711123	Cellular response to chemical stress	59/458	215/11091	7.78025700978558e-33	5.39171810778141e-31	4.10306185463429e-31	AQP8/PPARA/NFE2L2/RXRA/AKT1/CDKN1A/GSK3B/CYCS/CCS/CAT/TXN/PRDX6/GSTP1/GSR/SOD1/NUDT2/NDUFA4/TXNRD2/PRDX5/SOD2/PRDX2/GPX1/PRDX1/COX7B/COX6A1/COX7C/COX8A/COX7A2L/COX5A/COX5B/COX4I1/COX6B1/COX6C/COX11/COX16/COX14/COX20/COX19/COX18/TXNRD1/CYBB/NCF2/CYBA/NCF4/NCF1/ATOX1/GPX2/ERO1A/GPX8/GPX7/P4HB/NOX5/NOX4/SOD3/ATP7A/GPX5/GPX6/GPX3/FABP1	59
R-HSA-2426168	R-HSA-2426168	Activation of gene expression by SREBF (SREBP)	25/458	42/11091	1.74663185239875e-24	1.10037806701121e-22	8.37380438327054e-23	TM7SF2/PPARA/MVK/HMGCR/GGPS1/DHCR7/SQLE/HMGCS1/LSS/SC5D/PMVK/IDI1/FDPS/FDFT1/MVD/CYP51A1/RXRA/SREBF1/FASN/SREBF2/SCD/GPAM/ACACB/ACACA/ELOVL6	25
R-HSA-5628897	R-HSA-5628897	TP53 Regulates Metabolic Genes	33/458	87/11091	9.14629077470513e-24	5.28198292239221e-22	4.01955410362041e-22	AKT1/TSC1/TSC2/MLST8/MTOR/RPTOR/PTEN/CYCS/TXN/GSR/NDUFA4/PRDX5/RRM2B/PRDX2/PRDX1/COX7B/COX6A1/COX7C/COX8A/COX7A2L/COX5A/COX5B/COX4I1/COX6B1/COX6C/COX11/COX16/COX14/COX20/COX19/COX18/TXNRD1/GPX2	33
R-HSA-1592230	R-HSA-1592230	Mitochondrial biogenesis	34/458	95/11091	1.77018778495649e-23	9.43646257672959e-22	7.18108567014738e-22	PPARA/CALM2/PPARGC1A/RXRA/CREB1/MAPK14/CYCS/SIRT3/ATP5F1B/ATP5F1D/ATP5F1E/ATP5F1C/ATP5F1A/ATP5MG/ATP5PB/ATP5ME/ATP5PF/ATP5PD/ATP5PO/ATP5MC1/ATP5MF/ATP5MC2/ATP5MC3/IDH2/TWNK/POLG2/TFAM/TFB2M/POLRMT/TFB1M/SOD2/GLUD1/SIRT5/CALM1	34
R-HSA-71403	R-HSA-71403	Citric acid cycle (TCA cycle)	22/458	34/11091	7.50036432188393e-23	3.71268033933254e-21	2.8253252069653e-21	SIRT3/DLD/SDHC/IDH2/SDHA/SDHB/SDHD/CS/ACAT1/OGDH/SUCLA2/SUCLG1/IDH3B/IDH3G/IDH3A/SUCLG2/FH/ACO2/NNT/MDH2/SDHAF2/SDHAF1	22
R-HSA-1655829	R-HSA-1655829	Regulation of cholesterol biosynthesis by SREBP (SREBF)	25/458	55/11091	1.28516244867861e-20	5.93745051289516e-19	4.51836060903846e-19	TM7SF2/PPARA/MVK/HMGCR/GGPS1/DHCR7/SQLE/HMGCS1/LSS/SC5D/PMVK/IDI1/FDPS/FDFT1/MVD/CYP51A1/RXRA/SREBF1/FASN/SREBF2/SCD/GPAM/ACACB/ACACA/ELOVL6	25
R-HSA-174824	R-HSA-174824	Plasma lipoprotein assembly, remodeling, and clearance	28/458	75/11091	4.07723754116476e-20	1.76595351001699e-18	1.34387895271286e-18	LDLR/PCSK9/NR1H3/ABCA1/APOB/SOAT1/SOAT2/SCARB1/NPC1/LIPA/NPC2/LDLRAP1/APOE/MYLIP/PRKACA/PRKACB/APOA4/APOC1/APOC2/APOA2/APOA1/APOC3/LPA/NR1H2/ABCG1/P4HB/LCAT/MTTP	28
R-HSA-1268020	R-HSA-1268020	Mitochondrial protein import	26/458	65/11091	1.15773061682178e-19	4.71945480857351e-18	3.5914739258682e-18	TOMM70/TOMM22/TIMM9/BCS1L/NDUFB8/TIMM10/CHCHD2/TIMM22/SLC25A4/ATP5F1B/ATP5F1A/ATP5MC1/CS/IDH3G/TIMM23/TIMM17B/TIMM17A/ACO2/SLC25A12/SLC25A6/COX17/COX19/COA4/CHCHD7/COA6/VDAC1	26
R-HSA-163210	R-HSA-163210	Formation of ATP by chemiosmotic coupling	15/458	18/11091	1.00879364756418e-18	3.8838555431221e-17	2.95558840602138e-17	ATP5F1B/ATP5F1D/ATP5F1E/ATP5F1C/ATP5F1A/ATP5MG/ATP5PB/ATP5ME/ATP5PF/ATP5PD/ATP5PO/ATP5MC1/ATP5MF/ATP5MC2/ATP5MC3	15
R-HSA-77289	R-HSA-77289	Mitochondrial Fatty Acid Beta-Oxidation	20/458	37/11091	1.14962362431873e-18	4.1931009034362e-17	3.19092208190406e-17	ACOT2/ACOT1/ECHS1/MECR/ACADS/ACADL/NDUFAB1/ACADM/MMAA/DECR1/ECI1/ACAA2/ACADVL/HADHA/HADHB/MCEE/HADH/PCCA/PCCB/DBI	20
R-HSA-5674400	R-HSA-5674400	Constitutive Signaling by AKT1 E17K in Cancer	17/458	25/11091	1.76149677296874e-18	6.10358631833669e-17	4.64478885924915e-17	CREB1/FOXO1/AKT1/CDKN1B/CDKN1A/RPS6KB2/CASP9/TSC2/RICTOR/PRR5/MLST8/MTOR/MAPKAP1/GSK3B/MDM2/BAD/PDPK1	17
R-HSA-75105	R-HSA-75105	Fatty acyl-CoA biosynthesis	19/458	37/11091	3.10110900136035e-17	1.02336597044892e-15	7.78774741695006e-16	ACSL1/ACSL3/ACSL4/ELOVL3/ELOVL5/FASN/ELOVL2/SCD/ELOVL4/ACLY/ACACA/ACSL5/ACSL6/ELOVL6/HSD17B12/ELOVL7/TECR/SLC27A2/SLC27A3	19
R-HSA-9609507	R-HSA-9609507	Protein localization	36/458	164/11091	6.78909646246104e-17	2.13856538567523e-15	1.62743412808277e-15	SCP2/VAPA/ACOX2/HSD17B4/ACOT2/CAT/TOMM70/TOMM22/TIMM9/BCS1L/NDUFB8/TIMM10/CHCHD2/TIMM22/SLC25A4/PECR/ATP5F1B/ATP5F1A/ATP5MC1/CS/ECH1/IDH3G/TIMM23/TIMM17B/TIMM17A/HMGCL/ACO2/SLC25A12/SLC25A6/COX17/COX19/COA4/CHCHD7/COA6/SLC27A2/VDAC1	36
R-HSA-9707564	R-HSA-9707564	Cytoprotection by HMOX1	22/458	64/11091	3.47141330950412e-15	1.04595192325494e-13	7.95962502545338e-14	PPARA/NFE2L2/RXRA/CYCS/NDUFA4/COX7B/COX6A1/COX7C/COX8A/COX7A2L/COX5A/COX5B/COX4I1/COX6B1/COX6C/COX11/COX16/COX14/COX20/COX19/COX18/FABP1	22
R-HSA-204174	R-HSA-204174	Regulation of pyruvate dehydrogenase (PDH) complex	12/458	15/11091	8.68739771056201e-15	2.50848608892478e-13	1.90894133903139e-13	PDHB/PDHA1/DLD/PDHX/DLAT/PDPR/PDP1/PDP2/PDK1/PDK2/PDK4/PDK3	12
R-HSA-8979227	R-HSA-8979227	Triglyceride metabolism	17/458	37/11091	1.63563357068038e-14	4.53397625792601e-13	3.45032597436156e-13	PRKACA/PRKACB/GK/DGAT1/DGAT2/GPAT2/GPD2/LPIN1/LPIN2/LPIN3/GPAM/ABHD5/FABP3/FABP5/FABP1/FABP4/FABP2	17
R-HSA-8963898	R-HSA-8963898	Plasma lipoprotein assembly	13/458	19/11091	1.85993674600888e-14	4.9574467884006e-13	3.77258425000182e-13	ABCA1/APOB/APOE/PRKACA/PRKACB/APOA4/APOC1/APOC2/APOA2/APOA1/APOC3/P4HB/MTTP	13
R-HSA-75876	R-HSA-75876	Synthesis of very long-chain fatty acyl-CoAs	14/458	24/11091	4.63398180580919e-14	1.18938866349103e-12	9.05116914117117e-13	ACSL1/ACSL3/ACSL4/ELOVL3/ELOVL5/ELOVL2/ELOVL4/ACSL5/ACSL6/ELOVL6/HSD17B12/ELOVL7/TECR/SLC27A3	14
R-HSA-1989781	R-HSA-1989781	PPARA activates gene expression	27/458	117/11091	1.56519943530258e-13	3.8738686023739e-12	2.94798841009998e-12	NR1H3/CYP7A1/PPARA/NR1H4/ABCA1/HMGCR/HMGCS1/FDFT1/APOA2/APOA1/PPARGC1A/RXRA/SREBF1/PLIN2/ACSL1/NR1H2/FADS1/HMGCS2/SREBF2/CPT1A/CPT2/ACADM/TXNRD1/CD36/SLC27A1/FABP1/PPARG	27
R-HSA-8949613	R-HSA-8949613	Cristae formation	15/458	31/11091	2.26144144672027e-13	5.40406525026604e-12	4.11245794848224e-12	ATP5F1B/ATP5F1D/ATP5F1E/ATP5F1C/ATP5F1A/ATP5MG/ATP5PB/ATP5ME/ATP5PF/ATP5PD/ATP5PO/ATP5MC1/ATP5MF/ATP5MC2/ATP5MC3	15
R-HSA-400206	R-HSA-400206	Regulation of lipid metabolism by PPARalpha	27/458	119/11091	2.43119576259147e-13	5.61606221158629e-12	4.27378623529237e-12	NR1H3/CYP7A1/PPARA/NR1H4/ABCA1/HMGCR/HMGCS1/FDFT1/APOA2/APOA1/PPARGC1A/RXRA/SREBF1/PLIN2/ACSL1/NR1H2/FADS1/HMGCS2/SREBF2/CPT1A/CPT2/ACADM/TXNRD1/CD36/SLC27A1/FABP1/PPARG	27
R-HSA-111931	R-HSA-111931	PKA-mediated phosphorylation of CREB	13/458	22/11091	3.04266057708876e-13	6.80181864491132e-12	5.17613904625286e-12	ADCY1/PRKACA/PRKACB/PRKAR1B/CALM2/ADCY8/ADCY2/ADCY3/ADCY4/ADCY6/ADCY9/CREB1/CALM1	13
R-HSA-8964043	R-HSA-8964043	Plasma lipoprotein clearance	16/458	37/11091	3.19680477397642e-13	6.92308033864269e-12	5.26841839395456e-12	LDLR/PCSK9/NR1H3/APOB/SOAT1/SOAT2/SCARB1/NPC1/LIPA/NPC2/LDLRAP1/APOE/MYLIP/APOC1/APOA1/NR1H2	16
R-HSA-2151201	R-HSA-2151201	Transcriptional activation of mitochondrial biogenesis	19/458	56/11091	3.59406951210442e-13	7.54754597541927e-12	5.74363261743003e-12	PPARA/CALM2/PPARGC1A/RXRA/CREB1/CYCS/SIRT3/ATP5F1B/IDH2/TWNK/POLG2/TFAM/TFB2M/POLRMT/TFB1M/SOD2/GLUD1/SIRT5/CALM1	19
R-HSA-163615	R-HSA-163615	PKA activation	12/458	20/11091	1.99057744414397e-12	4.05726520232874e-11	3.08755201088585e-11	ADCY1/PRKACA/PRKACB/PRKAR1B/CALM2/ADCY8/ADCY2/ADCY3/ADCY4/ADCY6/ADCY9/CALM1	12
R-HSA-8963888	R-HSA-8963888	Chylomicron assembly	9/458	10/11091	3.11875202141393e-12	6.17512900239959e-11	4.69923236910791e-11	APOB/APOE/APOA4/APOC2/APOA2/APOA1/APOC3/P4HB/MTTP	9
R-HSA-70268	R-HSA-70268	Pyruvate metabolism	17/458	49/11091	4.22119077965132e-12	8.12579225082879e-11	6.18367421229623e-11	PDHB/PDHA1/DLD/PDHX/DLAT/PDPR/PDP1/MPC1/MPC2/PDP2/PDK1/PDK2/PDK4/PDK3/PC/VDAC1/PKLR	17
R-HSA-163685	R-HSA-163685	Integration of energy metabolism	24/458	108/11091	8.58996818785311e-12	1.60887782545465e-10	1.22434539462714e-10	ADCY1/SLC2A1/PRKACA/PRKACB/PRKAR1B/ADCY8/ADCY2/ADCY3/ADCY4/ADCY6/ADCY9/GCG/INS/ACSL3/ACSL4/AGPAT1/FASN/ACACB/ACLY/ACACA/CD36/PFKFB1/PKLR/GCGR	24
R-HSA-77286	R-HSA-77286	mitochondrial fatty acid beta-oxidation of saturated fatty acids	9/458	11/11091	1.6527842951989e-11	3.01415662256009e-10	2.29375327394639e-10	ECHS1/MECR/ACADS/ACADL/ACADM/ACADVL/HADHA/HADHB/HADH	9
R-HSA-9854311	R-HSA-9854311	Maturation of TCA enzymes and regulation of TCA cycle	11/458	20/11091	6.34560736401194e-11	1.12756561622058e-09	8.58069983635623e-10	SIRT3/SDHC/IDH2/SDHA/SDHB/SDHD/CS/ACAT1/ACO2/SDHAF2/SDHAF1	11
R-HSA-111933	R-HSA-111933	Calmodulin induced events	14/458	37/11091	8.79675622052492e-11	1.48686635629848e-09	1.13149547278125e-09	ADCY1/PDE1A/PRKACA/PRKACB/PRKAR1B/CALM2/ADCY8/ADCY2/ADCY3/ADCY4/ADCY6/ADCY9/CREB1/CALM1	14
R-HSA-111997	R-HSA-111997	CaM pathway	14/458	37/11091	8.79675622052492e-11	1.48686635629848e-09	1.13149547278125e-09	ADCY1/PDE1A/PRKACA/PRKACB/PRKAR1B/CALM2/ADCY8/ADCY2/ADCY3/ADCY4/ADCY6/ADCY9/CREB1/CALM1	14
R-HSA-164378	R-HSA-164378	PKA activation in glucagon signalling	10/458	17/11091	1.96272446792325e-10	3.23849537207337e-09	2.46447358002394e-09	ADCY1/PRKACA/PRKACB/PRKAR1B/ADCY8/ADCY2/ADCY3/ADCY4/ADCY6/ADCY9	10
R-HSA-111996	R-HSA-111996	Ca-dependent events	14/458	39/11091	2.01362970649848e-10	3.24522182931034e-09	2.46959236953669e-09	ADCY1/PDE1A/PRKACA/PRKACB/PRKAR1B/CALM2/ADCY8/ADCY2/ADCY3/ADCY4/ADCY6/ADCY9/CREB1/CALM1	14
R-HSA-1489509	R-HSA-1489509	DAG and IP3 signaling	14/458	43/11091	8.98650086255319e-10	1.38392113283319e-08	1.05315483792729e-08	ADCY1/PDE1A/PRKACA/PRKACB/PRKAR1B/CALM2/ADCY8/ADCY2/ADCY3/ADCY4/ADCY6/ADCY9/CREB1/CALM1	14
R-HSA-5362517	R-HSA-5362517	Signaling by Retinoic Acid	14/458	43/11091	8.98650086255319e-10	1.38392113283319e-08	1.05315483792729e-08	AKR1C3/RXRA/CPT1B/CPT1A/PDHB/PDHA1/DLD/PDHX/DLAT/PDK1/PDK2/PDK4/PDK3/FABP5	14
R-HSA-1483206	R-HSA-1483206	Glycerophospholipid biosynthesis	23/458	129/11091	2.44434358717508e-09	3.68245675198333e-08	2.80232525669271e-08	OSBPL5/PNPLA2/DGAT1/DGAT2/GPD1/GPAT2/GPD2/LPIN1/LPIN2/LPIN3/AGPAT1/AGPAT2/AGPAT3/AGPAT4/AGPAT5/GPAM/HADHA/HADHB/GPAT4/MBOAT2/LCLAT1/MBOAT1/GPAT3	23
R-HSA-163359	R-HSA-163359	Glucagon signaling in metabolic regulation	12/458	33/11091	3.43078798445446e-09	4.95320015255613e-08	3.76935258818352e-08	ADCY1/PRKACA/PRKACB/PRKAR1B/ADCY8/ADCY2/ADCY3/ADCY4/ADCY6/ADCY9/GCG/GCGR	12
R-HSA-9861718	R-HSA-9861718	Regulation of pyruvate metabolism	12/458	33/11091	3.43078798445446e-09	4.95320015255613e-08	3.76935258818352e-08	PDHB/PDHA1/DLD/PDHX/DLAT/PDPR/PDP1/PDP2/PDK1/PDK2/PDK4/PDK3	12
R-HSA-3700989	R-HSA-3700989	Transcriptional Regulation by TP53	41/458	362/11091	3.60502461008673e-09	5.09853480569409e-08	3.8799512989333e-08	AKT1/CDKN1B/CDKN1A/TSC1/TSC2/RICTOR/PRR5/MLST8/MTOR/MAPKAP1/MDM2/RPTOR/MAPK14/PDPK1/PTEN/CYCS/TXN/GSR/NDUFA4/PRDX5/RRM2B/PRDX2/PRDX1/COX7B/COX6A1/COX7C/COX8A/COX7A2L/COX5A/COX5B/COX4I1/COX6B1/COX6C/COX11/COX16/COX14/COX20/COX19/COX18/TXNRD1/GPX2	41
R-HSA-9664323	R-HSA-9664323	FCGR3A-mediated IL10 synthesis	13/458	40/11091	3.71879327859666e-09	5.15424748413497e-08	3.92234827910932e-08	ADCY1/PRKACA/PRKACB/PRKAR1B/CALM2/ADCY8/ADCY2/ADCY3/ADCY4/ADCY6/ADCY9/CREB1/CALM1	13
R-HSA-192105	R-HSA-192105	Synthesis of bile acids and bile salts	12/458	34/11091	5.10575688518931e-09	6.73215163692033e-08	5.12312291349144e-08	SLC27A5/CYP7A1/NR1H4/SCP2/CYP27A1/AKR1C3/ACOX2/HSD17B4/CH25H/CYP46A1/RXRA/SLC27A2	12
R-HSA-8963899	R-HSA-8963899	Plasma lipoprotein remodeling	12/458	34/11091	5.10575688518931e-09	6.73215163692033e-08	5.12312291349144e-08	APOB/APOE/APOA4/APOC2/APOA2/APOA1/APOC3/LPA/ABCG1/P4HB/LCAT/MTTP	12
R-HSA-1852241	R-HSA-1852241	Organelle biogenesis and maintenance	36/458	296/11091	5.1486873990877e-09	6.73215163692033e-08	5.12312291349144e-08	PPARA/PDE6D/PRKACA/CALM2/PPARGC1A/RXRA/CREB1/MAPK14/CYCS/SIRT3/ATP5F1B/ATP5F1D/ATP5F1E/ATP5F1C/ATP5F1A/ATP5MG/ATP5PB/ATP5ME/ATP5PF/ATP5PD/ATP5PO/ATP5MC1/ATP5MF/ATP5MC2/ATP5MC3/IDH2/TWNK/POLG2/TFAM/TFB2M/POLRMT/TFB1M/SOD2/GLUD1/SIRT5/CALM1	36
R-HSA-9006925	R-HSA-9006925	Intracellular signaling by second messengers	37/458	310/11091	5.24893945514789e-09	6.73613896743979e-08	5.12615724567075e-08	ADCY1/PDE1A/PRKACA/PRKACB/PRKAR1B/CALM2/ADCY8/ADCY2/ADCY3/ADCY4/ADCY6/ADCY9/CREB1/FOXO1/AKT1/CDKN1B/CDKN1A/RPS6KB2/CASP9/TSC2/RICTOR/PRR5/MLST8/MTOR/MAPKAP1/IRS2/GSK3B/MDM2/BAD/RPTOR/PHLPP1/INSR/INS/PDPK1/PTEN/CALM1/PPARG	37
R-HSA-2046104	R-HSA-2046104	alpha-linolenic (omega3) and linoleic (omega6) acid metabolism	8/458	13/11091	8.53845766942865e-09	1.03809669559896e-07	7.89984726201986e-08	SCP2/HSD17B4/ACSL1/ELOVL3/FADS1/ELOVL5/ELOVL2/FADS2	8
R-HSA-2046106	R-HSA-2046106	alpha-linolenic acid (ALA) metabolism	8/458	13/11091	8.53845766942865e-09	1.03809669559896e-07	7.89984726201986e-08	SCP2/HSD17B4/ACSL1/ELOVL3/FADS1/ELOVL5/ELOVL2/FADS2	8
R-HSA-75109	R-HSA-75109	Triglyceride biosynthesis	8/458	13/11091	8.53845766942865e-09	1.03809669559896e-07	7.89984726201986e-08	GK/DGAT1/DGAT2/GPAT2/LPIN1/LPIN2/LPIN3/GPAM	8
R-HSA-112043	R-HSA-112043	PLC beta mediated events	14/458	51/11091	1.09362659108635e-08	1.30669522003938e-07	9.94386428555828e-08	ADCY1/PDE1A/PRKACA/PRKACB/PRKAR1B/CALM2/ADCY8/ADCY2/ADCY3/ADCY4/ADCY6/ADCY9/CREB1/CALM1	14
R-HSA-193368	R-HSA-193368	Synthesis of bile acids and bile salts via 7alpha-hydroxycholesterol	10/458	24/11091	1.52391934336487e-08	1.7899594999184e-07	1.36214735240999e-07	SLC27A5/CYP7A1/NR1H4/SCP2/CYP27A1/AKR1C3/ACOX2/HSD17B4/RXRA/SLC27A2	10
R-HSA-198323	R-HSA-198323	AKT phosphorylates targets in the cytosol	8/458	14/11091	1.92054318456591e-08	2.18186299492488e-07	1.66038332263593e-07	AKT1/CDKN1B/CDKN1A/CASP9/TSC2/GSK3B/MDM2/BAD	8
R-HSA-442720	R-HSA-442720	CREB1 phosphorylation through the activation of Adenylate Cyclase	8/458	14/11091	1.92054318456591e-08	2.18186299492488e-07	1.66038332263593e-07	ADCY1/PRKACA/PRKACB/PRKAR1B/CALM2/ADCY8/CREB1/CALM1	8
R-HSA-8964038	R-HSA-8964038	LDL clearance	9/458	19/11091	2.06341037118269e-08	2.28351695845638e-07	1.7377413172122e-07	LDLR/PCSK9/APOB/SOAT1/SOAT2/NPC1/LIPA/NPC2/LDLRAP1	9
R-HSA-170660	R-HSA-170660	Adenylate cyclase activating pathway	7/458	10/11091	2.10887569034933e-08	2.28351695845638e-07	1.7377413172122e-07	ADCY1/ADCY8/ADCY2/ADCY3/ADCY4/ADCY6/ADCY9	7
R-HSA-8963901	R-HSA-8963901	Chylomicron remodeling	7/458	10/11091	2.10887569034933e-08	2.28351695845638e-07	1.7377413172122e-07	APOB/APOE/APOA4/APOC2/APOA2/APOA1/APOC3	7
R-HSA-9024446	R-HSA-9024446	NR1H2 and NR1H3-mediated signaling	13/458	47/11091	3.33530939840932e-08	3.55595294322717e-07	2.70605669409404e-07	NR1H3/ABCA1/APOE/MYLIP/APOC1/APOC2/RXRA/SREBF1/PCK1/NR1H2/ABCG1/FASN/SCD	13
R-HSA-2219528	R-HSA-2219528	PI3K/AKT Signaling in Cancer	19/458	104/11091	4.03924184152005e-08	4.20109155511989e-07	3.19700291503769e-07	CREB1/FOXO1/AKT1/CDKN1B/CDKN1A/RPS6KB2/CASP9/TSC2/RICTOR/PRR5/MLST8/MTOR/MAPKAP1/IRS2/GSK3B/MDM2/BAD/PDPK1/PTEN	19
R-HSA-112040	R-HSA-112040	G-protein mediated events	14/458	56/11091	4.06166138806684e-08	4.20109155511989e-07	3.19700291503769e-07	ADCY1/PDE1A/PRKACA/PRKACB/PRKAR1B/CALM2/ADCY8/ADCY2/ADCY3/ADCY4/ADCY6/ADCY9/CREB1/CALM1	14
R-HSA-1483166	R-HSA-1483166	Synthesis of PA	12/458	40/11091	4.14846995224123e-08	4.22777893662232e-07	3.2173118360261e-07	GPD1/GPAT2/GPD2/AGPAT1/AGPAT2/AGPAT3/AGPAT4/AGPAT5/GPAM/GPAT4/LCLAT1/GPAT3	12
R-HSA-9006931	R-HSA-9006931	Signaling by Nuclear Receptors	34/458	298/11091	6.90446647296317e-08	6.93448589241084e-07	5.27709794501075e-07	NR1H3/ABCA1/AKR1C3/APOE/MYLIP/CALM2/APOC1/APOC2/RXRA/CREB1/SREBF1/AKT1/PCK1/CDKN1B/PDPK1/NR1H2/ABCG1/FASN/SCD/CPT1B/GPAM/CPT1A/PDHB/PDHA1/DLD/PDHX/DLAT/PDK1/PDK2/PDK4/PDK3/PTGES3/FABP5/CALM1	34
R-HSA-418555	R-HSA-418555	G alpha (s) signalling events	23/458	158/11091	1.27381265375483e-07	1.26107452721728e-06	9.59669382753635e-07	ADCY1/PDE4A/PDE4C/PDE4D/PDE1A/PDE11A/PDE2A/PDE3B/PRKACA/PRKACB/PRKAR1B/ADCY8/ADCY2/ADCY3/ADCY4/ADCY6/ADCY9/PDE7A/PDE8A/PDE7B/PDE10A/GCG/GCGR	23
R-HSA-194068	R-HSA-194068	Bile acid and bile salt metabolism	12/458	45/11091	1.76886319828521e-07	1.702536634772e-06	1.29561912967384e-06	SLC27A5/CYP7A1/NR1H4/SCP2/CYP27A1/AKR1C3/ACOX2/HSD17B4/CH25H/CYP46A1/RXRA/SLC27A2	12
R-HSA-111885	R-HSA-111885	Opioid Signalling	17/458	92/11091	1.76886923093195e-07	1.702536634772e-06	1.29561912967384e-06	ADCY1/PDE4A/PDE4C/PDE4D/PDE1A/PRKACA/PRKACB/PRKAR1B/CALM2/ADCY8/ADCY2/ADCY3/ADCY4/ADCY6/ADCY9/CREB1/CALM1	17
R-HSA-163560	R-HSA-163560	Triglyceride catabolism	9/458	24/11091	2.42721317394161e-07	2.30419004046786e-06	1.75347339602704e-06	PRKACA/PRKACB/GPD2/ABHD5/FABP3/FABP5/FABP1/FABP4/FABP2	9
R-HSA-9614085	R-HSA-9614085	FOXO-mediated transcription	14/458	65/11091	3.03339040891469e-07	2.84072912618632e-06	2.16177609511559e-06	PPARGC1A/SREBF1/FOXO1/AKT1/PCK1/CDKN1B/CDKN1A/GCK/INS/CAT/TXN/PINK1/SIRT3/SOD2	14
R-HSA-170670	R-HSA-170670	Adenylate cyclase inhibitory pathway	7/458	14/11091	5.21901372292673e-07	4.75891646051082e-06	3.62150398225248e-06	ADCY1/ADCY8/ADCY2/ADCY3/ADCY4/ADCY6/ADCY9	7
R-HSA-200425	R-HSA-200425	Carnitine metabolism	7/458	14/11091	5.21901372292673e-07	4.75891646051082e-06	3.62150398225248e-06	RXRA/CPT1B/CPT1A/CPT2/ACACB/ACACA/SLC25A20	7
R-HSA-4420097	R-HSA-4420097	VEGFA-VEGFR2 Pathway	17/458	99/11091	5.30281854749271e-07	4.77253669274344e-06	3.63186888898681e-06	PRKACA/PRKACB/CALM2/AKT1/RICTOR/PRR5/MLST8/MTOR/MAPKAP1/MAPK14/PDPK1/CYBB/NCF2/CYBA/NCF4/NCF1/CALM1	17
R-HSA-8964058	R-HSA-8964058	HDL remodeling	6/458	10/11091	8.7529937177373e-07	7.77669826460507e-06	5.91801599539324e-06	APOE/APOC2/APOA1/APOC3/ABCG1/LCAT	6
R-HSA-9660821	R-HSA-9660821	ADORA2B mediated anti-inflammatory cytokines production	11/458	43/11091	9.16714887064904e-07	8.04156223716429e-06	6.11957572844127e-06	ADCY1/PRKACA/PRKACB/PRKAR1B/ADCY8/ADCY2/ADCY3/ADCY4/ADCY6/ADCY9/CREB1	11
R-HSA-2162123	R-HSA-2162123	Synthesis of Prostaglandins (PG) and Thromboxanes (TX)	7/458	15/11091	9.43851465304433e-07	8.17611331819965e-06	6.22196821207265e-06	AKR1C3/PTGES2/PTGS1/PTGDS/PTGES3/PTGES/PTGS2	7
R-HSA-445717	R-HSA-445717	Aquaporin-mediated transport	12/458	52/11091	9.75354093791317e-07	8.34469613577016e-06	6.35025862234503e-06	AQP8/AQP9/ADCY1/PRKACA/PRKACB/PRKAR1B/ADCY8/ADCY2/ADCY3/ADCY4/ADCY6/ADCY9	12
R-HSA-5218920	R-HSA-5218920	VEGFR2 mediated vascular permeability	9/458	29/11091	1.54561456699469e-06	1.29049505412931e-05	9.82058209339685e-06	CALM2/AKT1/RICTOR/PRR5/MLST8/MTOR/MAPKAP1/PDPK1/CALM1	9
R-HSA-9615017	R-HSA-9615017	FOXO-mediated transcription of oxidative stress, metabolic and neuronal genes	9/458	29/11091	1.54561456699469e-06	1.29049505412931e-05	9.82058209339685e-06	PPARGC1A/SREBF1/FOXO1/PCK1/GCK/INS/CAT/SIRT3/SOD2	9
R-HSA-194138	R-HSA-194138	Signaling by VEGF	17/458	108/11091	1.87757176438038e-06	1.54899670561382e-05	1.17877625808844e-05	PRKACA/PRKACB/CALM2/AKT1/RICTOR/PRR5/MLST8/MTOR/MAPKAP1/MAPK14/PDPK1/CYBB/NCF2/CYBA/NCF4/NCF1/CALM1	17
R-HSA-9662851	R-HSA-9662851	Anti-inflammatory response favouring Leishmania parasite infection	14/458	79/11091	3.64151524459515e-06	2.93438379593539e-05	2.23304667997817e-05	ADCY1/PRKACA/PRKACB/PRKAR1B/CALM2/ADCY8/ADCY2/ADCY3/ADCY4/ADCY6/ADCY9/CREB1/MAPK14/CALM1	14
R-HSA-9664433	R-HSA-9664433	Leishmania parasite growth and survival	14/458	79/11091	3.64151524459515e-06	2.93438379593539e-05	2.23304667997817e-05	ADCY1/PRKACA/PRKACB/PRKAR1B/CALM2/ADCY8/ADCY2/ADCY3/ADCY4/ADCY6/ADCY9/CREB1/MAPK14/CALM1	14
R-HSA-180024	R-HSA-180024	DARPP-32 events	8/458	26/11091	6.44117743352352e-06	5.13073099015149e-05	3.90445238257142e-05	PDE4A/PDE4C/PDE4D/PRKACA/PRKACB/PRKAR1B/CALM2/CALM1	8
R-HSA-1483257	R-HSA-1483257	Phospholipid metabolism	24/458	212/11091	6.94869811678953e-06	5.46718189081816e-05	4.16048929490377e-05	OSBPL5/PTEN/PNPLA2/DGAT1/DGAT2/GPD1/GPAT2/GPD2/LPIN1/LPIN2/LPIN3/AGPAT1/AGPAT2/AGPAT3/AGPAT4/AGPAT5/GPAM/HADHA/HADHB/GPAT4/MBOAT2/LCLAT1/MBOAT1/GPAT3	24
R-HSA-196854	R-HSA-196854	Metabolism of vitamins and cofactors	23/458	198/11091	7.02134470826574e-06	5.46718189081816e-05	4.16048929490377e-05	LDLR/APOB/AKR1C3/LDLRAP1/LRP1/APOE/SLC2A1/CALM2/APOA4/APOC2/APOA2/APOA1/APOC3/AKT1/FASN/MMAA/ACACB/ACACA/PCCA/PCCB/PC/PTGS2/CALM1	23
R-HSA-432040	R-HSA-432040	Vasopressin regulates renal water homeostasis via Aquaporins	10/458	43/11091	7.34510167717696e-06	5.65572829142626e-05	4.30397185995983e-05	ADCY1/PRKACA/PRKACB/PRKAR1B/ADCY8/ADCY2/ADCY3/ADCY4/ADCY6/ADCY9	10
R-HSA-211976	R-HSA-211976	Endogenous sterols	8/458	27/11091	8.82535752053816e-06	6.72084918871752e-05	5.1145218250892e-05	CYP7A1/NR1H4/CYP27A1/CYP51A1/CYP46A1/RXRA/FDX2/FDXR	8
R-HSA-975634	R-HSA-975634	Retinoid metabolism and transport	10/458	44/11091	9.15913509219983e-06	6.89921806401574e-05	5.25025936063171e-05	LDLR/APOB/AKR1C3/LRP1/APOE/APOA4/APOC2/APOA2/APOA1/APOC3	10
R-HSA-9634597	R-HSA-9634597	GPER1 signaling	10/458	45/11091	1.13471508878171e-05	8.45545759705079e-05	6.43454736253125e-05	ADCY1/PRKACA/PRKACB/PRKAR1B/ADCY8/ADCY2/ADCY3/ADCY4/ADCY6/ADCY9	10
R-HSA-389357	R-HSA-389357	CD28 dependent PI3K/Akt signaling	7/458	22/11091	1.94371552161462e-05	0.000143297325157333	0.000109048317618021	AKT1/RICTOR/PRR5/MLST8/MTOR/MAPKAP1/PDPK1	7
R-HSA-6806667	R-HSA-6806667	Metabolism of fat-soluble vitamins	10/458	48/11091	2.08156516466142e-05	0.000151844700958986	0.000115552814126911	LDLR/APOB/AKR1C3/LRP1/APOE/APOA4/APOC2/APOA2/APOA1/APOC3	10
R-HSA-74182	R-HSA-74182	Ketone body metabolism	5/458	10/11091	2.49267023531135e-05	0.000179939632611538	0.000136932871479275	HMGCS2/ACAT1/HMGCL/BDH1/OXCT1	5
R-HSA-196780	R-HSA-196780	Biotin transport and metabolism	5/458	11/11091	4.4150171270305e-05	0.000315423388560014	0.000240035114556948	ACACB/ACACA/PCCA/PCCB/PC	5
R-HSA-196108	R-HSA-196108	Pregnenolone biosynthesis	5/458	12/11091	7.31234286969805e-05	0.000517087102928648	0.000393499868713074	STARD3/FDX2/FDXR/TSPO/STAR	5
R-HSA-9818027	R-HSA-9818027	NFE2L2 regulating anti-oxidant/detoxification enzymes	6/458	19/11091	8.2253458018318e-05	0.000575774206128226	0.000438160366477165	NFE2L2/TXN/GSR/PRDX1/TXNRD1/SOD3	6
R-HSA-6804757	R-HSA-6804757	Regulation of TP53 Degradation	8/458	36/11091	8.66925470812402e-05	0.000600779351272994	0.000457189116712646	AKT1/RICTOR/PRR5/MLST8/MTOR/MAPKAP1/MDM2/PDPK1	8
R-HSA-6806003	R-HSA-6806003	Regulation of TP53 Expression and Degradation	8/458	37/11091	0.000106663795269171	0.000724686373740541	0.000551481542103761	AKT1/RICTOR/PRR5/MLST8/MTOR/MAPKAP1/MDM2/PDPK1	8
R-HSA-9029569	R-HSA-9029569	NR1H3 & NR1H2 regulate gene expression linked to cholesterol transport and efflux	8/458	37/11091	0.000106663795269171	0.000724686373740541	0.000551481542103761	NR1H3/ABCA1/APOE/APOC1/APOC2/RXRA/NR1H2/ABCG1	8
R-HSA-2142753	R-HSA-2142753	Arachidonic acid metabolism	10/458	59/11091	0.000133107772040196	0.0008955697672219	0.000681522675443414	AKR1C3/PTGES2/GPX4/GPX1/PTGS1/GPX2/PTGDS/PTGES3/PTGES/PTGS2	10
R-HSA-210745	R-HSA-210745	Regulation of gene expression in beta cells	6/458	21/11091	0.000153315033469715	0.00102160882879339	0.000777437568505334	HNF4A/FOXO1/AKT1/GCK/INS/PKLR	6
R-HSA-193775	R-HSA-193775	Synthesis of bile acids and bile salts via 24-hydroxycholesterol	5/458	14/11091	0.000172552897851361	0.00113839323841034	0.000866309732579296	SLC27A5/CYP27A1/AKR1C3/CYP46A1/SLC27A2	5
R-HSA-4090294	R-HSA-4090294	SUMOylation of intracellular receptors	7/458	30/11091	0.000174126527087296	0.00113839323841034	0.000866309732579296	NR1H3/PPARA/NR1I2/NR1H4/RXRA/NR1H2/PPARG	7
R-HSA-383280	R-HSA-383280	Nuclear Receptor transcription pathway	9/458	52/11091	0.00024384953764284	0.00157932457557466	0.00120185556673943	NR1H3/PPARA/NR1I2/NR1H4/NR1I3/RXRA/HNF4A/NR1H2/PPARG	9
R-HSA-193807	R-HSA-193807	Synthesis of bile acids and bile salts via 27-hydroxycholesterol	5/458	15/11091	0.000250091897928147	0.00160475634503894	0.00122120897526317	CYP7A1/NR1H4/CYP27A1/AKR1C3/RXRA	5
R-HSA-1257604	R-HSA-1257604	PIP3 activates AKT signaling	24/458	268/11091	0.000301660205957772	0.00191789470393336	0.00145950519734277	CREB1/FOXO1/AKT1/CDKN1B/CDKN1A/RPS6KB2/CASP9/TSC2/RICTOR/PRR5/MLST8/MTOR/MAPKAP1/IRS2/GSK3B/MDM2/BAD/RPTOR/PHLPP1/INSR/INS/PDPK1/PTEN/PPARG	24
R-HSA-389356	R-HSA-389356	CD28 co-stimulation	7/458	33/11091	0.000328225642972043	0.00206782155072387	0.00157359853711956	AKT1/RICTOR/PRR5/MLST8/MTOR/MAPKAP1/PDPK1	7
R-HSA-422356	R-HSA-422356	Regulation of insulin secretion	11/458	78/11091	0.000336515732394235	0.00210094957251536	0.00159880874281187	SLC2A1/PRKACA/PRKACB/PRKAR1B/ADCY8/ADCY6/GCG/INS/ACSL3/ACSL4/CD36	11
R-HSA-5668599	R-HSA-5668599	RHO GTPases Activate NADPH Oxidases	6/458	24/11091	0.000342211897102558	0.00211743611332207	0.00161135489143216	MAPK14/CYBB/NCF2/CYBA/NCF4/NCF1	6
R-HSA-418457	R-HSA-418457	cGMP effects	5/458	16/11091	0.000351502416717631	0.00215567411314441	0.00164045375664213	PDE1A/PDE11A/PDE2A/PDE5A/PDE10A	5
R-HSA-211945	R-HSA-211945	Phase I - Functionalization of compounds	13/458	106/11091	0.00040938980230767	0.00248865906139662	0.00189385310208811	CYP7A1/CYP3A4/NR1H4/CYP27A1/CYP51A1/CYP46A1/RXRA/ACSS1/ALDH2/FDX2/FDXR/PTGS1/PTGES3	13
R-HSA-70326	R-HSA-70326	Glucose metabolism	11/458	84/11091	0.000643440590160876	0.00387742894766511	0.00295069780934187	PRKACA/PRKACB/ENO1/PCK1/GCK/PC/PFKL/PFKFB3/PFKFB1/FBP1/PKLR	11
R-HSA-9033241	R-HSA-9033241	Peroxisomal protein import	9/458	63/11091	0.00105006084842233	0.00627320834445409	0.00477387010035923	SCP2/ACOX2/HSD17B4/ACOT2/CAT/PECR/ECH1/HMGCL/SLC27A2	9
R-HSA-9634600	R-HSA-9634600	Regulation of glycolysis by fructose 2,6-bisphosphate metabolism	4/458	12/11091	0.00109031450826477	0.00645801670279905	0.00491450803995188	PRKACA/PRKACB/PFKFB3/PFKFB1	4
R-HSA-2187338	R-HSA-2187338	Visual phototransduction	12/458	104/11091	0.00116952240520588	0.0068684663288786	0.00522685749338221	LDLR/APOB/AKR1C3/LRP1/APOE/CALM2/APOA4/APOC2/APOA2/APOA1/APOC3/CALM1	12
R-HSA-9658195	R-HSA-9658195	Leishmania infection	16/458	164/11091	0.00122279022312272	0.006949736911394	0.00528870386968694	ADCY1/PRKACA/PRKACB/PRKAR1B/CALM2/ADCY8/ADCY2/ADCY3/ADCY4/ADCY6/ADCY9/CREB1/MAPK14/TXN/CYBA/CALM1	16
R-HSA-9824443	R-HSA-9824443	Parasitic Infection Pathways	16/458	164/11091	0.00122279022312272	0.006949736911394	0.00528870386968694	ADCY1/PRKACA/PRKACB/PRKAR1B/CALM2/ADCY8/ADCY2/ADCY3/ADCY4/ADCY6/ADCY9/CREB1/MAPK14/TXN/CYBA/CALM1	16
R-HSA-9843743	R-HSA-9843743	Transcriptional regulation of brown and beige adipocyte differentiation	6/458	30/11091	0.00122347460777788	0.006949736911394	0.00528870386968694	PPARA/PPARGC1A/RXRA/ELOVL3/COX7A1/PPARG	6
R-HSA-9844594	R-HSA-9844594	Transcriptional regulation of brown and beige adipocyte differentiation by EBF2	6/458	30/11091	0.00122347460777788	0.006949736911394	0.00528870386968694	PPARA/PPARGC1A/RXRA/ELOVL3/COX7A1/PPARG	6
R-HSA-165159	R-HSA-165159	MTOR signalling	7/458	41/11091	0.00129884894982063	0.0073179050587455	0.00556887739717703	RPS6KB1/AKT1/TSC1/TSC2/MLST8/MTOR/RPTOR	7
R-HSA-379726	R-HSA-379726	Mitochondrial tRNA aminoacylation	5/458	21/11091	0.00138015949726691	0.00771331073875779	0.00586977850705196	AARS2/KARS1/DARS2/RARS2/GARS1	5
R-HSA-211897	R-HSA-211897	Cytochrome P450 - arranged by substrate type	9/458	66/11091	0.00147242771051277	0.00816313922708278	0.00621209501445807	CYP7A1/CYP3A4/NR1H4/CYP27A1/CYP51A1/CYP46A1/RXRA/FDX2/FDXR	9
R-HSA-5368287	R-HSA-5368287	Mitochondrial translation	11/458	93/11091	0.00151451515569418	0.00832983335631796	0.00633894814538665	GFM1/TUFM/TSFM/MTFMT/MRPL3/MRPS16/MRPS22/MRPS2/MRPS5/MRPS25/MRPS27	11
R-HSA-3296482	R-HSA-3296482	Defects in vitamin and cofactor metabolism	5/458	22/11091	0.00172623016181164	0.00924369487111334	0.00703439071987208	MMAA/ACACA/PCCA/PCCB/PC	5
R-HSA-392154	R-HSA-392154	Nitric oxide stimulates guanylate cyclase	5/458	22/11091	0.00172623016181164	0.00924369487111334	0.00703439071987208	PDE1A/PDE11A/PDE2A/PDE5A/PDE10A	5
R-HSA-977444	R-HSA-977444	GABA B receptor activation	7/458	43/11091	0.00173402645489861	0.00924369487111334	0.00703439071987208	ADCY1/ADCY8/ADCY2/ADCY3/ADCY4/ADCY6/ADCY9	7
R-HSA-991365	R-HSA-991365	Activation of GABAB receptors	7/458	43/11091	0.00173402645489861	0.00924369487111334	0.00703439071987208	ADCY1/ADCY8/ADCY2/ADCY3/ADCY4/ADCY6/ADCY9	7
R-HSA-5389840	R-HSA-5389840	Mitochondrial translation elongation	10/458	87/11091	0.00303073067955394	0.0160327966483273	0.0122008523138331	GFM1/TUFM/TSFM/MRPL3/MRPS16/MRPS22/MRPS2/MRPS5/MRPS25/MRPS27	10
R-HSA-196071	R-HSA-196071	Metabolism of steroid hormones	6/458	36/11091	0.00325598910726838	0.017093942813159	0.0130083775338234	STARD3/FDX2/FDXR/HSD17B12/TSPO/STAR	6
R-HSA-418597	R-HSA-418597	G alpha (z) signalling events	7/458	48/11091	0.00331883272113868	0.0171638139981277	0.0130615490439158	ADCY1/ADCY8/ADCY2/ADCY3/ADCY4/ADCY6/ADCY9	7
R-HSA-9707616	R-HSA-9707616	Heme signaling	7/458	48/11091	0.00331883272113868	0.0171638139981277	0.0130615490439158	PPARA/APOB/NFE2L2/APOA1/PPARGC1A/RXRA/CREB1	7
R-HSA-8866427	R-HSA-8866427	VLDLR internalisation and degradation	4/458	16/11091	0.00351503407775108	0.0180438415991222	0.0137312442335539	PCSK9/NR1H3/MYLIP/NR1H2	4
R-HSA-9843745	R-HSA-9843745	Adipogenesis	11/458	109/11091	0.00529250873436179	0.0269684452420053	0.020522808637115	PPARA/PPARGC1A/RXRA/SREBF1/PCK1/ELOVL3/SREBF2/COX7A1/CD36/FABP4/PPARG	11
R-HSA-1368082	R-HSA-1368082	RORA activates gene expression	4/458	18/11091	0.0055355805167035	0.0278980202216048	0.0212302090544908	PPARA/RXRA/SREBF1/CPT1A	4
R-HSA-438064	R-HSA-438064	Post NMDA receptor activation events	9/458	80/11091	0.00555544991425897	0.0278980202216048	0.0212302090544908	ADCY1/PRKACA/PRKACB/PRKAR1B/CALM2/ADCY8/CREB1/PDPK1/CALM1	9
R-HSA-380972	R-HSA-380972	Energy dependent regulation of mTOR by LKB1-AMPK	5/458	29/11091	0.00613850056276526	0.030385577785688	0.0231232239244015	TSC1/TSC2/MLST8/MTOR/RPTOR	5
R-HSA-390918	R-HSA-390918	Peroxisomal lipid metabolism	5/458	29/11091	0.00613850056276526	0.030385577785688	0.0231232239244015	SCP2/ACOX2/HSD17B4/PECR/SLC27A2	5
R-HSA-186712	R-HSA-186712	Regulation of beta-cell development	6/458	41/11091	0.00631938403707701	0.0310591002673359	0.0236357700826844	HNF4A/FOXO1/AKT1/GCK/INS/PKLR	6
R-HSA-442729	R-HSA-442729	CREB1 phosphorylation through the activation of CaMKII/CaMKK/CaMKIV cascasde	3/458	10/11091	0.00675616705169816	0.0322898190815643	0.0245723389684267	CALM2/CREB1/CALM1	3
R-HSA-74749	R-HSA-74749	Signal attenuation	3/458	10/11091	0.00675616705169816	0.0322898190815643	0.0245723389684267	IRS2/INSR/INS	3
R-HSA-9617629	R-HSA-9617629	Regulation of FOXO transcriptional activity by acetylation	3/458	10/11091	0.00675616705169816	0.0322898190815643	0.0245723389684267	FOXO1/TXN/SIRT3	3
R-HSA-9857492	R-HSA-9857492	Protein lipoylation	3/458	10/11091	0.00675616705169816	0.0322898190815643	0.0245723389684267	NDUFAB1/DLAT/DBT	3
R-HSA-5610787	R-HSA-5610787	Hedgehog 'off' state	11/458	113/11091	0.00692589482750661	0.032874281612754	0.0250171110928682	ADCY1/PRKACA/PRKACB/PRKAR1B/ADCY8/ADCY2/ADCY3/ADCY4/ADCY6/ADCY9/GSK3B	11
R-HSA-2173782	R-HSA-2173782	Binding and Uptake of Ligands by Scavenger Receptors	6/458	42/11091	0.00712191240592682	0.0333478736304546	0.0253775114891133	APOB/SCARB1/LRP1/APOE/APOA1/CD36	6
R-HSA-381676	R-HSA-381676	Glucagon-like Peptide-1 (GLP1) regulates insulin secretion	6/458	42/11091	0.00712191240592682	0.0333478736304546	0.0253775114891133	PRKACA/PRKACB/PRKAR1B/ADCY8/ADCY6/GCG	6
R-HSA-381340	R-HSA-381340	Transcriptional regulation of white adipocyte differentiation	9/458	84/11091	0.00763466658684874	0.0355088855348065	0.0270220272695953	PPARA/PPARGC1A/RXRA/SREBF1/PCK1/SREBF2/CD36/FABP4/PPARG	9
R-HSA-400451	R-HSA-400451	Free fatty acids regulate insulin secretion	3/458	11/11091	0.00900801064043166	0.0416170091587943	0.031670268988465	ACSL3/ACSL4/CD36	3
R-HSA-70895	R-HSA-70895	Branched-chain amino acid catabolism	4/458	21/11091	0.00981849045874318	0.0450610191252253	0.0342911378168723	ECHS1/DLD/ACAT1/DBT	4
R-HSA-70171	R-HSA-70171	Glycolysis	8/458	73/11091	0.0101812453114231	0.0464184407948433	0.0353241267383861	PRKACA/PRKACB/ENO1/GCK/PFKL/PFKFB3/PFKFB1/PKLR	8
R-HSA-418346	R-HSA-418346	Platelet homeostasis	9/458	88/11091	0.0102608313409925	0.0464755301915543	0.0353675713920691	APOB/PDE1A/PDE11A/PDE2A/PDE5A/CALM2/PDE10A/MAPK14/CALM1	9
R-HSA-9022692	R-HSA-9022692	Regulation of MECP2 expression and activity	5/458	33/11091	0.0107198955785806	0.0482395301036128	0.0367099636696438	LBR/PRKACA/CALM2/CREB1/CALM1	5
