# Supplementary material for: Unlocking liver physiology: comprehensive pathway maps for mechanistic understanding
Source: Front Toxicol. 2025 Jul 7;7:1619651. doi: 10.3389/ftox.2025.1619651 (PMC12277266; doi:10.3389/ftox.2025.1619651)
Supplement: Supplementary file 1 [file Supplementaryfile1.zip › Supplementary Information/analysis_scripts_and_outputs/output/tables_and_lists/reactome_crossmap_unique_liverbilepm.csv]

	ID	Description	GeneRatio	BgRatio	pvalue	p.adjust	qvalue	geneID	Count
R-HSA-8957322	R-HSA-8957322	Metabolism of steroids	30/212	155/11091	4.25612089223505e-22	3.21337127363746e-19	2.19974248219727e-19	CYP7B1/SLCO1B1/SLC10A1/CYP8B1/SLCO1B3/ABCB11/SP1/AKR1C4/AKR1D1/ACOT8/BAAT/AKR1C1/AKR1C2/HSD3B7/AMACR/CYP39A1/SLC10A2/SLC51B/ABCC3/SLC51A/CYP11A1/HSD3B2/HSD17B11/AKR1B1/SRD5A3/CYP17A1/VDR/HSD17B1/MED1/HSD17B2	30
R-HSA-194068	R-HSA-194068	Bile acid and bile salt metabolism	19/212	45/11091	1.54923735678797e-21	5.8483710218746e-19	4.00355548517313e-19	CYP7B1/SLCO1B1/SLC10A1/CYP8B1/SLCO1B3/ABCB11/AKR1C4/AKR1D1/ACOT8/BAAT/AKR1C1/AKR1C2/HSD3B7/AMACR/CYP39A1/SLC10A2/SLC51B/ABCC3/SLC51A	19
R-HSA-1632852	R-HSA-1632852	Macroautophagy	26/212	136/11091	4.05974764508225e-19	1.0217031573457e-16	6.99416173240485e-17	CFTR/PRKAA1/PRKAB1/PRKAB2/PRKAA2/HSF1/PIK3C3/ATG14/BECN1/PIK3R4/ATG101/ULK1/RB1CC1/ATG13/ATG9A/PRKAG1/PRKAG2/PRKAG3/UVRAG/ATG7/ATG12/ATG5/MAP1LC3B/MAP1LC3A/GABARAPL1/SQSTM1	26
R-HSA-9612973	R-HSA-9612973	Autophagy	26/212	151/11091	6.31014232215481e-18	1.19103936330672e-15	8.15336810573161e-16	CFTR/PRKAA1/PRKAB1/PRKAB2/PRKAA2/HSF1/PIK3C3/ATG14/BECN1/PIK3R4/ATG101/ULK1/RB1CC1/ATG13/ATG9A/PRKAG1/PRKAG2/PRKAG3/UVRAG/ATG7/ATG12/ATG5/MAP1LC3B/MAP1LC3A/GABARAPL1/SQSTM1	26
R-HSA-3371378	R-HSA-3371378	Regulation by c-FLIP	9/212	11/11091	1.53061777355848e-14	1.65088059862379e-12	1.13012530348453e-12	FADD/CFLAR/TRADD/CASP8/TNFSF10/TNFRSF10A/TNFRSF10B/FAS/FASLG	9
R-HSA-5218900	R-HSA-5218900	CASP8 activity is inhibited	9/212	11/11091	1.53061777355848e-14	1.65088059862379e-12	1.13012530348453e-12	FADD/CFLAR/TRADD/CASP8/TNFSF10/TNFRSF10A/TNFRSF10B/FAS/FASLG	9
R-HSA-69416	R-HSA-69416	Dimerization of procaspase-8	9/212	11/11091	1.53061777355848e-14	1.65088059862379e-12	1.13012530348453e-12	FADD/CFLAR/TRADD/CASP8/TNFSF10/TNFRSF10A/TNFRSF10B/FAS/FASLG	9
R-HSA-193368	R-HSA-193368	Synthesis of bile acids and bile salts via 7alpha-hydroxycholesterol	11/212	24/11091	1.92845262081942e-13	1.81997716089833e-11	1.24588189055571e-11	CYP7B1/CYP8B1/ABCB11/AKR1C4/AKR1D1/ACOT8/BAAT/AKR1C1/AKR1C2/HSD3B7/AMACR	11
R-HSA-109581	R-HSA-109581	Apoptosis	23/212	180/11091	4.31387026201892e-13	3.61885783091587e-11	2.47732198672666e-11	ROCK1/APAF1/FADD/CASP7/CFLAR/BID/CASP3/BCL2L1/BCL2/TRADD/BCL2L11/BBC3/CASP8/BAX/TNFSF10/TNFRSF10A/TNFRSF10B/FAS/FASLG/TP53/CDKN2A/TP73/DAPK1	23
R-HSA-192105	R-HSA-192105	Synthesis of bile acids and bile salts	12/212	34/11091	6.60372882875361e-13	4.98581526570897e-11	3.41308511044002e-11	CYP7B1/CYP8B1/ABCB11/AKR1C4/AKR1D1/ACOT8/BAAT/AKR1C1/AKR1C2/HSD3B7/AMACR/CYP39A1	12
R-HSA-5357769	R-HSA-5357769	Caspase activation via extrinsic apoptotic signalling pathway	11/212	27/11091	9.57878342003205e-13	6.10089003814451e-11	4.1764196705876e-11	FADD/CFLAR/CASP3/TRADD/CASP8/TNFSF10/TNFRSF10A/TNFRSF10B/FAS/FASLG/DAPK1	11
R-HSA-5633008	R-HSA-5633008	TP53 Regulates Transcription of Cell Death Genes	13/212	44/11091	9.69677886857406e-13	6.10089003814451e-11	4.1764196705876e-11	APAF1/BID/BBC3/BIRC5/BAX/TNFRSF10A/TNFRSF10B/TNFRSF10D/FAS/TNFRSF10C/IGFBP3/TP53/TP73	13
R-HSA-140534	R-HSA-140534	Caspase activation via Death Receptors in the presence of ligand	9/212	17/11091	6.12335120019006e-12	3.55625396626423e-10	2.43446594274763e-10	FADD/CFLAR/TRADD/CASP8/TNFSF10/TNFRSF10A/TNFRSF10B/FAS/FASLG	9
R-HSA-417957	R-HSA-417957	P2Y receptors	8/212	12/11091	7.24306943782911e-12	3.64567828370732e-10	2.49568217120989e-10	P2RY1/P2RY2/P2RY4/P2RY6/P2RY11/P2RY12/P2RY13/P2RY14	8
R-HSA-6803211	R-HSA-6803211	TP53 Regulates Transcription of Death Receptors and Ligands	8/212	12/11091	7.24306943782911e-12	3.64567828370732e-10	2.49568217120989e-10	TNFRSF10A/TNFRSF10B/TNFRSF10D/FAS/TNFRSF10C/IGFBP3/TP53/TP73	8
R-HSA-73887	R-HSA-73887	Death Receptor Signaling	20/212	154/11091	1.16183910500707e-11	5.34937257022224e-10	3.66196156427901e-10	NFKB1/RHOA/FADD/CFLAR/CASP3/TRADD/BCL2L11/CASP8/TNFSF10/TNFRSF10A/NGFR/NGF/TNFRSF10B/TNFRSF1A/TNF/TNFRSF10D/FAS/FASLG/ULK1/SQSTM1	20
R-HSA-159418	R-HSA-159418	Recycling of bile acids and salts	9/212	18/11091	1.2044944860103e-11	5.34937257022224e-10	3.66196156427901e-10	SLCO1B1/SLC10A1/SLCO1B3/ABCB11/BAAT/SLC10A2/SLC51B/ABCC3/SLC51A	9
R-HSA-5357801	R-HSA-5357801	Programmed Cell Death	23/212	213/11091	1.51411093398912e-11	6.35085419534326e-10	4.34753490402724e-10	ROCK1/APAF1/FADD/CASP7/CFLAR/BID/CASP3/BCL2L1/BCL2/TRADD/BCL2L11/BBC3/CASP8/BAX/TNFSF10/TNFRSF10A/TNFRSF10B/FAS/FASLG/TP53/CDKN2A/TP73/DAPK1	23
R-HSA-109606	R-HSA-109606	Intrinsic Pathway for Apoptosis	13/212	55/11091	2.25274882992404e-11	8.9517124557508e-10	6.12797604151083e-10	APAF1/CASP7/BID/CASP3/BCL2L1/BCL2/BCL2L11/BBC3/CASP8/BAX/TP53/CDKN2A/TP73	13
R-HSA-193775	R-HSA-193775	Synthesis of bile acids and bile salts via 24-hydroxycholesterol	8/212	14/11091	4.25159839656222e-11	1.60497839470224e-09	1.09870253300634e-09	CYP8B1/AKR1C4/AKR1D1/AKR1C1/AKR1C2/HSD3B7/AMACR/CYP39A1	8
R-HSA-1445148	R-HSA-1445148	Translocation of SLC2A4 (GLUT4) to the plasma membrane	14/212	72/11091	6.36411034817999e-11	2.28804919660757e-09	1.56630485260971e-09	PRKAB1/PRKAB2/PRKAA2/PRKAG1/PRKAG2/PRKAG3/EXOC6/EXOC7/EXOC1/EXOC3/EXOC2/EXOC4/EXOC5/EXOC8	14
R-HSA-418038	R-HSA-418038	Nucleotide-like (purinergic) receptors	8/212	16/11091	1.76302576606443e-10	6.05038387899384e-09	4.14184522075424e-09	P2RY1/P2RY2/P2RY4/P2RY6/P2RY11/P2RY12/P2RY13/P2RY14	8
R-HSA-9663891	R-HSA-9663891	Selective autophagy	14/212	81/11091	3.33736504216601e-10	1.09552635079797e-08	7.49952510619455e-09	CFTR/PRKAB1/PRKAB2/PRKAA2/HSF1/ULK1/PRKAG1/PRKAG2/PRKAG3/ATG12/ATG5/MAP1LC3B/MAP1LC3A/SQSTM1	14
R-HSA-5218859	R-HSA-5218859	Regulated Necrosis	12/212	60/11091	1.08906908123844e-09	3.42602981806258e-08	2.34531981968453e-08	FADD/CFLAR/CASP3/TRADD/CASP8/BAX/TNFSF10/TNFRSF10A/TNFRSF10B/FAS/FASLG/TP53	12
R-HSA-3700989	R-HSA-3700989	Transcriptional Regulation by TP53	27/212	362/11091	1.2179947585505e-09	3.67834417082251e-08	2.51804390083493e-08	PRKAA1/PRKAB1/PRKAB2/PRKAA2/STK11/MAP2K6/JUN/APAF1/BID/BBC3/BIRC5/BAX/TNFRSF10A/TNFRSF10B/TNFRSF10D/FAS/TNFRSF10C/PRKAG1/PRKAG2/PRKAG3/IGFBP3/TP53/SESN1/SESN2/CDKN2A/TP73/TIGAR	27
R-HSA-5620916	R-HSA-5620916	VxPx cargo-targeting to cilium	8/212	21/11091	2.56713017757407e-09	7.45455109257085e-08	5.10308063639217e-08	EXOC6/EXOC7/EXOC1/EXOC3/EXOC2/EXOC4/EXOC5/EXOC8	8
R-HSA-193807	R-HSA-193807	Synthesis of bile acids and bile salts via 27-hydroxycholesterol	7/212	15/11091	4.7732170189827e-09	1.33473290715998e-07	9.13703530729242e-08	CYP7B1/CYP8B1/AKR1C4/AKR1D1/AKR1C1/AKR1C2/HSD3B7	7
R-HSA-5213460	R-HSA-5213460	RIPK1-mediated regulated necrosis	9/212	32/11091	5.5077567390121e-09	1.43391597860487e-07	9.81600202851158e-08	FADD/CFLAR/TRADD/CASP8/TNFSF10/TNFRSF10A/TNFRSF10B/FAS/FASLG	9
R-HSA-5675482	R-HSA-5675482	Regulation of necroptotic cell death	9/212	32/11091	5.5077567390121e-09	1.43391597860487e-07	9.81600202851158e-08	FADD/CFLAR/TRADD/CASP8/TNFSF10/TNFRSF10A/TNFRSF10B/FAS/FASLG	9
R-HSA-2151209	R-HSA-2151209	Activation of PPARGC1A (PGC-1alpha) by phosphorylation	6/212	10/11091	8.9560603663908e-09	2.25394185887502e-07	1.54295636487645e-07	PRKAB1/PRKAB2/PRKAA2/PRKAG1/PRKAG2/PRKAG3	6
R-HSA-264876	R-HSA-264876	Insulin processing	8/212	25/11091	1.27749348777782e-08	3.1113147847492e-07	2.12987878607439e-07	EXOC6/EXOC7/EXOC1/EXOC3/EXOC2/EXOC4/EXOC5/EXOC8	8
R-HSA-383280	R-HSA-383280	Nuclear Receptor transcription pathway	10/212	52/11091	4.13627392642833e-08	9.75902129516684e-07	6.68062663775102e-07	NR0B2/RARG/RARA/NR4A1/NR2F1/NR5A2/HNF4G/VDR/AR/MED1	10
R-HSA-380972	R-HSA-380972	Energy dependent regulation of mTOR by LKB1-AMPK	8/212	29/11091	4.74667536586615e-08	1.0859817882512e-06	7.43418693665161e-07	PRKAA1/PRKAB1/PRKAB2/PRKAA2/STK11/PRKAG1/PRKAG2/PRKAG3	8
R-HSA-5210891	R-HSA-5210891	Uptake and function of anthrax toxins	6/212	13/11091	6.97464313092192e-08	1.54878104819002e-06	1.06023212918968e-06	MAP2K1/MAP2K2/MAP2K3/MAP2K4/MAP2K6/MAP2K7	6
R-HSA-9748784	R-HSA-9748784	Drug ADME	13/212	110/11091	1.63299960191652e-07	3.52261342699136e-06	2.41143700613838e-06	SLCO1B1/UGT2B4/SLCO1B3/ABCC2/SULT2A1/AKR1C1/SLC22A1/SLC22A7/SLCO2B1/ABCB1/ABCC4/ABCC3/ABCG2	13
R-HSA-196071	R-HSA-196071	Metabolism of steroid hormones	8/212	36/11091	2.98264070020307e-07	6.25526035737032e-06	4.28209527426815e-06	CYP11A1/HSD3B2/HSD17B11/AKR1B1/SRD5A3/CYP17A1/HSD17B1/HSD17B2	8
R-HSA-9614657	R-HSA-9614657	FOXO-mediated transcription of cell death genes	6/212	16/11091	3.10207684386058e-07	6.32991355976957e-06	4.3331998018081e-06	STK11/BCL2L11/BBC3/FASLG/DDIT3/FOXO3	6
R-HSA-5628897	R-HSA-5628897	TP53 Regulates Metabolic Genes	11/212	87/11091	7.53791076875487e-07	1.49766385010787e-05	1.02523938710766e-05	PRKAA1/PRKAB1/PRKAB2/PRKAA2/PRKAG1/PRKAG2/PRKAG3/TP53/SESN1/SESN2/TIGAR	11
R-HSA-165159	R-HSA-165159	MTOR signalling	8/212	41/11091	8.67511755574853e-07	1.67941378322824e-05	1.14965795408165e-05	PRKAA1/PRKAB1/PRKAB2/PRKAA2/STK11/PRKAG1/PRKAG2/PRKAG3	8
R-HSA-9619483	R-HSA-9619483	Activation of AMPK downstream of NMDARs	7/212	29/11091	9.21881256120171e-07	1.74005087092682e-05	1.19116762303948e-05	PRKAA1/PRKAB1/PRKAB2/PRKAA2/PRKAG1/PRKAG2/PRKAG3	7
R-HSA-163685	R-HSA-163685	Integration of energy metabolism	12/212	108/11091	9.70276934335866e-07	1.74418829862757e-05	1.19399993673912e-05	ITPR3/PRKACG/PRKAR1A/PRKAR2B/CHRM3/GNAS/RAPGEF3/PRKAB2/PRKAA2/RAP1A/STK11/PRKAG2	12
R-HSA-168138	R-HSA-168138	Toll Like Receptor 9 (TLR9) Cascade	12/212	108/11091	9.70276934335866e-07	1.74418829862757e-05	1.19399993673912e-05	NFKB1/NFKB2/MAP2K1/MAP2K3/MAP2K4/MAP2K6/MAP2K7/JUN/CASP8/PIK3C3/PIK3R4/TP53	12
R-HSA-8934903	R-HSA-8934903	Receptor Mediated Mitophagy	5/212	11/11091	1.02423865383493e-06	1.79837252010552e-05	1.23109223753476e-05	ULK1/ATG12/ATG5/MAP1LC3B/MAP1LC3A	5
R-HSA-449147	R-HSA-449147	Signaling by Interleukins	26/212	473/11091	1.14805024920671e-06	1.96994985943425e-05	1.34854706306339e-05	NFKB1/NFKB2/MAP2K1/MAP2K3/MAP2K4/MAP2K6/MAP2K7/HIF1A/STAT6/JUN/SMAD3/GATA3/CASP3/BCL2L1/BCL2/MCL1/BIRC5/CASP8/TNFRSF1A/TNF/IL1R1/FASLG/TP53/FOXO3/PIK3CA/SQSTM1	26
R-HSA-438064	R-HSA-438064	Post NMDA receptor activation events	10/212	80/11091	2.70107412141225e-06	4.53180213703611e-05	3.10228630085009e-05	PRKACG/PRKAR1A/PRKAR2B/PRKAA1/PRKAB1/PRKAB2/PRKAA2/PRKAG1/PRKAG2/PRKAG3	10
R-HSA-9679504	R-HSA-9679504	Translation of Replicase and Assembly of the Replication Transcription Complex	5/212	14/11091	4.23492269363948e-06	6.95079702977784e-05	4.75823121871163e-05	PIK3C3/BECN1/PIK3R4/UVRAG/MAP1LC3B	5
R-HSA-5620920	R-HSA-5620920	Cargo trafficking to the periciliary membrane	8/212	51/11091	4.90639370504383e-06	7.88154733469807e-05	5.39538479098885e-05	EXOC6/EXOC7/EXOC1/EXOC3/EXOC2/EXOC4/EXOC5/EXOC8	8
R-HSA-9755511	R-HSA-9755511	KEAP1-NFE2L2 pathway	12/212	126/11091	5.01120861796902e-06	7.8822135553471e-05	5.39584085838331e-05	SP1/NFKB1/ABCC3/PRKAA2/ABCG2/BCL2L1/BCL2/SESN1/MAP1LC3B/SESN2/CDKN2A/SQSTM1	12
R-HSA-168164	R-HSA-168164	Toll Like Receptor 3 (TLR3) Cascade	11/212	106/11091	5.44825833378352e-06	8.39476539185011e-05	5.74671287193922e-05	NFKB1/NFKB2/MAP2K1/MAP2K3/MAP2K4/MAP2K6/MAP2K7/JUN/FADD/CASP8/TP53	11
R-HSA-9734009	R-HSA-9734009	Defective Intrinsic Pathway for Apoptosis	6/212	25/11091	5.94047734171329e-06	8.97012078598706e-05	6.14057763111837e-05	JUN/BCL2L11/FASLG/TP53/FOXO3/CDKN2A	6
R-HSA-189483	R-HSA-189483	Heme degradation	5/212	15/11091	6.25387877754135e-06	9.08015091739177e-05	6.21589975662511e-05	SLCO1B1/SLCO1B3/ABCC2/SLCO2B1/ABCG2	5
R-HSA-9694676	R-HSA-9694676	Translation of Replicase and Assembly of the Replication Transcription Complex	5/212	15/11091	6.25387877754135e-06	9.08015091739177e-05	6.21589975662511e-05	PIK3C3/BECN1/PIK3R4/UVRAG/MAP1LC3B	5
R-HSA-6785807	R-HSA-6785807	Interleukin-4 and Interleukin-13 signaling	11/212	108/11091	6.53925421763791e-06	9.31535270625778e-05	6.37690927678295e-05	HIF1A/STAT6/GATA3/BCL2L1/BCL2/MCL1/BIRC5/TNF/FASLG/TP53/FOXO3	11
R-HSA-166166	R-HSA-166166	MyD88-independent TLR4 cascade	11/212	111/11091	8.53241262603918e-06	0.000117126755139265	8.01801837202916e-05	NFKB1/NFKB2/MAP2K1/MAP2K3/MAP2K4/MAP2K6/MAP2K7/JUN/FADD/CASP8/TP53	11
R-HSA-937061	R-HSA-937061	TRIF (TICAM1)-mediated TLR4 signaling	11/212	111/11091	8.53241262603918e-06	0.000117126755139265	8.01801837202916e-05	NFKB1/NFKB2/MAP2K1/MAP2K3/MAP2K4/MAP2K6/MAP2K7/JUN/FADD/CASP8/TP53	11
R-HSA-442755	R-HSA-442755	Activation of NMDA receptors and postsynaptic events	10/212	93/11091	1.06792105008434e-05	0.00014397864157387	9.85618863893626e-05	PRKACG/PRKAR1A/PRKAR2B/PRKAA1/PRKAB1/PRKAB2/PRKAA2/PRKAG1/PRKAG2/PRKAG3	10
R-HSA-381676	R-HSA-381676	Glucagon-like Peptide-1 (GLP1) regulates insulin secretion	7/212	42/11091	1.29043109052231e-05	0.000170925521639359	0.00011700861781098	ITPR3/PRKACG/PRKAR1A/PRKAR2B/GNAS/RAPGEF3/RAP1A	7
R-HSA-5205647	R-HSA-5205647	Mitophagy	6/212	29/11091	1.4947763014789e-05	0.000189421252018127	0.000129670037979645	ULK1/ATG12/ATG5/MAP1LC3B/MAP1LC3A/SQSTM1	6
R-HSA-5669034	R-HSA-5669034	TNFs bind their physiological receptors	6/212	29/11091	1.4947763014789e-05	0.000189421252018127	0.000129670037979645	TNFRSF1A/TNFRSF6B/TNFRSF25/FASLG/LTA/TNFRSF11B	6
R-HSA-168142	R-HSA-168142	Toll Like Receptor 10 (TLR10) Cascade	10/212	97/11091	1.55551226822833e-05	0.000189421252018127	0.000129670037979645	NFKB1/NFKB2/MAP2K1/MAP2K3/MAP2K4/MAP2K6/MAP2K7/JUN/CASP8/TP53	10
R-HSA-168176	R-HSA-168176	Toll Like Receptor 5 (TLR5) Cascade	10/212	97/11091	1.55551226822833e-05	0.000189421252018127	0.000129670037979645	NFKB1/NFKB2/MAP2K1/MAP2K3/MAP2K4/MAP2K6/MAP2K7/JUN/CASP8/TP53	10
R-HSA-975871	R-HSA-975871	MyD88 cascade initiated on plasma membrane	10/212	97/11091	1.55551226822833e-05	0.000189421252018127	0.000129670037979645	NFKB1/NFKB2/MAP2K1/MAP2K3/MAP2K4/MAP2K6/MAP2K7/JUN/CASP8/TP53	10
R-HSA-109704	R-HSA-109704	PI3K Cascade	7/212	44/11091	1.77451467953319e-05	0.000212660092547232	0.000145578397268304	FGF19/FGFR1/FGFR2/FGFR4/PIK3C3/PIK3R4/PIK3CA	7
R-HSA-114452	R-HSA-114452	Activation of BH3-only proteins	6/212	30/11091	1.83889348727736e-05	0.000216931966077251	0.000148502747081116	BID/BCL2/BCL2L11/BBC3/TP53/TP73	6
R-HSA-168898	R-HSA-168898	Toll-like Receptor Cascades	13/212	169/11091	2.0993751751829e-05	0.000243850501117398	0.000166930074658268	NFKB1/NFKB2/MAP2K1/MAP2K3/MAP2K4/MAP2K6/MAP2K7/JUN/FADD/CASP8/PIK3C3/PIK3R4/TP53	13
R-HSA-5339562	R-HSA-5339562	Uptake and actions of bacterial toxins	6/212	31/11091	2.24414350646287e-05	0.000256716416269616	0.000175737553695896	MAP2K1/MAP2K2/MAP2K3/MAP2K4/MAP2K6/MAP2K7	6
R-HSA-975138	R-HSA-975138	TRAF6 mediated induction of NFkB and MAP kinases upon TLR7/8 or 9 activation	10/212	103/11091	2.64131854355734e-05	0.000297641119460566	0.000203752930854149	NFKB1/NFKB2/MAP2K1/MAP2K3/MAP2K4/MAP2K6/MAP2K7/JUN/CASP8/TP53	10
R-HSA-975155	R-HSA-975155	MyD88 dependent cascade initiated on endosome	10/212	104/11091	2.87422791786417e-05	0.000319123834998154	0.000218459118834568	NFKB1/NFKB2/MAP2K1/MAP2K3/MAP2K4/MAP2K6/MAP2K7/JUN/CASP8/TP53	10
R-HSA-111471	R-HSA-111471	Apoptotic factor-mediated response	5/212	20/11091	2.98635705815845e-05	0.000322099939844232	0.000220496438429443	APAF1/CASP7/CASP3/BAX/CDKN2A	5
R-HSA-6803204	R-HSA-6803204	TP53 Regulates Transcription of Genes Involved in Cytochrome C Release	5/212	20/11091	2.98635705815845e-05	0.000322099939844232	0.000220496438429443	BID/BBC3/BAX/TP53/TP73	5
R-HSA-9614085	R-HSA-9614085	FOXO-mediated transcription	8/212	65/11091	3.09218024149415e-05	0.000326051549849879	0.000223201548938711	STK11/SMAD3/BCL2L11/BBC3/FASLG/DDIT3/FBXO32/FOXO3	8
R-HSA-168181	R-HSA-168181	Toll Like Receptor 7/8 (TLR7/8) Cascade	10/212	105/11091	3.12451459216107e-05	0.000326051549849879	0.000223201548938711	NFKB1/NFKB2/MAP2K1/MAP2K3/MAP2K4/MAP2K6/MAP2K7/JUN/CASP8/TP53	10
R-HSA-112399	R-HSA-112399	IRS-mediated signalling	7/212	48/11091	3.19573704488624e-05	0.000326051549849879	0.000223201548938711	FGF19/FGFR1/FGFR2/FGFR4/PIK3C3/PIK3R4/PIK3CA	7
R-HSA-5357905	R-HSA-5357905	Regulation of TNFR1 signaling	7/212	48/11091	3.19573704488624e-05	0.000326051549849879	0.000223201548938711	FADD/CFLAR/TRADD/CASP8/TNFRSF1A/TNF/ULK1	7
R-HSA-879518	R-HSA-879518	Transport of organic anions	4/212	11/11091	3.85438866717785e-05	0.00038800845916257	0.000265614713766221	SLCO1B1/SLCO1B3/SLCO3A1/SLCO2B1	4
R-HSA-2980736	R-HSA-2980736	Peptide hormone metabolism	9/212	88/11091	4.44384328132543e-05	0.000441460747026408	0.000302205962760497	GATA4/EXOC6/EXOC7/EXOC1/EXOC3/EXOC2/EXOC4/EXOC5/EXOC8	9
R-HSA-5205685	R-HSA-5205685	PINK1-PRKN Mediated Mitophagy	5/212	22/11091	4.91671857709475e-05	0.000482093834507342	0.00033002171173664	ATG12/ATG5/MAP1LC3B/MAP1LC3A/SQSTM1	5
R-HSA-2428928	R-HSA-2428928	IRS-related events triggered by IGF1R	7/212	52/11091	5.4428520489846e-05	0.00052684016627992	0.00036065321944014	FGF19/FGFR1/FGFR2/FGFR4/PIK3C3/PIK3R4/PIK3CA	7
R-HSA-5633007	R-HSA-5633007	Regulation of TP53 Activity	12/212	160/11091	5.6118113101755e-05	0.000536318675845886	0.000367141819226671	PRKAA1/PRKAB1/PRKAB2/PRKAA2/STK11/MAP2K6/PRKAG1/PRKAG2/PRKAG3/TP53/CDKN2A/TP73	12
R-HSA-170968	R-HSA-170968	Frs2-mediated activation	4/212	12/11091	5.69515406993546e-05	0.000537480165350159	0.000367936927412935	RAP1A/MAP2K1/MAP2K2/NGF	4
R-HSA-166058	R-HSA-166058	MyD88:MAL(TIRAP) cascade initiated on plasma membrane	10/212	113/11091	5.88929516082296e-05	0.00054224607883187	0.000371199476760472	NFKB1/NFKB2/MAP2K1/MAP2K3/MAP2K4/MAP2K6/MAP2K7/JUN/CASP8/TP53	10
R-HSA-168188	R-HSA-168188	Toll Like Receptor TLR6:TLR2 Cascade	10/212	113/11091	5.88929516082296e-05	0.00054224607883187	0.000371199476760472	NFKB1/NFKB2/MAP2K1/MAP2K3/MAP2K4/MAP2K6/MAP2K7/JUN/CASP8/TP53	10
R-HSA-2428924	R-HSA-2428924	IGF1R signaling cascade	7/212	53/11091	6.17054032870829e-05	0.000561296138334308	0.000384240367963953	FGF19/FGFR1/FGFR2/FGFR4/PIK3C3/PIK3R4/PIK3CA	7
R-HSA-6804756	R-HSA-6804756	Regulation of TP53 Activity through Phosphorylation	9/212	92/11091	6.32600377185764e-05	0.000568587243780062	0.00038923156039876	PRKAA1/PRKAB1/PRKAB2/PRKAA2/STK11/PRKAG1/PRKAG2/PRKAG3/TP53	9
R-HSA-2404192	R-HSA-2404192	Signaling by Type 1 Insulin-like Growth Factor 1 Receptor (IGF1R)	7/212	54/11091	6.97588491802848e-05	0.000612417803850174	0.000419236168268296	FGF19/FGFR1/FGFR2/FGFR4/PIK3C3/PIK3R4/PIK3CA	7
R-HSA-74751	R-HSA-74751	Insulin receptor signalling cascade	7/212	54/11091	6.97588491802848e-05	0.000612417803850174	0.000419236168268296	FGF19/FGFR1/FGFR2/FGFR4/PIK3C3/PIK3R4/PIK3CA	7
R-HSA-168179	R-HSA-168179	Toll Like Receptor TLR1:TLR2 Cascade	10/212	116/11091	7.36215203710923e-05	0.00063163918045653	0.000432394336150793	NFKB1/NFKB2/MAP2K1/MAP2K3/MAP2K4/MAP2K6/MAP2K7/JUN/CASP8/TP53	10
R-HSA-181438	R-HSA-181438	Toll Like Receptor 2 (TLR2) Cascade	10/212	116/11091	7.36215203710923e-05	0.00063163918045653	0.000432394336150793	NFKB1/NFKB2/MAP2K1/MAP2K3/MAP2K4/MAP2K6/MAP2K7/JUN/CASP8/TP53	10
R-HSA-209560	R-HSA-209560	NF-kB is activated and signals survival	4/212	13/11091	8.10342926846455e-05	0.000687425741313566	0.000470583532917338	NFKB1/NGFR/NGF/SQSTM1	4
R-HSA-5357786	R-HSA-5357786	TNFR1-induced proapoptotic signaling	5/212	25/11091	9.46694399408598e-05	0.000794171412837213	0.000543657251590201	FADD/TRADD/CASP8/TNFRSF1A/TNF	5
R-HSA-9759194	R-HSA-9759194	Nuclear events mediated by NFE2L2	9/212	97/11091	9.58406880668189e-05	0.000795161752642289	0.000544335197695871	SP1/NFKB1/ABCC3/PRKAA2/ABCG2/BCL2L1/BCL2/CDKN2A/SQSTM1	9
R-HSA-75893	R-HSA-75893	TNF signaling	7/212	57/11091	9.92128106463833e-05	0.000814192087369776	0.000557362586125563	FADD/CFLAR/TRADD/CASP8/TNFRSF1A/TNF/ULK1	7
R-HSA-169893	R-HSA-169893	Prolonged ERK activation events	4/212	14/11091	0.000111754040681048	0.00090725054531388	0.000621066598465131	RAP1A/MAP2K1/MAP2K2/NGF	4
R-HSA-422356	R-HSA-422356	Regulation of insulin secretion	8/212	78/11091	0.000116150382643076	0.00093021241192232	0.000636785352741525	ITPR3/PRKACG/PRKAR1A/PRKAR2B/CHRM3/GNAS/RAPGEF3/RAP1A	8
R-HSA-166016	R-HSA-166016	Toll Like Receptor 4 (TLR4) Cascade	11/212	147/11091	0.000117046594877643	0.00093021241192232	0.000636785352741525	NFKB1/NFKB2/MAP2K1/MAP2K3/MAP2K4/MAP2K6/MAP2K7/JUN/FADD/CASP8/TP53	11
R-HSA-189445	R-HSA-189445	Metabolism of porphyrins	5/212	27/11091	0.000139441858000805	0.00109665211240217	0.000750723160947318	SLCO1B1/SLCO1B3/ABCC2/SLCO2B1/ABCG2	5
R-HSA-432040	R-HSA-432040	Vasopressin regulates renal water homeostasis via Aquaporins	6/212	43/11091	0.000153501447290037	0.00119477930622657	0.00081789702245695	AQP4/PRKACG/PRKAR1A/PRKAR2B/GNAS/AQP1	6
R-HSA-9645723	R-HSA-9645723	Diseases of programmed cell death	9/212	104/11091	0.000164205318119532	0.00126505117530864	0.000866002268492914	JUN/FADD/TRADD/BCL2L11/CASP8/FASLG/TP53/FOXO3/CDKN2A	9
R-HSA-1852241	R-HSA-1852241	Organelle biogenesis and maintenance	16/212	296/11091	0.000177379540043373	0.00135274295689643	0.000926032473804316	PRKAR2B/PRKAB1/PRKAB2/PRKAA2/MED1/PRKAG1/PRKAG2/PRKAG3/EXOC6/EXOC7/EXOC1/EXOC3/EXOC2/EXOC4/EXOC5/EXOC8	16
R-HSA-5663202	R-HSA-5663202	Diseases of signal transduction by growth factor receptors and second messengers	21/212	459/11091	0.000187060711200341	0.00141230836956257	0.000966808517888077	FGF19/PRKAR1A/RAP1A/MAP2K1/MAP2K2/FGFR1/FGFR2/FGFR4/NR4A1/JUN/SMAD3/HDAC7/BCL2L1/MCL1/BCL2L11/BIRC6/TP53/ATG7/FOXO3/PIK3CA/SQSTM1	21
R-HSA-193639	R-HSA-193639	p75NTR signals via NF-kB	4/212	16/11091	0.000197171798739499	0.00147182555072472	0.00100755154465784	NFKB1/NGFR/NGF/SQSTM1	4
R-HSA-9753281	R-HSA-9753281	Paracetamol ADME	5/212	29/11091	0.000198842657184002	0.00147182555072472	0.00100755154465784	ABCC2/SULT2A1/ABCC4/ABCC3/ABCG2	5
R-HSA-450294	R-HSA-450294	MAP kinase activation	7/212	64/11091	0.000208215382542455	0.00152623896912188	0.0010448007442856	NFKB1/MAP2K1/MAP2K3/MAP2K4/MAP2K6/MAP2K7/JUN	7
R-HSA-4090294	R-HSA-4090294	SUMOylation of intracellular receptors	5/212	30/11091	0.000234933401646247	0.00170552613695112	0.00116753340291809	RARA/NR5A2/VDR/AR/PIAS1	5
R-HSA-166520	R-HSA-166520	Signaling by NTRKs	10/212	134/11091	0.000244304514648923	0.00175464765755016	0.00120115998585867	RHOA/RAP1A/MAP2K1/MAP2K2/MAP2K5/EGR1/BAX/NGF/RALB/PIK3CA	10
R-HSA-9711123	R-HSA-9711123	Cellular response to chemical stress	13/212	215/11091	0.000246347883046778	0.00175464765755016	0.00120115998585867	SP1/NFKB1/ABCC3/PRKAA2/ABCG2/MED1/BCL2L1/BCL2/SESN1/MAP1LC3B/SESN2/CDKN2A/SQSTM1	13
R-HSA-164378	R-HSA-164378	PKA activation in glucagon signalling	4/212	17/11091	0.000253996830938009	0.00179222062951585	0.00122688090497356	PRKACG/PRKAR1A/PRKAR2B/GNAS	4
R-HSA-187037	R-HSA-187037	Signaling by NTRK1 (TRKA)	9/212	115/11091	0.000350783230284919	0.00242973705380838	0.00166329856175659	RHOA/RAP1A/MAP2K1/MAP2K2/MAP2K5/EGR1/NGF/RALB/PIK3CA	9
R-HSA-9020702	R-HSA-9020702	Interleukin-1 signaling	9/212	115/11091	0.000350783230284919	0.00242973705380838	0.00166329856175659	NFKB1/NFKB2/MAP2K1/MAP2K4/MAP2K6/CASP8/IL1R1/TP53/SQSTM1	9
R-HSA-187687	R-HSA-187687	Signalling to ERKs	5/212	34/11091	0.000431122357613873	0.0029523021926758	0.00202102527236503	RAP1A/MAP2K1/MAP2K2/NGF/RALB	5
R-HSA-448424	R-HSA-448424	Interleukin-17 signaling	7/212	72/11091	0.000434047077333793	0.0029523021926758	0.00202102527236503	NFKB1/MAP2K1/MAP2K3/MAP2K4/MAP2K6/MAP2K7/JUN	7
R-HSA-445717	R-HSA-445717	Aquaporin-mediated transport	6/212	52/11091	0.000444377594269929	0.00299558110423033	0.00205065224423435	AQP4/PRKACG/PRKAR1A/PRKAR2B/GNAS/AQP1	6
R-HSA-3232118	R-HSA-3232118	SUMOylation of transcription factors	4/212	20/11091	0.000494313324324852	0.00330271291916162	0.00226090211684678	SP3/PIAS1/TP53/CDKN2A	4
R-HSA-622312	R-HSA-622312	Inflammasomes	4/212	21/11091	0.000601542442793625	0.0039838995114841	0.00272721458367193	NFKB1/NFKB2/BCL2L1/BCL2	4
R-HSA-446652	R-HSA-446652	Interleukin-1 family signaling	10/212	153/11091	0.000702208461330831	0.00461015120265024	0.00315592086511156	NFKB1/NFKB2/MAP2K1/MAP2K4/MAP2K6/SMAD3/CASP8/IL1R1/TP53/SQSTM1	10
R-HSA-8862803	R-HSA-8862803	Deregulated CDK5 triggers multiple neurodegenerative pathways in Alzheimer's disease models	4/212	22/11091	0.000724292499909776	0.00462349671132557	0.00316505665425006	JUN/BCL2L11/FASLG/FOXO3	4
R-HSA-8863678	R-HSA-8863678	Neurodegenerative Diseases	4/212	22/11091	0.000724292499909776	0.00462349671132557	0.00316505665425006	JUN/BCL2L11/FASLG/FOXO3	4
R-HSA-9772572	R-HSA-9772572	Early SARS-CoV-2 Infection Events	5/212	38/11091	0.000730971028700278	0.00462349671132557	0.00316505665425006	PIK3C3/BECN1/PIK3R4/UVRAG/MAP1LC3B	5
R-HSA-168643	R-HSA-168643	Nucleotide-binding domain, leucine rich repeat containing receptor (NLR) signaling pathways	6/212	57/11091	0.000731792588930291	0.00462349671132557	0.00316505665425006	NFKB1/NFKB2/MAP2K6/BCL2L1/BCL2/CASP8	6
R-HSA-5668541	R-HSA-5668541	TNFR2 non-canonical NF-kB pathway	8/212	102/11091	0.000734860404449098	0.00462349671132557	0.00316505665425006	NFKB2/TNFRSF1A/TNF/TNFRSF6B/TNFRSF25/FASLG/LTA/TNFRSF11B	8
R-HSA-193697	R-HSA-193697	p75NTR regulates axonogenesis	3/212	10/11091	0.000748267441697586	0.00463067146296457	0.00316996819562998	RHOA/NGFR/NGF	3
R-HSA-425381	R-HSA-425381	Bicarbonate transporters	3/212	10/11091	0.000748267441697586	0.00463067146296457	0.00316996819562998	SLC4A4/SLC4A2/SLC4A8	3
R-HSA-3108232	R-HSA-3108232	SUMO E3 ligases SUMOylate target proteins	11/212	183/11091	0.000773732134679095	0.00474933139579444	0.00325119793005935	NFKB2/RARA/NR5A2/VDR/SP3/AR/HDAC7/PIAS1/BIRC5/TP53/CDKN2A	11
R-HSA-382556	R-HSA-382556	ABC-family proteins mediated transport	8/212	103/11091	0.000783902749654557	0.00477295625797735	0.00326737054397613	ABCC2/ABCG5/ABCG8/CFTR/ABCB1/ABCC4/ABCC3/ABCB4	8
R-HSA-9006925	R-HSA-9006925	Intracellular signaling by second messengers	15/212	310/11091	0.000899444214336853	0.00543264305459459	0.00371896513043701	FGF19/ITPR3/PRKACG/PRKAR1A/PRKAR2B/FGFR1/FGFR2/FGFR4/NR4A1/JUN/EGR1/HDAC7/TP53/FOXO3/PIK3CA	15
R-HSA-74752	R-HSA-74752	Signaling by Insulin receptor	7/212	82/11091	0.000953851427352545	0.00571553831469184	0.00391262364937427	FGF19/FGFR1/FGFR2/FGFR4/PIK3C3/PIK3R4/PIK3CA	7
R-HSA-425407	R-HSA-425407	SLC-mediated transmembrane transport	13/212	249/11091	0.000990880234837264	0.00589066596300893	0.00403250887115704	SLCO1B1/SLCO1B3/SLCO3A1/SLC4A4/SLC9A1/SLC4A2/SLC22A1/SLC22A7/SLCO2B1/SLC9A3/SLC4A8/SLC5A1/SLC12A2	13
R-HSA-2990846	R-HSA-2990846	SUMOylation	11/212	189/11091	0.00100886052385636	0.00589140307691045	0.00403301346917118	NFKB2/RARA/NR5A2/VDR/SP3/AR/HDAC7/PIAS1/BIRC5/TP53/CDKN2A	11
R-HSA-193048	R-HSA-193048	Androgen biosynthesis	3/212	11/11091	0.00101441377483226	0.00589140307691045	0.00403301346917118	HSD3B2/SRD5A3/CYP17A1	3
R-HSA-9818030	R-HSA-9818030	NFE2L2 regulating tumorigenic genes	3/212	11/11091	0.00101441377483226	0.00589140307691045	0.00403301346917118	SP1/BCL2L1/BCL2	3
R-HSA-264870	R-HSA-264870	Caspase-mediated cleavage of cytoskeletal proteins	3/212	12/11091	0.00133356785287657	0.00762760400698339	0.00522154558024238	CASP7/CASP3/CASP8	3
R-HSA-6803207	R-HSA-6803207	TP53 Regulates Transcription of Caspase Activators and Caspases	3/212	12/11091	0.00133356785287657	0.00762760400698339	0.00522154558024238	APAF1/TP53/TP73	3
R-HSA-180024	R-HSA-180024	DARPP-32 events	4/212	26/11091	0.00139434691607075	0.00791527760626629	0.00541847515465563	PDE4B/PRKACG/PRKAR1A/PRKAR2B	4
R-HSA-9749641	R-HSA-9749641	Aspirin ADME	5/212	44/11091	0.00144146442280432	0.00812168387475568	0.00555977243988155	UGT2B4/ABCC2/SLC22A7/SLCO2B1/ABCC3	5
R-HSA-9678108	R-HSA-9678108	SARS-CoV-1 Infection	9/212	142/11091	0.00160065966125431	0.00895183736479263	0.00612806154912956	SP1/NFKB1/SMAD3/BCL2L1/PIK3C3/BECN1/PIK3R4/UVRAG/MAP1LC3B	9
R-HSA-211976	R-HSA-211976	Endogenous sterols	4/212	27/11091	0.00161259127399596	0.00895225302843345	0.00612834609544904	CYP7B1/CYP8B1/CYP39A1/CYP11A1	4
R-HSA-111461	R-HSA-111461	Cytochrome c-mediated apoptotic response	3/212	13/11091	0.00170932792093415	0.00935175782829913	0.00640183073362827	APAF1/CASP7/CASP3	3
R-HSA-209543	R-HSA-209543	p75NTR recruits signalling complexes	3/212	13/11091	0.00170932792093415	0.00935175782829913	0.00640183073362827	NGFR/NGF/SQSTM1	3
R-HSA-9700206	R-HSA-9700206	Signaling by ALK in cancer	7/212	91/11091	0.00175787205293543	0.00947995285690176	0.00648958780444582	PRKAR1A/JUN/MCL1/BIRC6/TP53/PIK3CA/SQSTM1	7
R-HSA-9725370	R-HSA-9725370	Signaling by ALK fusions and activated point mutants	7/212	91/11091	0.00175787205293543	0.00947995285690176	0.00648958780444582	PRKAR1A/JUN/MCL1/BIRC6/TP53/PIK3CA/SQSTM1	7
R-HSA-5619115	R-HSA-5619115	Disorders of transmembrane transporters	10/212	176/11091	0.00203007753727351	0.010870273337883	0.00744134431355948	SLCO1B1/SLCO1B3/ABCC2/ABCB11/SLC4A4/ABCG5/ABCG8/CFTR/SLC5A1/ABCB4	10
R-HSA-983170	R-HSA-983170	Antigen Presentation: Folding, assembly and peptide loading of class I MHC	4/212	29/11091	0.00211824561507516	0.011168948728609	0.00764580526419938	PIK3C3/ATG14/BECN1/PIK3R4	4
R-HSA-200425	R-HSA-200425	Carnitine metabolism	3/212	14/11091	0.00214502988827589	0.011168948728609	0.00764580526419938	PRKAB2/PRKAA2/PRKAG2	3
R-HSA-442720	R-HSA-442720	CREB1 phosphorylation through the activation of Adenylate Cyclase	3/212	14/11091	0.00214502988827589	0.011168948728609	0.00764580526419938	PRKACG/PRKAR1A/PRKAR2B	3
R-HSA-6803205	R-HSA-6803205	TP53 regulates transcription of several additional cell death genes whose specific roles in p53-dependent apoptosis remain uncertain	3/212	14/11091	0.00214502988827589	0.011168948728609	0.00764580526419938	BIRC5/TP53/TP73	3
R-HSA-1592230	R-HSA-1592230	Mitochondrial biogenesis	7/212	95/11091	0.00225104459356538	0.0116406758091908	0.00796873032040808	PRKAB1/PRKAB2/PRKAA2/MED1/PRKAG1/PRKAG2/PRKAG3	7
R-HSA-9679506	R-HSA-9679506	SARS-CoV Infections	17/212	414/11091	0.00248226522193622	0.0127490492691282	0.00872747743623834	SP1/NFKB1/ATP1A1/ATP1A2/ATP1B3/ATP1B1/ROCK1/ROCK2/SMAD3/BCL2L1/IL1R1/PIK3C3/ATG14/BECN1/PIK3R4/UVRAG/MAP1LC3B	17
R-HSA-193704	R-HSA-193704	p75 NTR receptor-mediated signalling	7/212	97/11091	0.00253456142631582	0.0129296883572192	0.00885113556416121	NFKB1/RHOA/CASP3/BCL2L11/NGFR/NGF/SQSTM1	7
R-HSA-9823730	R-HSA-9823730	Formation of definitive endoderm	3/212	15/11091	0.0026437579263652	0.0133962230497029	0.00917050612395135	GATA4/SMAD3/GATA6	3
R-HSA-9824439	R-HSA-9824439	Bacterial Infection Pathways	6/212	73/11091	0.00266694560407326	0.0134236262071687	0.00918926520421032	MAP2K1/MAP2K2/MAP2K3/MAP2K4/MAP2K6/MAP2K7	6
R-HSA-9679191	R-HSA-9679191	Potential therapeutics for SARS	7/212	99/11091	0.00284479366974077	0.0142239683487039	0.00973714668415977	ATP1A1/ATP1A2/ATP1B3/ATP1B1/ROCK1/ROCK2/IL1R1	7
R-HSA-205043	R-HSA-205043	NRIF signals cell death from the nucleus	3/212	16/11091	0.00320835472504805	0.0157292715416317	0.0107676156527587	NGFR/NGF/SQSTM1	3
R-HSA-392517	R-HSA-392517	Rap1 signalling	3/212	16/11091	0.00320835472504805	0.0157292715416317	0.0107676156527587	PRKACG/RAPGEF3/RAP1A	3
R-HSA-5684264	R-HSA-5684264	MAP3K8 (TPL2)-dependent MAPK1/3 activation	3/212	16/11091	0.00320835472504805	0.0157292715416317	0.0107676156527587	NFKB1/MAP2K1/MAP2K4	3
R-HSA-163359	R-HSA-163359	Glucagon signaling in metabolic regulation	4/212	33/11091	0.0034385360662783	0.0167489982583233	0.0114656788356037	PRKACG/PRKAR1A/PRKAR2B/GNAS	4
R-HSA-5619084	R-HSA-5619084	ABC transporter disorders	6/212	78/11091	0.00371979791521639	0.0180028681153101	0.012324026831115	ABCC2/ABCB11/ABCG5/ABCG8/CFTR/ABCB4	6
R-HSA-2219528	R-HSA-2219528	PI3K/AKT Signaling in Cancer	7/212	104/11091	0.00374790917605326	0.0180233848912116	0.012338071776347	FGF19/FGFR1/FGFR2/FGFR4/NR4A1/FOXO3/PIK3CA	7
R-HSA-5578775	R-HSA-5578775	Ion homeostasis	5/212	56/11091	0.00421492192493749	0.0201409243881506	0.0137876526658515	ATP1A1/ATP1A2/ATP1B3/ATP1B1/ITPR3	5
R-HSA-168928	R-HSA-168928	DDX58/IFIH1-mediated induction of interferon-alpha/beta	6/212	82/11091	0.00476253370602615	0.0225232958853054	0.0154185267057301	NFKB1/NFKB2/FADD/CASP8/ATG12/ATG5	6
R-HSA-9006931	R-HSA-9006931	Signaling by Nuclear Receptors	13/212	298/11091	0.0047731487968859	0.0225232958853054	0.0154185267057301	SP1/ABCG5/ABCG8/RARG/RARA/NR5A2/JUN/GATA3/MED1/YY1/BCL2/FOXO3/PIK3CA	13
R-HSA-112315	R-HSA-112315	Transmission across Chemical Synapses	12/212	270/11091	0.0057164350607167	0.0268068849120566	0.0183508964682046	SLC22A1/PRKACG/PRKAR1A/PRKAR2B/PRKAA1/PRKAB1/PRKAB2/PRKAA2/PRKAG1/PRKAG2/PRKAG3/GLUL	12
R-HSA-111465	R-HSA-111465	Apoptotic cleavage of cellular proteins	4/212	38/11091	0.00575910977722146	0.0268402955666803	0.01837376803519	ROCK1/CASP7/CASP3/CASP8	4
R-HSA-112314	R-HSA-112314	Neurotransmitter receptors and postsynaptic signal transmission	10/212	205/11091	0.00601868786243891	0.0278779713873704	0.0190841184401518	PRKACG/PRKAR1A/PRKAR2B/PRKAA1/PRKAB1/PRKAB2/PRKAA2/PRKAG1/PRKAG2/PRKAG3	10
R-HSA-163615	R-HSA-163615	PKA activation	3/212	20/11091	0.00617437825527123	0.0280822625465649	0.0192239678081051	PRKACG/PRKAR1A/PRKAR2B	3
R-HSA-5627117	R-HSA-5627117	RHO GTPases Activate ROCKs	3/212	20/11091	0.00617437825527123	0.0280822625465649	0.0192239678081051	RHOA/ROCK1/ROCK2	3
R-HSA-5654720	R-HSA-5654720	PI-3K cascade:FGFR4	3/212	20/11091	0.00617437825527123	0.0280822625465649	0.0192239678081051	FGF19/FGFR4/PIK3CA	3
R-HSA-9664323	R-HSA-9664323	FCGR3A-mediated IL10 synthesis	4/212	40/11091	0.00692226107065013	0.0312952521457536	0.0214234490115929	ITPR3/PRKACG/PRKAR1A/PRKAR2B	4
R-HSA-416572	R-HSA-416572	Sema4D induced cell migration and growth-cone collapse	3/212	21/11091	0.00710318422401749	0.031733160290729	0.0217232230083624	RHOA/ROCK1/ROCK2	3
R-HSA-445144	R-HSA-445144	Signal transduction by L1	3/212	21/11091	0.00710318422401749	0.031733160290729	0.0217232230083624	MAP2K1/MAP2K2/FGFR1	3
R-HSA-111931	R-HSA-111931	PKA-mediated phosphorylation of CREB	3/212	22/11091	0.00811037765413977	0.0360196184051502	0.0246575568308522	PRKACG/PRKAR1A/PRKAR2B	3
R-HSA-425397	R-HSA-425397	Transport of vitamins, nucleosides, and related molecules	4/212	42/11091	0.00823097705968582	0.0363414484214198	0.0248778684906478	SLCO1B1/SLCO1B3/SLCO3A1/SLCO2B1	4
R-HSA-211897	R-HSA-211897	Cytochrome P450 - arranged by substrate type	5/212	66/11091	0.00846113377106343	0.0371404418439122	0.0254248266927304	CYP7B1/CYP8B1/CYP2B6/CYP39A1/CYP11A1	5
R-HSA-1489509	R-HSA-1489509	DAG and IP3 signaling	4/212	43/11091	0.00894209872605797	0.0388004858515734	0.0265612248910736	ITPR3/PRKACG/PRKAR1A/PRKAR2B	4
R-HSA-9660821	R-HSA-9660821	ADORA2B mediated anti-inflammatory cytokines production	4/212	43/11091	0.00894209872605797	0.0388004858515734	0.0265612248910736	PRKACG/PRKAR1A/PRKAR2B/GNAS	4
R-HSA-6802952	R-HSA-6802952	Signaling by BRAF and RAF1 fusions	5/212	67/11091	0.00900489898390341	0.0388497070448404	0.026594919705844	RAP1A/MAP2K1/MAP2K2/BCL2L11/ATG7	5
R-HSA-2559580	R-HSA-2559580	Oxidative Stress Induced Senescence	7/212	124/11091	0.00966080042672944	0.0414426381942087	0.028369934267489	MAP2K3/MAP2K4/MAP2K6/MAP2K7/JUN/TP53/CDKN2A	7
R-HSA-445989	R-HSA-445989	TAK1-dependent IKK and NF-kappa-B activation	4/212	45/11091	0.0104819522349988	0.0444599659405846	0.0304354733730597	NFKB1/NFKB2/CASP8/TP53	4
R-HSA-9634597	R-HSA-9634597	GPER1 signaling	4/212	45/11091	0.0104819522349988	0.0444599659405846	0.0304354733730597	PRKACG/PRKAR1A/PRKAR2B/GNAS	4
R-HSA-418555	R-HSA-418555	G alpha (s) signalling events	8/212	158/11091	0.0109120418623451	0.0460256514305617	0.0315072775913639	SCTR/PDE3A/P2RY11/PRKACG/PRKAR1A/PRKAR2B/GNAS/SCT	8
R-HSA-400685	R-HSA-400685	Sema4D in semaphorin signaling	3/212	25/11091	0.0116155647795554	0.0487208411586909	0.033352294191589	RHOA/ROCK1/ROCK2	3
R-HSA-4420097	R-HSA-4420097	VEGFA-VEGFR2 Pathway	6/212	99/11091	0.0116830649972405	0.048733226922191	0.0333607729784535	ITPR3/PRKACG/RHOA/ROCK1/ROCK2/PIK3CA	6
