# Supplementary material for: Unlocking liver physiology: comprehensive pathway maps for mechanistic understanding
Source: Front Toxicol. 2025 Jul 7;7:1619651. doi: 10.3389/ftox.2025.1619651 (PMC12277266; doi:10.3389/ftox.2025.1619651)
Supplement: Supplementary file 1 [file Supplementaryfile1.zip › Supplementary Information/analysis_scripts_and_outputs/output/tables_and_lists/reactome_crossmap_unique_liverlipidpm.csv]

	ID	Description	GeneRatio	BgRatio	pvalue	p.adjust	qvalue	geneID	Count
R-HSA-71387	R-HSA-71387	Metabolism of carbohydrates	31/115	290/11091	2.67711640104219e-23	5.72902909823028e-21	4.02976468788455e-21	GBE1/PGD/PGLS/ALDOB/UGP2/GALE/TKT/GPI/PCK2/ALDH1A1/GALT/HK1/GAPDH/AGL/TALDO1/G6PD/RPE/TPI1/RPIA/GYG1/GYG2/GYS1/GYS2/TKFC/SORD/BPGM/KHK/GALK1/PGM1/PGK1/PGAM1	31
R-HSA-211859	R-HSA-211859	Biological oxidations	24/115	222/11091	3.46663063995312e-18	3.70929478474984e-16	2.60909569217524e-16	ADH1B/ADH4/ADH1A/ADH6/ADH1C/ADH5/ACSS2/UGP2/ALDH1B1/ALDH1A1/UGDH/AHR/CYP4A11/AHRR/CYP4F12/ACSM5/ACSM2B/ACSM1/ACSM2A/CYP1A1/CYP1A2/CYP2A6/CYP2D6/CYP2E1	24
R-HSA-211945	R-HSA-211945	Phase I - Functionalization of compounds	18/115	106/11091	2.21211753644778e-17	1.57797717599942e-15	1.10993967618257e-15	ADH1B/ADH4/ADH1A/ADH6/ADH1C/ADH5/ACSS2/ALDH1B1/ALDH1A1/AHR/CYP4A11/AHRR/CYP4F12/CYP1A1/CYP1A2/CYP2A6/CYP2D6/CYP2E1	18
R-HSA-71384	R-HSA-71384	Ethanol oxidation	9/115	12/11091	2.16112943768859e-16	1.1562042491634e-14	8.13267130498602e-15	ADH1B/ADH4/ADH1A/ADH6/ADH1C/ADH5/ACSS2/ALDH1B1/ALDH1A1	9
R-HSA-3322077	R-HSA-3322077	Glycogen synthesis	7/115	14/11091	3.46410060159788e-11	1.48263505748389e-09	1.04287660216526e-09	GBE1/UGP2/GYG1/GYG2/GYS1/GYS2/PGM1	7
R-HSA-5663084	R-HSA-5663084	Diseases of carbohydrate metabolism	9/115	34/11091	4.26005617129147e-11	1.51942003442729e-09	1.06875093420119e-09	GBE1/ALDOB/TALDO1/RPIA/GYG1/GYG2/GYS1/GYS2/KHK	9
R-HSA-71336	R-HSA-71336	Pentose phosphate pathway	7/115	15/11091	6.43983407681825e-11	1.96874927491301e-09	1.38480642554137e-09	PGD/PGLS/TKT/TALDO1/G6PD/RPE/RPIA	7
R-HSA-8982491	R-HSA-8982491	Glycogen metabolism	8/115	27/11091	1.96817360893349e-10	5.26486440389708e-09	3.70327402733538e-09	GBE1/UGP2/AGL/GYG1/GYG2/GYS1/GYS2/PGM1	8
R-HSA-5365859	R-HSA-5365859	RA biosynthesis pathway	7/115	22/11091	1.60749292983388e-09	3.8222609664939e-08	2.6885554265058e-08	ADH4/ADH1A/ADH1C/ALDH8A1/ALDH1A2/ALDH1A1/ALDH1A3	7
R-HSA-211981	R-HSA-211981	Xenobiotics	7/115	25/11091	4.41612585965380e-09	9.45050933965912e-08	6.64743155716308e-08	AHR/AHRR/CYP1A1/CYP1A2/CYP2A6/CYP2D6/CYP2E1	7
R-HSA-5668914	R-HSA-5668914	Diseases of metabolism	16/115	250/11091	5.63404931170828e-09	1.06851116935455e-07	7.51584344405809e-08	GBE1/ALDOB/GALE/GALT/MPI/TALDO1/RPIA/GYG1/GYG2/GYS1/GYS2/KHK/GALK1/PGM1/IDH1/MMUT	16
R-HSA-70263	R-HSA-70263	Gluconeogenesis	7/115	26/11091	5.99165141694142e-09	1.06851116935455e-07	7.51584344405809e-08	ALDOB/GPI/PCK2/GAPDH/TPI1/PGK1/PGAM1	7
R-HSA-211897	R-HSA-211897	Cytochrome P450 - arranged by substrate type	9/115	66/11091	2.27989569176424e-08	3.75305906182729e-07	2.63987922204281e-07	AHR/CYP4A11/AHRR/CYP4F12/CYP1A1/CYP1A2/CYP2A6/CYP2D6/CYP2E1	9
R-HSA-70326	R-HSA-70326	Glucose metabolism	9/115	84/11091	1.94095798508962e-07	2.96689292006556e-06	2.08689467569786e-06	ALDOB/GPI/PCK2/HK1/GAPDH/TPI1/BPGM/PGK1/PGAM1	9
R-HSA-5362517	R-HSA-5362517	Signaling by Retinoic Acid	7/115	43/11091	2.53816700173255e-07	3.49623455745639e-06	2.45923040686799e-06	ADH4/ADH1A/ADH1C/ALDH8A1/ALDH1A2/ALDH1A1/ALDH1A3	7
R-HSA-8978868	R-HSA-8978868	Fatty acid metabolism	12/115	176/11091	2.61400714576178e-07	3.49623455745639e-06	2.45923040686799e-06	ALDH3A2/ACOX1/ACOX3/MLYCD/ACAA1/ACSM3/MMUT/HTD2/CYP4A11/EHHADH/CYP1A1/CYP1A2	12
R-HSA-5609975	R-HSA-5609975	Diseases associated with glycosylation precursor biosynthesis	5/115	15/11091	3.03586373581308e-07	3.8216167027294e-06	2.68810225524006e-06	GALE/GALT/MPI/GALK1/PGM1	5
R-HSA-390918	R-HSA-390918	Peroxisomal lipid metabolism	6/115	29/11091	4.26224100079759e-07	4.93252936557347e-06	3.46951155571572e-06	ALDH3A2/ACOX1/ACOX3/MLYCD/ACAA1/EHHADH	6
R-HSA-3229121	R-HSA-3229121	Glycogen storage diseases	5/115	16/11091	4.37934850214467e-07	4.93252936557347e-06	3.46951155571572e-06	GBE1/GYG1/GYG2/GYS1/GYS2	5
R-HSA-70171	R-HSA-70171	Glycolysis	8/115	73/11091	8.02060371923383e-07	8.5820459795802e-06	6.03655964131809e-06	ALDOB/GPI/HK1/GAPDH/TPI1/BPGM/PGK1/PGAM1	8
R-HSA-71291	R-HSA-71291	Metabolism of amino acids and derivatives	16/115	367/11091	1.12599992886746e-06	1.14744754656018e-05	8.07107718436326e-06	SHMT1/GOT1/PSPH/ALDH6A1/ALDH4A1/ALDH9A1/ALDH7A1/SDS/GCSH/GLDC/PSAT1/PHGDH/GPT/GOT2/HSD17B10/GLUD2	16
R-HSA-390247	R-HSA-390247	Beta-oxidation of very long chain fatty acids	4/115	11/11091	3.42245335825991e-06	3.32911372121645e-05	2.34167861354625e-05	ACOX1/MLYCD/ACAA1/EHHADH	4
R-HSA-70221	R-HSA-70221	Glycogen breakdown (glycogenolysis)	4/115	16/11091	1.81332026734286e-05	0.00016871762487451	0.000118674964865002	AGL/GYG1/GYG2/PGM1	4
R-HSA-9018677	R-HSA-9018677	Biosynthesis of DHA-derived SPMs	4/115	17/11091	2.35233305821272e-05	0.000209749697690635	0.000147536678651061	CYP1A1/CYP1A2/CYP2D6/CYP2E1	4
R-HSA-389661	R-HSA-389661	Glyoxylate metabolism and glycine degradation	4/115	19/11091	3.77003965952038e-05	0.000310303264283601	0.000218265453972233	ALDH4A1/GCSH/GLDC/GOT2	4
R-HSA-9018678	R-HSA-9018678	Biosynthesis of specialized proresolving mediators (SPMs)	4/115	19/11091	3.77003965952038e-05	0.000310303264283601	0.000218265453972233	CYP1A1/CYP1A2/CYP2D6/CYP2E1	4
R-HSA-9033241	R-HSA-9033241	Peroxisomal protein import	6/115	63/11091	4.57750239690805e-05	0.000362809449236416	0.000255197989379279	ACOX1/ACOX3/IDH1/MLYCD/ACAA1/EHHADH	6
R-HSA-189200	R-HSA-189200	Cellular hexose transport	4/115	21/11091	5.72888897509109e-05	0.000437850800239105	0.000307981625352641	SLC2A9/SLC2A11/SLC2A8/SLC2A2	4
R-HSA-9749641	R-HSA-9749641	Aspirin ADME	5/115	44/11091	8.63790641899118e-05	0.000637417921953143	0.000448355941167238	ACSM5/ACSM2B/ACSM2A/CYP2D6/CYP2E1	5
R-HSA-156580	R-HSA-156580	Phase II - Conjugation of compounds	7/115	109/11091	0.000133719244578891	0.000953863944662758	0.000670942174553735	UGP2/UGDH/ACSM5/ACSM2B/ACSM1/ACSM2A/CYP1A2	7
R-HSA-211999	R-HSA-211999	CYP2E1 reactions	3/115	11/11091	0.000168651462062144	0.00116423912520319	0.000818918814087829	CYP2A6/CYP2D6/CYP2E1	3
R-HSA-1989781	R-HSA-1989781	PPARA activates gene expression	7/115	117/11091	0.000207937526527076	0.00139058220864982	0.00097812718070302	ME1/ACOX1/AHR/CYP4A11/AHRR/APOA5/CYP1A1	7
R-HSA-400206	R-HSA-400206	Regulation of lipid metabolism by PPARalpha	7/115	119/11091	0.000230909726930196	0.00149741459282006	0.00105327243862896	ME1/ACOX1/AHR/CYP4A11/AHRR/APOA5/CYP1A1	7
R-HSA-1428517	R-HSA-1428517	Aerobic respiration and respiratory electron transport	9/115	215/11091	0.000388870969281437	0.00244759963018316	0.00172162689186519	ME1/ME2/MDH1/GOT1/LDHA/GPT/GOT2/UCP3/UCP2	9
R-HSA-211935	R-HSA-211935	Fatty acids	3/115	15/11091	0.000451193283954055	0.00275872465046193	0.00194047036407308	CYP4A11/CYP4F12/CYP2D6	3
R-HSA-9759194	R-HSA-9759194	Nuclear events mediated by NFE2L2	6/115	97/11091	0.000500434753385271	0.002974806589568	0.00209246110333607	ME1/PGD/TKT/TALDO1/G6PD/IDH1	6
R-HSA-196757	R-HSA-196757	Metabolism of folate and pterines	3/115	17/11091	0.000664188846189313	0.00384152467795981	0.00270210540554969	SHMT2/SHMT1/ALDH1L1	3
R-HSA-9748784	R-HSA-9748784	Drug ADME	6/115	110/11091	0.000972871937558478	0.00547880512203985	0.00385375864462223	ADH1A/ACSM5/ACSM2B/ACSM2A/CYP2D6/CYP2E1	6
R-HSA-9609507	R-HSA-9609507	Protein localization	7/115	164/11091	0.00156522708529298	0.0085886819551974	0.00604122734674485	ALDH3A2/ACOX1/ACOX3/IDH1/MLYCD/ACAA1/EHHADH	7
R-HSA-70268	R-HSA-70268	Pyruvate metabolism	4/115	49/11091	0.00162224428808393	0.00867900694124903	0.00610476139989479	ME1/ME2/LDHA/GPT	4
R-HSA-9755511	R-HSA-9755511	KEAP1-NFE2L2 pathway	6/115	126/11091	0.00195727576300519	0.0102160247142222	0.00718589047778541	ME1/PGD/TKT/TALDO1/G6PD/IDH1	6
R-HSA-9837999	R-HSA-9837999	Mitochondrial protein degradation	5/115	98/11091	0.00346795544684086	0.017670058705332	0.0124290132555951	SHMT2/ME2/ALDH1B1/HSD17B10/OXSM	5
R-HSA-9006931	R-HSA-9006931	Signaling by Nuclear Receptors	9/115	298/11091	0.00377490873118989	0.0187867550808055	0.0132144907848263	ADH4/ADH1A/ADH1C/ALDH8A1/ALDH1A2/ALDH1A1/ALDH1A3/ESR1/PLTP	9
R-HSA-8963899	R-HSA-8963899	Plasma lipoprotein remodeling	3/115	34/11091	0.00514263124773943	0.0249508768258836	0.0175502970295197	PLTP/APOA5/LIPC	3
R-HSA-163685	R-HSA-163685	Integration of energy metabolism	5/115	108/11091	0.00524667970637739	0.0249508768258836	0.0175502970295197	PRKAR2A/TKT/TALDO1/SLC2A2/MLXIPL	5
R-HSA-8963693	R-HSA-8963693	Aspartate and asparagine metabolism	2/115	11/11091	0.00551446788526038	0.025108428243526	0.0176611177512259	GOT1/GOT2	2
R-HSA-9845614	R-HSA-9845614	Sphingolipid catabolism	2/115	11/11091	0.00551446788526038	0.025108428243526	0.0176611177512259	ALDH3B1/ALDH3A2	2
R-HSA-8979227	R-HSA-8979227	Triglyceride metabolism	3/115	37/11091	0.00652906649982618	0.0281312726227873	0.0197873683475582	MOGAT2/MOGAT3/MGLL	3
R-HSA-211958	R-HSA-211958	Miscellaneous substrates	2/115	12/11091	0.0065727272483148	0.0281312726227873	0.0197873683475582	CYP4A11/CYP2D6	2
R-HSA-211979	R-HSA-211979	Eicosanoids	2/115	12/11091	0.0065727272483148	0.0281312726227873	0.0197873683475582	CYP4A11/CYP4F12	2
R-HSA-2046104	R-HSA-2046104	alpha-linolenic (omega3) and linoleic (omega6) acid metabolism	2/115	13/11091	0.00771541707183889	0.0311528161013872	0.021912703898172	ACOX1/ACAA1	2
R-HSA-2046106	R-HSA-2046106	alpha-linolenic acid (ALA) metabolism	2/115	13/11091	0.00771541707183889	0.0311528161013872	0.021912703898172	ACOX1/ACAA1	2
R-HSA-75109	R-HSA-75109	Triglyceride biosynthesis	2/115	13/11091	0.00771541707183889	0.0311528161013872	0.021912703898172	MOGAT2/MOGAT3	2
R-HSA-8964539	R-HSA-8964539	Glutamate and glutamine metabolism	2/115	14/11091	0.00894070383309424	0.0354316781533735	0.0249224297881574	GOT2/GLUD2	2
