# Supplementary material for: Unlocking liver physiology: comprehensive pathway maps for mechanistic understanding
Source: Front Toxicol. 2025 Jul 7;7:1619651. doi: 10.3389/ftox.2025.1619651 (PMC12277266; doi:10.3389/ftox.2025.1619651)
Supplement: Supplementary file 1 [file Supplementaryfile1.zip › Supplementary Information/analysis_scripts_and_outputs/output/tables_and_lists/steatosis_shared_genes_with_liverlipidpm.txt]

GOT1
ALDH2
ALDH3A2
GPT
DGAT1
DGAT2
ACOX1
SCD
SLC27A2
SLC27A5
SLC27A1
MTOR
ACADVL
LPIN1
GOT2
CPT1A
PNPLA3
FABP
AKT1
ACADS
ACADL
CPT2
SLC27A
MLYCD
ACSL1
SCP2
PLIN2
ACACB
ACACA
DBI
ACAA1
ACAA2
MTTP
ACADM
AGPAT1
ACSL5
FABP3
FABP5
FABP1
FABP4
NR1H3
ACAD
CD36
PNPLA2
MGLL
APOB
HMGCR
SQLE
FOXO1
PPARGC1A
MLXIPL
SREBF1
AHR
NR1I2
APOA4
NR1H4
FASN
RPS6KB1
NFE2L2
EHHADH
NR3C1
APOA1
CYP1A1
CYP3A4
CYP2E1
ABCA1
UCP2
SLC25A20
FABP2
LRP1
SREBF2
NR1H2
GPX1
PTGS2
GSR
PTGS1
ABHD5
ELOVL6
CAT
CYCS
PINK1
GPAM
SOD2
PDK4
