# Supplementary material for: Unlocking liver physiology: comprehensive pathway maps for mechanistic understanding
Source: Front Toxicol. 2025 Jul 7;7:1619651. doi: 10.3389/ftox.2025.1619651 (PMC12277266; doi:10.3389/ftox.2025.1619651)
Supplement: Supplementary file 1 [file Supplementaryfile1.zip › Supplementary Information/analysis_scripts_and_outputs/output/tables_and_lists/steatosis_unique_aop_genes.txt]

ACAD1
ACP1
ACP2
ACP3
ACP4
ACP5
ACP6
ACP7
AHCY
AKT2
ANGPTL8
ATF4
ATF6
ATG7
BAX
BCL2
BECN1
CARB1
CASP1
CASP3
CASP8
CCL2
CEBPA
CERS4
CIDEA
CIDEB
CIDEC
CNR1
CNR2
CXCL10
CYP1B1
Cyp2a5
Cyp4a10
Cyp4a14
Cyp4a32
DDIT3
DEGS2
DEPTOR
EIF2A
EIF2AK3
EIF4E
EIF4EBP1
ERdj4
ERN1
ESR2
ESRRG
FABP6
fabpa11
FADS
FGF21
GPR55
GPX
HILPDA
HNE
HNF1A
HSPA4
HSPA5
HYOU1
IL10
IL18
IL1B
IL6
IL8
JAK2
KDM4B
LAMP2
LAP
LDH
LIPE
LPL
LY6G6D
MAP1LC3A
MAP4K4
MGAT1
MIR122
MIR1260
MIR15B
MIR192
MIR202
MIR21
MIR22
MIR24-2
MIR26A
MIR26A1
MIR27A
MiR29a
MIR378
MIR378A
MIR3929
MIR663A
MAP3K20
SNCAIP
OPTN
IL17A
EIF4G2
FOSL2
PTGER3
G6PC1
G6PC2
G6PC3
NFIL3
NFKB1
NLRP3
NNMT
NR0B2 
NR1C1
NR1C3
NRF1
PDE4B
PF4
PLIN1
PLIN3
PLIN4
PLIN5
PRKAA2
PXYLP1
RAB7A
RARA
RHEB
RPS6
RXRB
SAP30-DT
SELENOP
SIAH2
SIRT1
SLC22A5
SMPD4
SPTLC3
SQSTM1
STAT5B
TFEB
TGFB1
TLR4
TNF
VDR
XBP1
XIAP
