# Supplementary material for: Unlocking liver physiology: comprehensive pathway maps for mechanistic understanding
Source: Front Toxicol. 2025 Jul 7;7:1619651. doi: 10.3389/ftox.2025.1619651 (PMC12277266; doi:10.3389/ftox.2025.1619651)
Supplement: Supplementary file 1 [file Supplementaryfile1.zip › Supplementary Information/analysis_scripts_and_outputs/output/tables_and_lists/unique_liverbilepm_from_cholestasis_aop_comparison.txt]

LBR
MSMO1
SORT1
AQP8
CYP7B1
ACAT2
TM7SF2
CYP7A1
CYP3A4
P2RX5
FGF19
CYP8B1
SLCO3A1
ABCC2
ABCB11
CYP2B6
SP1
NFKB2
SLC4A4
SCP2
ABCG5
ATP1A1
ATP1A2
ATP1B3
ATP1B1
AQP9
SCL27A2
AKR1D1
MVK
OSBPL5
SOAT
VAPA
ACOT8
EBP
OATP
DHCR24
HMGCR
GGPS1
STARD3
CYP27A1
DHCR7
SLC9A1
SQLE
BAAT
AKR1C3
AKR1C2
HMGCS1
ACOX2
LSS
SLC4A2
HSD17B4
SLC22A7
HSD17B7
SC5D
LRPAP1
CH25H
HSD3B7
LRP1
APOE
PMVK
IDI1
ABCG8
PLPP6
FDPS
FDFT1
AMACR
SLC9A3
CA2
MVD
K+ channel
FGFR
NSDHL
CYP51A1
SCTR
ITPR3
PKA
AQP4
ADCY1
PDE4A
PDE12
PDE4C
PDE3A
PDE4D
PDE1A
PDE6D
PDE11A
PDE2A
PDE3B
PDE5A
P2RY1
P2RY2
P2RY4
P2RY6
P2RY11
P2RY12
P2RY13
P2RY14
CFTR
SLC2A1
ABCB1
TMEM16A
SLC4A8
ABCC4
PRKACA
PRKACB
PRKACG
PRKAR1A
PRKAR1B
 PRKAR2A
PRKAR2B
ABCC3
CHRM3
SLC5A1
GNAS
SSTR
PDE
P2YR
MAF
GPCR
RHOA
RAPGEF3
PRKAB1
PRKAB2
KCNN2
AMPK
CALM2
ROCK2
ALPL
Actin
Myosin
RARE
MLCK
RAP1A
ADCY
ADCY8
ADCY2
ADCY3
ADCY4
ADCY6
ADCY9
ROCK
ABCG2
ABCB4
MEK
PDE7A
PDE8A
PDE7B
PDE10A
PDE6H
CYP46A1
AQP1
SLC12A2
FGFR1
SST
SCT
LPA
GCG
CYP11A1
HSD3B2
GATA4
TFCP2L1
HSD17B11
AKR1B1
SRD5A3
ZHX2
STAT6
GRHL1
NFIC
JUN
SF1
CYP17A1
GATA6
ZNF202
DBP
SP3
HSD17B1
EGR1
UBP1
HDAC7
PIAS1
MED1
YY1
ENO1
CREB1
HSD17B2
SP2
PROX1
CEBPA
HSF1
HSD17B6
PCK1
CDKN1A
G6PC
GCK
RPS6KB2
CASP9
TSC1
TSC2
RICTOR
PRR5
MLST8
MAPKAP1
IRS2
TSC
GSK3B
RPTOR
INSR
LPIN
PNPLA2
FITM2
BSCL2
PLIN2
AUP1
GK
DGAT1
AGPAT
ACSL1
ACSL3
ACSL4
GPD1
GPAT2
ACSL
GPD2
DGAT
LPIN1
LPIN2
LPIN3
AGPAT1
AGPAT2
AGPAT3
AGPAT4
AGPAT5
IDI2
CP7A1
ELOVL3
FADS1
HMGCS2
ELOVL5
FASN
ELOVL2
ACOT2
ELOVL4
FADS2
ACOT1
CASP3
BIRC4
BCL2
CYCS
BAX
NGF
FAS
CCS
CAT
TXN
GSR
PTGES2
CPT1B
GPAM
PINK1
SIRT3
NDUFA9
TOMM70
TOMM22
TIMM9
TOMM37
NDUFA10
CPT1A
ECHS1
MECR
ECSIT
UQCRFS1
MT-CYB
UQCRFS1P1
UQCRC1
UQCR10
UQCRQ
UQCR11
UQCRH
BCS1L
UQCRC2
UQCRB
ACADS
ACADL
ACSS1
CPT2
NDUFA8
NDUFA7
NDUFA6
NDUFA3
NDUFA1
NDUFA11
NDUFA5
NDUFA12
NDUFA2
NDUFA4
NDUFB1
NDUFB7
NDUFB4
NDUFB10
NDUFB9
NDUFB2
NDUFB3
NDUFB5
NDUFB11
NDUFB8
NDUFB6
NDUFS4
NDUFS6
NDUFS2
NDUFS7
NDUFS1
NDUFS5
NDUFS8
NDUFS3
NDUFV3
MT-ND4
NDUFC1
MT-ND4L
NDUFV1
NDUFAF1
MT-ND3
NDUFV2
NDUFAB1
MT-ND5
NDUFC2
MT-ND6
MT-ND2
MT-ND1
ACADM
TIMM10
ECHDC2
CHCHD2
NDUFAF7
MMAA
DECR1
SLC25A23
PDHB
PDHA1
DLD
PDHX
DLAT
SDHC
TIMM22
TIMM29
HADHSC
ACACB
SLC25A4
ECHDC3
SNCA
ECI1
ACAA2
PECR
ACLY
ATP5F1B
ATP5F1D
ATP5F1E
ATP5F1C
ATP5F1A
ATP5F1EP2
MT-ATP6
ATP5MGL
ATP5MG
ATP5PB
ATP5ME
MT-ATP8
ATP5PF
ATP5PD
ATP5PO
ATP5MC1
ATP5MF
ATP5MC2
ATP5IF1
ATP5MC3
ACADVL
IDH2
SDHA
SDHB
SDHD
CS
ACAT1
precursor protein N-terminus binding
TXNRD2
ECH1
PDPR
PDP1
MPC1
MPC2
OGDH
DBT
ALDH2
PDP2
damaged mt DNA
MT-TW
MT-TR
MT-TL1
MT-TK
MT-TF
MT-TI
MT-TP
MT-TS2
MT-TL2
MT-TT
MT-TE
MT-TV
MT-TN
MT-TH
MT-TC
MT-RNR1
MT-TS1
MT-TQ
mt DNA
AARS2
DARS2
RARS2
GARS1
TRMT1
TWNK
C12orf65
GFM1
TUFM
TSFM
MTPAP
POLG2
MTFMT
POLG
mt mRNA
MRPL3
MRPS16
MRPS22
MRPS2
MRPS5
MRPS25
MRPS27
SUCLA2
RRM2B
SUCLG1
TK2
DGUOK
TFAM
TFB2M
POLRMT
TFB1M
ERCC8
HADHB
MCEE
ACACA
IDH3B
IDH3G
IDH3A
SLC25A5
MT-CO1
MT-CO3
MT-CO2
TIMM23
TIMM17B
TIMM17A
SLC25A20
GLUD1
SUCLG2
L2HGDH
HMGCL
SIRT5
SLC25A1
FH
PDK1
PDK2
PDK4
PDK3
ACO2
ADHFE1
NNT
MDH2
HADH
SLC25A11
SLC25A10
ACAD9
BDH1
OXCT1
PCCA
PCCB
COX7A2
COX7B
COX6A1
COX4I2
COX7A1
COX7C
COX8A
COX7A2L
COX5A
COX5B
COX6A2
COX4I1
COX5C
COX6B1
COX6C
D2HGDH
ECHDC1
SLC25A12
FDX2
LYRM7
NUBPL
FDXR
HCCS
DMAC2
NDUFAF2
COA1
FOXRED1
NDUFAF8
COA7
NDUFAF6
NDUFAF4
DMAC1
NDUFAF3
NDUFAF5
COX11
COX15
COX16
COA5
CMC1
COX14
HIGD2A
COX17
HIGD1A
COX20
COX19
COA3
COX18
COA4
CHCHD7
COX10
COA6
SDHAF2
SDHAF1
PC
ACSL5
ACSL6
ACAS2
ATOX1
ELOVL6
GPAT4
ABHD5
MBOAT2
LCLAT1
MBOAT1
GPAT3
HSD17B12
ELOVL7
TECR
PTGS1
PTGDS
PTGES3
PTGS2
P4HB
ATP7A
CD36
SLC27A2
SLC27A4
SLC27A3
SLC27
DBI
FABP
FABP5
FABP2
STAR
PIK3C3
ATG14
PIK3R4
ATG101
ULK1
ATG13
ATG9A
PRKAG1
PRKAG2
PRKAG3
ATG2
EXOC6
EXOC7
EXOC1
EXOC3
EXOC2
EXOC4
EXOC5
EXOC8
UVRAG
ATG7
DDIT3
ATG12
SESN1
FBXO32
GLUL
GABARAPL1
ATG4
PYGL
PFKL
PFKFB1
FBP1
ACC
PKLR
CALM1
PFKFB
GYS
CPT1
Gα
Gβ
Gγ
GCGR
