# Supplementary material for: Unlocking liver physiology: comprehensive pathway maps for mechanistic understanding
Source: Front Toxicol. 2025 Jul 7;7:1619651. doi: 10.3389/ftox.2025.1619651 (PMC12277266; doi:10.3389/ftox.2025.1619651)
Supplement: Supplementary file 1 [file Supplementaryfile1.zip › Supplementary Information/analysis_scripts_and_outputs/scripts/1_map_analysis.R]

################################################################################
### Project: Liver Physiological Maps
### Date: 05/06/2025
### Contact: lcladeira[at]uliege.be
################################################################################

# Physiological maps' components analysis and cross-comparison

### Install all the missing R packages
#required.packages <- c("devtools", "dplyr", "enrichR", "httr", "igraph", "jsonlite", "xml2")
#new.packages <- required.packages[!(required.packages %in% installed.packages()[,"Package"])]
#if(length(new.packages)) install.packages(new.packages, repos='http://cran.us.r-project.org')

#devtools::install_git(url = "https://gitlab.lcsb.uni.lu/minerva/minervar")

# Load all required packages
library(minervar)
library(dplyr)
library(purrr)
library(tidyr)
library(VennDiagram)
library(ggplot2)
library(ggvenn)
library(clusterProfiler)
library(enrichplot)
library(org.Hs.eg.db)
library(ReactomePA)

#######################################################################################
### Process the Liver Lipid Metabolism physiological map
#######################################################################################

# Get the contents of the Liver Lipid Metabolism physiological map
liver_lipid <- minervar::get_map_components("https://ontox.elixir-luxembourg.org/minerva/api/", project_id = "Liver_Lipid_Metabolism_Physiological_Map_August_2024")

# Access data
lipid_map_ids <- as.character(552:559)
lipid_full_elements_list <- map_df(lipid_map_ids, ~liver_lipid$map_elements[[.x]])
lipid_full_reactions_list <- map_df(lipid_map_ids, ~liver_lipid$map_reactions[[.x]])

# Filter out the unwanted columns
lipid_elements_list <- lipid_full_elements_list[, c("name", "type")]
lipid_reactions_list <- lipid_full_reactions_list[, c("id", "type")]

# Remove duplicated rows
lipid_elements_list <- unique(lipid_elements_list)

# Prepare gene list for map cross comparison
lipid_gene_list <- lipid_elements_list
lipid_gene_list <- lipid_gene_list[lipid_gene_list$type %in% c("Gene", "Protein", "RNA"), ]
lipid_gene_list <- unique(lipid_gene_list)
lipid_gene_list <- dplyr::select(lipid_gene_list, name)

write.table(lipid_gene_list, "output/tables_and_lists/liverlipidpm_genelist.txt", col.names = FALSE, row.names = FALSE, quote = FALSE)


#######################################################################################
### Process the Liver Bile Secretion physiological map
#######################################################################################

# Get the contents of the Liver Bile Secretion physiological map
liver_bile <- minervar::get_map_components("https://ontox.elixir-luxembourg.org/minerva/api/", project_id = "Liver_Bile_Secretion_Physiological_Map_August_2024")

# Access data
bile_map_ids <- as.character(560:569)
bile_full_elements_list <- map_df(bile_map_ids, ~liver_bile$map_elements[[.x]])
bile_full_reactions_list <- map_df(bile_map_ids, ~liver_bile$map_reactions[[.x]])

# Filter out the unwanted columns
bile_elements_list <- bile_full_elements_list[, c("name", "type")]
bile_reactions_list <- bile_full_reactions_list[, c("id", "type")]

# Remove duplicated rows
bile_elements_list <- unique(bile_elements_list)

# Prepare gene list for map cross comparison
bile_gene_list <- bile_elements_list
bile_gene_list <- bile_gene_list[bile_gene_list$type %in% c("Gene", "Protein", "RNA"), ]
bile_gene_list <- unique(bile_gene_list)
bile_gene_list <- dplyr::select(bile_gene_list, name)
write.table(bile_gene_list, "output/tables_and_lists/liverbilepm_genelist.txt", col.names = FALSE, row.names = FALSE, quote = FALSE)


#######################################################################################
### Map stats
#######################################################################################

### Element frequency plots

# Get all unique types from both datasets for consistent coloring
all_types <- unique(c(lipid_elements_list$type, bile_elements_list$type))

### LiverLipidPM
# Calculate frequencies and order types by frequency
lipid_type_order <- lipid_elements_list %>%
  count(type) %>%
  arrange(-n) %>%
  pull(type)

# Convert type to a factor with levels ordered by frequency, but include all possible types
lipid_elements_list$type <- factor(lipid_elements_list$type, levels = all_types)

# Create the plot
lipid_plot <- ggplot(lipid_elements_list, aes(x = reorder(type, type, function(x) -length(x)))) +
  geom_bar(aes(fill = type), color = "black") +
  geom_text(stat = "count", aes(label = ..count..), vjust = -0.5) +
  labs(x = "Type", y = "Frequency") +
  scale_y_continuous(limits = c(0, 800)) +
  theme_minimal() +
  theme(
    axis.text.x = element_text(angle = 45, hjust = 1),
    panel.grid = element_blank(),
    plot.title = element_blank(),
    legend.position = "none"
  )

print(lipid_plot)

# Save to file
ggsave("output/figures/element_frequency_liverlipidpm_barplot.png", plot = lipid_plot, width = 6, height = 6, dpi = 300)


### LiverBilePM
# Calculate frequencies and order types by frequency
bile_type_order <- bile_elements_list %>%
  count(type) %>%
  arrange(-n) %>%
  pull(type)

# Convert type to a factor with levels ordered by frequency, but include all possible types
bile_elements_list$type <- factor(bile_elements_list$type, levels = all_types)

# Create the plot
bile_plot <- ggplot(bile_elements_list, aes(x = reorder(type, type, function(x) -length(x)))) +
  geom_bar(aes(fill = type), color = "black") +
  geom_text(stat = "count", aes(label = ..count..), vjust = -0.5) +
  labs(x = "Type", y = "Frequency") +
  scale_y_continuous(limits = c(0, 800)) +
  theme_minimal() +
  theme(
    axis.text.x = element_text(angle = 45, hjust = 1),
    panel.grid = element_blank(),
    plot.title = element_blank(),
    legend.position = "none"
  )

print(bile_plot)

# Save to file
ggsave("output/figures/element_frequency_liverbilepm_barplot.png", plot = bile_plot, width = 6, height = 6, dpi = 300)


#######################################################################################

### Overlapping genes

# Read the gene lists from text files
bile_genes <- scan("output/tables_and_lists/liverbilepm_genelist.txt", what = character(), sep = "\n")
lipid_genes <- scan("output/tables_and_lists/liverlipidpm_genelist.txt", what = character(), sep = "\n")

# Create a named list of gene vectors
gene_lists <- list(LiverLipidPM = lipid_genes, LiverBilePM = bile_genes)

# Plot the Venn diagram
venn_plot <- ggvenn(gene_lists, 
       show_elements = FALSE,
       show_percentage = TRUE,
       fill_color = c("#ebbe1c", "#71c700"),
       stroke_color = "#474747",
       fill_alpha = 0.5,
       stroke_alpha = 0.5,
       stroke_size = 0.5,
       set_name_size = 3,
       text_color = "#2e2e2e",
       text_size = 3) 
print(venn_plot)

# Save as high-res PNG
ggsave(
  "output/figures/maps_entity_overlap.png",
  plot = venn_plot,
  device = "png",
  dpi = 600,           # High resolution
  width = 8,           # Width in inches
  height = 9,          # Height in inches
  units = "cm"         # Units (inches for print)
)


# Get shared genes (intersection)
shared_genes <- intersect(bile_genes, lipid_genes)

# Get genes unique to bile_genes
unique_bile <- setdiff(bile_genes, lipid_genes)

# Get genes unique to lipid_genes
unique_lipid <- setdiff(lipid_genes, bile_genes)

# Save shared genes
write.table(shared_genes, "output/tables_and_lists/maps_shared_genes.txt", 
            col.names = FALSE, row.names = FALSE, quote = FALSE)

# Save unique to bile_genes
write.table(unique_bile, "output/tables_and_lists/maps_unique_liverbilepm_genes.txt", 
            col.names = FALSE, row.names = FALSE, quote = FALSE)

# Save unique to lipid_genes
write.table(unique_lipid, "output/tables_and_lists/maps_unique_liverlipidpm_genes.txt", 
            col.names = FALSE, row.names = FALSE, quote = FALSE)


#######################################################################################

### Enrichment for overlapping and unique gene lists

# Function to convert gene symbols to Entrez IDs
symbol_to_entrez <- function(gene_symbols) {
  mapIds(org.Hs.eg.db,
         keys = gene_symbols,
         keytype = "SYMBOL",
         column = "ENTREZID")
}

# Convert all lists
shared_entrez <- symbol_to_entrez(shared_genes)
unique_bile_entrez <- symbol_to_entrez(unique_bile)
unique_lipid_entrez <- symbol_to_entrez(unique_lipid)

# Remove NAs (genes not found)
shared_entrez <- na.omit(shared_entrez)
unique_bile_entrez <- na.omit(unique_bile_entrez)
unique_lipid_entrez <- na.omit(unique_lipid_entrez)

# Enrichment for shared genes
enrich_shared <- enrichPathway(
  gene = shared_entrez,
  organism = "human",
  pvalueCutoff = 0.05,
  qvalueCutoff = 0.1,
  readable = TRUE  # Convert Entrez back to symbols in results
)

# Enrichment for unique bile genes
enrich_bile <- enrichPathway(
  gene = unique_bile_entrez,
  organism = "human",
  pvalueCutoff = 0.05,
  readable = TRUE
)

# Enrichment for unique lipid genes
enrich_lipid <- enrichPathway(
  gene = unique_lipid_entrez,
  organism = "human",
  pvalueCutoff = 0.05,
  readable = TRUE
)


# Save as CSV
write.csv(as.data.frame(enrich_shared), "output/tables_and_lists/reactome_crossmap_shared_genes.csv")
write.csv(as.data.frame(enrich_bile), "output/tables_and_lists/reactome_crossmap_unique_liverbilepm.csv")
write.csv(as.data.frame(enrich_lipid), "output/tables_and_lists/reactome_crossmap_unique_liverlipidpm.csv")


### Enrichment plot

# Read the CSV files into separate data frames
#enrich_shared <- read.csv("output/tables_and_lists/reactome_crossmap_shared_genes.csv", stringsAsFactors = FALSE)
#enrich_bile <- read.csv("output/tables_and_lists/reactome_crossmap_unique_liverbilepm.csv", stringsAsFactors = FALSE)
#enrich_lipid <- read.csv("output/tables_and_lists/reactome_crossmap_unique_liverlipidpm.csv", stringsAsFactors = FALSE)

# Combine your existing enrichment results into a named list
all_results <- list(
  Shared = enrich_shared,
  LiverLipidPM = enrich_lipid,
  LiverBilePM = enrich_bile
  
)

# Convert to compareCluster object (without re-running enrichment)
compare_clusters <- merge_result(all_results)

### Plotting
# Parameters to control spacing and label appearance
y_axis_label_margin <- 30   # Space for Y axis labels
y_axis_text_size <- 12      # Font size for Y axis labels
y_axis_text_angle <- 0      # Angle for Y axis labels
top_margin <- 10
right_margin <- 10
bottom_margin <- 10
left_margin <- y_axis_label_margin

# Parameters to control plot size
plot_width <- 8   # Width in inches (x-axis length)
plot_height <- 8   # Height in inches

# Generate dot plot with customization
comparison_plot <- dotplot(compare_clusters,
                           title = "",
                           showCategory = 5,
                           font.size = 12,
                           color = "p.adjust",
                           size = "Count",
                           label_format = 70
) +
  theme_bw() +
  theme(
    axis.text.x = element_text(angle = 45, hjust = 1),
    axis.text.y = element_text(size = y_axis_text_size, angle = y_axis_text_angle),
    plot.title = element_text(face = "bold"),
    plot.margin = margin(
      t = top_margin,
      r = right_margin,
      b = bottom_margin,
      l = left_margin
    )
  )

print(comparison_plot)

# Save to file
ggsave("output/figures/crossmap_enrichment_comparison_plot.png", comparison_plot, width = plot_width, height = plot_height, units = "in", dpi = 600)
