# Supplementary material for: Unlocking liver physiology: comprehensive pathway maps for mechanistic understanding
Source: Front Toxicol. 2025 Jul 7;7:1619651. doi: 10.3389/ftox.2025.1619651 (PMC12277266; doi:10.3389/ftox.2025.1619651)
Supplement: Supplementary file 1 [file Supplementaryfile1.zip › Supplementary Information/analysis_scripts_and_outputs/scripts/2_aop_analysis.R]

##################################################
## Project: Liver Physiological Maps
## Date: 04/06/2025
### Contact: lcladeira[at]uliege.be
##################################################

# Comparison between physiological maps and aop networks

# Load all required libraries
library(ggplot2)
library(ggvenn)
library(dplyr)
library(purrr)
library(tidyr)
library(clusterProfiler)
library(enrichplot)
library(ReactomePA) 
library(org.Hs.eg.db)
library(httr)
library(jsonlite)
library(readr)
library(minervar)

#######################################################################################
### Steatosis AOP network analysis
#######################################################################################

### Data was provided by the network authors. Gene list available in the data folder.
# Reference: Verhoeven, A., Van Ertvelde, J., Boeckmans, J., Gatzios, A., Jover, 
# R., Lindeman, B., Lopez-Soop, G., Rodrigues, R. M., Rapisarda, A., Sanz-Serrano, 
# J., Stinckens, M., Sepehri, S., Teunis, M., Vinken, M., Jiang, J., & Vanhaecke, T. 
# (2024). A quantitative weight-of-evidence method for confidence assessment of adverse 
# outcome pathway networks: A case study on chemical-induced liver steatosis. Toxicology, 
# 505, 153814. https://doi.org/10.1016/j.tox.2024.153814


# Overlapping genes - LiverLipidPM and Steatosis AOP network

# Load data
lipid_genes <- scan("output/tables_and_lists/liverlipidpm_genelist.txt", what = character(), sep = "\n")
steatosis_data <- scan("data/aop_steatosis_data.tsv", what = character(), sep = "\n")

# Create a named list of gene vectors
steatosis_list <- list(LiverLipidPM = lipid_genes, AOP_steatosis = steatosis_data)

# Plot the Venn diagram
venn_plot <- ggvenn(steatosis_list, 
                    show_elements = FALSE,
                    show_percentage = TRUE,
                    fill_color = c("#ebbe1c", "#fc2b2b"),
                    stroke_color = "#474747",
                    fill_alpha = 0.5,
                    stroke_alpha = 0.5,
                    stroke_size = 0.5,
                    set_name_size = 3,
                    text_color = "#2e2e2e",
                    text_size = 3) 
print(venn_plot)

# Save the plot
ggsave(
  filename = file.path("output/figures/steatosis_aop_overlap_with_liverlipidpm.png"),
  plot = venn_plot,
  device = "png",
  dpi = 600,         
  width = 8,         
  height = 9,        
  units = "cm"       
)


# Get shared genes (intersection)
steatosis_shared_genes <- intersect(lipid_genes, steatosis_data)

# Get genes unique to steatosis aop network genes
steatosis_unique_aop <- setdiff(steatosis_data, lipid_genes)

# Get genes unique to liverlipidpm genes
unique_lipid <- setdiff(lipid_genes, steatosis_data)

# Save individual lists
write.table(steatosis_shared_genes, "output/tables_and_lists/steatosis_shared_genes_with_liverlipidpm.txt", 
            col.names = FALSE, row.names = FALSE, quote = FALSE)

write.table(steatosis_unique_aop, "output/tables_and_lists/steatosis_unique_aop_genes.txt", 
            col.names = FALSE, row.names = FALSE, quote = FALSE)

write.table(unique_lipid, "output/tables_and_lists/unique_liverlipidpm_from_steatosis_aop_comparison.txt", 
            col.names = FALSE, row.names = FALSE, quote = FALSE)


#######################################################################################

# Enrichment for overlapping and unique gene lists - LiverLipidPM and Steatosis AOP network

# Function to convert gene symbols to Entrez IDs
symbol_to_entrez <- function(gene_symbols) {
  mapIds(org.Hs.eg.db,
         keys = gene_symbols,
         keytype = "SYMBOL",
         column = "ENTREZID")
}

# Convert all lists to Entrez IDs to proceed with enrichment
steatosis_shared_entrez <- symbol_to_entrez(steatosis_shared_genes)
unique_steatosis_entrez <- symbol_to_entrez(steatosis_unique_aop)
unique_lipid_entrez <- symbol_to_entrez(unique_lipid)

# Remove NAs (genes not found)
steatosis_shared_entrez <- na.omit(steatosis_shared_entrez)
unique_steatosis_entrez <- na.omit(unique_steatosis_entrez)
unique_lipid_entrez <- na.omit(unique_lipid_entrez)

# Enrichment for shared genes
enrich_shared <- enrichPathway(
  gene = steatosis_shared_entrez,
  organism = "human",
  pvalueCutoff = 0.05,
  qvalueCutoff = 0.1,
  readable = TRUE  # Convert Entrez back to HGNC symbols in results
)

# Enrichment for unique steatosis AOP genes
enrich_steatosis <- enrichPathway(
  gene = unique_steatosis_entrez,
  organism = "human",
  pvalueCutoff = 0.05,
  readable = TRUE
)

# Enrichment for unique LiverLipidPM genes
enrich_lipid <- enrichPathway(
  gene = unique_lipid_entrez,
  organism = "human",
  pvalueCutoff = 0.05,
  readable = TRUE
)

# Save as CSV
write.csv(as.data.frame(enrich_shared), "output/tables_and_lists/enrichment_reactome_steatosis_shared_genes_with_liverlipidpm.csv")
write.csv(as.data.frame(enrich_steatosis), "output/tables_and_lists/enrichment_reactome_unique_steatosis_aop.csv")
write.csv(as.data.frame(enrich_lipid), "output/tables_and_lists/enrichment_reactome_unique_liverlipidpm_from_steatosis_aop_comparison.csv")


#######################################################################################

### Enrichment plot

# Load enrich_shared
#enrich_shared <- read.csv("output/tables_and_lists/enrichment_reactome_steatosis_shared_genes_with_liverlipidpm.csv", 
#                          row.names = 1, stringsAsFactors = FALSE)

# Load enrich_steatosis
#enrich_steatosis <- read.csv("output/tables_and_lists/enrichment_reactome_unique_steatosis_aop.csv", 
#                             row.names = 1, stringsAsFactors = FALSE)

# Load enrich_lipid
#enrich_lipid <- read.csv("aop_analysis/output/tables_and_lists/enrichment_reactome_unique_liverlipidpm_from_steatosis_aop_comparison.csv", 
#                         row.names = 1, stringsAsFactors = FALSE)


# Combine your existing enrichment results into a named list
all_results <- list(
  LiverLipidPM = enrich_lipid,
  Shared = enrich_shared,
  Steatosis_AOP = enrich_steatosis
)

# Convert to compareCluster object (without re-running enrichment)
compare_clusters <- merge_result(all_results)

# Parameters to control spacing and label appearance
y_axis_label_margin <- 30   # Space for Y axis labels
y_axis_text_size <- 12      # Font size for Y axis labels
y_axis_text_angle <- 0      # Angle for Y axis labels
top_margin <- 10
right_margin <- 10
bottom_margin <- 10
left_margin <- y_axis_label_margin

# Parameters to control plot size
plot_width <- 8   # Width in inches (x-axis length)
plot_height <- 8   # Height in inches

# Generate dot plot with customization
comparison_plot <- dotplot(compare_clusters,
                           title = "",
                           showCategory = 5,
                           font.size = 12,
                           color = "p.adjust",
                           size = "Count",
                           label_format = 70
) +
  theme_bw() +
  theme(
    axis.text.x = element_text(angle = 45, hjust = 1),
    axis.text.y = element_text(size = y_axis_text_size, angle = y_axis_text_angle),
    plot.title = element_text(face = "bold"),
    plot.margin = margin(
      t = top_margin,
      r = right_margin,
      b = bottom_margin,
      l = left_margin
    )
  )

print(comparison_plot)

# Save the plot
ggsave(
  filename = file.path("output/figures/enrichment_steatosis_aop_comparison_with_liverlipidpm.png"),
  plot = comparison_plot,
  width = plot_width,
  height = plot_height,
  units = "in",
  dpi = 600
)


#######################################################################################
### Cholestasis AOP network analysis
#######################################################################################

### Data was provided by the network authors. Gene list available in the data folder.
# Reference: Van Ertvelde, J., Verhoeven, A., Maerten, A., Cooreman, A., 
# Santos Rodrigues, B. D., Sanz-Serrano, J., Mihajlovic, M., Tripodi, I., Teunis, 
# M., Jover, R., Luechtefeld, T., Vanhaecke, T., Jiang, J., & Vinken, M. (2023). 
# Optimization of an adverse outcome pathway network on chemical-induced cholestasis 
# using an artificial intelligence-assisted data collection and confidence level 
# quantification approach. Journal of Biomedical Informatics, 145, 104465. 
# https://doi.org/10.1016/j.jbi.2023.104465


# Load data
bile_genes <- scan("output/tables_and_lists/liverbilepm_genelist.txt", what = character(), sep = "\n")
cholestasis_data <- scan("data/aop_cholestasis_data.tsv", what = character(), sep = "\n")

# Overlapping genes - LiverBilePM and Cholestasis AOP network

# Create a named list of gene vectors
cholestasis_list <- list(LiverBilePM = bile_genes, AOP_cholestasis = cholestasis_data)

# Plot the Venn diagram
venn_plot <- ggvenn(cholestasis_list, 
                    show_elements = FALSE,
                    show_percentage = TRUE,
                    fill_color = c("#71c700", "#d330db"),
                    stroke_color = "#474747",
                    fill_alpha = 0.5,
                    stroke_alpha = 0.5,
                    stroke_size = 0.5,
                    set_name_size = 3,
                    text_color = "#2e2e2e",
                    text_size = 3) 
print(venn_plot)

# Save the plot
ggsave(
  filename = file.path("output/figures/cholestasis_aop_overlap_with_liverbilepm.png"),
  plot = venn_plot,
  device = "png",
  dpi = 600,         
  width = 8,         
  height = 9,        
  units = "cm"       
)

# Get shared genes (intersection)
cholestasis_shared_genes <- intersect(bile_genes, cholestasis_data)

# Get genes unique to cholestasis AOP network
cholestasis_unique_aop <- setdiff(cholestasis_data, bile_genes)

# Get genes unique to LiverBilePM
unique_bile <- setdiff(bile_genes, cholestasis_data)

# Save individual lists
write.table(cholestasis_shared_genes, "output/tables_and_lists/cholestasis_shared_genes_with_liverbilepm.txt", 
            col.names = FALSE, row.names = FALSE, quote = FALSE)

write.table(cholestasis_unique_aop, "output/tables_and_lists/cholestasis_unique_aop_genes.txt", 
            col.names = FALSE, row.names = FALSE, quote = FALSE)

write.table(unique_bile, "output/tables_and_lists/unique_liverbilepm_from_cholestasis_aop_comparison.txt", 
            col.names = FALSE, row.names = FALSE, quote = FALSE)

#######################################################################################

# Enrichment for overlapping and unique gene lists

# Function to convert gene symbols to Entrez IDs
symbol_to_entrez <- function(gene_symbols) {
  mapIds(org.Hs.eg.db,
         keys = gene_symbols,
         keytype = "SYMBOL",
         column = "ENTREZID")
}

# Convert all lists
cholestasis_shared_entrez <- symbol_to_entrez(cholestasis_shared_genes)
unique_cholestasis_entrez <- symbol_to_entrez(cholestasis_unique_aop)
unique_bile_entrez <- symbol_to_entrez(unique_bile)

# Remove NAs (genes not found)
cholestasis_shared_entrez <- na.omit(cholestasis_shared_entrez)
unique_cholestasis_entrez <- na.omit(unique_cholestasis_entrez)
unique_bile_entrez <- na.omit(unique_bile_entrez)

# Enrichment for shared genes
enrich_shared <- enrichPathway(
  gene = cholestasis_shared_entrez,
  organism = "human",
  pvalueCutoff = 0.05,
  qvalueCutoff = 0.1,
  readable = TRUE  # Convert Entrez back to symbols in results
)

# Enrichment for unique cholstasis AOP network genes
enrich_cholestasis <- enrichPathway(
  gene = unique_cholestasis_entrez,
  organism = "human",
  pvalueCutoff = 0.05,
  readable = TRUE
)

# Enrichment for unique LiverBilePM genes
enrich_bile <- enrichPathway(
  gene = unique_bile_entrez,
  organism = "human",
  pvalueCutoff = 0.05,
  readable = TRUE
)

# Save as CSV
write.csv(as.data.frame(enrich_shared), "output/tables_and_lists/enrichment_reactome_cholestasis_shared_genes_with_liverbilepm.csv")
write.csv(as.data.frame(enrich_cholestasis), "output/tables_and_lists/enrichment_reactome_unique_cholestasis_aop.csv")
write.csv(as.data.frame(enrich_bile), "output/tables_and_lists/enrichment_reactome_unique_liverbilepm_from_cholestasis_aop_comparison.csv")


### Enrichment plot

# Load enrich_shared
#enrich_shared <- read.csv("output/tables_and_lists/enrichment_reactome_cholestasis_shared_genes_with_liverbilepm.csv", 
#                          row.names = 1, stringsAsFactors = FALSE)

# Load enrich_cholestasis
#enrich_cholestasis <- read.csv("output/tables_and_lists/enrichment_reactome_unique_cholestasis_aop.csv", 
#                             row.names = 1, stringsAsFactors = FALSE)

# Load enrich_bile
#enrich_bile <- read.csv("output/tables_and_lists/enrichment_reactome_unique_liverbilepm_from_cholestasis_aop_comparison.csv", 
#                         row.names = 1, stringsAsFactors = FALSE)

# Combine your existing enrichment results into a named list

all_results <- list(
  LiverBilePM = enrich_bile,
  Shared = enrich_shared,
  Cholestasis_AOP = enrich_cholestasis
)

# Convert to compareCluster object (without re-running enrichment)
compare_clusters <- merge_result(all_results)

# Plot
# Parameters to control spacing and label appearance
y_axis_label_margin <- 30   # Space for Y axis labels
y_axis_text_size <- 12      # Font size for Y axis labels
y_axis_text_angle <- 0      # Angle for Y axis labels
top_margin <- 10
right_margin <- 10
bottom_margin <- 10
left_margin <- y_axis_label_margin

# Parameters to control plot size
plot_width <- 8   # Width in inches (x-axis length)
plot_height <- 8   # Height in inches

# Generate dot plot with customization
comparison_plot <- dotplot(compare_clusters,
                           title = "",
                           showCategory = 5,
                           font.size = 12,
                           color = "p.adjust",
                           size = "Count",
                           label_format = 70
) +
  theme_bw() +
  theme(
    axis.text.x = element_text(angle = 45, hjust = 1),
    axis.text.y = element_text(size = y_axis_text_size, angle = y_axis_text_angle),
    plot.title = element_text(face = "bold"),
    plot.margin = margin(
      t = top_margin,
      r = right_margin,
      b = bottom_margin,
      l = left_margin
    )
  )

print(comparison_plot)

# Save the plot
ggsave(
  filename = file.path("output/figures/enrichment_cholestasis_aop_comparison_with_liverbilepm.png"),
  plot = comparison_plot,
  width = plot_width,
  height = plot_height,
  units = "in",
  dpi = 600
)


#######################################################################################

# Save Physiological Maps unique enriched genes for reference in the drug search

# LiverLipidPM
# Load the data
lipid_reactome_data <- read.csv("output/tables_and_lists/enrichment_reactome_unique_liverlipidpm_from_steatosis_aop_comparison.csv", stringsAsFactors = FALSE)
# Extract the geneID column
geneid_column <- lipid_reactome_data$geneID
# Split each cell by '/' and flatten the list
lipid_gene_list <- unlist(strsplit(geneid_column, split = "/"))
# Remove duplicate gene IDs
unique_lipid_genes <- unique(lipid_gene_list)
# Save the unique gene IDs to a file, one per line
writeLines(unique_lipid_genes, "output/tables_and_lists/enriched_liverlipidpm_unique_genes.txt")

# LiverBilePM
# Load the data
bile_reactome_data <- read.csv("output/tables_and_lists/enrichment_reactome_unique_liverbilepm_from_cholestasis_aop_comparison.csv", stringsAsFactors = FALSE)
# Extract the geneID column
geneid_column <- bile_reactome_data$geneID
# Split each cell by '/' and flatten the list
bile_gene_list <- unlist(strsplit(geneid_column, split = "/"))
# Remove duplicate gene IDs
unique_bile_genes <- unique(bile_gene_list)
# Save the unique gene IDs to a file, one per line
writeLines(unique_bile_genes, "output/tables_and_lists/enriched_liverbilepm_unique_genes.txt")
