# Supplementary material for: Unlocking liver physiology: comprehensive pathway maps for mechanistic understanding
Source: Front Toxicol. 2025 Jul 7;7:1619651. doi: 10.3389/ftox.2025.1619651 (PMC12277266; doi:10.3389/ftox.2025.1619651)
Supplement: Supplementary file 1 [file Supplementaryfile1.zip › Supplementary Information/analysis_scripts_and_outputs/scripts/3_chemicals_search.R]

################################################################################
### Project: Liver Physiological Maps
### Date: 06/06/2025
### Contact: lcladeira[at]uliege.be
################################################################################

# Interacting chemicals search for unique physiological maps gene lists 

### Install the 'minervar' package
#devtools::install_git(url = "https://gitlab.lcsb.uni.lu/minerva/minervar")

library(httr)
library(dplyr)
library(purrr)
library(tidyr)
library(jsonlite)
library(readr)
library(stringr)
library(minervar)


#######################################################################################
# LiverLipidPM
# Load the bioentities from the map
components <- minervar::get_map_components("https://ontox.elixir-luxembourg.org/minerva/api/", project_id = "Liver_Lipid_Metabolism_Physiological_Map_August_2024")
bioentities <- components$map_elements[[1]]

# Load reference list
ref_lipid <- read.table("output/tables_and_lists/enriched_liverlipidpm_unique_genes.txt", header = FALSE, sep = "\t")

# Filter map entities to the reference values
bioentities_filtered <- bioentities[bioentities$symbol %in% ref_lipid$V1, ]

# To make a search loop for drugs using the map entities, let's create an API stub for this project
map_project <- paste0("https://ontox.elixir-luxembourg.org/minerva/api/projects/Liver_Lipid_Metabolism_Physiological_Map_August_2024/")

# Let's cycle through the aliases and fetch all drugs targeting the bioentities
all_drugs_lipid <- sapply(bioentities_filtered$id, 
                          function(x) fromJSON(ask_GET(paste0(map_project, "drugs:search?target=ALIAS:", x))))

# Flatten the nested lists into a dataframe
all_drugs_lipid <- map_df(all_drugs_lipid, ~ {
  # Convert each nested list into a dataframe
  as.data.frame(.x, stringsAsFactors = TRUE)
})

# Unnest references first
all_drugs_lipid <- all_drugs_lipid %>%
  unnest_wider(references, names_sep = "_")

# Then unnest targets
all_drugs_lipid <- all_drugs_lipid %>%
  unnest(targets, names_sep = "_") %>%
  unnest(targets_targetParticipants, names_sep = "_")

# Collapse targets references into a list
all_drugs_lipid <- all_drugs_lipid %>%
  mutate(
    targets_references_collapsed = map_chr(targets_references, ~ {
      # Check if .x is a data frame and has the required columns
      if (is.data.frame(.x) && all(c("type", "resource") %in% names(.x)) && nrow(.x) > 0) {
        combined <- str_c(.x$type, .x$resource, sep = ":")
        str_c(combined, collapse = ";")
      } else {
        NA_character_  # Or "" if you prefer empty string
      }
    })
  )

# Lets remove the nested column - already untested in the collapsed reference column
all_drugs_lipid <- all_drugs_lipid[, -18]

# Filter dataset to the unique map reference values
all_drugs_lipid <- all_drugs_lipid[all_drugs_lipid[[15]] %in% ref_lipid$V1, ]

# Save the compound-target dataset
#library(readr)
write_tsv(all_drugs_lipid, "output/tables_and_lists/all_drugs_tageting_liverlipidpm_nodes.tsv")


#######################################################################################

# How many unique compounds are targeting unique map entities (excluding the ones overlapping with AOP network)?
length(unique(all_drugs_lipid[[4]]))

# How many targets are in the map (excluding the ones overlapping with AOP network)?
length(unique(all_drugs_lipid[[15]]))

# How many genes in the unique map reference list are not identified targets?
not_in_all_drugs_lipid <- setdiff(ref_lipid$V1, all_drugs_lipid[[15]])
length(not_in_all_drugs_lipid)

#######################################################################################


#######################################################################################
# LiverBilePM
# Load the bioentities from the map
components <- minervar::get_map_components("https://ontox.elixir-luxembourg.org/minerva/api/", project_id = "Liver_Bile_Secretion_Physiological_Map_August_2024")
bioentities <- components$map_elements[[1]]

# Load reference list
ref_bile <- read.table("output/tables_and_lists/enriched_liverbilepm_unique_genes.txt", header = FALSE, sep = "\t")

# Filter map entities to the reference values
bioentities_filtered <- bioentities[bioentities$symbol %in% ref_bile$V1, ]

# To make a search loop for drugs using the map entities, let's create an API stub for this project
map_project <- paste0("https://ontox.elixir-luxembourg.org/minerva/api/projects/Liver_Bile_Secretion_Physiological_Map_August_2024/")

# Let's cycle through the aliases and fetch all drugs targeting the bioentities
all_drugs_bile <- sapply(bioentities_filtered$id, 
                          function(x) fromJSON(ask_GET(paste0(map_project, "drugs:search?target=ALIAS:", x))))

# Flatten the nested lists into a dataframe
all_drugs_bile <- map_df(all_drugs_bile, ~ {
  # Convert each nested list into a dataframe
  as.data.frame(.x, stringsAsFactors = TRUE)
})

# Unnest references first
all_drugs_bile <- all_drugs_bile %>%
  unnest_wider(references, names_sep = "_")

# Then unnest targets
all_drugs_bile <- all_drugs_bile %>%
  unnest(targets, names_sep = "_") %>%
  unnest(targets_targetParticipants, names_sep = "_")

# Collapse targets references into a list
all_drugs_bile <- all_drugs_bile %>%
  mutate(
    targets_references_collapsed = map_chr(targets_references, ~ {
      # Check if .x is a data frame and has the required columns
      if (is.data.frame(.x) && all(c("type", "resource") %in% names(.x)) && nrow(.x) > 0) {
        combined <- str_c(.x$type, .x$resource, sep = ":")
        str_c(combined, collapse = ";")
      } else {
        NA_character_  # Or "" if you prefer empty string
      }
    })
  )

# Lets remove the nested column - already untested in the collapsed reference column
all_drugs_bile <- all_drugs_bile[, -18]

# Filter dataset to the unique map reference values
all_drugs_bile <- all_drugs_bile[all_drugs_bile[[15]] %in% ref_bile$V1, ]

# Save the compound-target dataset
#library(readr)
write_tsv(all_drugs_bile, "output/tables_and_lists/all_drugs_tageting_liverbilepm_nodes.tsv")


#######################################################################################

# How many unique compounds are targeting unique map entities (excluding the ones overlapping with AOP network)?
length(unique(all_drugs_bile[[4]]))

# How many targets are in the map (excluding the ones overlapping with AOP network)?
length(unique(all_drugs_bile[[15]]))

# How many genes in the unique map reference list are not identified targets?
not_in_all_drugs_bile <- setdiff(ref_bile$V1, all_drugs_bile[[15]])
length(not_in_all_drugs_bile)

#######################################################################################
