# Supplementary material for: Unlocking liver physiology: comprehensive pathway maps for mechanistic understanding
Source: Front Toxicol. 2025 Jul 7;7:1619651. doi: 10.3389/ftox.2025.1619651 (PMC12277266; doi:10.3389/ftox.2025.1619651)
Supplement: Supplementary file 1 [file Supplementaryfile1.zip › Supplementary Information/analysis_scripts_and_outputs/scripts/4_overlays.R]

################################################################################
### Project: Liver Physiological Maps
### Date: 06/06/2025
### Contact: lcladeira[at]uliege.be
################################################################################

# Data preparation for overlay visualization

# Overlays can be prepared from a diverse number of data types and sources and
# visualized using different methods. We recommend checking the MINERVA user 
# manual for a more comprehensive description on how to prepare different data
# for visualization in MINERVA. Check it via https://minerva.pages.uni.lu/doc/manuals/v18.0/user/visualisation/.

# Here we present a simple and reproducible manner to prepare an overlay file 
# to visualize a gene list without any quantitative value. 
# In the second part, we included a script used to prepare the Human Protein Atlas
# transcriptomics data for visualization, which we provide as examples and reference
# for healthy liver cells.


# Preparation of the AOP network gene lists for AOP network coverage in the 
# respective Physiological map.


library(dplyr)

### Steatosis AOP network

# Load gene list
steatosis_data <- read.table("data/aop_steatosis_data.tsv", sep="\t", header=TRUE)

# Lets choose the color that the overlay will have when plotted onto the map
steatosis_data$column_2 <- "#ebbe1c"

# Rename the columns
names(steatosis_data) <- c("name", "color")

# Add header lines before the table data
header_lines_steatosis <- c(
  "# VERSION=1.0",
  "# NAME=Liver Steatosis AOP network gene list",
  "# DESCRIPTION= Gene list from the liver steatosis AOP network from Verhoeven et al., 2024. Overlay prepared by Luiz Ladeira (lcladeira[at]uliege.be) for visualization.",
  "# REFERENCE= Verhoeven, A., Van Ertvelde, J., Boeckmans, J., Gatzios, A., Jover, R., Lindeman, B., Lopez-Soop, G., Rodrigues, R. M., Rapisarda, A., Sanz-Serrano, J., Stinckens, M., Sepehri, S., Teunis, M., Vinken, M., Jiang, J., & Vanhaecke, T. (2024). A quantitative weight-of-evidence method for confidence assessment of adverse outcome pathway networks: A case study on chemical-induced liver steatosis. Toxicology, 505, 153814. https://doi.org/10.1016/j.tox.2024.153814"
)

# Prepend the header lines to the file
cat(header_lines_steatosis, file = "output/overlays/aop_steatosis_data.txt", sep = "\n")

# Save the overlay as a text file without quotes, appending it to the file
write.table(steatosis_data, file = "output/overlays/aop_steatosis_data.txt", row.names = FALSE, col.names = TRUE, sep = "\t", quote = FALSE, append = TRUE)

# This file can be used directly in the MINERVA platform as an overlay to visualize how the 
# AOP network genes overlap with the map entities.


#######################################################################################
### cholestasis AOP network

# Load gene list
cholestasis_data <- read.table("data/aop_cholestasis_data.tsv", sep="\t", header=TRUE)

# Lets choose the color that the overlay will have when plotted onto the map
cholestasis_data$column_2 <- "#71c700"

# Rename the columns
names(cholestasis_data) <- c("name", "color")

# Add header lines before the table data
header_lines_cholestasis <- c(
  "# VERSION=1.0",
  "# NAME=Liver Cholestasis AOP network gene list",
  "# DESCRIPTION= Gene list from the liver cholestasis AOP network from Van Ertveld et al., 2023. Overlay prepared by Luiz Ladeira (lcladeira[at]uliege.be) for visualization.",
  "# REFERENCE= Van Ertvelde, J., Verhoeven, A., Maerten, A., Cooreman, A., Santos Rodrigues, B. D., Sanz-Serrano, J., Mihajlovic, M., Tripodi, I., Teunis, M., Jover, R., Luechtefeld, T., Vanhaecke, T., Jiang, J., & Vinken, M. (2023). Optimization of an adverse outcome pathway network on chemical-induced cholestasis using an artificial intelligence-assisted data collection and confidence level quantification approach. Journal of Biomedical Informatics, 145, 104465. https://doi.org/10.1016/j.jbi.2023.104465"
)

# Prepend the header lines to the file
cat(header_lines_cholestasis, file = "output/overlays/aop_cholestasis_data.txt", sep = "\n")

# Save the overlay as a text file without quotes, appending it to the file
write.table(cholestasis_data, file = "output/overlays/aop_cholestasis_data.txt", row.names = FALSE, col.names = TRUE, sep = "\t", quote = FALSE, append = TRUE)

# This file can be used directly in the MINERVA platform as an overlay to visualize how the 
# AOP network genes overlap with the map entities.


################################################################################
### Here we provide the script to prepare the hepatocyte cluster transcriptomics
### data from the Human Protein Atlas - https://www.proteinatlas.org/.
################################################################################

# Specify the URL of the file you want to download
file_url <- "https://www.proteinatlas.org/download/rna_single_cell_type_tissue.tsv.zip"

# Download the file into the working directory
download.file(file_url, destfile = "rna_single_cell_type_tissue.tsv.zip", mode = "wb")

# Unzip the file
unzip("rna_single_cell_type_tissue.tsv.zip")

# Load the TSV file
data <- read.delim("rna_single_cell_type_tissue.tsv", header = TRUE, sep = "\t")

# Filter for relevant tissue
data_filtered <- data[data$Tissue == "liver", ]

# Filter for relevant cell type
data_filtered <- data[data$Cell.type == "hepatocytes", ]

# Get unique clusters to prepare the overlays
unique_clusters <- unique(data_filtered$Cluster)

# Print the unique values
print(unique_clusters)


# Process each cluster separately 

### c-0

c0 <- data_filtered[data_filtered$Cluster == "c-0", ]

# Filtering unrelevant columns out
c0  <- c0  %>% 
  select(Gene.name, nTPM)

# Filtering out rows with nTPM equal to zero - removing non-expressed genes. Threshold may vary
c0 <- c0[c0$nTPM > 10, ]

# Filtering out rows with nTPM equal to zero
c0$nTPM[c0$nTPM >= 1000] <- 1

# Log10 transformation for better visualization of color gradient
c0$nTPM <- ifelse(c0$nTPM != 1, log10(c0$nTPM), 1)

# Removing rows with nTPM equal or less than zero after transformation
c0 <- c0[c0$nTPM > 0, ]

# Calculate the minimum and maximum of nTPM excluding the value 1
min_ntpm <- min(c0$nTPM[c0$nTPM != 1], na.rm = TRUE)
max_ntpm <- max(c0$nTPM[c0$nTPM != 1], na.rm = TRUE)

# Normalize the nTPM column to a scale from 0 to 1 for values different than 1
c0$nTPM <- ifelse(c0$nTPM != 1, 
                  (c0$nTPM - min_ntpm) / (max_ntpm - min_ntpm), 
                  1)

# Rename the columns
names(c0) <- c("name", "value")

# Add header lines before the table data
header_lines_c0 <- c(
  "# VERSION=1.0",
  "# NAME=Liver_c-0_HPA",
  "# DESCRIPTION= RNA single cell type tissue cluster data from the Human Protein Atlas Collection. Liver, Cluster c-0, hepatocytes. Overlay prepared by Luiz Ladeira (lcladeira[at]uliege.be) for visualization."
)

# Prepend the header lines to the file
cat(header_lines_c0, file = "liver_c0.txt", sep = "\n")

# Save as a text file without quotes, appending it to the file
write.table(c0, file = "liver_c0.txt", row.names = FALSE, col.names = TRUE, sep = "\t", quote = FALSE, append = TRUE)
